# Supplementary material for: Mitochondrial complex I promotes kidney cancer metastasis
Source: Nature. 2024 Aug 14;633(8031):923–31. doi: 10.1038/s41586-024-07812-3 (PMC11424252; doi:10.1038/s41586-024-07812-3)
Supplement: Supplementary file 4 — RNA sequencing for indicated patient tissues. Gene expression is shown as log2(counts per million (CPM)). Genes with 0 values for more than 75% of samples were removed. [file 41586_2024_7812_MOESM4_ESM.xlsx]

## Sheet: All_logCPM_trimmed
Supplementary Data Table 2: RNA sequencing for indicated patient tissues. Gene expression is shown as Log2(CPM). Genes with 0 values for more than 75% of samples were removed.
Patient ID	VM29	VM51	VM60	VM38	VM56	VM47	VM63	VM53	VM12	VM62	VM25	VM59	VM54	VM20	VM16	VM09	VM32	VM64	VM37	VM39	VM23	VM17	VM40	VM15	VM13	VM10	VM49	VM35	VM66	VM68	VM36	VM58	VM45	VM26	VM22	VM41	VM31	VM67	VM42	VM43	VM18	VM50	VM52	VM65	VM83	VM90	VM91	VM91	VM38
Tissue Type	Adjacent Kidney	Adjacent Kidney	Adjacent Kidney	Adjacent Kidney	Adjacent Kidney	Adjacent Kidney	Adjacent Kidney	Adjacent Kidney	Adjacent Kidney	Adjacent Kidney	Adjacent Kidney	Adjacent Kidney	Adjacent Kidney	Adjacent Kidney	Adjacent Kidney	Adjacent Kidney	Adjacent Kidney	Adjacent Kidney	Adjacent Kidney	Adjacent Kidney	Adjacent Kidney	Adjacent Kidney	Adjacent Kidney	Adjacent Kidney	Adjacent Kidney	Adjacent Kidney	Adjacent Kidney	Adjacent Kidney	Adjacent Kidney	Adjacent Kidney	Adjacent Kidney	Adjacent Kidney	Adjacent Kidney	Adjacent Kidney	Adjacent Kidney	Adjacent Kidney	Adjacent Kidney	Adjacent Kidney	Adjacent Kidney	Adjacent Kidney	Adjacent Kidney	Adjacent Kidney	Adjacent Kidney	Adjacent Kidney	Metastasis	Metastasis	Metastasis	Metastasis	Metastasis
Diagnosis																																													CCRCC	CCRCC	CCRCC	CCRCC	CCRCC
SIX4	2.3	3.19	2.91	2.21	1.98	1.79	0	2.32	2.05	2.53	2.13	2.58	3.13	2.86	3.52	3.24	2.1	1.75	3.37	2.45	2.61	2.18	1.74	2.78	2.21	2.65	2.05	3.11	2.62	2.71	2.03	2.4	2.86	1.99	2.94	1.43	0	2.68	2.27	3.29	3.32	2.58	2.67	3.05	0	0.61	0	0	0
YWHAZP5	2.34	2.17	2.99	2.54	2.65	2.2	2.46	3.56	2.18	1.34	2.72	3.04	2.5	2.08	2.38	2.69	1.53	2.3	2.94	2.54	3.26	2.58	2.74	3.17	2.33	2.9	2.51	2.24	2.71	2.6	2.95	2.74	2.75	0.87	0.75	1.29	2.64	2.81	2.73	2.01	3.08	2.41	1.57	2.08	2.34	3.07	0.43	3.53	2.8
B3GAT3P1	2.6	2.17	2.34	2.79	3.01	2.94	2.99	1.47	2.47	2.39	2.29	2.59	2.47	2.33	2.22	2.68	2.31	2.96	2.53	2.54	2.8	2.21	2.08	2.85	1.92	2.62	2.56	2.55	2.61	1.8	3.06	2.93	2.7	0	1.89	2	2.3	2.07	2.32	2.18	3	2.51	2.05	1.87	2.7	2.88	0	1.98	2.78
LINC00943	0	0	0	0	0	0	0.22	0	0	0	0	0	0	0	0	0	0	0	0	0.12	0	0	0	0	0	0	0	0	0	0	0.39	0	0	0	0	0	0	0	0	0	0	0	0	0	0	2.34	1.43	0.84	2.48
AGGF1P1	0	0.92	0.67	0.29	0	0.01	0.22	0	0	0.1	0.15	0.43	0	0.51	0	0	0	0	0.11	0.34	0.67	0	0.26	0.73	0.11	0.13	0	0.31	0	0.89	0.33	0.4	0	1.33	1.12	0.6	0.6	0.87	0.08	0	0	0	1.08	0.04	0.34	1.2	0	0	1.34
COL5A2	4.81	5.68	6.04	5.73	5.53	5.07	6.98	7.83	5.91	4.96	5.05	6.13	5.96	5.85	5.5	4.84	4.48	5.17	6.68	8.11	8.86	5.32	5.47	5.38	5.24	5.28	5.59	5.43	5.29	4.86	6.01	7.08	5.94	3.46	4.6	4.91	7.53	5.39	5.94	5.41	6.02	4.98	3.61	4.91	6.78	7.14	6.86	5.79	6.7
AP1B1	7.59	7.1	7.21	7.74	7.51	7.5	7.18	7.05	7.33	6.96	7.28	7.37	7.46	7.12	7.25	7.61	7.21	7.7	7.19	7.62	7.45	7.25	7.3	7.41	7.06	7.28	7.22	7.25	7.36	7.57	7.37	7.73	7.56	6.03	6.85	6.76	7.42	7.12	7.45	6.74	7.36	7.49	6.49	7.12	7.3	7.06	7.13	7.25	7.23
AC008171.1	0.67	0	0	0	0	0.44	0	0.99	0.52	0.32	0	0	0	0	0	0	1.31	0.22	0.24	0	0	0.3	0.59	0.57	0.11	0	0.25	0	0	0	0.23	0.04	0	0	0.76	0	0	0	0	0.53	0.82	0	0	0	0	0	1.43	0	0
AP006333.1	3.58	4.28	5.18	5.23	2.61	3.76	0.35	1.12	2.8	3.16	3.99	2.9	5.12	4.68	3.52	3.43	3.14	2.75	3.92	2.16	0	5.05	3.03	2.97	2.69	3.09	4.52	3.24	3.75	2.53	2.67	1.26	2.77	1.22	3.5	1.7	0.65	3.69	3.37	2.91	4.68	3.85	1.5	4.39	0.82	0	0	0	0.04
SYCE2	1.26	0.59	1.64	1.37	1.03	1.3	0.48	1.25	1.52	0.97	1	0.86	1.85	0.81	0.79	1.65	0.09	1.22	1	1.41	1.57	1.89	0.69	1.67	0	1.48	1.32	1.46	1.64	1.53	1.72	0.77	0.23	0	0.52	0.79	0.75	0.49	0.91	2.32	1.26	0.64	0	1.69	0	2.63	0	0.4	1.04
UBR7	4.9	5.2	5.89	5.18	4.93	4.92	5.25	4.84	4.77	4.96	5.14	5.23	5.42	5.36	5.19	5.88	4.6	4.74	5.34	5.16	3.95	5.6	5.18	5.58	4.28	5.07	5.24	5.27	5.12	5.04	5.48	4.95	5.17	3.79	5.54	4.72	5.37	5.06	5.13	5.03	5.13	5.01	4.35	4.97	5.87	5.41	3.6	5.71	5.34
RPL7A	7.95	7.06	7.16	7.23	8	7.56	8.22	8.97	8	7.82	7.54	7.52	7.24	7.15	7.24	6.9	7.85	7.69	7.56	7.56	7.95	7.45	7.54	7.61	8.87	7.51	7.69	7.37	7.32	7.33	7.43	8.03	7.42	7.59	7.74	7.51	7.38	7.22	7.34	8.28	7.38	7.04	7.51	7	8.18	8.05	9.77	7.45	7.55
UBIAD1	5.09	5.31	5.45	5.81	5.18	5.26	5.15	4.84	4.7	4.96	5.1	5.15	5.4	5.26	5.31	5.84	4.65	5.37	5.36	4.9	4.64	5.42	5.03	5.48	4.12	5.21	5.34	5.17	5.21	5.22	5.35	5.53	5.38	4.59	5.23	4.82	4.84	5.05	5.24	5.38	5.36	5.11	4.74	5.01	4.7	4.82	4.63	5.03	5.05
IGLL5	0.41	0	0	0	0	0	0	0	0.52	0	0	0	0	0	0	0	0	2.72	0	1.12	0	0	0.69	0.37	0	2.64	0	0	0	3.19	1.35	1.77	0	0	0	1.25	0	0	0	1.98	0	0.81	0	0	1.07	3.28	0	0	0
FOXN2	3.55	4.47	4.95	3.67	3.22	3.32	4.49	4.92	4.07	4.1	3.49	3.87	3.88	4.41	4.92	3.83	3.41	3.18	4.21	4.48	3.83	3.82	4.69	3.93	2.69	3.91	4.23	4.31	4.12	5.05	5.1	4.09	4.23	3.87	4.21	4.55	5.51	5.1	4.95	4.98	3.65	3.99	4.12	4.4	4.64	5.21	1.43	5.01	5.44
THYN1	5.35	5.09	5.25	5.18	5.3	5.22	5.3	5.87	5.57	5.47	5.24	5.2	5.38	5.32	5.31	5.3	5.36	5.38	5.31	5.22	4.86	5.15	5.17	5.41	5.72	5.13	5.29	5.37	5.18	5.32	5.28	5.46	5.32	5.23	5.7	5.27	5.4	5.13	5.22	5.27	5.3	5.23	5.16	5.16	5.44	4.53	5.02	5.01	4.86
PRKAA1	5.47	6.77	7	5.96	5.85	5.89	6.48	6.28	6.27	6.32	6.16	6.41	6.6	6.55	6.66	6.49	5.52	5.64	6.62	6.23	6.26	6.49	6.34	6.47	5.99	6.41	6.2	6.2	6.37	6.43	6.21	5.94	6.04	5.66	6.32	6.25	6.48	6.51	6.29	6.2	6.47	6.23	5.99	6.49	6.94	6.73	4.75	6.58	6.82
ALG1L	0.07	0	0.74	0.62	0.03	0.56	0.78	0	0.04	0	0	0.45	0.47	0.08	0.52	0.95	0.25	0	0	0	0	0.34	0	1.68	0	0	1.25	0	0.23	0	0.42	1.09	0.55	0	1.53	0.42	0	0	0	0	1.03	1.2	0	0	0	0.21	0	0.56	0.49
IGLV2-18	0.09	0	0	0	0	0.81	0	0	0	0	0	0	0	0	0	0	0	2.29	1.22	3.83	0	0	1.42	0	0	2.43	0.52	0	0	4.84	3.96	0.74	0	0	0	1.04	0.2	0.78	0	1.16	0	0.29	0	0	0	3.01	0	0	0
CD58	3.83	4.39	4.46	4.27	4.29	4.08	4.77	3.69	4.22	4.1	4.29	4.39	4.56	4.24	4.41	4.1	3.26	4.09	4.16	4.7	4.43	4.02	4.41	4.24	3.81	4.16	4.26	4.23	4.25	4.03	4.22	4.48	4.36	3	4.59	4.33	4.92	4.34	4.35	4.27	4.25	4.01	4.01	4.35	5.06	4.88	4.43	4.63	4.92
CNST	4.93	5.82	6.21	5.12	5.08	5.03	5.69	6.09	5.51	5.58	5.22	5.29	5.61	5.61	5.82	6.06	5.02	4.76	5.67	5.29	4.97	5.67	5.55	5.4	5.15	5.31	5.46	5.29	5.34	5.98	5.77	5.23	5.13	5.07	5.37	5.49	5.56	5.53	5.22	5.7	5.56	5.39	4.98	5.28	5	5.55	3.75	5.76	5.46
KCNK9	0.26	0	0	0	0	0	2.42	0	0	0	0	0	0	0	0	0	0	0	0	0	0	0	0	0	0.11	0	0	0	0	0	0	0.77	0.61	0	0	0	1.65	0	0	0	0	0	0	0	0.14	0.73	0	0	2.28
ITGA9	4.49	4.78	6.05	5.13	4.74	4.48	5.17	4.09	4.83	4.68	4.85	4.62	5.23	5.18	5.62	3.88	3.67	4.9	5.4	4.93	3.59	4.82	5.18	5.22	2.43	4.71	5.12	4.9	4.33	4.48	5.65	5.7	4.52	3.62	4.41	4.85	5.64	4.53	5.63	4.23	4.41	4.53	3.29	4.46	5.05	4.21	3.43	3.72	4.61
IL17RB	6.51	5.8	4.84	5.52	6.71	6.63	5.71	1.83	6.26	6.16	6.98	6.45	5.62	4.83	6.06	3.76	5.29	6.94	6.07	6.81	2.28	5.97	6.69	4.59	6.5	6.41	5.91	5.97	6.87	5.52	5.5	5.27	6.4	5.21	5.67	5.97	6.12	6.11	6.13	5.75	5.08	6.46	5.55	6.61	3.98	2.63	1.43	6.74	6.91
GCLC	5.41	5.47	5.34	5.45	5.47	5.73	6.01	6.18	5.47	5.48	6.01	5.77	5.23	5.25	5.82	6.23	5.05	5.42	5.58	5.99	4.35	5.71	5.82	5.59	5.24	5.68	5.45	5.34	5.56	6.03	5.59	5.56	5.61	5.23	4.83	5.28	5.99	5.44	5.71	6.95	5.15	5.79	5.14	5.41	6.49	5.18	4.43	5.67	6.37
MT-ATP6	11.84	12.33	10.07	11.36	10.92	12.11	9.48	9.34	10.39	11.45	12.07	12.18	11.48	12.35	11.82	12.99	12.07	11.19	11.59	11.82	10.27	11.57	11.95	11.03	9.43	11.79	11.97	12.24	12.34	11.68	10.7	9.68	11.95	13.84	13.26	13.11	10.49	11.39	12.11	11.37	10.53	12.53	13.91	12.69	10.43	11.28	11.34	11.04	9.71
PRDX3	6.58	6.65	6.31	6.74	6.86	6.72	6.47	6.84	6.98	6.82	6.69	6.62	6.82	6.64	6.81	6.6	6.88	6.68	6.64	6.67	6.45	6.66	6.57	6.36	7.61	6.82	6.61	6.61	6.69	6.63	5.86	6.56	6.38	7.33	6.74	6.7	6.47	6.62	6.53	6.88	6.66	6.45	6.87	6.53	6.33	6.16	7.64	6.57	6.46
AC004241.3	0	0.95	1.03	0	0.25	0	0.22	0	1.32	1.51	0.15	0.36	0.95	0.97	1.26	0.91	0.5	0.05	0	0.54	0	0.62	0	1.06	0.11	0	0	0.98	0.01	0.91	0	0	0	0	2.14	0.6	0	0.34	0	0.07	0.92	0	1.71	0.24	0	0	0	0.5	0
NPIPB15	4.33	4.53	4.39	2.97	5.09	4.87	4.88	3.37	4.02	2.56	4.34	4.2	4.16	4.4	4.8	2.61	4.58	4.73	4.23	4.33	4.99	4.29	4.49	5.21	3.88	3.92	4.3	4.88	2.88	2.83	4.75	2.28	4.91	2.42	4.15	4.85	3.07	4.53	2.43	5.67	2.64	4.56	5.35	2.92	4.05	5.3	1.23	2.77	3.53
DDIT4L	3.28	5.26	6.01	6.39	2.96	3.81	6.09	1.47	2.94	3.39	4.08	3.11	6.01	4.62	4.84	4.55	4.11	2.57	5.05	2.62	1.65	5.72	3.57	5.6	2.92	3.86	5.18	4.04	3.68	3.36	3.33	2.36	2.58	3.05	5.58	3.81	4.56	3.36	3.27	3.92	5.72	3.51	3.47	3.16	4.67	1.95	3.75	0.05	3.16
METTL8	4.41	4.62	4.81	4.28	4.38	4.48	4.52	4.62	4.72	4.99	4.94	5.03	4.32	4.9	4.97	5.03	4.21	4.58	4.66	5.08	6.12	4.82	4.78	4.63	4.69	5.01	4.76	4.74	5.08	6.4	5.12	4.6	4.6	5.28	4.85	4.81	5.22	4.83	4.74	5.96	4.16	4.74	4.76	5.12	4.78	5.33	4.02	5.72	4.59
CTAGE6	1.14	2.31	4.08	2.4	1.9	1.44	1.92	0.56	2.91	1.41	1.79	3.21	2.15	3.15	2.33	1.29	2.28	1.24	2.49	1.29	2.58	3.26	2.43	3.95	0.59	2.24	2.69	2	2.7	2.15	3.28	1.76	2.29	1.39	1.6	1.87	2.82	2.76	2.23	3.19	2.19	2.61	1.63	2.29	2.67	3.92	0.92	3.17	2.43
TTC13	4.13	4.54	5.22	4.55	4.22	3.86	4.75	4.87	4.36	4.39	4.56	4.53	4.56	4.88	4.65	4.41	3.93	3.69	4.46	4.77	5.5	4.89	4.64	4.83	3.28	4.68	4.66	4.55	4.5	5.47	5.18	4.85	4.49	3.7	4.49	4.96	5.03	4.83	4.77	5.2	4.75	4.23	3.82	4.79	4.38	5.85	4.43	5.4	5.2
RPS26P8	5.42	5.29	5.31	4.95	4.07	3.81	3.94	7.16	5.27	6.03	4.73	4.74	4.54	3.54	5.09	4.62	4.64	5.69	5.34	5.54	5.37	4.59	4.71	5.43	6.38	3.5	4.97	4.57	4.59	3.18	5.4	4.13	4.18	4.41	5.21	4.37	5.2	4.91	4.41	5.94	4.6	4.75	4.46	3.41	4.63	5.27	6.56	5.29	5.63
MIR4458HG	3.95	4.09	4.39	3.99	4.14	3.83	2.65	4.48	3.93	4.63	4.08	4.04	4.45	4.85	4.52	5.02	4.05	4.09	4.49	3.72	4.45	4.95	4.47	4.02	4.5	4.25	4.24	4.54	4.21	4.08	3.96	3.83	4.26	4.46	4.39	4.13	4.02	4.47	4.13	5.19	4.48	4.09	4.08	4.81	5.46	4.27	4.89	4.01	4.4
FXYD5	5.16	4.38	4.7	4.79	5.13	4.54	5.44	4.11	4.84	4.83	3.65	4.37	5.01	4.78	4.28	2.77	3.79	5.34	4.84	5.94	6.68	4.02	4.91	5.58	4.01	4.8	4.77	4.11	4.1	5.9	5.54	5.7	5.51	3.62	5.16	5.48	5.86	5.06	4.9	5.37	4.73	4.49	4.17	3.73	5.53	6.02	5.52	5.8	5.42
AC093433.2	0	0	0.08	0	0	0	0	0	0	0.1	0	0	0.21	0.89	0	0	0	0	0	0	0	0.42	0	0.48	0.11	0	1.49	0.07	0.5	0	0	0	0	2.8	1.3	1.49	0	0	0.24	2.2	0	0	2.44	0.48	0	0.02	0	0	0
KIF20A	0.41	0.37	0.42	0.82	1.53	0	2.9	0	0.32	0.1	0	0	0.21	0.97	0.41	0	0.09	0	1.96	4.02	4.82	0.42	1.48	0.13	0	0	0.25	0.39	0.6	1.02	2.05	1.62	2.97	0	1.23	0.6	3.5	0.63	0.72	3.12	0	0	0.12	0.37	3.25	5.03	3.75	5.6	2.81
AF131215.7	0	0.1	0.5	0	0	0	0	0	0	0.68	0	0	0.04	0.1	1.18	0	0	0	0.38	0	0.13	0.04	0.1	1.57	0	0.39	0	0.77	0.15	0	0.23	0	0	0	1.23	0.38	0	0.75	0	0.66	0.92	0	0.38	0.69	0	0	0	0	0
PYHIN1	1.42	0	0.42	0	0.25	0.2	2.39	0.25	0.84	0	0	0.77	0.74	0	0.69	0	0	1.88	1	3.18	1.97	0	2.7	0.85	2.05	0	1.49	0	0	4.64	4.2	2.26	2.58	1.43	1	3.32	3.19	1.63	2.44	4.28	0	1.6	0	0	2.21	4.94	1.43	0	3.8
SRFBP1	3.26	4.18	4.57	3.39	3.55	3.3	4.16	3.36	3.87	3.39	4.01	4.01	4.01	4	4.01	4.04	1.5	3.28	4.23	3.69	3.96	4.18	3.86	4.2	0	3.75	4.01	3.86	3.84	3.84	4.29	3.56	3.81	3.84	4.52	3.86	4.54	4.24	4.07	3.95	3.92	3.81	3.68	3.84	4.6	4	2.43	4.69	4.6
CTBS	3.07	4.45	4.57	3.95	3.27	3.26	3.98	3.36	3.82	3.49	3.8	3.89	4.19	4.25	4.17	3.98	2.96	3.42	4.07	3.77	3.45	4.11	4.06	3.63	3.92	4.03	3.96	3.5	4.08	3.67	3.62	3.31	3.21	2.73	4.16	2.88	3.94	4.04	3.64	3.69	4.29	3.69	2.8	3.54	3.77	3.66	4.6	4.46	3.57
COQ9	6.66	6.56	6.33	6.86	6.61	6.63	6.42	6.57	6.65	6.53	6.52	6.53	6.67	6.57	6.57	6.67	6.97	6.71	6.61	6.55	5.91	6.67	6.43	6.17	6.39	6.64	6.57	6.63	6.61	6.38	5.88	6.59	6.42	6.29	6.57	6.28	6.06	6.5	6.41	6.65	6.54	6.52	6.5	6.45	6.46	5.3	5.34	6.28	6.26
CFAP58-DT	0	0.24	0.26	0	0	0	1.29	0	0	0	0	0.47	0	0	0.67	0	0.09	0	0.38	0.27	0.33	0	0	0	0.11	0	0	0	0	0	0.9	0	0	1.58	0	0	1.54	0	0.08	0	0.18	0	0.38	0	0.73	1.15	0	0	0.89
POM121L9P	2.61	2.38	1.43	2.92	3.68	1.83	1.53	0.88	2.36	1.59	1.83	2.22	3.42	3.29	2.02	0	1.02	3.84	1.55	2.55	1.15	0.6	2.53	2.71	1.71	2.19	2.28	2.63	1.46	2.11	4.55	3.27	2.48	2.22	0.42	2.66	1.91	2.15	3.18	1.26	1.8	1.12	2.94	1.93	2.62	2.76	2.65	1.3	2.03
PCED1B-AS1	3.5	2.21	2.01	2.67	3.44	2.7	4.23	0.83	2.42	2.83	2.69	2.33	2.8	2.4	1.26	2.33	1.67	4.28	2.44	4.57	3.63	0.8	3.92	2.62	1.11	3.25	2.94	2.59	2.08	5.75	5.03	4.6	4.06	3.17	2.06	4.08	4.05	3.61	4	4.84	1.53	2.29	2.44	2.14	4.2	5.25	5.24	3.2	4.73
AP000547.3	2.49	2.58	2.24	2.97	3.05	3.19	0.75	2.88	2.69	2.37	2.78	3.09	2.75	3.71	2.79	0	1.73	2.22	2.8	2.98	0.36	1.84	2.74	2.19	2.14	2.41	3.06	3	1.54	3.35	2.45	0.86	3.44	2.16	3.24	2.42	0.27	3.09	2.84	3.33	2.69	2.18	3.13	2.94	2.36	0	2.7	0	0
NCDN	5.79	5.8	6.12	6.45	5.81	5.93	6.05	4.66	5.74	5.37	5.86	5.88	6.32	5.98	5.82	6.21	5.35	6.2	5.77	5.82	5.52	6.02	5.69	6.36	4.92	5.97	5.89	5.7	5.99	5.46	6.05	6.08	6.2	4.17	5.26	5.09	5.61	5.52	5.68	5.49	6.25	6	4.51	5.61	5.94	5.53	3.75	6.69	6.04
YPEL3	6.2	6.18	5.98	6.37	6.33	6.17	6.37	6.28	6.11	6.31	5.81	5.92	6.52	6.18	6.31	5.72	6.74	6.33	5.94	6.24	5.53	5.97	6.12	6.3	5.99	6.21	5.95	6.2	5.9	6.62	6.35	6.55	6.61	5.93	6.07	6.21	6.4	6.1	6.16	6.53	6.05	6.31	5.88	6.11	6.18	6.14	5.34	5.65	6.22
AC010531.6	0.9	0.87	0.5	0	0.61	1.5	0.8	3.16	0.84	1.21	0.53	0.58	1.44	1.29	1.26	0.49	1.67	1.22	0.24	0	1.03	1.47	0.24	1.62	0	0.2	0.7	1.24	0.6	0.02	0.79	0.45	0.23	2.11	1.23	0	0	0.63	0	0.24	0.59	1.1	1.5	1.31	0.52	0	2.43	0.76	0
AC092171.1	0	0.87	0.93	0.93	0.25	0.78	0.6	0	0	0.51	0	0.23	0.21	0.23	0.09	0	1.82	0.37	0	0	0	0.62	0	1.42	1.11	0.39	0	0	0	0	0.73	0.62	0.23	1.41	0	1.25	0	0	0	0	1.87	0.34	0.38	0	0	0	0	0	0
GAS6-DT	2.26	3.19	3.79	3.18	1.2	2.81	1.92	0.53	2.22	2.51	1.76	2.32	3.23	3.43	3.21	4.77	3.2	1.91	3.38	2.06	1.6	2.32	2.24	3.84	2.28	1.98	2.62	2.95	2.38	2.62	2.16	1.46	1.9	2.2	3.92	1.59	2.11	2.57	2.88	1.89	3.86	2.93	2.27	2.57	0.32	1.71	0	0	1.53
NGFR	5.26	2.78	3.19	2.33	5.01	4.2	6.31	5.88	4.61	4.89	3.63	4.21	3.47	3.04	4.95	4.98	5.14	5.36	4.23	4.78	5.09	1.96	4.62	4.61	4.28	3.73	3.81	3.93	3.4	4.42	5.63	5.27	4.16	2.11	1.3	3.38	5.06	4.92	5.67	4.13	3.53	4.74	2.71	3.82	4.2	3.82	5.75	3.93	4.69
PKN3	4.86	5.19	5.38	5.41	4.92	4.26	5.6	5.37	4.22	4.89	3.94	3.95	5.39	5.53	4.69	3.55	4.43	4.64	4.55	4.95	6.11	4.76	4.66	5.11	3.57	3.85	4.9	4.23	3.83	4.33	5.49	5.53	5.47	3.32	4.31	4.11	5.54	4.85	4.8	4.84	5.2	4.91	3.29	4.64	4.72	4.84	0	2.87	5.15
MCM3	6.23	6.27	6.58	6.9	6.5	6.2	6.53	6.26	6.1	5.95	5.93	6.06	6.69	6.33	6.13	6.31	5.81	6.25	6.4	6.51	6.07	6.52	6.18	6.67	5.57	6.23	6.43	6.39	6.24	6.21	6.29	6.79	6.3	4.48	6.57	5.64	6.5	6.04	6.09	6.24	6.7	6.08	5.42	5.88	6.24	6.53	5.02	6.55	6.45
NEK6	6	3.56	3.35	3.72	6.11	5.93	7.06	4.34	5.14	4.97	5.9	6.02	4.13	3.83	4.56	1.57	4.99	6.29	5.08	6.37	6.88	4.66	5.79	3.14	5.43	5.72	4.97	4.67	5.71	4.45	5.08	6.42	5.76	5.03	3.36	4.6	6.75	4.79	4.69	4.75	2.65	5.49	5.12	5.12	6.94	6.8	5.75	5.68	6.82
CFAP53	3.75	3.95	3.67	3.33	3.87	4.08	4.57	0.25	4.22	4.04	3.52	4.03	3.8	4.44	3.66	2.03	4.88	3.48	3.6	3.67	4.12	4.11	3.95	3.93	4.5	3.86	4.18	3.98	4.21	3.61	2.95	3.4	3.7	5.71	4.46	4.69	4.43	3.93	2.53	4.66	3.8	3.72	5.29	4.41	3.16	3.41	0	4.2	3.62
PPIP5K2	4.68	6.27	6.48	5.05	5.06	5.02	6	5.25	5.9	5.68	5.52	5.57	5.88	6.06	5.86	5.76	4.84	4.8	5.76	5.57	5.27	5.92	5.58	5.46	4.92	5.64	5.79	5.51	5.57	5.78	5.86	5.31	5.48	5.22	5.76	5.92	6.46	5.88	5.75	5.95	5.93	5.55	5.38	6.06	6.35	6.15	4.6	6.97	6.73
TRIM7	3.66	3.53	3.78	2.48	2.2	2.47	4.34	1.99	3.04	2.42	1.69	2.63	2.97	3.46	2.84	5.65	2.5	3.02	3.33	1.49	1.5	3.1	2.46	4.14	3.11	2.39	2.76	3.51	2.69	3.24	4.41	3.31	3.23	2.84	2.86	2.32	5.09	3.43	3.56	3.13	3.03	3.3	2.8	3.05	3.51	3.79	1.43	0	5.06
HSD17B13	0.23	1.43	0	0.6	3.29	0.89	1.28	4.73	0.34	0.15	0	0.26	0	0.1	0.58	0	0	0	0.5	2.31	0	0	0.21	0.29	0	0.47	0	0.67	0	0.88	0.69	0	0.08	2.3	0	0	1.05	0.18	2.2	0	0.03	0.3	0.37	0	0	0	1.43	0.53	0.68
AC093673.1	3.64	2.73	3.42	3.41	4.1	2.62	3.42	2.99	3.54	3.39	2.5	3.18	3.11	2.57	2.58	1.18	1.96	3.44	3.62	3.33	4.94	2.21	3.24	4.11	3.81	2.97	2.92	2.43	2.98	2.61	3.7	4.33	3.85	2.32	3.45	3.6	2.91	3.07	2.84	3.73	4.48	2.57	3.55	2.85	3.7	3.54	3.02	4.17	2.99
RASSF3	4.84	4.92	5.2	5.25	4.95	4.23	5.58	5.43	4.98	5.04	4.52	4.75	4.7	4.91	4.86	3.89	3.71	4.47	4.97	5.74	5.46	4.63	4.88	5.12	3.57	4.97	5.11	4.8	4.24	5.88	5.34	5.5	4.8	4.29	4.63	5.08	5.8	5.07	5.54	5.29	4.18	4.17	3.66	4.47	5.24	5.94	3.02	5.83	5.16
DCTN6	4.54	4.91	4.76	4.54	4.58	4.44	5.26	5.3	5.06	5.27	4.76	4.73	4.8	4.94	4.95	4.74	4.44	4.54	4.89	4.63	4.7	4.65	4.87	4.79	4.69	4.69	4.68	4.68	4.72	4.59	4.49	4.33	4.48	5.46	5.16	5.31	5.24	4.95	4.94	5.21	4.91	4.49	5.25	4.8	5.01	4.57	5.52	4.83	5.14
CSTB	5.75	5.5	5.47	5.77	5.93	5.51	5.62	5.53	5.56	5.86	5.27	5.33	5.95	5.38	5.36	5.4	5.89	5.77	5.61	6.04	6.27	5.37	5.41	6.14	6.62	5.33	5.49	5.5	5.45	5.49	5.62	6.07	5.89	5.65	6.09	5.87	5.87	5.64	5.68	5.92	5.77	5.62	5.85	5.51	5.42	6.09	7.89	5.18	5.7
RPL37P23	3	1.82	1.97	2.07	2.77	2.37	2.84	3.03	1.86	1.42	1.91	2.02	1.92	1.2	1.15	2.16	2.31	2.58	1.64	2.42	3.09	2.01	1.87	2.36	3.2	2.16	2.27	2.33	1.87	2.32	3.03	2.87	3.15	2.71	3.26	2.21	2.01	1.6	1.68	3.13	1.97	2.4	2.36	1.4	3.56	2.58	4.6	3.46	2.22
HLA-DRB1	5.2	4.89	6.32	5.17	5.81	5.21	7.02	4.69	5.78	7.06	5.41	5.09	6.32	4.9	5.52	4.01	3.47	5.42	5.77	7.41	7.48	2.83	5.37	5.17	6.62	5.34	5.26	5.61	5.98	5.99	6.05	7.28	6.93	3.41	5.69	6.36	7.91	5.95	5.18	5.17	5.58	6.33	4.44	6.1	9.22	8.01	5.74	4.9	8.47
NSMCE1-DT	0.55	1.87	2.13	0.44	1.03	1.62	1.8	0	1.6	1.83	1.42	1.3	2.09	2.4	1	0.85	1.5	1.22	0.72	0.65	0.13	1.67	1.54	1.53	0	1.48	1.88	1.16	1.94	1.02	1.31	1.62	1.55	3.27	2.07	1.38	0.84	1.87	0.82	2.72	1.26	1.17	1.8	1.59	1.77	1.95	0	1.34	1.77
APTX	5.8	5.82	5.95	5.51	5.83	5.65	5.78	5.99	6	6.11	5.8	5.86	5.89	5.88	5.91	5.96	5.58	5.78	5.8	5.78	7.25	5.81	6	5.98	6.34	5.74	5.77	5.88	5.97	5.74	5.85	5.72	5.71	5.6	5.82	5.57	5.73	5.82	5.87	6.53	6	5.75	5.46	5.87	5.81	5.93	4.43	5.68	5.71
WASF4P	1.79	2.19	2.38	2.67	2.08	1.78	2.42	1.79	2.07	0.42	2.17	1.9	2.57	2.12	2.45	2.88	1.5	2.37	1.85	2.46	2.39	2.24	2.48	2.51	1.43	2.27	2.08	2.02	2.36	2.87	3.22	2.97	2.57	1.5	1.41	2.18	2.97	2.45	2.51	1.36	1.68	2.81	1.32	2.23	2.33	2.5	1.43	2.84	2.59
TOP2B	6.46	7.17	7.39	6.57	6.74	6.64	6.51	6.98	7.13	6.88	6.78	6.81	7.28	7.07	7.02	6.89	6.61	6.48	6.99	6.74	6.34	7.04	6.83	6.97	7.22	7.12	6.9	6.93	6.87	7.23	6.72	6.81	6.78	6.04	6.94	6.92	6.64	7.05	7.01	6.83	7.11	6.97	6.62	7.03	6.38	6.69	6.19	6.98	6.63
RPTOR	6.15	5.51	6.22	6.38	5.78	6.05	5.69	5.75	5.44	5.24	5.83	5.96	6.1	5.86	5.57	6.66	5.21	6.13	5.68	6.24	6.23	6.09	5.82	6.09	4.12	5.78	5.8	5.68	5.86	5.28	6.29	6	6.18	3.7	5.56	4.94	5.7	5.69	5.66	5.85	5.89	6.23	4.48	5.65	5.98	5.9	4.24	6.2	5.86
HECTD1	6.61	7.21	7.41	6.85	6.88	6.72	6.76	7.32	7.05	6.75	6.88	6.95	7.23	7.1	7.12	7.54	6.64	6.51	7.12	6.71	6.33	7.18	6.94	6.93	6.5	7.07	6.95	6.99	6.99	7.27	6.84	6.78	6.85	6.52	6.95	6.93	6.62	7.22	7.17	6.86	7.16	6.97	6.84	7.05	6.69	6.55	5.52	6.56	6.61
AC091729.3	4.54	4.27	4.11	4.26	3.95	4.01	4.43	5.04	4.16	4.17	3.92	4.5	4.68	4.74	4.19	3.72	4.09	3.78	4.4	4.66	4.96	4.54	4.25	4.46	3.43	4.1	4.42	3.91	4.46	3.83	4.45	4.43	4.4	4.38	4.3	4.17	4.14	3.76	4.09	4.97	3.92	4.46	3.93	4.37	4.37	5.04	3.02	4.88	4.4
SETD4	5.45	5.83	6	5.91	5.66	5.48	5.78	5.31	5.32	5.58	5.43	5.46	5.74	5.84	5.63	6.22	5.86	5.45	5.89	5.7	6.03	5.87	5.57	5.91	5.06	5.59	5.64	5.7	5.73	5.66	5.86	5.75	5.72	4.88	5.57	5.25	5.82	5.57	5.65	5.91	5.8	5.71	4.78	5.85	5.13	6.12	3.02	5.58	5.79
PDCL3	4.38	4.63	4.52	4.65	4.56	4.42	4.73	4.59	4.98	4.98	4.55	4.5	4.55	4.54	4.71	4.82	4.2	4.53	4.71	4.5	5.09	4.42	4.42	4.62	4.91	4.62	4.43	4.47	4.54	4.5	4.34	4.55	4.24	4.23	4.89	4.44	4.7	4.24	4.39	4.84	4.8	4.32	4.66	4.29	4.92	4.64	4.89	4.98	4.48
ABCC11	0	0	0.08	0	0.03	0	0	1.57	1.32	0.83	0	1.53	0.74	0.1	0	0	0	0	0	1.04	0.65	0	0.37	0.37	0.11	0	0.38	0	0	0.38	0.31	0	0	1.87	0	0.11	0	0	0	0	0	1.23	0.12	0.69	0	0	1.43	0	0.04
HMGB3P24	0	1.03	0.7	0.98	0.53	0.5	0.94	0	0.52	0	0.83	0.9	1.25	1.23	1.34	1.8	0	1.14	0.87	1.38	1.18	0.72	1.61	0.92	0	0.48	1.04	1.16	0	1.53	1.71	1.09	2.19	0	1.34	0.7	1.91	1.38	2.14	0.78	0.65	1.2	1.19	0.78	0.91	2.83	0.43	1.08	0.18
MEIOC	0.9	0.59	2.35	1.58	0	0.56	0.07	0.47	0.98	1.32	0.29	0.47	0.37	0.73	1.34	0	0.09	0	1.31	0.12	0	1.72	0.24	0.67	1.11	0.97	0.7	0.53	0.69	1.46	0.46	0	0.08	2.23	0.06	0	0.3	0.63	0.08	0.66	1.53	1.29	0.38	0.48	0	1.21	1.43	0	0.81
ACKR1	5.62	2.91	3.15	2.58	6.15	3.22	5.2	6.3	4.7	5.27	0	3.72	5.23	3.6	1.84	1.75	0.5	5.34	4.99	4.06	1.23	3.07	5.04	4.05	3.92	4.28	5	1.93	3.56	4.74	5.81	6.08	5.38	4.14	2.7	5.54	4.87	4.1	5.61	5.16	2.71	3.41	2.8	2.87	5.36	2.83	6.52	0.05	5.42
ODF3B	5.28	4.07	3.27	4.16	5.92	4.68	6.43	5.7	5.01	4.69	4.02	4.64	4.46	4.44	4.53	1.97	4.43	5.82	4.73	6.09	6.74	2.8	4.9	4.46	5.57	4.12	4.24	5.02	4.58	4.46	6.09	6.23	6.14	3.17	4.12	5.13	6.82	5.27	5.13	4.9	4.49	4.53	4.27	4.45	5.91	6.24	5.02	5.82	6.47
LINC02611	1.18	0	0.08	0	1.4	0	2.22	0	0.32	0.16	0	0	1.66	0.89	0	0	0	0.63	1.24	2.83	2.23	0	1.17	0.92	0	1.1	0	0	0.6	1.67	2.85	1.97	1.3	1.58	0.3	1.49	3.2	0.63	1.56	1.66	0.4	0	0.26	0	1.95	3.44	4.6	1.68	2.89
TJP1	6.24	6.27	6.64	5.99	5.92	6.22	5.99	6.38	6.27	6.3	6.71	6.61	6.07	6.35	6.69	5.68	6.65	5.87	6.6	6.07	5.1	6.31	6.97	6.11	5.09	6.18	6.19	6.89	6.41	6.51	7.47	6.43	6.77	5.8	6.29	6.8	6.17	7.12	6.76	5.46	5.7	6.45	6.75	6.76	5.91	6.08	3.43	6.14	6.46
TMUB1	6.31	5.91	5.71	6.39	6.57	6.35	6.03	6.08	6.53	6.44	6.17	6.12	6.1	5.98	6.13	5.86	6.65	6.33	5.91	6.13	6.66	5.96	5.86	6.09	7.36	6.19	6.03	6.13	6.05	6.06	5.77	6.31	6.17	5.44	6.27	6.21	6	6.15	5.86	6.43	6.39	6.01	6.04	5.99	5.81	5.88	4.89	6.15	5.86
QRFPR	2.79	2.42	2.81	1.98	2.96	1.3	4.85	0	1.84	1.6	1.08	1.23	1.44	1.93	0.41	0	0	1.05	1.67	3.38	1.72	0.18	1.95	0.99	1.11	0	1.7	2.07	1.39	0.53	2.99	1.36	2.86	0	2.67	1.96	5.2	2.17	2	0	1.65	0.89	0	2.07	3.74	0	0	5.43	5.07
PSMC1P9	2.97	2.74	3.09	2.54	2.85	2.79	2.85	2.88	2.93	3.64	2.92	3.25	2.65	2.92	3.14	2.85	3.45	2.76	2.9	2.87	2.69	3.05	3.14	3.16	2.92	3.23	3	3.14	2.8	3.09	3.35	2.65	2.55	4.5	3.8	4.2	2.91	3.42	3.21	2.84	2.96	2.9	4.13	3.19	3.31	2.5	3.79	3.28	2.62
AC079250.1	7.38	6.1	6.21	6.59	7.12	6.77	7.36	7.08	6.26	6.51	6.38	6.82	6.06	6.17	6.11	6.79	6.55	7.34	6.17	7.11	7.91	6.24	7.16	6.85	6.58	6.22	6.68	6.38	6.28	6.75	7.84	7.62	7.9	6.16	7.26	6.64	6.82	6.25	6.58	7.58	6.03	6.6	6.43	6.49	7.62	7.93	9.53	8.44	6.73
RPS20P10	1.73	1.75	0.91	0	2.08	0.78	2.63	5.37	1.72	2.53	1.04	0.19	1.43	0.92	1.23	0.77	1.31	0.57	1.28	1.34	0	0.85	0.91	0.92	3.75	1.53	1.78	0	1.08	2.15	0.84	1.58	0	2.02	1.58	0	1.49	1.32	1.27	3.15	1.67	0.25	1.4	1.18	0	3.4	5.6	3.7	2.47
HCFC2	3.73	5.06	5.64	4.55	4	3.92	4.56	5.27	4.6	4.64	4.58	4.62	4.61	4.84	5.22	5.39	3.26	4	4.82	4.72	4.43	4.95	4.73	4.54	3.28	4.4	4.44	4.46	4.36	5.05	5.02	4.09	4.36	4.14	4.76	4.38	4.92	4.85	5.31	4.38	4.6	4.48	4.03	4.71	4.73	4.95	3.75	4.22	4.8
TNKS	5.48	6.03	6.55	5.55	5.5	5.48	6.09	5.47	5.82	5.6	5.64	5.91	6.05	6.26	6.16	6.33	5.13	5.46	5.76	5.84	6.13	6.07	6.01	6.07	4.81	5.7	5.65	5.86	5.75	6.22	6.15	5.7	6.14	5.39	5.84	5.77	6.37	6.1	6.09	6.78	5.82	5.76	5.09	6.02	6.13	6.03	4.24	6.56	6.35
TMUB2	6.22	6.07	6.25	6.48	6.22	6.26	6.24	5.81	6.04	6.12	6.06	6.07	6.4	6.33	6.38	6.31	6.32	6.27	5.85	6.31	6.57	6.19	6.27	6.6	5.69	6.11	6.23	6.35	6.24	6.33	6.46	6.27	6.57	5.22	6.01	5.99	6.44	6.33	6.23	6.35	6.52	6.31	5.67	6.36	6.55	6.35	5.34	6.47	6.34
UBE2Q2P1	3.81	4.03	3.94	3.25	3.88	3.47	3.42	4.36	4.07	4.72	3.5	3.75	3.44	3.62	3.6	4.33	5.15	3.43	3.89	3.34	4.02	3.22	3.72	3.27	5.06	3.8	3.62	4	3.46	3.86	3.79	3.4	3.16	5.62	4.06	5.31	3.8	4.08	3.83	3.84	4.18	3.33	5.26	3.87	1.84	3.6	0	1.53	3.51
CDYL2	4.42	4.94	5.49	4.84	4.11	4.35	5.85	4.92	4.52	4.5	4.3	4.52	4.47	4.17	5.05	6.62	3.89	4.33	4.74	4.69	4.76	4.67	4.51	3.87	3.28	4.27	4.55	4.45	4.68	4.81	4.88	4.06	4.45	3.46	4.61	4.2	4.96	4.49	4.68	4.27	4.52	4.55	3.68	4.39	6.1	4.76	2.43	4.7	4.92
RASSF8-AS1	6.33	6.81	6.33	6.21	6.41	6.72	5.25	5.37	6.54	6.85	6.96	6.6	6.26	6.51	6.81	5.34	7	6.33	6.64	6.48	4.58	6.59	6.6	6.09	6.25	6.64	6.59	6.48	6.76	6.36	6.08	5.23	5.46	7.36	6.49	6.4	5.59	6.66	5.63	6.2	6.61	6.56	7.01	6.72	5.6	3.5	3.02	5.64	5.72
HCFC1	6.93	6.63	7.06	7.52	6.84	6.77	6.56	6.32	6.5	6.35	6.72	6.78	7.26	6.73	6.92	6.96	6.45	6.97	6.78	6.89	6.88	6.9	6.83	7.08	6.24	6.86	6.86	6.79	6.9	7.07	7.1	7.12	7.54	4.58	5.65	5.93	6.98	7	7.1	6.52	6.72	7.05	5.64	6.78	6.68	6.81	3.02	6.81	6.81
ACSL4	6.02	6.68	6.96	5.48	7.15	6.4	5.63	5.86	7.23	7.57	6.76	6.93	6.65	6.54	7.36	6.23	5.8	6.28	7.01	6.61	6.37	6.16	6.77	6.43	7.5	7.61	6.73	6.94	7.06	6.95	6.75	6.38	6.68	5.33	6.15	6.75	6.27	7.57	6.69	6.8	6.69	7	6.69	7.07	6.12	6.7	6.72	6.74	6.38
EFTUD2	6.69	6.31	6.68	6.88	6.84	6.69	6.85	6.82	6.52	6.16	6.57	6.54	6.68	6.39	6.49	6.83	6.11	6.77	6.53	6.91	7.49	6.69	6.63	6.79	6.01	6.72	6.6	6.66	6.65	6.71	6.74	7.01	6.91	5.4	5.93	6.11	6.86	6.47	6.45	6.94	6.51	6.58	5.86	6.48	6.96	7.02	6.34	7.21	6.84
VKORC1L1	5.53	5.65	6.14	5.73	5.48	5.6	5.87	7.71	5.73	5.59	5.78	5.71	5.78	5.68	5.9	5.62	4.74	5.4	5.9	5.8	7.13	5.81	5.71	5.98	5.66	5.77	5.73	5.53	5.69	5.68	5.82	5.97	5.64	4.58	5.62	5.14	5.93	5.81	6.05	6.31	5.68	5.45	5.16	5.57	5.79	6.2	7.05	7.41	5.6
AL078621.2	0.18	0	0	0	0	0	0.42	0	0	0.83	0.53	0.02	0	0	0	0	0.5	0	0	0	0	0	0	0	0	0	0	0	0.08	0	0.87	0.45	1.04	0	0	0	0	0	0	0.88	0	0.17	0	0.64	0	0	0	0	0
SIK2	7.17	7.03	6.99	6.94	7.15	7.77	7.2	7.49	6.47	6.57	7.09	6.98	6.55	6.67	7.13	7.55	6.85	7.17	7.35	6.57	5.96	6.83	7.52	7.32	5.81	6.94	6.87	6.88	7.42	7	7.05	6.65	7.05	6.02	7.07	6.39	7.1	7.55	6.85	5.81	6.51	7.04	6.62	6.81	7.13	5.8	6.19	6.36	6.91
AC124798.1	4.17	3.53	2.4	2.07	4.01	3.88	4.12	2.12	3.96	4.24	3.93	3.62	2.95	2.75	4.23	5.3	4.67	3.96	3.84	3.76	3.21	3.33	3.76	3.71	4.01	3.65	3.68	4.18	4.25	3.69	3.63	2.62	3.99	3.41	3.64	3.94	4.58	3.96	4.81	2.53	3.97	4.05	4.26	4.09	3.91	2.18	1.43	3.6	4.22
FHAD1	2.18	1.64	2.96	3.03	3.11	2.02	0.6	0	2.45	2.32	2.04	2.7	2.44	1.93	1.79	0	0.09	2.09	2.38	3.55	5.05	2.52	2.61	1.62	0.11	1.92	3.04	2.68	2.39	1.8	2.86	2.45	3.4	3.22	1.76	2.55	3.05	1.81	1.77	1.4	1.82	1.89	2.05	2.74	1.52	4.09	0	2.42	1.93
ARCN1	6.74	6.57	6.92	7.02	6.73	6.71	7.01	7.07	6.54	6.27	6.91	6.93	6.89	6.79	6.91	7.03	6.54	6.69	6.88	6.95	7.02	6.98	6.93	6.83	5.63	6.93	6.82	6.9	6.95	6.94	6.63	6.91	6.84	6.16	6.41	6.63	6.94	6.9	6.92	6.36	6.72	6.78	6.43	6.79	7.35	6.94	5.89	6.84	7.05
ACKR2	0.41	2.99	4.01	4.34	1.44	1.56	0	1.66	1.91	1.21	2.32	2.2	3.61	3.23	2	1.03	1.5	2.14	3.02	2.08	0	3.42	1.95	4.21	1.11	1.85	3.44	2.39	2.33	1.53	2.12	3.6	3.07	1.89	2.78	1.7	0.93	1.92	2.5	0.78	3.45	1.93	0.71	2.14	0.82	2.42	1.43	1.68	0
CYP4F60P	0.84	0.6	0	0	0	0.88	0.98	0	0	0	0	0	0	0.08	0	0	0	0	0	0	0	0	0	0	0	0	0	0	1.06	0	1.08	0.58	0	0	0	0	0	0	0	0	0	0	0	0	0	0	0	0	1.09
AC104794.3	4.2	4.31	4.56	4.33	4.01	3.88	4.34	3.39	4.87	4.51	3.75	4.54	4.54	4.59	4.22	4.51	5.11	4.6	4.42	4.78	4.6	3.95	4.22	4.87	4.57	4.02	4.29	4.23	4.24	4.17	4.93	4.09	4.24	4.39	5.02	4.53	4.68	4.27	4.17	4.88	4.55	4.38	4.29	4.2	4.52	4.59	3.02	4.7	4.5
KANSL1-AS1	1.33	0.65	1.43	0.24	0.83	2.74	2.62	2.15	2.22	2.68	1.97	2.64	2.01	1.25	0.48	2.84	1.71	1.46	2.18	1.69	0.53	2.21	0.41	0.9	1.16	1.34	1.56	0.85	0.56	0.55	1.08	2.99	2.29	3.6	2	2.14	0.33	2.2	0.63	0.24	1.9	1.27	1.31	1.25	2.03	0.2	2.09	0	0.1
PEMT	4.86	4.37	4.06	4.47	5.31	4.67	4.17	5.55	4.52	4.48	4.48	4.47	4.26	4.32	4.67	4.72	4.36	4.69	4.24	4.44	4.74	4.46	4.31	4.46	4.86	4.54	4.45	4.42	4.44	4.47	4.63	5.09	4.7	3.27	4.79	4	4.19	4.34	4.59	4.86	4.67	4.54	3.75	4.49	3.99	4.05	6.24	4.97	3.87
AP000345.2	3.24	3.81	2.42	2.82	3.51	4.25	4.33	0.66	4.22	3.74	4.42	4.27	3.21	3.37	2.58	0.13	3.82	3.65	3.16	3	0	3.8	3.61	1.71	2.43	1.85	3.59	3.34	4.17	2.7	1.92	2.04	2.95	2.8	1.81	2.7	2.46	4.01	2.84	0.4	2.79	4.17	1.12	3.65	0.82	0.02	0	2.5	3.65
AMYH02020865.1	0	0	0	0	0	0.24	0.7	3.34	0	0.89	0	0	0	0	1.31	0	0	0	0	0	0	0.66	0	0	0	0.23	0	0	0.68	0.39	0	0	0	2.51	0	0	1.83	0	0.17	2.62	0	0.09	0.09	0	0.81	0	0.43	0.06	0
FRAT2	4.12	5.03	4.69	5.25	4.8	4.92	5.02	4.85	4.12	4.67	4.42	4.13	5.25	4.86	4.78	4.7	4.2	4.67	4.92	4.77	3.77	5.26	4.44	5.12	4.11	4.94	5.27	4.68	4.73	4.74	4.68	4.93	4.91	2.73	4.91	3.77	4.52	4.25	4.53	5.3	4.89	4.53	3.61	4.32	3.61	4.11	1.43	5.18	4.43
CIAPIN1	6.02	5.99	6.09	6.21	6.33	6.03	6.25	6.14	6.11	6.06	6.01	5.96	6.21	6.08	6.17	5.92	5.9	6.1	6.26	6.29	6.3	6.19	5.93	5.97	5.53	5.88	6.1	6.12	6.06	5.92	5.87	6.24	5.99	4.84	5.8	5.75	5.91	5.87	6	6.1	6.08	5.96	5.74	5.98	6.53	5.25	5.75	6.49	5.98
BNIP2	5.96	6.65	6.88	5.94	6.14	5.96	6.6	6.87	6.52	6.52	6.25	6.25	6.49	6.51	6.89	6.54	5.86	5.63	6.72	6.43	6.15	6.38	6.46	6.73	5.75	6.41	6.24	6.47	6.09	6.73	6.57	6.23	6.32	5.46	6.32	6.32	6.89	6.67	6.72	6.38	6.35	6.11	6.06	6.47	6.27	6.77	5.96	6.55	6.51
UBE2V1P1	0	0.24	0.76	0.29	0	0	0	0	0	0	0	0.47	0	0.1	0	0	0	0	0	0	0	0	0.37	0.13	0	0.2	0	0.07	0	0.46	0.31	0	0.3	1.22	0	0	0.01	1.02	0	0.16	0	0	0.12	0	0	0	1.43	0	0
RTL8C	6.33	6.03	5.73	6.43	6.64	6.36	6.35	6.62	6.54	6.58	6.11	6.18	6.31	6.16	6.38	6.06	6.96	6.44	6.23	6.26	6.56	6.01	6.03	6.14	7.31	6.37	6.16	6.38	6.18	6.15	5.91	6.58	6.33	5.98	6.34	6.31	6.23	6.4	6.41	6.43	6.33	6.1	6.43	6.14	6.16	6.07	6.29	6.04	6
AC025161.1	0	0	0.23	0.15	0.53	0	1.1	1.14	0.98	0.02	0.53	0.47	0	0	0	0.62	0	0	0.81	0.61	0.95	0.93	0	0.25	0.11	0.56	0.38	0	0.01	0	0	0.67	0	0	0.52	0	0	0	0	0.19	0.99	0	0	0	0.37	0	0	1.38	0.66
BNIP1	4.64	4.36	4.47	4.41	4.88	4.76	4.49	4.64	4.74	4.72	4.2	4.55	4.28	4.37	4.58	4.72	4.5	4.43	4.55	4.55	4.66	4.56	4.22	4.33	4.92	4.5	4.63	4.64	4.64	4.49	4.55	4.45	4.51	4.17	4.69	4.08	4.4	4.25	4.2	4.21	4.68	4.29	4.53	4.39	4.73	4.19	5.34	4.82	4.42
TCEANC2	4.79	4.63	5.03	4.88	4.68	4.82	4.93	5.27	4.77	5	5.08	5	4.81	4.92	4.87	5.3	4.73	4.75	4.73	4.87	3.72	5.05	4.96	4.87	5.2	5.11	5.31	5.28	5.05	4.77	4.92	4.69	4.54	5.29	4.77	4.06	4.62	4.55	4.48	4.73	4.34	4.75	4.31	4.97	4.4	4.54	4.43	5.57	4.94
AC015983.2	0	1.53	0.76	0	0	0	0	0	0.84	0.68	0	0.36	1.37	1.89	0.55	2.37	0.09	0	1.31	0	0	1.57	0.24	0	0.11	0	0.7	1.39	1.27	0	0	0	0	2.41	0	0.6	0	0.63	0	0.53	0	0	0.38	0.69	0	0	0	0	0
ORC5	4.16	4.39	4.52	4.07	3.93	4.07	4.78	4.81	4.42	4.27	4.42	4.56	4.29	4.61	4.68	4.59	3.75	4.25	4.31	4.59	5.14	4.51	4.15	4.36	3.57	4.43	4.36	4.3	4.38	4.48	4.68	4.53	4.35	4.17	4.53	4.08	4.69	4.38	4.58	5.18	4.01	4.25	3.84	4.38	4.2	4.67	5.13	5.87	4.31
OR2S1P	1.26	0	0	1.03	0	0	1.42	1.83	0	0.68	0	0.47	0.74	1.34	1	0	0.82	0.37	0	0	0	0	0.64	0	0	0	0.25	1.5	0	0.02	1.39	0	0.23	0.41	0.3	0.38	0.01	0.17	0.87	0	0	0	1.12	1.43	0	0	0	0.91	0
CYLD	5.92	6.35	6.63	5.81	6.08	5.92	6.74	6.52	6.46	6.3	6.19	6.1	6.33	6.17	6.42	6.16	5.6	5.93	6.34	6.6	6.89	6.16	6.41	6.26	6.11	6.25	6.08	6.15	6.16	7.06	6.56	6.2	6.1	5.85	6.24	6.35	6.84	6.48	6.34	6.76	6.29	6.04	6.3	6.14	6.77	7.04	4.75	6.76	6.97
GATA3-AS1	4.64	5.22	5.39	5.57	4.91	5.19	0	0	5.43	5.45	4.61	4.97	5.06	5.43	5.1	1.28	6.04	4.97	5.23	3.71	0	5.24	4.49	6.15	5.78	4.75	4.9	5.1	4.57	4.38	4.41	3.21	3.43	4.48	5.77	4.8	0.3	5.34	3.99	4.72	6.07	5.2	4.89	5.22	0	0	0	0	0
FRAT1	3.57	3.55	3.68	4.62	3.85	4.09	4.35	3.89	3.35	4.1	3.39	3.13	4.25	4.18	3.75	3.86	3.54	4.54	3.79	4.98	3.41	3.97	4.03	4.25	3.69	4.05	4.11	3.93	4.13	4.51	4.72	4.81	3.94	2.11	3.71	3.35	4.09	3.47	3.94	4.25	4.29	3.85	2.71	3.28	3.68	3.3	1.43	3.99	4.51
AL357093.2	0	0	0	0	0	0	0	0.47	0.84	0.68	0	0	0	0	0.26	0	0	0.07	0	0.44	0	0	0	0	0.11	0	0	0	0	1.02	2.23	0	0	1.02	0	0.96	0.65	1.07	0.5	0	0.59	0	0	0	0	0	0	0	0
C1RL	5.93	5.99	6.35	6.31	6.57	5.82	6.3	6.21	5.72	5.58	5.57	5.92	6.48	6.03	5.91	4.42	5.21	6.53	6.09	6.53	6.62	5.75	6.31	6.37	6.1	5.78	5.89	5.75	6.2	5.95	6.8	7.07	6.61	4.4	5.88	5.93	6.35	6.13	6.26	6.74	6.26	5.73	5.42	5.94	6.29	7.09	6.56	6.72	6.25
RN7SKP96	0.9	1.24	0.98	0	0.25	0.56	0.8	1.12	1.98	2.27	0.92	0.47	0.85	0.73	0.55	0	1.5	0.37	0.72	0.12	0	0.8	0.48	0.99	0.11	0.71	1.25	1.07	0.15	0.02	1	0.04	0	0.41	0.96	2.25	0.01	0.49	0.24	1.53	1.47	0	2.05	1.74	0	0	1.43	0	0.53
AL022328.4	2.76	2.27	2.59	2.76	3.11	3.15	2.32	3.36	2.32	2.04	3.77	2.7	2.69	3	2.73	2.91	2.67	3.16	2.62	2.65	2.03	2.24	3.07	3.03	3.11	1.64	2.92	2.43	2.9	2.61	3.05	2.58	2.04	1.22	1.81	1.88	1.54	3.02	2.98	1.78	2.76	2.62	2.55	2.69	1.21	1.61	0	0.68	2.55
CCDC194	2.41	0	0	0	0	0.15	0.98	1.91	0.1	0	0.15	0	0.04	0	0.41	0	1.09	0	0	0	3.93	0	0	0	0.11	0	0	0	0	0.02	1.43	0	0	0.41	0	0	1.6	0	0.91	4.01	0	0	0	0	0	3.5	0	0	0
DHRS2	2.45	0	1.76	0	0.9	1.73	0	0	2.47	2.04	1.08	2.27	0.63	0.55	1.61	3.79	2.41	2.75	3.31	2.27	2.03	0	1.99	7.75	2.11	0.56	2.22	2.8	0.86	0	1.97	0	2.3	0	1.86	2.55	0	0.75	7.66	0	6.06	2.48	3.01	2.07	0	0	2.43	0	0
SLC23A1	6.38	4.58	2.52	3.5	5.94	6.6	4.37	0.25	5.96	4.9	6.81	6.58	4.67	3.44	4.75	1.03	4.96	6.58	4.3	5.92	2.72	6.1	6.09	2.28	5.01	6.64	6.02	4.49	6.21	4.77	3.53	4.22	5.38	5.92	2.67	5.08	4.24	4.87	4.56	3.99	1.01	6.52	4.92	5.56	4.79	3.1	2.43	5.76	5.58
DNM1	7.03	6.03	4.92	5.66	6.93	6.5	7.21	3.16	5.75	5.27	6.15	6.27	5.54	5.47	5.45	2.13	5.86	6.6	5.75	7.22	7.32	5.42	6.65	5.57	4.75	5.12	5.91	5.79	5.8	5.49	6.73	7.01	7.44	3.76	6.22	5.62	7	6.18	6.59	8.09	4.8	6.51	4.58	6.73	6.8	5.2	3.75	6.93	6.21
GTF3A	6.02	5.71	5.58	5.93	6.02	5.78	6.03	6.75	5.94	6.04	5.91	5.9	5.81	5.68	5.83	5.81	5.99	5.98	5.74	6.2	6.31	5.86	5.83	5.81	6.36	5.95	5.74	5.85	5.82	6.32	5.71	6.19	5.86	6.39	6.23	6.3	6.17	5.84	5.92	6.18	5.8	5.81	6.4	5.76	6.11	6.25	7.66	6.28	5.97
GTF3C1	7.38	6.67	7.34	7.73	7.48	7.48	7.45	6.81	7.02	6.62	7.34	7.28	7.4	6.98	6.91	7.35	7.27	7.57	7.18	7.32	7.46	7.44	7.31	7.51	6.94	7.3	7.28	7.33	7.37	6.91	7.03	7.48	7.28	5.68	6.49	6.43	6.76	6.96	6.59	6.91	7.19	7.19	6.19	6.98	7.44	7.17	5.02	7.41	7.31
AC110771.1	2.38	2.33	2.24	3.16	2.25	2.68	1.9	0	2.37	1.97	2.83	2.47	3.02	2.14	0.67	0	1.96	2.18	2.31	1.27	0	2.6	1.59	2.45	0	1.64	2.65	0.88	2.24	0.53	1.81	1.15	0.81	1	3.98	1.6	1.65	2.07	1.24	1.93	4.62	2.75	0.61	2.31	0.73	1.32	2.43	0	1.72
STARD13	5.28	6.31	6.68	6.14	5.45	5.52	6.4	6.39	5.65	5.64	5.4	5.64	5.88	6.09	5.73	4	5.91	5.27	6.32	5.7	5.41	5.96	5.75	6.52	5.36	5.67	5.74	5.79	5.55	5.38	5.87	5.73	5.28	4.79	5.52	5.02	6.33	6.27	5.16	6.43	6.04	5.72	4.62	5.65	6	5.82	2.43	5.51	6.03
AL161729.4	0	0.24	0.26	0.71	0.25	0.68	0	0	0	0	0	0	0.04	0.23	0.41	0.49	1.5	0	0	0	0	0.52	0.37	0	0	0.56	0.7	0.66	0.15	0	0.9	0.62	0.71	0	0.23	0	0	0.63	0	0.66	0	0.45	0.61	0.69	0	1.32	0	0	0
HMGB1P37	1.83	2.34	2.17	1.16	2.01	2.08	2.18	2.65	2.61	3.04	1.54	1.46	1.71	2.41	2.03	1.61	2.44	2	1.69	1.76	2.12	1.72	2.1	2.08	3.34	1.48	1.91	2.31	1.63	2.46	2.69	1.8	1.6	3.23	3.04	3.22	2.35	2.15	1.98	2.31	2.4	1.94	3.11	2.32	1.23	2.31	1.78	2.83	1.76
ZNF655	6.15	6.91	6.95	6.39	6.29	6.31	6.12	5.82	6.21	6.24	6.4	6.56	6.81	6.8	6.85	6.97	6.07	6.05	6.77	6.46	6.81	6.63	6.61	6.65	5.51	6.46	6.56	6.6	6.64	6.93	6.7	6.29	6.62	5.27	6.48	6.4	6.69	6.8	6.75	6.92	6.74	6.67	6.14	6.78	6.72	7	4.02	7.03	6.66
NUP133	5.48	5.84	6.39	5.67	5.58	5.85	6.2	6.36	6.1	5.85	5.9	6	6.17	5.97	5.96	6.2	5.26	5.55	5.83	5.75	6.07	6.02	5.82	5.98	6.11	5.99	6.03	5.84	5.88	5.99	5.96	5.86	5.67	4.75	5.49	5.53	5.87	5.94	5.89	6.06	6.12	5.75	5.42	5.69	5.74	6.11	5.02	7.06	6.05
RPP30	4.91	4.97	5.17	4.71	4.81	4.76	5.28	5.3	4.99	5.14	5.04	5.09	5.08	5.22	5.04	5.22	4.05	4.72	5.07	5.09	4.78	5.06	4.99	4.97	5.28	5.08	4.99	4.98	4.81	5.1	5.05	4.66	4.6	4.92	5.49	4.94	5.38	4.97	5.37	5.35	5.11	4.78	5.11	5.04	5.02	5.13	5.6	5.41	5.22
AP001282.1	0.26	1.56	2.13	0.37	1.61	0.78	1.48	1.52	1.42	1.37	1.53	1.66	1.33	1.2	1.34	1.94	1.31	1.48	1.62	1.38	1.28	1.36	0.54	1.82	1.11	0.97	1.38	0.77	1.18	1.89	1.07	1.4	1.16	1.66	0.76	1.38	1.7	1.12	1.41	0.32	2.24	1.34	1.66	0.83	1.46	1.79	0.43	2.16	2.18
TBC1D25	5.4	5.27	5.51	5.79	5.52	5.31	5.55	5.8	5	4.75	5.08	5.14	5.35	5.31	5.39	5.51	5.58	5.55	5.24	5.27	5.69	5.26	5.31	5.32	4.5	5.18	5.35	5.23	5.26	5.36	5.89	5.55	5.78	3.41	4.62	4.85	5.58	5.22	5.47	5.64	5.25	5.36	4.69	5.1	4.89	5.48	4.02	5.4	5.07
MT1X	4.38	5.41	3.57	3.86	5.35	5.35	4.32	6.01	4.58	5.08	5.33	4.65	5.28	5.66	5.76	4.77	5.46	5.42	5.01	4.63	5.8	4	5.24	5.17	5.3	4.88	4.52	4.54	4.83	5.43	4.67	5.36	5.24	5.04	4.54	4.99	4.58	5.44	5.23	4.11	5.73	5.25	5.01	4.89	5.78	3.92	7.4	3.36	3.78
MAP3K3	6.63	6.34	6.75	7.13	6.54	6.44	6.13	6.46	6.28	6.41	6.31	6.28	6.82	6.33	6.76	6.65	6.74	6.67	6.62	6.7	6.1	6.44	6.55	6.74	4.97	6.69	6.56	6.79	6.66	6.69	6.94	6.83	6.58	5.38	5.85	6.15	6.45	6.52	6.42	6.1	6.71	6.66	5.83	6.49	6.25	6.18	4.89	6.21	6.18
CCZ1B	5.41	5.7	6.08	5.72	5.49	5.27	5.68	5.78	5.41	5.24	5.55	5.65	5.67	5.64	5.47	5.93	4.88	5.44	5.79	5.87	6.04	5.92	5.63	6.07	4.43	5.66	5.63	5.77	5.73	5.49	6.1	5.74	5.62	4.71	5.9	5.21	5.86	5.61	5.92	5.56	5.77	5.53	5.05	5.29	5.99	6.21	5.88	7.27	5.94
SHC2	5.68	5.91	5.39	6.2	5.99	5.41	5.9	6.77	5.56	5.35	5.45	5.35	5.71	5.97	5.63	4.53	6.27	5.88	5.57	5.84	7.85	5.11	5.51	5.86	5.66	5.2	5.54	5.43	5.64	5.25	6.38	6.41	6.67	4.43	5.39	5.64	6.33	6.03	4.9	6.8	6.13	5.49	4.78	5.74	5.1	5.01	2.43	4.4	5.99
AP5S1	4.8	4.85	5.09	5.35	4.91	4.86	4.34	4.34	4.47	4.57	4.73	4.8	5.13	4.77	4.73	5.15	4.69	5.22	4.81	5.04	3.91	4.86	4.84	4.93	4.28	4.58	4.95	4.88	4.99	4.43	4.95	5.02	4.94	4.19	5.33	4.81	4.68	4.68	4.75	4.5	4.97	4.93	4.72	4.98	4.34	3.89	3.02	5.32	4.4
EFR3B	3.18	4.07	4.78	4.28	2.8	3.07	3.66	4.72	3.01	3.24	2.42	2.66	4.06	3.63	2.95	4.54	2.09	2.69	3.68	2.38	5.01	3.84	2.76	4.62	1.11	3.09	3.71	3.46	3.06	2.87	3.23	2.74	3.1	3.87	3.68	2.18	2.38	2.81	3.33	3.6	4.26	2.81	1.12	2.93	1.77	1.37	1.43	1.23	2.08
DHRS1	6.12	5.73	5.69	6.19	6.23	6.32	6	5.45	5.89	6.25	5.84	5.87	5.71	6.1	6.08	5.58	6.08	6.47	5.75	5.77	5.93	5.84	6.13	6.26	5.57	5.82	5.76	5.96	5.94	5.91	6.13	6.32	6.36	5.51	5.64	5.8	5.67	5.82	5.71	6.23	5.92	6.18	5.28	6.14	5.38	5.51	3.75	4.78	5.58
ZNF428	5.27	4.75	4.43	4.88	5.58	5.24	5	5.53	5.63	5.72	5.06	5	5.03	4.92	5.05	4.7	5.86	5.3	5.05	5.1	5.22	4.9	4.99	4.92	6.66	5.29	5.04	5.19	5	4.92	4.69	5.48	4.84	4.9	5.26	5.32	4.84	5.11	4.75	4.71	5.19	5.02	5.37	4.86	4.53	4.41	4.43	4.18	4.78
PCAT6	1.95	1.64	1.67	2.33	2.03	2.22	3.16	2.19	1.91	1.21	1.69	2.3	2.13	1.1	1.67	0.65	1.31	2.96	2.05	2.44	4.46	1.11	1.73	2.13	1.11	0.97	1.44	1.88	1.69	1.02	2.74	2.81	3.75	2.11	2.52	1.7	1.8	2.17	2.08	3.53	1.53	2.85	1.38	1.91	2.8	3.16	0	2.84	2.34
AC242988.2	0.26	0	0	0	0	0	0	0	0	0	0	0	0	0	0.41	0	0	0.75	0	0	0	0	0	0	0	0	0	0	0	0.8	0	0	0	1.22	0	0.6	0	0	0	0	0	0	0	0	0	0	0	0.5	0
MARCHF9	6.55	5.96	5.78	6.25	6.59	6.79	6.34	5.5	6.35	6.52	6.66	6.33	5.93	5.98	6.35	6.11	6.69	6.55	6.08	6.23	5.02	6.19	6.32	6.06	6.88	6.36	6.03	6.2	6.24	6.81	6	6.07	6.22	5.88	6.22	5.86	5.9	6.45	6.07	6.09	5.97	6.56	6	6.3	6.28	5.78	1.43	5.56	5.95
P4HA3	1.18	0.59	2.92	0.82	1.53	1.22	2.57	0	0.98	0.51	0	0	0.04	0.1	1	0.41	0	1.05	2.16	4.62	6.7	0	1.17	1.06	0.11	0	1.04	1.39	0.5	0	2.93	2.36	1.61	1.58	0.96	1.25	3.75	0.49	1.37	0.4	1.47	0.64	0.38	0	1.86	3.65	1.43	3.65	2.37
SLC6A20	4.73	4.61	4.43	2.37	5.02	3.68	0	0	4.22	4.01	3.97	4.53	4.39	2.73	3.48	1.41	0.82	4.36	3.33	4.24	2.33	4.48	4.29	3.19	5.86	4.53	5.02	3.29	5.06	3.44	5.36	6.13	6.06	3.06	5.27	4.72	4.19	4.02	4.46	1.66	1.77	2.79	4.44	4.26	1.68	0.15	1.43	5.06	0
LINC00629	0	2.1	1.5	1.44	0	1.15	1.75	0	0.98	0.68	1	0.1	1.57	2.75	1.26	0	1.09	0.37	1.16	0.27	0	1.85	0	0	0	1.3	1.84	0.98	1.5	0.67	0.53	0	0.08	1.41	1.45	0	0	0	1	2.32	1.47	1.04	0	1.37	0	0.26	0	0	0
ZNF585A	4.06	4.8	4.51	4	3.94	4.18	4.17	3.15	4.01	4.41	4.25	4.27	4.29	4.87	4.61	5.05	4.3	3.36	4.3	4.1	3.21	4.43	4.48	3.83	2.92	4.15	4.63	4.57	4.47	4.56	5.14	3.94	4.48	5.29	4.27	4.75	4.51	4.63	4.11	4.48	3.86	4.51	4.76	4.6	3.8	3.9	2.75	3.3	4.47
AC084824.5	0	1.17	1.13	0	0.9	0	0.6	0	0.98	0.97	0.64	1.1	0.63	1.4	0.9	0.85	0.82	0	0.5	0.76	0	0.89	0.59	0.67	1.11	0.85	0.38	1.24	0.15	0.53	0.6	0	0	1.22	1.3	0.38	0.93	1.25	1.16	1.07	0.47	0.34	1.26	1.11	0.14	1.52	0	1.23	0.53
AC079148.1	0	0	0.01	0.72	0	0	0.07	1.12	0.69	0.53	0	0	0	0.95	1.04	0	0	0	0	0	0.2	1.01	0	0	1.11	0.23	0	0.23	0.44	1.46	1.34	0	0	2.25	0.31	0	0.54	0.4	0	0	0	0	0	0.78	0	0.49	1.43	0.62	0
ATP5PB	6.82	7.07	6.66	6.62	6.99	6.87	6.93	7.48	7.34	7.32	7.1	7.04	6.81	7.01	7.09	7.29	7	6.87	7.04	6.94	6.29	7.05	6.75	6.63	8.35	7.06	7.01	6.98	6.93	6.76	6.09	6.65	6.39	7.03	7.23	6.96	6.49	6.75	6.65	6.63	6.97	6.54	7.15	6.71	6.63	6.27	8.08	6.42	6.71
AC093627.5	1.98	3.26	3.52	2.77	2.01	2.6	2.3	0.44	2.26	2.06	3.1	2.91	2.91	3.19	2.31	1.67	1.92	1.99	2.81	2.55	2.09	3.39	2.73	2.51	2.22	2.73	2.92	2.59	3.13	2.28	2.56	2.11	2.85	1.25	3.38	2.05	2.38	2.66	2.48	3.94	2.92	2.96	2.42	2.73	3.26	3.25	0	3.67	3.11
CNGA4	0	0.24	1.35	0.44	0.03	0.44	0.07	0	0	0	0	0	0.37	0.81	0	0	0.82	0	0.72	0	0	0	0	1.06	0	0	0.11	1.71	0	0	0	0	0.37	0	0	0	0	0	0	0.07	0.82	0	0	0.11	0	0.88	0	0	0
AC009951.6	1.09	0	0	0	0.9	0.56	0.7	2.66	0.1	0	0	0.1	0	0.23	0	0	0.5	1.05	0.24	0.76	0.78	0	0.59	0	0.11	0	0.25	0	0.27	0	1.35	0.26	0.37	1.22	0	0	0.01	0	1.24	0.07	0	0	0	0.24	0.28	0.65	2.43	0	0.31
ITPKA	0	0	0	0.82	0	0.68	1.54	0	0	0	0.53	0	0	0.34	0	3.23	0.82	0.22	0	2.38	7.23	0	0	1.19	0.11	0	0	0.77	0	0	0.05	0	1.71	0	0.38	0	1.16	0	2	0	1.01	0	0	0	0	2.63	1.43	1.4	0.18
IGLC7	4.11	0.61	0	1.38	1.61	1.91	0	0	3.3	1.7	1.4	2.07	0.2	0.86	1.33	0	2.5	4.91	1.63	4.53	0.41	0	2.93	3.52	0	5.65	3.54	1.07	0.8	4.82	5.07	5.74	1.49	0	0	2.91	3.23	3.44	1.34	5.1	0	3.58	0	0	3.62	6.52	4.29	1.2	0.31
F11-AS1	0	1.17	0.64	0.71	0.03	0.98	0	0	0.32	0.51	1.36	0.77	0.85	1.23	1.48	0	0	1.44	1.38	0	0	1.11	0	0	0	0.56	1.18	0.24	0.94	0.53	0	0	0	0.73	0	0	0	0.75	0	0	1.01	0.45	0	0.37	0	0	0	0	0
ZHX3	6.92	7.53	7.8	7.99	6.94	7.23	6.8	6.62	6.73	6.6	7.32	7.2	7.6	7.37	7.33	6.4	6.58	7.14	7.67	6.79	7.46	7.73	7.08	7.4	6.77	7.25	7.49	7.18	7.52	6.81	7.1	6.88	6.69	6.7	7.5	6.33	6.74	6.62	6.26	7.19	7.62	7.02	6.39	6.72	6.6	5.64	4.24	6.71	6.57
AC102945.2	3.41	2.61	3.94	4.02	2.61	2.73	2.73	2.31	1.42	0.68	2.53	2.61	2.66	1.34	0.26	2.18	2.09	2.6	3.41	2.2	1.91	3	2.8	3.93	1.69	2.91	3.1	3.07	3.38	0.38	2.29	3.52	1.55	0	2.01	1.6	1.97	2.21	0.72	1.16	3.08	1.64	0.97	1.74	1.86	2.87	0	3.37	3.2
TBC1D3H	2.22	1.8	2.36	2.65	0.82	1.62	1.58	0	0.97	1.63	1.25	1.18	1.5	1.99	2.17	2.7	2.33	1.98	1.68	2.07	2.75	1.89	1.85	2.51	0	1	1.57	2.24	1.97	2.2	3.36	1.99	2.73	0.64	2.04	1.97	2.66	1.89	1.44	2.62	1.93	2.23	1.57	2.67	1.74	3.54	0.11	2.36	2.51
GSTK1	7.06	6.9	6.75	7.18	7.13	7.07	6.85	7.14	7.21	6.99	7.12	7.01	6.98	6.85	6.88	6.79	7.47	7.06	6.95	6.99	7.15	7.06	6.92	6.77	7.78	7.08	7.01	7	7.01	6.94	6.52	7.07	6.9	7	6.85	6.91	6.85	6.86	6.83	7.15	6.95	6.93	6.82	6.94	6.76	6.57	8.06	6.83	6.93
AC074134.1	2.21	1.17	1.89	1.58	1.86	1.72	1.64	2.39	1.46	1.16	1.81	1.5	1.93	1.77	1.34	1.35	1.82	2.28	1.27	1.57	1.68	2.09	0.82	2.12	0.11	1.37	1.81	1.55	2.06	1.26	1.34	1.94	1.69	1.66	0.74	0.11	1.27	1.02	1.41	1.12	2.1	1.77	0.61	1.4	1.51	1.95	0	3.11	1.21
ZNF418	3.64	4.24	4.34	3.83	3.88	4.25	4.51	3.52	3.75	3.97	3.74	4.37	3.99	4.54	4.24	4.56	4.5	4.06	4.24	3.2	0.78	4.48	4.28	4.06	3.81	4.21	4.35	4.71	4.54	4.48	5.11	4.45	4.06	3.87	3.1	4.13	3.95	4.7	4.01	3.64	3.29	4.44	3.73	4.69	3.72	2.47	1.43	0.17	2.7
ATP2C1	6.41	7.27	7.21	6.88	6.83	6.74	6.96	6.88	7.09	6.82	6.89	6.96	7.23	7.18	7.15	6.78	6.25	6.54	7.2	6.91	7.57	7.24	6.8	6.74	6.57	7.21	7.07	6.99	7.07	6.93	6.68	6.8	6.64	5.58	6.95	6.77	6.79	7.05	7.13	6.91	7.21	6.74	6.36	6.94	6.75	7.13	5.6	7.45	6.92
TMEM203	5.89	5.64	5.48	5.95	5.98	5.96	5.7	6.22	5.98	6	5.81	5.67	5.84	5.72	5.71	5.25	6.09	5.89	5.69	5.52	5.43	5.87	5.39	5.6	6.41	5.87	5.69	5.66	5.66	5.62	5.38	5.86	5.54	5.23	5.7	5.5	5.39	5.55	5.64	5.85	5.82	5.64	5.42	5.51	5.6	5.15	4.89	5.22	5.49
TNFRSF10C	2.06	1.61	2.77	2.51	1.74	0.68	3.66	0	3.93	2.13	1.45	4.31	2.52	1.37	1.13	2.08	0	2.12	2.08	1.57	2.18	0.11	1.95	3.3	1.69	2.58	2.17	1.71	1.84	0	2.25	3.11	2.9	0	2.52	0.79	2.56	1.89	2.6	2.26	3.38	1.57	0	0.78	3.38	0.56	0	1.55	3.56
C16orf72	6.17	6.18	6.34	5.84	6.22	6	6.66	6.67	6.43	6.36	6.27	6.31	6	6.08	6.57	6.34	5.52	5.99	6.51	6.34	6.06	6.36	6.25	6.04	6.62	6.19	6.15	6.13	6.23	6.39	6.26	5.93	5.9	5.97	5.89	6	6.41	6.38	6.45	6.16	6.42	5.99	6.38	6.13	6.72	6.66	6.08	6.53	6.46
TPD52L1	5.53	5.87	6.35	5.8	5.83	5.72	5.37	5.93	5.75	5.52	5.56	5.49	6.06	6	5.9	6.49	5.66	5.6	5.9	5.55	4.21	5.8	5.64	6.97	5.64	5.53	5.69	5.93	5.67	5.35	5.51	5.41	5.61	4.98	6.47	5.44	5.27	5.73	5.81	6.61	6.61	5.48	5.3	5.77	5	4.34	4.24	6.09	5.63
WFDC21P	0.79	0.48	0.88	1.29	1.53	0.15	0.22	0	0	0.97	0	0	0.74	0	0.41	0	0	0.63	0.92	1.12	0.13	0	1.73	2.41	0.11	0.2	0.6	0	0	2.87	2.62	1.15	1.3	0	2.91	1.25	1.36	0.97	0.5	2.6	1.1	0	0.61	0	0.28	0.47	0	2.5	0.72
MMP21	0	1.17	0.98	0	0	0.15	0	0.66	0	0.51	0	0.1	0	0.34	0.9	0	0	0	0	0	0	0.42	0.24	0	0.11	0	0.11	0.39	0.39	1.02	0.14	0.04	0.49	3.05	0.06	0.79	0	0.17	0.24	0.78	0.59	0.45	0	1.24	0	0.37	0	0	0.18
TLE3	6.74	6.55	7.2	7.43	6.58	6.68	6.59	6.85	6.8	6.35	6.62	6.71	6.96	6.81	6.33	6.81	6.57	6.93	6.74	6.62	6.54	7.21	6.42	7.23	6.15	6.73	6.65	6.74	6.81	6.7	6.59	6.4	6.86	4.75	6.66	6.23	6.57	6.81	6.61	6.44	7.75	6.92	6.12	6.88	6.19	6.76	4.89	5.65	6.84
SEPTIN1	4.61	2.61	2.52	2.61	4.11	3.63	4.59	2.57	3.24	3.21	3.1	3.47	2.93	3.23	2.79	2.16	2.31	4.76	2.96	4.6	3.35	2.42	4.69	3.21	2.43	3.75	3.28	2.98	2.5	6.1	5.64	4.96	4.28	3.27	3.03	4.95	4.64	3.75	4.18	5.86	2.76	4.13	3.22	2.59	4.31	5.69	1.43	1.98	5.25
AC006111.2	1.26	2.14	2.05	1.71	1.25	1.83	1.9	0	1.1	1.68	1.83	0.47	2.04	2.29	1.73	2.59	1.5	1.37	1.31	0.65	0	1.89	1.1	1.67	0	0.85	1.66	2.11	2.15	2.28	2.21	0.04	1.3	1.73	2.34	2.11	1.65	2.38	1.77	2.07	1.4	1.85	1.97	2.28	1.07	1.47	0	1.4	1.53
NRG2	3.45	1.42	0.35	1.58	3.03	3.3	2.85	4.58	3.35	3.32	2.76	3.06	2.04	2.45	2.76	6.26	4.33	2.96	2.53	2.81	0.91	1.96	2.61	2.69	2.92	2.81	2.15	3.05	2.99	2.26	3.78	1.45	2.84	2	0.76	1.25	2.36	2.89	4.38	3.16	0.33	3.77	1.61	2.99	0.52	2.32	1.43	3.11	4.14
F8A1	5.34	4.67	4.96	5.2	5.06	5.64	5.32	5.55	5.04	5.18	5.44	5.49	5.21	5.05	5.12	5.52	4.88	5.71	4.87	5.17	5.02	5.02	4.88	5.54	4.36	5.2	5.25	5.23	5.25	5.01	5.42	5.18	5.53	4.41	5.46	4.95	5.39	4.81	4.61	5.88	5.05	5.37	4.88	4.93	5.55	5.18	3.02	5.54	5.03
AMPD3	5.1	5.56	6.12	5.81	4.67	4.92	4.5	3.55	4.74	4.04	5.44	5.04	5.82	5.45	4.77	7.59	5.43	4.84	5.66	5.76	5.61	5.27	5.29	6.01	4.36	5.23	5.6	5.58	5.2	5.43	5.19	5.1	5.5	3.93	4.8	4.62	5.21	4.5	5.93	4.6	6.01	5.32	4.03	5.21	4.75	5.87	1.43	5.11	5.23
NUS1	5.66	6.35	6.64	5.74	5.78	5.9	6.41	6.15	6.46	6.35	6.39	6.36	6.19	6.38	6.36	6.33	5.33	5.59	6.41	6.12	6.01	6.59	6.25	5.87	5.97	6.47	6.25	6.02	6.31	6.21	5.9	5.63	5.62	5.39	6.12	6.14	6.36	6.27	6.01	6.31	6.2	6.01	6.13	6.22	6.82	6.62	6.02	6.32	6.6
RMDN3	6.32	5.98	6.28	6.28	6.45	6.32	6.37	7.13	6.47	6.26	6.26	6.26	6.27	6.16	6.25	6.12	5.94	6.21	6.41	6.35	5.82	6.27	6.09	6.37	6.28	6.21	6.25	6.12	6.27	6	5.93	6.29	5.82	4.27	5.91	5.48	6.11	6.04	6.09	5.61	6.45	6.15	5.25	5.97	6.09	6.02	5.52	5.53	6.23
VPS39	7.26	6.77	7.11	7.36	7.25	7.29	7.09	7.16	6.79	6.82	7.18	7.13	7.19	7.03	6.96	7.26	7.34	7.26	7.02	7.27	7.21	7.14	7.2	7.18	6.55	7.15	7.19	7.25	7.23	7.06	7	7.3	7.12	6.08	6.45	6.76	7.04	6.95	6.85	6.67	6.92	7.19	6.14	7.09	6.82	7.19	5.6	6.58	7.14
AC002401.4	1.18	0	0	0	1.76	0	0	0	1.69	1.76	0	0.36	0	0	1.48	0	0.5	0.37	0.72	1.41	3.13	0	0	0	2.92	0	0	0.98	0	0	2.1	1.91	1.66	1.22	0	0.96	0.75	0.87	0	0	0.92	0.23	3.26	0.24	0.14	2.4	1.43	0.59	0.63
CYBC1	7.01	6.33	6.5	6.85	7.11	6.68	7.09	6.45	6.56	6.43	6.42	6.4	6.71	6.41	6.36	6.63	6.47	7.16	6.68	7.2	7.42	6.22	6.87	6.72	6.89	6.53	6.46	6.44	6.47	7.62	7.21	7.55	7.13	4.53	5.85	5.79	7.06	6.5	6.7	7.43	7.19	6.61	5.07	6.51	7.08	7.66	6.75	7.39	7.23
PIGM	5.17	5.8	5.94	5.76	5.36	5.46	5.7	5.26	5.64	5.77	5.56	5.72	5.72	6.07	5.82	5.33	5.23	5.21	5.74	5.33	5.2	5.52	5.52	5.62	5.65	5.52	5.89	5.82	5.57	5.6	5.47	5.27	5.3	5.02	5.96	5.69	5.66	5.52	5.61	6.58	5.64	5.12	5.3	5.67	5.47	6.22	4.75	6.69	5.67
AC140479.2	1.86	0.42	2.03	0.37	0.44	0.7	1.14	0	0.76	0.9	0.92	1.5	1.13	1.49	0	0.93	0.5	0.19	0.38	0	3.96	1.72	1.37	1.89	0	0.71	1.47	0.91	1.2	0	1.21	1.4	2.04	0	0.91	0.76	0	1.28	0.61	4.93	2.41	1.08	0	2.74	1.84	3.55	1.43	2.86	0
AL133477.2	0.55	2.45	1.6	1.64	0.9	0.78	1.22	0	0.98	0.83	0.64	0.58	1.85	2.4	1.41	0	1.5	1.14	1.72	1.27	0	1.42	0.78	1.19	0	0	1.79	1.16	1.86	0.67	1.63	1.15	0.91	0	1.91	0	1.54	1.25	1.56	1.78	2.65	0.73	0.12	1.74	1.41	1.21	0	1.05	2.01
AC093249.6	1.79	2.53	2.24	2.64	2.4	2.93	2.6	1.91	1.42	2.04	2.12	1.47	2.21	2.73	1.67	2.08	3.14	2.18	2.13	1.81	1.85	1.85	1.99	2.71	0.11	1.39	1.75	2.59	2.42	1.3	2.81	2.36	1.71	1.22	2.52	1.7	1.48	2.41	1.77	2.12	0.92	2.55	2.12	2.37	2.28	1.56	0	0.29	2.15
PFKFB1	2.22	0	0.26	0	0.44	1.56	0	6.62	0.84	1.32	1.48	1.47	0.21	0.45	1.41	0	1.96	2.41	1.5	0.65	0	1.04	0.87	0	1.11	1.71	0.25	1.93	1.27	0.02	0.31	0	0.08	0.73	0	0	0	0.49	3.16	1.78	0.47	1.55	0.61	1.54	0	0.15	1.43	0	0
PPP4R2	5.44	6.24	6.31	5.4	5.48	5.45	5.71	7.02	6.33	6.29	6.03	5.99	5.89	6.02	6.35	6.03	5.07	5.21	6.26	5.73	5.72	6.21	6	5.85	6.17	6.03	5.94	5.83	5.87	6.33	5.84	5.39	5.44	6	6.06	6.31	5.91	6.26	6.35	6.05	6.05	5.65	6.23	6.12	5.77	5.93	4.43	6.55	5.67
SLC22A20P	2.3	1.02	0.91	1.14	1.3	0.7	0	0	1.25	1.94	0.37	0.99	1.3	1.65	0.84	0	2.09	0.89	0.77	1.16	1.93	1.05	1.71	3.35	0	0.81	1.53	1.52	1.07	1.51	2.37	1.89	2.54	0	1.2	0.47	1.29	0.22	1.95	1.05	2.33	1.13	0	2.23	0	2.12	0	0.57	0.35
TBCA	5.68	6.04	5.81	5.39	5.89	5.48	6.74	6.5	6.3	6.33	5.93	5.98	5.79	5.97	6.16	5.82	5.94	5.55	5.97	5.78	5.95	6.05	5.89	5.65	7.39	5.89	5.98	5.82	5.74	5.99	5.54	5.7	5.29	6.59	6.45	6.15	6.14	5.82	5.67	6.49	6.04	5.58	6.3	5.79	6.84	6.04	7.82	6.42	6.36
LRFN1	2.58	1.53	0	1.71	2.03	2.3	2.73	3.44	2.16	2.47	2	2.36	2	2.1	2.48	0	0.09	2.8	2.09	2.34	5.09	1.11	1.69	1.06	2.11	2.09	2	2.16	2.3	2.74	3.44	1.36	1.71	0	1.14	1.79	1.36	1.75	1.56	1.93	1.4	1.55	0.38	1.78	1.34	3.02	1.43	3.4	2.37
C2orf50	1.58	1.91	2.85	1.88	0.9	1.5	1.22	0.83	2.16	1.87	0.42	1.3	1.29	2.23	2.34	0	1.67	0.91	1.85	1.41	0	1.93	1.95	2.93	2.11	0.97	2.04	1.71	0.81	0	2.33	1.7	2.37	3.99	2.19	0.6	1.7	1.38	1.72	0	3.16	1.34	1.26	1.59	0.14	0.65	0	0.98	0.42
AL118508.1	2.41	3.3	2.39	2.25	3.2	4.47	0.7	0	3.89	3.39	4.11	3.34	3.09	2.79	3.7	0	5.83	3.46	2.24	2.08	2.57	3.04	3.81	3.48	0	2.91	2.9	4.13	3.08	1.38	4.58	0.45	1.43	2	2.86	3.35	0	3.87	2.41	0.07	3.35	3.61	3.5	4.4	0.14	1.26	0	0	0
DOK1	4.96	3.7	3.89	4.5	5.07	4.55	5.65	6.19	4.63	4.79	4.32	4.18	4.41	3.7	4.19	3.6	4.33	4.93	4.61	5.73	6.5	3.59	4.78	4.84	4.43	4.18	4.02	4.38	3.88	4.73	5.53	5.41	4.73	2.66	3.27	4.13	5.35	4.28	4.28	4.25	4.95	4.27	3.68	3.95	4.85	5.19	4.75	5.34	5.25
PATZ1	6.56	6.51	6.58	6.8	6.52	6.65	6.43	5.76	6.49	6.4	6.49	6.46	7.07	6.85	6.48	6.57	6.54	6.59	6.4	6.22	5.24	6.66	6.4	7.07	5.6	6.52	6.72	6.66	6.58	6.53	6.67	6.89	6.68	4.97	6.44	6.14	6.14	6.27	6.57	5.99	6.46	6.68	5.69	6.58	5.52	5.39	3.75	5.66	5.94
AC006330.1	0.79	2.34	2.42	1.34	1.35	1.62	0.98	1.47	0.84	2.42	2	1.42	2.14	1.86	1.56	2.06	2.9	1.14	1.62	1.2	0.85	1.93	1.3	1.83	1.69	0.56	2.63	2.36	2.18	2.89	1.35	1.26	0.95	1.87	1.23	2.55	1.84	2.99	1.27	2.57	1.65	1.29	2.14	2.43	1.58	2.12	0	1.23	1.48
ABHD1	2.95	2.69	2.27	2.21	1.76	2.11	1.99	4.41	1.43	1.71	2.65	1.86	2.04	3.27	2.55	2.87	2.59	1.96	2.44	1.48	1.5	2.65	2.48	1.92	1.69	2.03	3.32	2.4	2.55	1.74	2.9	1.62	2.16	2.5	2.1	2.18	1.93	2.17	2.34	0.98	1.4	2.72	1.61	2.46	2.21	0.88	1.43	2.45	1.89
MYCBP	4.62	4.87	5.28	4.78	4.96	4.69	4.7	3.97	5.26	5.42	4.75	4.91	5.09	5.21	5.17	4.75	4.43	4.71	4.85	5.06	4.7	5.17	5.05	5.48	5.11	5.18	5.12	5.1	5.25	4.9	4.97	4.93	4.98	4.66	5.57	4.88	5.01	5.11	5.13	4.4	5.17	4.94	5.19	4.96	4.63	4.54	5.24	5.99	4.74
JMJD6	6.68	5.77	5.73	5.77	5.85	5.54	5.81	6.76	5.89	5.75	5.74	5.6	5.37	5.65	6.15	5.52	5.76	5.7	6.02	5.79	6.27	5.88	5.54	5.73	5.62	5.55	5.69	5.81	5.81	6.01	5.89	5.67	5.55	4.44	5	5.14	5.92	5.68	5.52	6.02	6.28	5.66	5.29	5.6	5.98	6.48	5.24	5.44	5.43
SCO2	1.79	0.1	0	0.44	1.69	0.15	1.14	1.57	0.52	0.32	0	0.77	0	0	1	0	0	0.05	0.92	2.12	3.05	0	0	0	0.11	0	0	0.66	0	0	1.5	2.04	0.91	0	0	0	2.7	0.75	1.08	0.4	1.59	0	0	0.24	2.11	2.99	0	0	2.5
AC069209.2	0	0	0	0	0	0	0	0	0	0	0	0	0	0	0	0	0	0	0	0	0.13	0	0	0	0.11	0	0	0	0	0	0	0	0	2.32	0	0	0.75	0	0	0	0	0	0	0	0.28	0	0	0	0
YWHAZP6	0.88	0.22	1.01	0.52	0.83	0.58	0.5	1.71	0.75	0.35	1.04	0.8	0.63	0.29	0.91	0.76	0	0.22	1.09	0.56	1.48	1.33	0.69	1.13	0.52	0.83	0.09	0.35	0.86	1.65	1.28	0.88	1.26	0	0.14	0.44	1.01	1.8	0.88	0.62	0.69	0.77	0.34	0.94	0.18	1.27	0	1.27	0.93
AC097468.4	1.34	0.48	0	0	0	0.68	0.9	0	0.32	0	0.92	0.68	1.21	0.81	1.41	0	0.09	0	0.38	0.76	0	1.04	0.95	0	0.11	1.3	0.25	0	1.82	0.8	0	0	0.08	0	0	0.38	0.75	0.75	0.91	1.53	0	1.04	0	1.24	1.52	0	0	0.05	0.72
ZNF366	2.48	3.53	4.07	3.22	2.83	3.45	4.22	3.89	2.52	3.78	2.32	2.77	2.97	3.75	2.28	1.61	3.63	2.3	2.96	2.91	1.41	3.27	3.48	2.55	0.11	3.17	3.36	3.05	3.17	3.1	3.53	3.23	1.77	3.7	3.01	2.79	3.66	3.52	2.08	2.75	1.96	3.49	3.12	3.67	3.33	2.12	0	0.91	3.96
PRXL2C	3.99	4.24	4.29	4.27	3.87	3.77	4.6	4.29	4.09	3.97	4.1	3.81	3.75	3.87	4.34	3.53	3.39	4.18	4.5	4.36	4.72	3.92	4.28	4.45	1.11	3.93	3.85	4.06	4.17	4.57	4.83	4.51	4.24	3.68	4.35	4.34	5.44	4.45	4.48	4.56	4.21	3.72	4.16	4.07	5.28	5.28	4.9	4.78	4.98
ATRNL1	3.18	5.04	5.34	4.41	3.46	3.19	2.68	0	4.29	3.24	3.08	3.92	4.87	4.6	3.95	0	0.5	2.54	4.46	2.93	1.33	3.87	4.35	4.28	2.69	3.91	4.63	4.04	3.4	3.36	5.2	4.55	3.65	3.5	3.8	3.79	2.05	4.37	4.6	5.31	4.37	3.33	2.26	3.21	2.7	1.56	1.43	0	0
KLF7	6.24	6.25	6.57	5.83	6.43	6.32	7.22	7	6.24	6.32	6.1	6.23	5.76	6.46	6.74	7.25	6.87	6.1	6.6	6.72	7.91	6.38	7.14	5.92	6.53	6.35	6.26	6.76	6.28	6.47	7.12	7.07	6.74	6.3	6.21	6.89	7.38	7.18	6.98	6.6	6.08	6.33	6.59	6.64	7.54	7.3	4.89	5.99	6.8
LCAL1	3.36	0	0	0	3.49	1.68	0	0	0.98	1.42	0.15	1.23	0	0	0	0	0	1.22	0	0.12	0	0	2.69	0	3.11	0	2.72	0.77	0.15	0	0	3.83	3.57	0	0	0.6	0	1.49	2.08	3.58	0	0	0.61	1.74	0	0	1.43	3.53	0
ABHD2	6.57	6.29	7.03	6.99	6.88	6.91	6.57	7.53	6.22	5.95	6.72	7.01	6.63	6.39	6.69	8.12	5.89	6.7	7.08	7.04	6.47	6.72	7	6.88	5.63	7.03	6.83	6.95	6.76	6.57	6.82	7.04	6.72	5.08	5.82	5.95	6.58	6.68	7.34	5.64	6.42	6.51	5.87	6.39	6.03	6.81	5.6	6.51	7.13
RAB15	6.05	5.24	6.27	6.76	5.85	6.02	4.25	3.52	5.47	5.69	5.65	5.62	5.69	5.55	6.3	2.63	6.11	6.26	6.01	5.71	5.68	5.99	5.77	7.22	5.28	5.57	5.6	6.06	5.87	6.01	6.18	4.98	5.84	3.7	5.78	4.93	4.94	5.56	6.23	5.61	6.32	6.21	5.31	5.91	3.99	4.36	3.43	5.63	3.74
RAB5CP1	0.09	0.69	0.42	1.21	0.03	0.98	0	0.25	0.1	0	0	0.23	1.63	0.97	1.34	0.23	0.82	0.63	0	0	0.13	0.3	0.24	1.31	0	1.2	0.6	0.53	0.15	1.74	0.39	0	0	0	0.06	0	0	0	0.08	1.6	0	0	0.12	0.48	0	0	0	0	0
AC025449.1	1.73	2.39	2.26	1.51	1.69	1.06	3.37	1.36	2.22	2.68	2	1.82	1.69	2.1	2.18	1.03	0.5	1.3	1.72	1.65	2.33	2.18	1.64	1.53	1.11	1.91	2.22	1.82	1.69	1.53	2.43	0.62	1.43	1.73	2.86	1.49	2.27	1.69	2.04	2.96	2.29	1.73	1.61	2.07	2.75	1.81	0	2.32	2.65
CYP51A1	2.87	2.1	2.89	3.21	3.27	2.83	2.25	1.47	2.37	1.21	2.69	2.84	2.54	1.6	1.61	2.39	2.31	2.26	2.77	1.6	1.33	3.13	1.73	2.03	3.43	2.56	2.64	2.66	2.92	2.53	1.9	3.33	1.3	0	0	0.79	1.6	2.52	2.44	1.53	2.71	2.57	0.38	1.91	1.46	0.73	1.43	2.65	1.42
STAG3L2	5.59	6.35	6.55	6.56	6.01	5.97	5.58	5.15	5.83	5.82	5.7	5.91	6.16	6.08	5.68	5.91	6.04	5.97	6.11	5.79	6.5	6.17	5.92	6.37	5.32	5.81	6.19	6.3	6.25	5.97	6.19	6.08	5.92	5.27	5.32	5.3	5.74	6.06	5.82	6.12	6.55	6.01	5.39	6.14	6.01	6.26	3.94	6.88	6.33
AC124944.1	1.15	1.64	2.27	1.3	0	0.88	1.74	1.35	0.3	0.66	1.2	1.54	2.15	1.74	1.38	1.86	1.54	1.25	1.93	0.92	3.63	2.14	2	2.57	0.37	1.08	1.77	2.08	1.51	1.7	2.02	0.68	2.08	0	1.8	1.39	1.76	2.1	1.6	1.81	1.7	1.66	0.61	2.11	1.36	3.37	0	1.42	1.18
ZMYND11	6.32	7.04	7.01	6.79	6.41	6.6	6.39	6.57	6.55	6.48	6.74	6.81	7.02	7	6.91	6.92	6.51	6.13	6.96	6.44	5.58	7.01	6.72	6.38	6.17	6.95	6.76	6.81	6.82	6.8	6.51	6.62	6.64	6.75	6.69	6.85	6.56	6.98	6.88	6.28	6.78	6.77	6.69	6.94	6.13	6.38	5.6	6.7	6.64
MORN4	4.96	5.62	5.33	5.43	5.26	5.61	4.75	2.83	5.65	5.66	5.71	5.66	5.62	6.03	5.42	4.68	4.91	5.13	5.52	5.26	4.73	6.12	5.57	4.85	4.63	5.31	6.02	5.74	5.98	5.07	5.04	4.98	5.16	4.56	5.66	4.84	4.92	5.18	4.65	5.75	5.43	5.61	5.07	5.84	4.9	5.09	3.02	5.44	5.11
LRRC71	1.95	0	0	0	0.44	0	2.92	2.06	0	0.51	0	0	0.04	1.04	0	0	0.82	0.22	0	0	0	0	0	0	0.11	0.2	0.49	0	0	0.02	2.14	0.26	0	0	0	0	0.93	0.63	0	3.57	0.33	0.23	0	0.24	0.28	2.58	0	0	0
MAJIN	1.61	0.37	1.46	0.44	1.83	1.68	0	0	0.98	1.1	1.96	1.68	1.21	0.45	2.09	0	0	1.05	1.62	2.91	0	2.27	1.95	1.71	1.11	0.85	1.6	0.53	1.94	2.34	0.46	0.26	0.61	1	1.58	0.38	0.16	0.97	0.37	0	0	1.89	0	1.43	0	0	1.43	0.84	1.81
MISP	5.57	3.86	4.11	4.31	5.54	6.02	0.22	0	5.34	5.29	5.86	5.77	3.96	3.39	3.97	0	4.02	6.32	4.57	5.29	2.91	4.54	5.38	6.42	5.81	5.39	4.53	4.46	5.33	4.86	4.76	6.24	6.45	4.83	3.73	4.77	1.84	5.03	4.59	2.52	5.38	5.65	3.97	5.08	0	4.73	2.43	5	3.35
MRPL16	5.68	5.7	5.37	5.81	5.75	5.78	5.62	6.21	5.92	5.98	5.66	5.73	5.82	5.7	5.74	5.62	5.98	5.69	5.68	5.57	5.31	5.73	5.36	5.36	5.78	5.79	5.7	5.7	5.68	5.54	5.23	5.58	5.53	5.65	5.95	5.61	5.38	5.57	5.6	5.47	5.86	5.57	5.55	5.56	5.46	5.13	5.75	5	5.43
FAM234A	7.13	6.94	6.87	7.39	7.28	7.11	7.09	7.46	7.12	7.04	6.95	6.97	7.22	7.03	7.13	6.96	7.21	7.23	6.86	7.17	7.16	6.97	6.92	7	7.18	7.08	6.95	7.03	6.97	6.94	6.94	7.47	7.36	5.41	6.87	6.68	7.06	7.04	7.09	7.08	7.34	7.13	6.49	7.01	7.14	6.76	5.75	7	6.91
AC000093.1	0.26	0	0	0.12	0	0	0.35	0	0	0	0	0	0	0.81	0.09	0	1.09	0	0	0	1.33	0	0.69	0	0	0	0	0	0	0	2.45	0	0.81	0	0	0	1.54	0.49	0.08	0	0	0.34	0	0	0.73	0.15	1.43	0	1.37
MED26	3.61	3.03	3.28	3.55	3.14	3.5	3.5	3.44	2.47	2.1	2.66	3.08	3.04	3.15	3.26	3.5	2.5	3.46	3.36	3.46	4.11	2.95	3.44	3.08	0	2.67	3.2	3.36	3.01	3.44	4.38	3.93	3.51	1.58	3.12	2.96	3.75	3.19	3.37	3.57	3.38	3.68	2.26	3.21	3.21	3.32	3.02	3.33	2.97
RHOJ	4.02	5.24	5.57	5.31	4.46	3.61	5.75	4.87	3.8	4.39	3.26	3.95	5.13	5.11	4.4	3.01	3.5	4.15	4.42	5.17	2.88	4.42	4.15	5.19	3.28	4.18	4.33	4.44	3.52	3.81	5.66	5.09	4.61	4.68	5.16	4.73	5.58	4.76	4.69	3.92	4.66	3.94	3.08	4.02	4.49	4.89	0	4.19	4.86
NR3C1	5.82	6.58	6.33	5.76	5.88	5.98	7.07	7.26	6.57	6.09	6.37	6.27	6.37	6.37	6.35	6.06	5.49	5.78	6.07	6.32	6.42	6.25	6.28	6.28	5.94	6.32	6.23	6.28	6.03	6.67	6.64	5.98	6.1	6.75	6.67	7.04	6.91	6.62	6.6	6.79	6.11	6.23	6.27	6.42	7.07	6.95	6.13	6.93	6.97
AL162586.2	0.41	1.03	0.22	0	0.44	0.44	1.54	1.25	0.1	0.32	0.29	0	0.37	0.34	0.9	0	0	0	0.09	0	0	0.24	1.3	0.25	0.11	0.39	0.79	0.24	0	2.17	1.15	0.45	0	2.1	0	0	1.09	0.87	0	0.53	0.47	0	0	1.03	0.73	1.52	0	0	1.42
AC006978.1	4.11	4.2	4	3.66	4.2	4.2	4.36	3.81	4.1	3.97	4.13	3.93	3.81	4.27	4.4	3.62	4.33	4.93	4.15	4.26	3.33	4.11	4.42	4.12	3.28	4.22	4.22	4.59	4.65	5.14	4.58	4.44	4.31	4.22	4.78	4.78	4.46	4.65	4.36	4.95	4.28	4.11	4.88	4.42	4.18	4.5	1.43	4.59	4.15
PTGES3P1	4	3.96	4.01	3.88	3.96	3.86	4.32	4.49	4.66	4.34	3.85	3.83	4.15	3.99	4.12	3.53	3.84	3.95	4.16	4.23	4.15	3.87	3.86	4.22	4.39	4.44	3.82	3.88	3.9	4.25	3.61	4.2	3.62	4.07	3.7	4.08	4.33	4.12	4.14	4.26	4.32	3.79	3.8	4.04	4.75	4.49	5.24	4.31	4.3
EGFEM1P	0	1.14	0	0.82	0	1.15	0.95	4.69	1.6	1.6	0.42	1.3	0	1.36	1.56	0	1.09	0.44	0.95	0	0	1.72	0.37	0.06	0.11	1.09	1.57	1.39	0.96	0.56	0.15	0	0	2.54	2.3	0.38	2.53	1.49	1.2	0	0.03	1.06	1.84	0.87	0	0	1.43	0	0.58
NR3C2	5.35	6.09	6.93	5.92	5.46	5.81	5.2	3.31	6.13	5.67	5.88	6.14	6.33	6.49	5.72	6.78	5.71	5.27	6.43	5.19	0.13	6.44	5.84	5.81	4.75	6.14	6.18	6.08	6.22	5.84	5.44	4.93	5.32	4.75	5.9	5.68	3.81	6.14	6.26	4.99	6.12	6.38	5.38	6.2	3.34	2.12	3.43	2.26	3.1
AC068205.2	2.55	3.76	3.77	3.07	2.4	3	3.27	2.57	2.56	3.21	2.88	2.82	3.23	3.68	2.97	3.41	3.5	2.41	3	2.12	1.23	3.54	2.82	3.04	2.69	2.67	3.38	3.41	3.18	3.14	3.05	2.77	2.33	2.42	3.25	2.65	3.03	3.64	2.77	3.63	2.37	3.13	1.8	3.44	3.16	4.48	0	2.57	3.55
KISS1R	0	0	0.26	0	0	0	6.03	0	0.1	0.1	0	0	0	1.04	0	0	0	0.63	0	0	1.5	0	0	0	1.11	0	0	0	1.82	0.53	0.14	0	0	0	0	0	3.36	0	0	0	0.18	0	0	0	4.25	5.72	0	0	2.28
ARHGEF28	6.67	6.77	7.11	6.79	6.74	6.97	7.09	5.48	6.51	6.4	7.1	6.99	7.12	6.65	6.65	7.89	6.71	6.4	6.6	6.67	5.86	6.98	6.98	6.66	6.32	6.94	6.75	6.7	6.81	6.4	6.41	6.82	7.13	6.02	6.66	6.67	6.84	6.55	6.74	6.69	6.94	7.19	6.26	6.89	7.9	7.33	5.02	6.97	7.57
ZNF706	5.56	5.88	6.02	5.27	5.59	5.44	5.84	6.41	5.6	5.36	5.59	5.68	5.72	5.98	5.84	5.62	5.27	5.49	5.76	5.8	6.99	5.75	5.71	6.03	4.78	5.41	5.6	5.38	5.58	5.84	6.11	5.67	5.58	4.98	6.04	5.58	6.02	5.87	5.95	5.98	5.76	5.47	5.48	5.78	5.62	6.62	6.13	5.91	6.04
PRR13P5	5.88	5.69	5.21	5.87	5.63	5.94	5.25	3.67	5.42	5.31	6	6.06	5.64	5.79	5.43	5.68	5.46	6.09	5.61	5.88	5.6	5.82	5.68	5.46	5.06	5.78	6.1	5.69	6.24	5.3	5.49	5.15	5.79	5.36	5.49	5.08	5.11	5.13	5.1	4.69	5.55	6.01	5.42	5.45	6.24	5.47	5.59	5.79	5.75
CRELD2	6.24	5.91	5.96	6	6.42	6.03	6.03	6.81	6.44	6.27	6.05	5.92	6.08	6.33	6.47	5.82	6.11	6.44	6.06	6.17	6.36	6.06	5.81	6.14	7.05	6.38	6.4	6.01	6.22	5.92	6.15	6.61	6.01	5.24	5.72	5.71	6.17	6.11	6.09	5.96	6.24	6.02	5.69	5.83	5.71	5.76	6.56	5.89	6.2
MTCYBP18	0	1.47	0	0.56	0	0.5	0	0.08	0	0.42	0	0.42	0	0.27	0	0.69	0.44	0	0	0	0	0	0	0	0	0	0	0.21	0.19	0.43	1.24	0	0	1.76	1.7	0.7	0	1.07	0.14	0.04	0.12	1.34	1.3	0.77	0	0	0	0	0.66
NAA35	5.1	5.7	6.01	5.5	5.36	5.04	5.38	5.39	5.51	5.33	5.44	5.69	5.74	5.67	5.74	5.41	5.3	5.25	5.72	5.31	5.16	5.71	5.6	5.7	5.39	5.35	5.72	5.66	5.54	5.5	5.68	5.21	5.34	5.76	5.56	5.66	5.5	5.5	5.49	5.39	5.72	5.49	5.68	5.54	5.01	5.5	2.43	5.11	5.43
IFITM10	4	0	2.61	2.21	4.71	3.26	0.42	1.12	4.48	4.51	2.84	3.9	1.6	2.18	3.38	5.16	3.77	2.94	3.09	3.69	3.15	0.89	3.11	4.48	1.11	2.9	2.46	3.86	2.93	2.4	4.09	2.04	3.06	0	1.06	2.62	2.46	4.12	3.86	4.05	3.35	4.09	2.35	4.04	1.97	5.42	0	0	1.77
AC104984.5	0.55	0.69	1.08	0.82	1.35	0.88	0	0	1.22	1.51	0.53	1.02	0	1.04	0.26	0.97	1.82	0.22	1.09	0	0	1.18	0.1	1.37	1.11	0.39	1.44	1.24	0	0.8	0	0	0	0	1.64	0.6	0	0.63	0.24	0	1.01	0.81	0	1.03	0	0	0	0	0
BRSK2	2.61	3.24	2.57	3.75	1.69	3.26	2.25	2.47	2.69	3.04	2.39	2.06	3.21	3.4	3.37	3.66	2.89	3.07	2.56	0.86	4.11	1.89	2.14	2.28	2.11	1.97	2.75	2.9	2.98	2.57	4.19	2.91	2.84	2.5	0.86	2.04	1.48	2.78	3.06	4.38	3.01	2.91	1.61	2.76	1.21	0.95	1.43	5.1	4.59
FHOD3	6.23	5.83	6.74	6.8	6.26	6.52	5.26	1.25	5.64	5.19	6.45	6.47	6.68	6.15	5.65	6.14	5.74	6.46	6.56	5.92	7.03	6.71	6.52	6.27	5.28	6.46	6.37	6.31	6.49	5.9	5.58	6.65	6.84	3.84	5.9	5.51	5.68	6.14	6.02	4.84	6.29	6.61	5.21	6.43	4.95	5.18	1.43	6.4	5.49
PDE1C	4.85	4.34	5.25	4.47	4.21	4.72	3.77	1.99	4.68	5.03	3.98	4.57	3.93	3.78	5.12	7.88	5.16	4.08	4.82	3.86	1.33	4.21	5.05	3.06	3.43	4.41	3.59	5.46	4.33	5.56	5.43	2.66	4.69	4.5	4.52	4.66	4.42	5.55	5.05	2.57	4.47	5.79	5.28	5.26	3.36	2.37	1.43	0	4.66
CRYBG3	2.7	4.12	5.27	3.16	2.03	2.81	2.68	4.02	2.37	1.83	2.81	3.36	4.44	3.8	3.7	5.31	1.67	2.05	3.8	2.88	2.33	3.72	2.95	3.24	2.69	3.39	3.22	3.36	3.3	3.75	3.91	2.88	3.57	3.66	3.77	3.15	2.91	3.95	3.98	2.8	3.93	4.2	2.26	3.73	3.25	3.7	1.43	3.69	3.31
WDR81	6.21	4.87	5.32	6.09	6.23	6.24	6.6	6.1	5.48	4.98	6.03	6.17	5.74	5.32	5.37	6.97	5.04	6.28	5.45	6.66	6.12	5.88	6.1	5.59	3.81	5.96	5.79	5.53	6.21	5.88	6.7	6.38	6.28	4.4	3.95	4.75	6.89	5.35	5.79	6.01	5.08	6.19	4.02	5.68	6.47	6.51	4.6	5.9	7.18
NRCAM	4.22	6.41	6.71	5.61	4.74	4.72	5.46	0	5.27	5.04	4.73	5.5	6.1	6.21	5.73	5.93	4.57	4.1	5.88	5.88	5.41	5.98	5	5.37	4.92	5.35	5.68	5.01	5.24	5.25	4.63	4.55	4.6	3.77	5.94	4.62	6.14	5.04	5.72	7.41	6.29	5.37	4.66	5.32	6.56	3.66	5.24	6.74	7.35
AC005332.1	1.35	1.75	1.47	0.45	1.92	1.33	2.05	2.67	1.61	2.87	0.58	1.05	2.04	1.87	1.64	2.42	2.52	1.92	1.3	1.63	1.78	1.05	1.18	2.93	2.2	1.59	1.85	1.5	1.24	2.53	2.44	1.36	1.38	3.3	1.96	2.84	2.03	1.36	1.08	3.74	2.02	1.63	2.54	1.69	1.24	1.96	0	0.08	2.28
AC068051.1	0	0	0	0	0	0	0.48	0	0	0	0	0	0	0	0	0	0	0	0	0	0	0	0	0	0	0	0	0	0	0	0	0	0	1	0	0.38	0.43	0	0	0.07	0	0	0	0	0	0	0	0	0.42
WDR82	6.84	6.56	6.7	6.96	6.77	6.59	6.36	6.82	6.73	6.55	6.66	6.68	6.81	6.65	6.89	6.71	6.56	6.82	6.83	6.9	6.71	6.87	6.76	6.63	6.86	6.82	6.74	6.86	6.74	7.01	6.78	7.22	6.64	6.34	6.26	6.75	6.56	6.84	6.89	6.5	6.4	6.57	6.57	6.62	6.51	6.73	6.02	6.87	6.43
ZKSCAN3	3.94	3.86	4.42	4.01	3.5	4.12	4.3	3.66	3.52	3.66	4.09	4.2	4.55	4.32	3.95	4.13	3.98	3.89	4.21	4.16	3.11	4.23	4.21	4.18	1.84	4.02	4.24	3.85	4.18	3.91	4.37	4.29	4.13	3.42	3.89	3.79	4.11	4.22	3.94	4.43	3.78	4.11	2.76	3.97	3.77	4	3.43	3.7	3.47
BRSK1	2.31	2.54	2.69	3.21	2.96	1.31	2.68	0	2.1	1.84	1.25	2.53	3.13	2.23	2.48	0	0.09	3.53	2.5	3.99	5.11	0.89	2.82	3.03	0.69	2.57	3.02	2.43	1.69	1.21	4.73	4.53	3.48	2.51	2.55	2.11	3.03	2.58	2.72	4.98	3.2	2.01	0	2	1.95	3.59	1.43	2.37	2.93
TMEM74B	1.67	1.64	1.76	1.44	1.69	2.02	4.7	2.52	2.16	1.76	1.64	1.86	1.37	2.4	1.34	1.33	1.31	2.54	2	2.83	4.71	0.18	1.59	0.92	2.11	0.97	1.92	1.98	1.64	0	2.91	0.45	2.16	0	1.45	1.96	3.74	2.38	3.24	4.99	0.59	1.1	0.8	1.54	2.99	3.52	0	1.84	3.87
AC005696.1	1.9	2.78	2.35	2.41	1.69	2.59	2.02	1.66	2.27	1.97	2	1.94	2.66	2.37	2.09	3	2.75	1.63	2.7	1.76	0	2.72	1.82	1.13	1.69	1.91	2.68	2.46	2.5	1.61	1.27	1.45	1.37	1.87	2.81	0.6	1.6	1.49	1.91	3.53	2.37	2.32	1.38	2.21	0.99	1.02	0	0.76	1.37
NPL	6.24	4.09	3.66	3.5	6.2	6.26	5.25	3.16	6.24	5.63	6.65	6.5	4.57	4.19	5.19	3.91	5.31	6.64	5.72	6.69	6.21	5.29	6.46	4.24	6.15	5.55	4.87	5.27	6.29	5.48	4.47	4.37	5.22	5.97	3.56	5.41	6.36	5.75	5.06	5.05	3.64	6.49	5.86	6.08	6.24	6.17	7.02	5.05	6.54
AC010332.3	0.26	1.64	1.68	0.44	0.25	0.3	0.35	0.47	1.24	0.83	0.29	0.62	0.63	1.64	0.26	0	0.5	0.22	0.93	0	0	1.11	0.87	1.06	0	0	0.11	1.39	1.01	0.57	1.27	0.04	0.61	1.41	0	0.6	0	1.49	1	0	2.4	0.46	0.41	0.38	0.28	0.95	0	1.35	0
OLFM2	3.22	4.82	4.88	4.86	3.35	1.22	3.3	5.28	2.37	2.27	1.48	2.45	4.87	5	3.41	1.28	2.41	2.75	3.99	3.44	5.2	3.99	3.03	4.3	0.11	2.88	3.95	2.77	2.98	2.53	3.77	4.43	3.64	2.32	5.01	2.92	2.93	2.45	3.54	6.28	5.08	0.89	1.89	2.62	1.86	3.3	3.75	4.68	2.15
ZNF518A	4.67	6.28	6.28	4.71	4.92	4.99	5.29	5.33	5.82	5.65	5.42	5.64	5.91	6.21	5.89	5.81	5.53	4.53	5.81	5.26	4.82	5.84	5.58	5.62	4.92	5.64	5.68	5.76	5.5	5.89	5.89	5.04	5.4	6.57	6.17	6.41	5.85	6.09	5.77	5.96	6.09	5.71	6.11	6.16	5.32	5.97	4.75	6.16	5.89
SERBP1P5	4.91	4.65	4.84	4.82	5.26	4.83	5.14	5.84	5.14	4.94	4.91	5.12	4.77	4.51	4.78	4.89	4.51	4.76	5	4.94	4.82	5.04	4.98	4.74	5.24	5.09	5.03	4.89	4.89	4.79	4.65	5.34	4.63	4.75	4.77	4.6	4.89	4.68	4.67	4.96	5.13	4.69	4.63	4.47	4.91	4.63	6.16	5.71	4.92
SERGEF	5.03	4.64	4.64	5	5.08	4.64	5.12	4.09	5.02	5.37	4.75	4.6	4.78	5.07	4.81	5.44	5.38	5.04	4.8	4.54	3.57	4.63	4.5	4.57	5.32	4.69	4.64	4.83	4.74	4.59	4.71	4.67	4.58	4.79	5.19	4.77	4.82	4.46	4.66	4.7	5.11	4.7	5.03	4.53	5.27	4.57	3.75	4.15	4.79
FAM13C	2.87	3.05	3.13	2.12	2.9	2.86	2.9	3.55	2.6	2.32	1.69	2.98	2.72	2.67	3.2	5.04	2.09	2.63	2.92	2.27	0	3.11	3.07	1.88	1.11	3.22	2.63	2.74	3.15	2.86	4.79	2.49	2.49	2	3.01	2.11	2.3	3.25	5.34	2.24	2.33	3.87	1.71	2.87	2.21	2.02	0	0	2.68
SLC66A3	5.58	5.43	5.84	5.85	5.42	5.23	5.53	5.36	5.37	5.55	4.99	5.26	5.37	5.28	5.38	4.78	5.42	5.19	5.45	5.51	5.65	5.52	5.44	6	4.86	5.31	5.16	5.38	4.93	5.47	5.38	5.5	5.26	4.48	5.93	5.17	5.56	5.5	5.61	5.85	5.65	5.29	4.97	5.24	5.16	5.22	5.82	6.1	5.44
UBAP1	6.31	5.94	6.19	6.48	6.21	6.18	5.91	6.02	6.03	5.71	6.1	6.19	6.22	6.01	6.25	6.11	5.93	6.28	6.17	6.31	7.24	6.27	6.3	6.11	5.75	6.07	6.11	6.2	6.23	6.17	6.26	6.54	6.57	5.28	5.91	5.88	6.29	6.14	6.27	6.29	5.84	6.23	6.15	6.11	6.49	6.21	5.68	5.94	6.11
AL358216.1	0	0	0	0	0	0	3.81	0	0	0	0	0	0	0	0	0.49	0	0	0	0	0	0	0	0.76	0.11	0	0	0	0	0	0	0	0	0	0	0	4.3	0	0	0	1.01	0	0	0	4.32	0	0	0	0.31
U2AF1L5	7.11	6.82	7.12	6.61	7.2	6.75	7.54	7.61	7.21	7.45	6.75	6.64	6.69	7.01	7.04	6.67	7.07	6.91	7.02	6.9	7.38	6.83	6.92	7.21	7.35	6.85	7.1	7.04	6.75	7.01	7.5	6.96	6.8	6.28	7.15	6.89	6.93	7.02	6.69	7.21	7.3	6.65	6.73	6.8	7.39	7.35	7.23	6.6	7.08
HOXA13	0	0	0	0	0	0	0.35	0	0.32	0.51	0	0	0	0	1.09	3.33	0.82	0	0	0	0.5	0	0	0	0	0.39	0	0.66	0	0	0.95	0	0	0.73	0.76	0	0	0.75	1.72	3.64	0	0	0	0	2.86	0.26	1.43	0	0
ZNF485	2.18	2.78	2.7	1.98	2.3	2.11	2.73	2.52	1.52	2.27	2.22	2.27	2.6	2.48	2.22	2.3	1.96	1.51	2.72	2.16	3.05	2.5	1.69	2.13	1.11	2.85	2.55	2.16	2.67	2.57	2.46	2.4	1.95	2	2.84	1.96	3.01	2.41	2.41	3.99	1.82	2.13	1.5	2.43	1.82	3.63	0	3.5	2.39
AKR1B1	6.51	6.88	7.35	7.52	6.78	6.31	6.99	5.67	6.69	6.54	6.22	6.3	7.28	6.53	6.62	6.08	6.28	6.66	7.13	6.69	7.63	6.35	6.18	7.53	6.92	6.36	6.41	6.43	6.32	6.36	6.22	6.65	6.41	5.34	7.45	6.4	6.87	6.36	6.21	7.28	7.52	6.22	6.48	6.16	6.78	6.2	7.58	6.98	6.4
AC106820.2	1.04	1.54	0.79	1.05	1.24	2.4	0.21	0.92	1.53	2.18	0.75	0.65	0.96	2.56	1.25	0	1.28	1.14	0.07	0.03	0	0.65	1.2	1.37	2.82	0.65	1.22	1.17	1.08	0	1.23	0	1.25	1.8	0	1.15	0	2.12	2.04	2.73	2.24	1.75	1.55	1.71	0	0	0	0	0.14
UBAP2	5.81	5.95	6.33	6.43	5.65	5.71	5.6	5.54	5.5	5.62	5.77	5.86	6.17	5.92	5.97	5.95	6.03	5.86	5.61	5.92	7.29	6.13	6.13	6.31	5.01	5.69	5.92	6.07	5.96	6	6.32	6.28	6.62	6.47	5.99	6.27	6.26	6.07	5.99	6.3	5.81	6.05	6.15	6.08	6.07	6.29	4.89	6.05	5.91
AL031717.1	0.55	0.78	1.96	1.82	1.03	0	0.8	0	0	0	0.83	0	0.21	0.34	0	1.13	0.82	0	0	0	1.03	0.89	0.37	1.06	0.11	0	0.79	0.66	0.5	0	0	0.77	0.37	0	0	0	0.84	0.49	0	0.53	1.01	0	0	0	0	1.42	0	0	1.04
CTSLP8	2.09	0	0	0	1.18	1.88	0	0	1.93	2.56	2.55	1.83	0	0	0.79	0	1.56	2.07	1.31	1.07	0	0.89	1.77	0	0	1.86	0.73	0.98	1.78	1.36	0	0	0.08	0	0	0	0	1.45	0	0	0	2.32	0	1.78	0	0	0	0.54	0
NIF3L1	4.88	5	5.01	4.96	5.04	4.99	4.9	4.59	5.13	4.98	5.07	4.99	5.09	5.11	4.98	5.26	4.57	4.82	5.13	5	5.03	5.25	4.84	5.12	4.28	5.02	4.96	4.88	5.03	4.99	4.96	4.83	4.8	3.73	5.13	4.86	4.94	4.8	4.97	5.21	4.91	5.03	4.48	4.91	5	4.9	5.24	5.5	4.71
AC107464.3	2	2.39	1.82	1.21	2.57	1.78	3.14	0	2.47	2.37	1.74	1.73	2.17	2.53	2.04	0.78	2.41	1.96	2	3.06	0	2	2.33	2.37	2.43	1.56	1.84	2.07	1.98	1.74	3.02	2.15	2.08	0	2.61	2.18	3.16	2.17	2.34	1.88	1.59	1.93	2.05	2.81	1.63	3.07	0	1.17	3.15
OLFM1	4.15	4.03	6.18	5.44	4.18	2.78	2.51	4.39	3.65	3	3.88	2.88	6.02	3.49	3.39	0.41	1.09	4.51	5.04	3.52	0.13	2.57	4.34	6.3	1.11	3.34	3.74	3.05	2.88	3.32	5.94	4.36	3.38	2.58	4.83	3.79	3.47	3.64	4.56	4.28	5.64	3.68	1.71	2.14	3.73	1.95	3.43	2.17	5.79
TMC1	1.67	1.69	0.5	0	0.76	2.37	1.14	1.12	1.6	3.47	2.15	0.68	0.55	1.77	2.48	0	3.5	1.96	0.92	2.65	0	1.85	3.33	2.28	2.11	2.75	1.44	3.02	2.69	1.91	2.88	0.04	1.16	4.9	0.38	2.11	0.54	2.45	2.98	0	0	1.69	4.48	0.87	0	0	0	0	0
AL031719.1	0	0	1.13	0.44	0	0	0.22	0	0	0	0	0	0.21	0	0	0	0	0.05	0	0	0	0.72	0	0.25	0	0	0	0	0.27	1.21	1.31	0.26	0	0	0	0	0	0.63	0.08	0	0.47	0	0	0.37	0	0	0	0	0
AL662907.1	0	0	0.7	0.29	0	0	0.6	0	0	0.1	0.15	0	1.13	0.45	0	0.03	0	0.05	0.09	0	0	0	0.1	0.48	0	0	0.96	0.88	0	1.12	1.43	0	0	0	0	0	0.54	0	0.24	0	0.18	0	0	0	0	0	0	0	0.42
SOX17	3.5	4.98	4.58	5.32	2.9	2.98	5.06	5.19	3.45	3.8	3.36	3.02	5.32	5.31	3.67	1.94	3.02	3.32	3.82	3.77	2.68	3.78	2.69	3.73	2.69	3.78	3.93	3.68	3.08	2.83	3.75	4.63	2.71	2.32	4.47	3.15	4.71	3.21	3.82	3.73	5	3.12	2.44	3.03	3.56	2.52	3.02	1.29	3.96
TBC1D32	2.54	4.07	4.5	2.68	2.97	2.6	3.21	2.71	3.95	3.69	2.99	3.6	3.91	4.45	3.48	3.2	3.1	2.44	3.66	3.56	2.75	4.07	3.41	3.84	2.11	3.13	3.52	3.68	3.51	3.52	3.48	2.89	2.8	3.57	3.21	3.88	3.7	4.01	3.18	4.63	3.98	3.15	3.35	3.57	3.67	3.45	0	3.82	3.92
TGOLN2	8.18	7.86	8.05	8.5	8.41	8.36	8.2	7.6	8.09	8.02	8.31	8.32	8.09	7.78	7.86	8.12	8.38	8.37	8.26	8.35	8.55	8.07	8.19	8.2	8.98	8.51	8.16	8.26	8.27	7.99	7.4	8.25	7.73	7.37	7.53	7.97	7.84	7.98	7.64	7.58	8.03	7.98	7.81	7.94	8.3	8.22	7.62	8.2	8.28
INO80B	0.9	1.1	0.98	1.21	0.25	0.98	0.9	0.66	0.52	0.83	1	0.86	1.13	1.34	1.41	0	0.82	1.22	0.62	1.04	1.23	0.8	1.42	1.37	0	1.3	0.25	1.16	0.94	1.3	1.35	0.62	1.77	0	1.23	0.79	1.3	2.12	0.91	1.72	0.47	1.55	0.12	1.69	0.82	1.21	0	1.54	0.72
AKT3	5.07	5.61	6.78	5.17	5.24	5.34	6.15	5.11	5.52	5.28	5.52	5.67	5.84	6.03	6.04	6.06	4.85	4.93	5.74	5.38	5.34	6.14	5.75	5.89	4.84	5.43	5.71	5.81	5.68	5.57	6.23	5.15	5.46	5.06	5.76	5.52	6.19	5.85	5.65	5.49	5.7	5.54	5.31	5.86	6.03	7.35	5.02	7.25	6.56
PIGO	6.38	6.03	6.49	6.81	6.3	6.52	6.18	5.55	6.16	5.46	6.13	6.27	6.37	6.48	5.87	6.77	6.03	6.48	6.16	6.2	6.14	6.37	6.23	6.41	5.6	6.3	6.22	6.2	6.52	6	6.22	6.43	6.51	3.5	5.04	5.13	6.17	5.89	6.44	6.11	6.23	6.32	4.88	6.1	6.29	6.51	4.02	5.65	6.12
TTLL4	4.78	4.37	5.6	5.55	5.18	4.76	4.79	3.79	4.07	4.31	4.68	4.82	5.11	4.51	4.56	4.65	4.17	5.13	4.96	5.51	5.89	4.89	5.12	5.47	3.43	4.76	4.63	4.74	5.1	4.8	5.39	5.42	5.99	2.66	4.29	4.25	5.36	4.79	4.56	5.38	4.71	4.85	3.63	4.65	4.78	5.97	3.43	5.89	5.18
NMD3	5.52	6.21	6.11	5.46	5.59	5.68	6.35	6.24	6.19	5.87	5.93	6.02	5.91	5.98	6.19	6.24	5.09	5.46	6.2	5.92	6.38	6.14	5.91	5.68	6.17	6.02	5.91	5.7	5.91	5.88	5.73	5.7	5.62	6.09	5.76	6.04	6.09	5.97	6.26	5.91	6.09	5.55	5.67	5.85	6.15	6.32	5.43	6.53	6.4
RCN2	5.41	6.4	6.23	5.75	5.73	5.51	5.69	6.09	6.18	6.11	5.78	5.79	6.06	6.16	6.26	6.02	5.43	5.42	6.19	5.72	5.62	6.1	5.79	5.92	5.92	5.97	5.93	5.86	5.99	6.01	5.57	5.73	5.59	5.13	5.73	5.74	5.63	6.05	5.92	5.88	6.1	5.71	5.41	5.98	5.64	5.94	5.35	6.1	5.77
MIR133A1HG	0	0.78	0.7	0	0	0	0	0	0.84	1.1	0	0	0	0.73	1.84	0	1.09	0	0.24	0	0.33	0	0	0.13	0	0	0.11	0.66	0	0.67	1.76	0	0.37	3.22	0.86	1.6	0.43	0.87	0.37	0.4	0	0	2.5	0	0	0	1.43	0	0
RPL4P5	6.69	6.54	6.58	6.15	6.64	6.62	7.21	6.92	6.32	6.54	6.74	6.84	6.39	6.41	6.34	7.46	6.42	6.53	6.62	6.89	6.38	6.91	7.11	6.82	6.67	6.58	6.92	6.49	6.45	6.61	7.41	6.77	7.08	6.65	7.54	6.47	6.46	6.39	6.66	7.14	6.48	6.67	6.55	6.29	7.4	7.67	7.91	6.95	6.51
NISCH	8.01	7.44	7.69	8.2	7.88	7.9	7.23	7.69	7.7	7.45	7.71	7.72	7.94	7.68	7.87	7.78	8.34	7.95	7.62	7.63	7.76	7.86	7.75	7.82	7.12	7.8	7.8	7.98	7.83	7.55	7.75	8.16	7.94	6.49	6.82	7.28	7.26	7.81	7.6	7.14	7.68	7.84	7.1	7.88	7.43	7.29	5.43	7.53	7.21
TBPL1	3.84	4.63	4.62	3.71	3.35	3.62	3.83	3.81	3.98	3.82	3.82	4.01	3.95	4.12	4.7	4.57	4.36	3.57	4.29	3.85	2.82	4.37	4.7	4.37	3.43	4.03	3.98	4.37	3.96	4.38	4.35	3.66	3.83	3.97	4.2	4.36	4.19	4.22	4.37	4.29	4.19	4	4.51	4.12	3.76	4.26	3.02	4.46	3.82
SUMO2P1	3.7	3.51	3.99	3.79	3.43	3.31	3.98	3.61	3.5	3.56	3.4	3.5	3.66	3.68	3.31	3.7	2.89	3.52	3.67	3.57	3.6	3.78	3.52	3.95	3.25	3.33	3.66	3.4	3.53	3.21	3.96	3.87	3.39	2.96	3.9	2.73	3.48	3.24	3.33	3.62	3.83	3.51	2.64	3.21	4.17	4.04	4.23	4.25	3.59
PPIH	4.1	4.29	4.08	3.99	4.52	3.96	4.51	4.64	4.64	4.71	4.09	4.27	4.03	4.21	4.29	3.95	4.41	4.33	4.07	4.39	4.6	4.13	4.24	4.54	4.5	4.17	4.35	4.18	3.96	4.39	4.16	4.33	4.17	3.73	4.54	4.33	4.38	4.12	3.99	4.4	4.52	3.84	4.32	4.05	4.22	4.22	5.13	5.1	4.4
AP001347.1	0	0	0.35	0	0	0	0	0.25	0	0	0	0	0	0	0	0	0	0	0	0.27	0.41	0	0	1.13	0	0	0	0	0	0	0.27	0	0	1.73	0	0.38	0	0	0	0	0.92	0	0.12	0	0	0.15	1.43	1.01	1.48
RPS15	7.9	6.92	6.78	7.17	7.79	7.69	7.87	8.8	7.51	7.38	7.23	7.33	6.84	6.93	7.02	7.32	7.57	7.95	7.02	7.3	7.62	6.88	7.18	7.23	8.08	7.13	7.23	7.09	6.97	7.22	7.69	7.81	7.54	7.23	7.59	7.4	7.25	6.96	7.15	8.03	7.37	7.11	7.21	6.92	7.72	7.93	9.85	7.38	7.21
ASS1P7	1.67	0.78	0	0.82	1.83	1.69	0.48	0.99	1.69	0.97	1.53	1.63	0.9	0.64	1.34	0	2.59	1.75	0.82	1.54	1.57	1.33	1.78	0.53	0.11	1.85	0.7	1.16	1.15	1.38	0	1.15	1.3	2.8	0.06	1.96	0.43	1.34	1.12	0	0.01	1.59	1.26	1.24	1.34	0	3.75	0	0.81
PPP6C	6.22	6.58	6.6	6.24	6.2	6.37	6.6	6.98	6.7	6.57	6.56	6.46	6.59	6.61	6.87	6.12	6.02	6.14	6.61	6.37	5.71	6.63	6.38	6.42	6.17	6.57	6.44	6.57	6.48	6.62	6.23	6.03	6.14	6.42	6.66	6.62	6.58	6.59	6.59	6.33	6.38	6.25	6.48	6.6	6.7	6.22	5.75	6.12	6.57
CYREN	5.6	5.09	5.56	5.51	5.69	5.47	5.82	5.31	5.57	4.82	5.46	5.45	5.56	5.31	5.25	5.28	5.01	5.44	5.46	5.58	6.19	5.34	5.5	5.51	5.47	5.43	5.48	5.34	5.5	4.95	5.29	5.95	5.98	4.66	5.3	4.95	5.71	5.32	5.41	5.87	5.58	5.31	4.58	5.14	6.17	5.84	4.24	5.94	5.81
THAP11	5.38	5.15	5.07	5.7	5.49	5.44	5.76	5.42	5.53	5.55	5.18	5.1	5.41	5.22	5.18	5.02	5.38	5.28	5.23	5.3	4.93	5.47	5.06	5.25	5.32	5.35	5.41	5.18	5.26	5.38	5.14	5.4	5.02	4.17	5.14	4.79	5.21	5.01	5.01	5.62	5.15	5.21	4.55	4.93	5.3	4.67	4.89	5.34	4.98
ZNF345	3.11	4.61	4.71	3.94	3.95	3.87	4.13	3.93	3.89	3.7	3.98	3.93	4.29	4.53	4.25	4.87	3.41	2.97	3.8	3.31	3.4	4.53	4.13	4.08	2.2	4	3.99	4.25	4.08	4.44	4.65	3.83	4.07	2.66	3.38	3.46	4.32	4.19	4.12	4.59	3.44	4.33	2.67	4.35	3.72	4.98	1.43	2.57	4.15
NPHP1	4.86	5.37	5.8	4.92	5.23	5.04	5.38	3.73	5.44	5.13	5.36	5.5	5.43	5.24	5.1	4.47	5.21	4.94	5.37	4.99	4.34	5.64	5.31	5.28	4.86	5.14	5.27	5.3	5.48	4.7	5.22	5.16	5.32	5.3	5.39	5.31	5.59	5.3	4.97	6.04	5.37	5.38	4.99	5.58	5.2	5.39	3.02	4.87	5.39
KRT23	0.48	0	0	0.21	1.53	0	0	0	1.22	1.21	0	1.36	0	0	0	0	0	1.05	0	1.08	0	0	0.3	2.68	1.43	0	0.38	1.39	1.24	0.02	0.53	2.09	2.88	0.41	0	0.7	0	1.3	0	0	0.18	0.34	0	1.07	0	0	0.43	0.84	0
PARN	5.46	5.06	5.75	5.17	5.42	5.38	6.13	5.45	5.56	5.31	5.55	5.64	5.54	5.56	5.17	5.81	4.83	5.6	5.51	5.93	5.84	5.62	5.71	5.77	4.97	5.44	5.57	5.38	5.43	5.36	5.97	5.36	5.58	4.35	5.44	4.84	5.63	5.19	5.33	6	5.43	5.3	4.62	5.19	6.58	6.47	4.89	6.78	6.6
TRIR	6.45	6.16	5.69	6.42	6.68	6.34	6.35	6.75	6.61	6.66	6.17	6.17	6.22	6.1	6.3	5.79	7.15	6.38	6.2	6.27	6.63	6.04	6.11	6.07	7.73	6.49	6.17	6.3	6.06	6.37	5.89	6.74	6.22	6.79	6.23	6.61	6.14	6.31	6.18	6.38	6.35	6.08	6.6	6.15	6.19	6.01	8.05	6.16	6.16
AC011497.2	0.41	2.59	2.2	1.76	1.35	1.62	1.68	3.93	0.84	0	1.42	1.39	1.63	2	2.48	1.94	0.82	1.14	2.56	1.6	2.03	2.81	2.52	2.25	0	1.43	2.04	1.39	2.44	1.83	2.22	0.62	1.86	1.87	0.91	1.44	1.91	2.17	2.06	1.72	2.59	1.85	1.84	1.48	3.25	1.63	0	1.68	2.13
AC025171.1	2.9	3.59	3.99	3.51	3.14	2.73	4.76	3.95	2.76	3.04	2.77	3.31	3.65	3.28	3.14	4.36	3.2	3.12	3.13	3.34	4.47	3.39	3.1	3.56	3.43	3.66	3.67	2.98	3.25	3.66	4.09	3.72	3.16	3.57	3.38	2.6	3.64	3.07	3.16	3.78	3.49	2.84	2.5	2.87	5.55	4.21	1.43	4.32	3.65
FAM66B	2.16	2.11	3.47	2	1.94	1.89	1.22	2.01	0.77	1.91	1.93	2.05	3.02	2.79	2.31	2.47	1.23	1.98	2.69	2.03	3.06	2.91	2.65	2.37	0	2.14	2.5	2.29	2.59	1.5	2.51	2.51	2.54	2.31	2.26	1.57	1.35	2.21	3.13	2.96	3.23	2.11	0.74	2.2	0.33	2.44	2.36	2.47	1.58
AC007786.1	0.09	1.87	1.7	1.58	0.03	0.44	0.35	1.25	0.52	0	0.42	0.77	1.29	1.97	0	0.72	0	0.96	0.92	0.12	0	1.11	0.48	0.84	0	0	1.44	0.53	1.01	0	0.6	0	0	0	2.48	0	0.3	0	0	0.4	2.26	0.64	0	0.24	0.41	0	1.43	0	0
INTS6	5.56	6.61	6.41	5.34	5.53	5.47	5.65	6.29	6.05	6.36	5.76	5.7	6.05	6.31	6.61	6.27	5.61	5.33	6.27	5.64	5.53	6.44	6.13	5.57	5.95	5.81	6.1	5.9	6.08	6.49	6.36	5.2	5.53	6.45	6.27	6.4	5.78	6.4	6.07	5.87	6.45	5.71	6.46	6.03	5.41	5.96	3.75	6.27	5.49
HERC6	4.61	5.21	5.7	5.09	4.82	4.63	4.67	4.46	4.97	4.45	4.88	5.13	5.37	5.27	4.99	3.31	3.79	5.05	5.15	5.46	5.37	5.26	5.07	5.45	3.43	4.8	5.15	5.2	4.82	5.17	5.43	5.02	5.45	4.03	5.06	4.67	6.69	5.19	5.31	5.37	5.06	4.83	4.12	4.99	5.01	5.48	2.43	4.41	5.06
MTMR6	4.5	5.76	6	4.67	5.08	4.94	5.67	5.24	5.47	5.34	5.07	5.6	5.57	5.58	5.81	5.57	4.63	5.12	5.77	5.7	5.2	5.49	5.79	5.38	5.11	5.44	5.34	5.44	5.56	5.51	5.5	5.15	5.33	5.1	5.33	5.49	6.11	5.73	5.52	5.26	5.45	5.39	5.29	5.56	5.64	5.96	4.89	5.63	6.2
AL031668.2	0.14	0.92	0.94	0	0	0.37	0.9	0.51	0.47	1.04	0	0	0.01	0.62	0	1.46	0	0	0.88	0.4	0	0	0	0.16	0	0	0.01	0.6	0	0.33	0.86	0.4	0.16	0	0.14	0	0.57	0.71	1.31	0	0.72	0.05	0	0.55	0.14	0	0	0.1	1.12
NACA3P	2	1.48	1.22	1.76	0.8	1.83	2.05	2.71	2.19	2.39	1.56	1.7	1.74	0	1.71	1.2	2.86	2.09	2	1.97	2.28	1.72	1.73	0	2.92	2.09	1.7	2.02	1.86	2.14	1.16	1.94	0	2.8	2.08	0.25	1.7	1.75	1.88	2.07	1.76	1.42	2.53	1.74	1.91	1.77	5.29	1.76	2.11
TNRC6C	5.72	5.51	5.73	5.43	5.52	5.55	5.63	6.03	6.09	6.43	5.55	5.56	5.66	5.98	5.88	5.92	6.36	5.76	5.57	5.29	5.21	5.74	5.62	5.44	6.09	5.91	5.82	6.16	5.84	5.98	5.95	5.59	5.04	6.74	5.41	6.59	5.45	5.99	5.44	6.18	5.47	5.33	6.45	5.85	4.98	5.47	0	4.11	5.17
STEAP4	4.24	3.51	3.93	3.16	4.4	3.25	2.97	7.27	4.8	4.59	2.59	4.86	4.86	3.87	4.89	2.44	1.73	4.94	4.96	5.1	4.11	1.89	4.59	4.37	5.57	4.32	4.74	4.14	4.28	4.79	6.16	4.88	4.7	2.58	1.97	4.29	4.86	4.44	5.27	3.86	5.12	3.15	3.54	2.59	5.66	5.73	4.43	4.25	5.96
OSBPL7	5.54	5.35	5.65	6.13	5.45	5.22	5.36	3.71	5.09	5.27	4.84	5.08	5.76	5.95	5.21	5.59	5.49	5.83	5.02	5.8	6.52	5.3	5.47	6.1	4.11	4.81	5.49	5.46	5.22	5.66	6.38	6.16	6.32	2.8	4.96	4.67	5.87	5.33	5.48	6.07	5.6	5.73	3.97	5.75	5.6	6.01	1.43	5.13	5.46
PHOSPHO1	2.58	2.27	1.26	1.64	2.14	1.22	3.42	0	1.52	1.6	1.48	1.63	2.04	2.2	1.79	0.49	1.5	3.24	2.59	2.81	1.03	2.07	2.14	1.13	0.11	1.3	2.11	2.32	2.08	0.8	2.39	1.26	1.23	0	1.45	0.79	2.27	2.56	2.47	1.66	2.37	2.48	0	1.37	2.77	3.12	0	1.59	3.01
AC007220.1	2.18	0.37	1.08	1.64	2.14	2.5	0.7	0.25	1.84	1.76	2.29	1.47	1.44	2.62	2.41	1.78	2.67	1.96	1.09	0.86	0	2.07	1.73	1.06	0	0.56	2.41	2.32	2.01	1.91	2.74	1.04	1.66	1.22	0.38	1.6	0.16	1.81	1.5	0.98	1.18	2.32	1.71	2.24	1.52	1.21	0	0	0.53
WDR7	4.25	4.76	5.45	4.55	4.52	4.44	4.91	4.73	4.49	4.67	4.64	4.88	4.91	4.87	4.86	5.37	4.23	4.65	4.94	5	4.41	5.12	4.99	4.79	4.75	4.97	4.74	4.67	4.92	4.75	4.93	4.47	4.73	4.22	4.8	4.51	4.96	4.84	4.82	4.62	4.79	4.94	4.34	4.76	4.67	5.07	2.43	5.05	5.06
SRP72P2	0	0	0	0	0	0	0	0	0	0	0	0	0	0	0	0	0	0	0	0	0	0	0	0	1.11	0	0	0	0	0.46	0.84	0	0	0	0.3	0	0	0.17	0	0	0	0	0.8	0	0	0	0	0	0
FBXW4	6.62	6.32	6.2	6.82	6.71	6.7	6.5	6.85	6.67	6.66	6.53	6.38	6.65	6.44	6.62	6.54	6.71	6.66	6.3	6.31	6.29	6.46	6.44	6.46	6.55	6.61	6.49	6.57	6.49	6.58	6.53	6.84	6.44	6.09	6.39	6.28	6.35	6.56	6.43	6.68	6.44	6.62	6.21	6.29	6.21	6.42	5.02	6.09	6.31
AC026367.1	0.09	0.87	0.82	0	0.76	0.98	1.22	0	0.98	1.68	0.74	0.68	0	1.1	1	0	0	0.75	0.62	0.12	0	0.52	0.24	0.57	1.11	0.2	1.38	1.07	0.94	0.21	0.05	0	0	0	2.06	0.6	1.01	0.49	0.82	0.24	0.92	0.89	0.38	1.03	1.14	0	0	0	0.63
COIL	4.63	5.34	5.28	4.78	4.74	4.61	5.12	4.59	5.02	5.29	4.83	4.89	5.01	5.23	5.22	5.07	4.97	4.56	5.11	5.03	5.02	5.09	4.91	5.19	4.57	4.97	5.01	5.08	4.93	5.46	5.25	4.75	4.73	5.95	5.71	5.81	5.38	5.26	5.09	5.68	4.97	4.85	5.63	5.24	4.75	5.14	4.6	5.71	4.95
AC008972.2	0	0	0.76	0.58	0.44	0.15	0.6	0	0.84	0	0	0.36	0.74	0	0	0	0	0.75	0.82	1.27	0.5	0.72	0	1.88	0.11	0	1.32	0	0.15	0	0.39	0.77	0.49	0	1.81	0	1.23	0	0	0.07	1.59	0	0	0	0.14	0	0	0.68	0
AP001065.3	0	0	0	0	0.25	0	0	1.57	0	0	0	0	0	0	0	0	0.09	0	0	0	3.53	0	0	0	0	0	0	0	0	0	0.9	0	0	0.41	0	0	1.01	0	0	1.98	0.71	0	0.38	0	0	2.18	0	0.59	1.04
STX18	6.2	6.4	6.17	6.37	6.25	6.26	5.65	5.34	6.29	6.33	6.16	6.29	6.31	6.53	6.39	7.07	6.72	6.24	6.18	6.25	5.23	6.41	6.31	5.91	5.39	6.25	6.5	6.64	6.37	6.13	6.19	6.2	6.26	5.44	6.24	5.96	5.75	6.23	6.22	6.03	6.26	6.35	5.89	6.38	5.33	5.84	4.75	5.15	5.61
AC026369.1	1.52	0	0.39	0	1.73	2.64	1.97	0.83	1.32	1.47	2.04	2.08	0	0	0	0	0.31	2.16	0.87	1.83	0	1.24	1.54	0.62	1.43	1.43	1.18	1.2	2.3	1.07	0	0	1.71	1.58	0	0	0	1.12	1.27	0	0	3.07	0.26	0.99	2.68	0	0	0	1.42
EIF1P6	1.41	0.37	0	0	0	0	0	0	0	0.83	0.15	0	0	0	0.26	0	0	0	0	0	0	0.18	0	0	0.11	0	0	0.07	0	0.53	0.46	0	0.08	1.5	0	1.6	0	0.63	0	0	1.1	0	1.38	1.11	0	0.26	1.43	0	0.04
AL139220.2	0.47	0.42	0.15	0.59	1.19	0.33	0	0	0.64	1.3	0.78	0	0.63	0.59	0.92	0	0	0.92	0.12	1.69	4.56	0	0.71	0.26	0	0	0	0	0.04	0	0	0.45	0.31	3.03	1.67	1.07	0	0	0.82	0	0.87	0	0.2	0.28	0	2.98	1.43	2.36	0
HNRNPA1P37	0.83	1.43	1.89	0.61	1.1	1.12	1.04	1.43	1.88	1.5	1.03	1.44	1.09	1.45	1.6	1.23	1.18	1.1	0.22	1.02	0.7	1.1	1.37	1.13	0.14	0.51	0.6	1.34	0.54	1.98	2.19	0.29	0.88	0.77	0.62	1.34	1.41	1.04	1.13	1.99	0.72	1.68	0.53	1.39	0.24	1.8	2.3	2.27	1.19
SLMAP	5.59	6.51	7	5.91	5.75	5.94	5.36	5.8	6.16	6.17	6.18	6.14	6.44	6.33	6.43	6.11	5.36	5.64	6.38	6.47	5.44	6.31	6.28	6.44	5.99	6.21	6.09	6.01	6.28	6.48	6.25	6.18	6.1	6.68	6.54	6.89	6.17	6.48	6.54	6.01	6.5	6.36	6.52	6.54	5.61	5.81	4.02	6.62	5.55
ACSS3	6.04	6.69	6.06	5.86	6.17	6.53	6.8	6.95	6.52	6.01	6.91	6.79	6.42	6.74	6.42	7.09	5.61	6.45	6.62	6.34	4.95	6.65	6.51	5.56	6.26	6.57	6.68	6.31	6.71	6.04	5.93	5.63	6.16	6.46	6.33	6.08	5.81	6.1	6.79	4.54	6.15	6.31	5.93	6.04	6.92	5.22	5.52	1.84	5.9
ADCY7	3.82	0.48	1.73	2.61	3.71	2.98	3.84	2.42	2.69	1.9	2.66	3.47	2.93	1.55	0.67	2.39	2.09	3.99	2.64	4.88	6.03	0.96	3.73	2.37	2.69	3.22	2.26	2.66	2.12	3.55	4.77	5.01	3.98	0	0.06	2.32	3.61	2.52	2.61	3.91	1.22	2.69	0.38	1.87	4.2	5.79	3.02	5.53	5.3
AC118754.1	0.09	0	0.98	0.93	0.03	1.68	0	0	0.98	0	0.83	1.23	0.63	0.1	0	0	0	0.75	0.82	0.12	0	0.04	0.37	1.19	0	0	0.11	0	0.39	0	0.23	0.04	1.55	0	0.52	0.11	0	0	0	0.78	0.33	1.55	0	0	0	0	0	0	0
ZNF502	4.04	4.81	4.86	4.03	3.9	3.86	3.57	4.39	4.55	4.59	4.21	4.1	4.44	4.8	4.56	4.21	3.99	3.62	4.52	3.8	2.61	4.73	4.34	4.35	3.28	3.88	4.3	4.55	4.2	4.27	4.85	4.18	3.93	4.29	4.75	4.79	4.08	4.88	4.84	4.1	4.81	3.84	4.24	4.83	3.53	4.33	2.43	0.76	2.99
GPR89A	6.13	5.25	5.45	5.11	5.77	6.32	5.47	5.14	5.85	5.47	6.44	6.27	5.23	5.27	5.56	5.51	5.32	5.87	5.39	5.73	5.15	5.92	5.94	5	5.34	5.94	5.66	5.3	6.07	5.54	5.51	4.88	5.41	4.93	5.28	5.27	5.25	5.46	5.46	5.45	5.2	6.28	5.15	5.68	5.39	5.58	4.89	6.74	5.74
NOC2LP2	3	2.49	2.62	2.61	3.22	2.81	2.94	3.44	3.15	2.29	2.36	2.59	2.88	2.74	2.39	2.58	2.89	2.77	2.66	2.52	2.61	2.48	2.47	2.92	2.05	2.47	2.53	2.73	2.67	2.46	3.32	3.16	3.16	0.87	2.41	1.88	2.51	2.36	2.27	2.07	3.04	2.69	2.2	2.56	2.49	2.57	1.43	2.22	2.71
AP002784.2	3.78	3.85	3.73	3.55	3.81	3.61	4.1	3.06	3.87	4.04	3.58	3.67	3.75	3.72	3.66	3.78	3.91	3.82	3.64	4.15	4.17	3.44	3.98	4.08	4.47	3.78	3.58	3.75	3.7	4.1	4.11	4.13	4.2	3.84	4.67	4.1	4.18	3.74	4.08	4.17	3.84	3.59	4.09	3.71	4.48	4.59	6.64	4.77	3.82
INSR	7.61	7.35	7.49	7.35	7.72	8.01	8.6	7.69	7.62	7.65	8.08	7.82	7.49	7.25	7.65	7.46	7.8	7.63	7.57	7.61	6.89	7.83	7.79	7.54	7.78	7.85	7.54	7.66	7.88	7.37	7.3	7.43	7.39	7.08	7.14	7.54	8.22	7.65	7.43	7.44	7.06	7.72	7.22	7.69	7.83	6.94	3.75	5.16	8.48
LBX2-AS1	4.19	2.97	1.85	1.93	4.07	4.3	4.99	3.09	3.78	3.13	4.25	4.38	3.04	2.6	3.07	0.49	2.5	4.6	3.36	4.76	4.13	3.39	4.15	1.95	3.57	3.62	3.53	3.41	3.88	3.26	3.97	4.02	4.39	3.36	3.34	2.92	5.04	3.51	3.45	3.05	1.1	4.4	3.01	3.68	4.51	4.15	3.02	4.84	4.44
SERPINB9	4.54	4.07	4.04	3.67	4.58	4.37	4.83	3.87	4.86	4	4.2	4.97	4.01	4.31	4.87	2.79	3.33	4.86	4.6	5.24	4.74	3.67	5.24	3.84	2.46	4.57	4	4.74	4.08	6	5.85	5.21	5.22	4.09	3.36	5	5.71	5.08	5.2	5.41	4.15	4.33	4	4.9	5.13	6.48	4.6	4.71	5.76
RNU1-3	0.85	1.17	0	0.07	0	0	0	1.01	0.26	0.67	0	0	0	0	0	0	0.82	0	0	0	0.13	0	0	0	1.92	1.46	0.93	0	0	0	0	0	0	1.96	2.31	0.38	0	0.57	0	0	0	0	0	0	0	0	0.11	3.34	0
RPL22P12	0.18	0	0.07	0.18	0.05	0.29	1.13	1.06	0.16	0.32	0	0.34	0	0.21	0.63	0	0	0.35	0.19	0.62	0	0.33	0.4	0.08	0	0.03	0	0	0	0.77	0.06	0.15	0.16	0	0.35	0.6	0.69	0	0.5	0.42	0.1	0	0.19	0	1.36	0.32	0	1.01	0.46
PPIAP9	1.63	1.38	1.61	1.36	1.76	1.57	2.21	0.84	0.92	1.24	1.75	1.78	1	0.81	0.67	2.41	0.68	1.58	1.54	1.86	1.35	1.28	1.64	2.04	1.25	1.59	1.76	1.77	1.73	0.92	2.14	1.52	1.28	0.9	1.9	0.21	1.13	0.41	0.78	2.11	1.46	1.67	0.46	1	1.66	1.83	2.55	3.22	1.83
AMN1	2.73	3.27	3.7	3.48	2.73	2.73	2.8	2.25	3.07	2.9	2.92	2.86	3.45	3.51	3.31	3.77	2.2	2.63	3.6	2.62	1.57	3.4	3.19	3.35	2.11	2.58	3.19	3.05	3.1	3.21	3.41	2.45	2.81	3.11	3.1	2.32	2.7	3.39	3.24	2.9	3.18	2.91	1.61	2.72	2.7	2.18	3.75	2.78	2.45
HDAC5	7.28	6.75	6.87	7.44	6.99	7.13	7.06	7.37	7.05	7.08	6.94	6.88	7.41	6.99	6.93	7.07	7.46	7.18	6.83	6.88	6.32	6.78	7	6.82	7.23	6.96	6.86	7.23	7.2	6.99	7.26	7.17	7.21	5.71	6.21	6.51	6.88	6.96	6.96	6.73	7.22	7.21	6.36	7.07	6.62	6.44	4.6	5.84	6.88
ANXA8	0	0	0	0	0	0	0	0	0	0	0	0	0	0	0	0	0	0	0	0	7.75	0	0	5.3	0.11	0	0	0	0	0	0	0	0	0	0	0	0	0	0	0	2.78	0	0	0	0	2.8	0.85	0	0
C1QBP	5.97	5.78	5.43	5.89	6.1	5.97	5.72	6.17	6.01	6	5.94	5.96	5.81	5.71	5.87	5.84	5.9	6.09	5.72	6	6.06	5.81	5.76	5.62	6.47	6.03	5.84	5.84	5.89	5.94	5.31	6.11	5.74	6	5.84	5.89	5.59	5.76	5.74	6.3	5.74	5.74	6.04	5.75	5.83	5.46	7.45	6.16	5.61
CCDC58	3.79	4.44	4.43	3.67	4.08	4.05	4.86	4.53	4.53	4.46	4.53	4.53	3.94	4.64	4.18	4.65	3.81	3.96	4.59	4.38	3.9	4.53	4.3	4.09	4.75	4.2	4.49	4.36	4.4	4.12	3.84	3.67	4.02	4.75	4.6	4.44	3.82	4.37	4.46	4.32	4.35	3.95	4.33	4.52	4.75	4.54	4.89	4.64	4.4
RGMA	3.97	2.7	3.39	3.53	3.18	3.94	2.15	5.55	3.29	2.7	3.57	3.41	2.83	3.6	3.14	1.55	2.61	4.85	3.02	3.54	3.22	2.25	3.92	3.07	2.69	3.3	2.8	4.1	2.9	3.26	5.51	3.76	3.52	2.88	1	3.29	3.04	3.86	4.83	3.72	3.49	4.11	3.73	3.28	2.48	1.99	3.02	0.09	2.9
DLG4	5.7	5.12	5.94	6.15	5.49	5.17	5.08	4.67	5.09	4.97	5.01	5.38	5.8	5.65	5.51	2.18	5.52	5.5	5.26	5.86	6.05	5.15	5.56	6.46	3.57	5.21	5.5	5.48	4.95	4.84	6.26	5.67	5.61	3.54	4.66	4.69	5.44	5.62	5.6	4.7	6.14	5.7	3.97	5.29	4.52	5.99	2.43	3.26	5.06
ZNF582-AS1	3.13	3.8	3.32	3.29	3.35	3.65	2.07	1.66	3.19	3.78	3.53	3.04	3.33	4.09	3.8	3.82	4.28	3.42	3.38	2.31	0	3.94	3.01	3.27	2.69	3.5	4.02	4.19	3.81	3.81	3.79	3.33	3.57	3	3.14	3.25	1.84	3.52	3.44	3.28	3.31	3.98	2.89	3.82	2.14	1.21	2.43	0	1.25
DZIP3	5.4	6.55	7.03	5.6	5.4	5.66	6.21	5.18	6.15	6.17	5.72	6.1	6.34	6.38	5.98	5.41	6.05	5.56	6.17	5.67	4.62	6.57	5.97	6.22	5.06	6	6.25	5.96	6.01	6.14	5.74	5.27	5.82	6.59	6.88	6.7	6.14	6.38	6.21	5.87	6.58	5.94	6.49	6.36	5.41	5.85	4.6	6.04	6.68
HIF3A	4.81	5.9	6.5	6.05	3.85	4.22	3.93	6.88	3.56	4.09	3.63	3.56	4.82	5.42	6.2	2.91	5.37	4.96	5.32	3.19	0.5	5.46	5.28	6.34	3.81	4.61	5.84	5.18	4.84	5.23	6.66	3.91	4.19	4.63	4.28	4.06	4.75	5.3	4.17	3.97	5.71	4.33	3.12	3.97	3.68	5.47	2.43	6.31	3.95
AC107464.1	0	0	0	0	0	0.44	0.48	0	0	0	0	0	0	0	0	0	0	0.05	0	0	0	0	0	0	0	0	0	0	0	0	1.6	0	0.08	0	0	0	0	0.49	0	0.07	0	0	0	0	0	3.73	0	1.17	0
LINC02656	0.67	3.76	4.85	3.05	0.25	0	3.05	1.12	0.84	1.42	0.42	1.82	3.11	3.3	1.79	0	0	0.22	2.41	0	1.78	1.85	1.17	3.34	0	0.39	1.84	1.59	0	2.07	2.27	1.26	1.49	1.22	3.32	0.96	3.65	1.07	2.12	1.53	2.92	0.81	0.8	2.21	2.25	3.68	0	1.23	1.68
VIPR2	1.95	1.69	1.53	2.9	1.83	2.22	0.35	2.31	1.76	2.16	3.65	1.1	1.29	2.04	1.09	0	1.31	3.84	1.96	1.27	0	0.96	2.56	1.57	2.43	1.39	1.75	1.71	1.39	1.61	3.72	2.94	1.55	2.05	0.64	1.71	0.16	2.49	2.96	0.53	1.87	2.37	1.89	1.31	0	0	0	0.05	0.53
MACROD2	3.67	4.94	5.09	3.94	3.74	4.17	2.45	4.06	4.39	4.65	4.22	4.4	4.16	4.44	4.62	3.94	3.71	3.83	4.6	5.53	6.93	4.52	4.79	4.49	4.63	4.66	4.28	4.69	4.12	4.4	4.46	3.93	3.91	4.85	5.2	4.7	3.95	4.68	4.36	4.97	4.59	3.65	4.61	4.29	1.99	3.85	3.43	6.58	3.26
ELAC1	3.96	4.33	4.34	3.69	4.11	4.14	4.09	4.14	4.15	4.5	4.27	4.38	4.21	4.27	3.97	4.27	3.79	4.03	4.11	4.06	3.68	4.19	4.02	4.29	4.43	4.02	4.34	3.95	4.27	3.93	4.28	3.7	3.94	4.24	4.47	3.94	3.77	4.1	4.15	3.88	4.22	4.1	3.66	4.39	3.45	3.62	1.43	4.61	3.71
ZSWIM5P2	0	0.82	1.28	0	0.44	0	0.29	0.25	0.42	1.1	0.64	0.58	0.85	1	1.13	1.21	0	0	0.92	0.6	0.03	1.27	0.1	0.95	0	0.39	0.11	1.16	0.21	0.21	1.43	0.54	0.91	0.22	2.19	0.88	0.48	0.34	0.67	0	0.33	0.73	0.26	0.87	0	0	0	1.47	0
MYBPC3	0.79	0	0	0	1.08	0.88	0.48	0	1.76	0	0	0.68	0.04	1.1	0.9	0	2.09	0.37	0.92	1.65	1.52	1.52	1.1	0	0	0.71	0.79	1.66	0.78	0.91	1.95	0.26	0.49	0	0	1.11	0.43	0.34	1	0.07	0	1.23	0	0.37	0	1.77	2.43	0	0.97
CLIP3	4.92	4.2	4.6	4.95	4.51	4.81	4.1	5.26	4.99	4.58	5.04	4.93	4.71	5.12	5.06	2.8	5.13	4.87	4.55	5.54	6.28	4.1	5.3	4.66	3.11	4.48	4.47	5.08	4.79	5.26	6.2	4.56	5.61	3.87	4.09	4.97	5.98	5.7	5.56	4.82	4.3	5.53	4.81	5.32	3.49	4.95	3.43	4.45	5.58
AL136298.3	0.95	1.53	1.93	1.16	1.61	1.02	1.68	2.02	1.04	1.21	1.81	1.96	1.66	1.43	0.95	2.23	1.5	1.44	1.7	1.54	1.65	1.42	1.91	1.84	0	1.81	1.32	1.77	1.82	1.77	2.64	1.91	1.99	2.11	2.74	1.96	1.54	1.63	1.77	2.16	1.56	1.81	1.75	1.37	2.14	2.3	2.43	2.42	1.34
SNAPC5	4.76	4.67	4.76	4.77	4.96	4.76	4.56	5.28	4.96	5	4.88	4.77	4.63	4.96	4.94	4.94	5.09	4.91	4.81	4.86	4.79	4.91	4.96	4.97	4.69	4.76	4.9	4.93	5.05	4.8	4.64	4.99	4.61	4.58	5.19	4.87	4.74	4.89	4.89	4.61	5.01	4.81	5.16	4.67	4.53	4.42	5.6	4.89	4.78
ELAC2	6.82	6.48	6.54	7.09	6.85	6.8	6.59	6.85	6.59	6.49	6.69	6.67	6.82	6.64	6.61	6.8	6.59	6.84	6.64	6.95	7.36	6.76	6.68	6.8	6.36	6.7	6.67	6.55	6.69	6.58	6.68	6.98	6.85	5.33	6.51	6.05	6.67	6.49	6.42	6.74	6.74	6.67	6.02	6.51	6.83	6.68	5.96	7.01	6.57
NCAPGP1	0	1.03	1.22	0.44	0	0	0	0	1.52	1.42	0	0.36	0	0.1	0.55	3.72	1.09	0.05	0.72	0.76	0.78	0.3	0.59	1.13	2.69	1.78	0	2.28	0.6	1.12	0.46	0	0.71	1	1.45	1.7	0.84	0.49	2.41	0.53	1.47	1.23	1.71	1.24	0	1.15	0	0.4	0.81
VIPR1	3.52	2.8	3.62	3.03	3.03	3.59	3.66	6.27	3.58	2.9	3.04	2.84	2.6	3.8	5.7	2.16	5.33	3.54	3.63	2.2	0	2.39	3.8	6.45	0.11	3.12	3	4.3	3.35	5.25	5.02	2.62	2.81	2.5	1.96	2.92	4.14	4.22	4.35	2.98	4.38	4.06	2.66	4.14	2.89	0.73	0	0	4.77
AC010332.1	0.09	1.1	0.42	0	0	0	0	0	0.1	0	0	0.23	0	0.73	0.09	0.91	0.09	0	0.38	0	0	0.62	0.37	0	0	0	0.7	0.98	0	0.53	1	0	0.08	0	0	0	0	0	0.08	0.24	0	0	0	0.24	0	0.26	0	0	0
AC008543.1	0	1.37	0.88	0.12	0.25	0.16	1.29	0	0.99	1.01	0.15	0.77	1.17	1.55	1.01	0.8	1.09	0	0.09	0	0	1.24	0	0.76	0.11	0.05	1.32	0.53	0.5	0.4	1.05	0	0.49	1.83	0	0.6	0.3	0.63	0.25	1.17	0.59	0.46	0.12	1.24	0	1.02	0	0.68	1.18
HYAL3	2.76	2.24	2.79	3.27	2.25	2.83	1.14	1.75	0.84	1.51	2.22	1.68	2.72	2.69	2.13	1.82	0.82	1.91	1.72	2.38	2.78	2.42	1.91	2.57	2.43	1.64	2.25	1.66	1.98	1.61	2.57	2.04	2.69	0	2.52	1.38	1.43	1.41	1.96	3.47	2.68	2.34	0.61	2.24	1.99	2.44	1.43	3.78	1.37
SPARC	8.01	7.56	7.25	7.57	8.2	7.88	8.26	8.86	8.32	8.22	7.74	7.77	7.64	7.7	8.15	7.21	8.7	8	7.9	8.25	8.65	7.34	7.9	7.34	8.48	7.95	7.56	8.14	7.61	8.06	7.54	8.46	7.96	7.88	7.21	8.28	8.28	8.28	8.19	7.81	7.38	7.66	8.06	7.86	8.19	7.73	9.44	7.93	8.08
LRRTM2	0	2.17	1.88	0.93	0.76	0	0.98	1.25	1.84	1.68	0.83	1.17	0.95	1.73	1.61	0	0.82	0.22	1.38	0	1.03	1.93	0.95	0.84	1.11	1.48	0.88	1.07	0	1.3	2.43	0	0.81	3.41	1.64	3	1.65	1.75	1	0.78	1.87	1.23	3.68	1.48	0.52	0.56	0	0.4	1.48
AC079921.1	0	1.37	1.85	0	0	0.88	0.7	0.99	0.98	2.1	0.74	1.3	1.13	1.81	0.67	0.23	1.09	0	0.38	0.41	1.33	2	0.87	1.06	0.11	0.56	0.7	1.16	1.27	1.3	2	0	0.71	2.11	1.52	1.11	1.23	2.25	1.5	0.88	1.01	1.04	1.12	1.78	0	0.95	0	0.17	1.25
SLC10A5	1	1.03	1.08	0.12	0.61	0.56	2.1	0	0	0.51	1.92	1.68	0.04	0	0.41	0	0.09	0	1.09	0.86	0.33	0.89	1.03	0.57	1.11	0.97	1.04	1.07	0.01	0	0.05	0	0	0.41	0.76	0	2.33	0.49	0.82	1.6	0	1.77	0.8	1.31	1.68	0.81	0	0	0
ZNF284	2.82	3.39	2.86	2.74	3	1.88	3.25	2.99	3.01	3.47	2.56	2.27	2.9	2.98	3.09	3	3.09	2.72	2.64	2.76	1.41	3.21	3.13	2.76	2.69	2.85	3.39	2.95	2.82	3.17	3.7	2.97	2.99	2.66	2.38	2.75	3.09	2.69	2.94	3.91	2.01	2.87	1.8	2.78	2.44	2.69	0	2.59	2.91
EID2	4.75	4.46	4.75	4.93	4.84	4.8	4.59	5.22	4.75	5.03	4.8	4.65	4.9	4.67	5.01	4.44	4.41	4.74	4.73	4.52	4.5	4.78	4.42	4.81	5.11	4.58	4.69	4.78	4.75	4.48	4.79	4.77	4.55	4.39	5.02	4.42	4.52	4.63	4.55	4.82	4.85	4.72	4.61	4.73	4.08	4.07	3.02	5.15	4.27
ADAT2	3.84	4.72	5.06	3.78	4.22	4.05	3.74	4.2	4.88	4.41	3.98	4.57	4.41	4.92	4.6	4.68	4.54	4.09	4.51	4.44	4.01	4.42	4.23	4.77	3.11	3.5	4.46	4.4	4.33	4.38	4.96	4.43	4.81	2.84	4.22	4.65	4.54	4.89	4.52	5.42	4.24	4.58	3.35	4.78	4.44	5.3	4.43	3.95	4.5
ABCA17P	1.61	1.51	1.85	1.29	2.08	1.22	2.39	1.57	1.32	1.32	0.29	1.36	1.83	2.29	1.48	1.18	1.09	0.37	1.87	2.2	4.4	1.72	1.54	1.88	2.69	0.56	1.18	0.24	1.44	0.67	1.92	0.62	0.23	1	1.96	0.96	0.43	0.97	1.31	6.22	1.96	0.6	0.61	0.78	1.58	3.18	0	4.36	5.28
SBF2-AS1	3.8	3.74	3.95	3.29	3.32	3.44	3.87	2.79	3.89	3.71	3.65	3.84	3.8	3.76	3.93	6.44	3.69	3.16	3.82	3.26	2.47	4	3.66	3.02	3.57	3.34	3.49	4.29	3.52	4.11	3.82	2.58	3.62	3.9	4.36	3.76	3.8	4.13	4.44	3.57	3.69	4.08	4.3	4.05	3.99	4.25	2.43	4.28	3.54
AL356235.1	0.17	0.15	1.39	0	0	0	0	0.69	0	0	0	0	0.37	0	0	0	0	0	0.1	0.02	0	0	0	0.08	0	0	0	0	0	0.02	0.57	0	0	0	1.01	0	0	0.05	0.55	0	1.87	0	0	0	0	0	2.43	0	0
AL359764.2	0	0	0	0	0	0	0	0	0	0	0	0	0.67	0	0	0	0	0	0	0	0	0	0	0	0	0	0	0	0	0	0	0	0.52	3.23	0	0	0	0	0	0	0	0	0.45	0	0	0	2.43	0	0
HIF1A-AS3	0	2	3.77	0	0	0	0	0	0.09	0	0	0	0.24	0	0	0	0	0	0.9	0	3.71	0.16	0	2.96	0.11	0	0	0	0	0	0.07	0	1.09	0	1.43	0.65	0	0	0	3.26	2.08	0	0.15	0	4.76	4.66	0.43	0	3.41
DBH-AS1	6.05	3.51	2.06	2.12	5.62	6.06	3.85	1.83	4.82	5.37	5.5	5.04	3.19	3.62	5.09	0	4.11	5.21	4.72	4.43	1.57	5.27	4.98	2.67	2.43	5.12	4.08	5.15	4.73	3.87	4.75	4.33	4.37	2.5	1.96	3.9	3.97	5.1	3.88	3.61	2.82	5.31	3.8	5.46	2.7	5.06	0	2.42	4.12
RPS4XP7	0.79	0	0	0	0.03	0.06	0	0	0.91	0	0	0.17	0	0	0	0	0.09	0.35	0	0	0	0	0	0	1.11	0	0	0	0	0	0	0	0	0.95	0.35	0.38	0.54	0.73	0	0.22	0	0	0.5	0.43	0	0.02	2.02	0.68	0
RAB22A	5.85	6.12	6.35	5.95	5.75	5.87	5.92	5.88	6.14	5.93	6.07	6.07	6.16	6.11	6.23	6.35	5.38	5.83	6.13	6.3	6.36	6.34	6.18	6.05	5.86	5.93	6	6.04	6.15	6.09	6.13	5.87	5.96	5.89	6.4	5.91	6.18	6.13	6.3	6.02	5.86	5.78	6.19	6.07	6.16	6.25	5.34	6.14	6.21
CFAP221	4.37	5.6	6.1	5.64	5.08	4.81	3.52	1.66	5.01	5.12	5.21	5.67	6	6.22	5.28	4.07	5.07	4.81	5.39	4.47	5.07	5.69	5.38	5.59	4.57	5.14	6	5.71	5.75	4.59	5.12	5.54	6.25	4.74	5.99	5.37	4.09	5.43	4.87	5.35	5.54	5.22	5.24	5.96	4.15	3.4	2.43	5.77	4.28
TBC1D3C	1.98	1.39	2.27	2.38	1.03	1.5	1.7	0.08	0.66	1.45	1.19	0.99	1.55	1.83	1.91	2.53	2.48	1.73	1.66	1.76	2.76	1.83	1.73	2.38	0	1.19	1.47	2.03	1.67	2.06	2.96	1.95	2.55	0	1.69	1.72	2.39	1.66	1.33	2.39	1.94	1.98	1.05	2.33	1.74	3.2	0	2.03	2.35
USP19	7.39	6.95	7.18	7.58	7.23	7.42	6.6	7.25	7.01	6.64	7.26	7.21	7.39	7.15	7.03	7.38	6.96	7.3	7.11	7.11	6.51	7.31	7.23	7.21	6.37	7.18	7.25	7.14	7.27	6.97	7.05	7.41	7.16	5.29	6.34	6.32	6.4	6.96	7.03	6.43	7.13	7.33	5.75	7.1	6.62	6.45	5.24	6.34	6.49
AC130650.2	0.55	2.37	1.85	0	0.25	0.15	0.9	2.36	1.76	1.21	0.83	0.94	1.63	2.26	1.18	0.85	0.5	0.51	1.5	0.41	1.41	1.11	0.95	1.62	0	0	0.7	0.98	1.55	1.67	2.21	0.26	0.08	1.22	2.19	1.96	1.43	1.34	2.34	2.16	3.01	1.4	1.26	1.43	1.52	1.85	0	1.23	1.25
AC245452.2	1.95	3.15	3.55	2.75	2.22	2.3	2.86	2.28	2.78	2.58	3.22	2.85	3.43	3.12	3.13	2.84	1.31	2.42	3.1	2.92	2.33	3.17	2.9	3.28	2.28	2.83	3.05	2.74	2.95	2.34	2.48	2.04	2.51	0.22	2.08	2.08	2.82	2.66	3.13	2.12	3.09	2.8	1.5	2.87	2.39	2.75	0.43	3.55	3.18
AC009487.2	3.18	4.16	4.77	3.22	3.4	3.52	3.97	3.85	3.12	3.02	3.87	3.82	3.94	3.86	3.73	4.41	2.96	2.78	3.69	3.78	4.7	4.26	3.93	3.61	2.28	3.62	3.75	3.55	4	4.14	4.26	3.23	4.05	3	3.84	3.79	4.2	3.94	3.77	3.73	3.54	4.07	3.14	3.72	3.58	4.82	3.02	4.81	4.48
ADA2	5.93	5.97	5.85	5.45	6.25	6.24	6.16	3.48	6.3	5.6	5.15	6.43	6.35	6.46	5.96	5.94	4.64	6.56	5.35	7.14	5.88	3.89	6.48	6.95	5.59	6.2	5.9	5.74	6.12	7.05	6.67	6.69	6.8	4.12	5.68	5.75	7	5.12	6.17	6.12	4.13	6.46	5.01	5.94	6.76	6.73	4.02	7	7.08
EIF2A	6.24	6.77	6.44	6.09	6.23	6.18	6.78	6.57	6.51	6.39	6.69	6.52	6.53	6.49	6.83	6.56	5.95	6.2	6.59	6.66	6.38	6.7	6.55	6.57	6.32	6.57	6.35	6.3	6.54	6.65	6.15	6.13	6.31	6.98	6.89	6.53	6.39	6.52	6.8	6.74	6.33	6.45	6.4	6.44	6.92	6.93	6.92	7.02	6.73
RFX3	3.28	5.18	5.56	3.98	3.44	3.92	4.3	3.59	4.22	4.42	3.74	4.32	4.88	5.19	4.38	3.75	2.82	3.44	4.57	3.82	3.51	4.87	4.52	4.33	3.57	4.41	4.3	4.25	4.22	5.01	4.91	3.93	4.06	3.9	4.64	4.39	4.86	4.93	4.36	4.84	4.97	4.24	3.93	4.63	4.26	4.91	1.43	4.37	4.65
AL662907.3	0	0.96	0	0	0	0	0	0	0	0.7	0	0	0.13	0.49	0	0	0.13	0	0.07	0	0	0	0	0	0.11	0	0.25	0	0.01	0	0	0	0	1.03	0	0	0	0	0	0	0.95	0	0	0	0	0	0	0	0
URB2	3.46	3.39	4.24	3.83	3.59	3.69	3.55	4.66	3.1	3.39	3.68	3.61	3.66	3.32	4.01	4	2.96	3.63	4.47	3.75	3.53	3.71	3.7	4.21	2.11	3.67	3.79	3.34	3.76	3.99	4.11	4.14	3.77	2.11	3.03	3.11	3.28	3.41	3.39	3.86	3.4	3.41	2.84	3.47	3.39	4.32	3.75	5.21	3.69
LINC00645	2.79	5.64	4.97	4.54	3.14	4.55	0	0	4.49	4.39	4.62	4.79	5.29	5.86	5.35	4.09	4.28	2.98	5.27	3.16	0	5.62	3.89	2.19	2.69	5.21	5.21	5.44	5.58	4.21	3.79	0.62	2.49	3.32	5.5	3.94	0	4.95	6	1.07	5.04	5.11	4.44	4.98	0	0	0	0	0
AC091390.4	0	0	0.39	0.21	0	0	0.65	0	0.22	0.97	0	0	0.57	1.43	0	0.03	0.96	0	0	0.12	1.33	0	0.48	0.53	1.11	0	0.32	0	0.9	1.17	1	0	0.91	0	0.3	0.6	1.16	1.17	0.61	0.98	0	0.55	1.05	0.99	1.11	0.32	0	0.05	0.53
SLC25A13	6.02	5.95	5.87	5.61	6.06	6.13	5.89	4.99	6.04	5.68	6.41	6.39	5.84	5.98	6.16	6.04	5.45	6.18	6.08	6.1	6.25	6.19	6.28	5.54	5.84	6.21	6.03	5.82	6.25	5.93	5.66	5.83	5.84	5.78	5.57	5.77	5.92	6.01	5.88	6.1	5.4	6.28	5.56	6.05	6.07	5.49	5.52	6.92	6.05
LRRFIP1P1	2	2.56	3.76	2.91	2.03	2.15	2.05	1.87	1.37	1.9	2.59	1.66	2.64	2.37	2.28	2.38	2.67	2.12	1.96	1.78	3.07	2.29	2.48	2.92	0.11	1.97	2.56	2.59	2.18	2.52	2.7	2.54	1.97	2.84	3.13	3.27	3.07	3.08	2.64	2.98	2.93	2.09	3.19	2.43	0.91	2.87	0	3.2	2.08
MOB3A	6.13	5.48	5.7	5.95	6.03	5.81	6.49	5.78	5.76	5.65	5.72	5.87	5.96	5.66	5.97	5.69	5.54	6.13	5.69	6.14	5.63	5.69	5.86	5.85	5.44	5.91	5.75	5.8	5.74	6.71	6.44	6.19	6.48	4.87	5.24	5.68	6.81	6.1	6.01	6.15	5.85	5.84	5.49	5.58	6.21	6.99	4.6	5.29	6.39
SGTB	2.97	3.73	4.28	2.9	2.93	2.81	3.9	3.28	3.63	3.32	3.47	3.5	3.5	3.45	4.19	4.92	2.59	3.28	3.52	4.02	3.88	3.51	3.88	3.77	2.92	3.27	3.39	3.45	3.51	4.15	4.08	3.54	3.43	3.88	3.89	3.49	4.45	4.02	3.84	4.79	3.4	3.36	3.19	3.32	4.58	4.92	4.6	4.63	4.33
CACNA1G	0	0	0	0	0	0	0	0	0	0	0	0	0	0	0	0	0	0	0	0.27	0.91	0	0	0	0	0	0	0	0	0	0.23	0	0	0.73	0	0	0	0	0	0.66	0	0	0	0	0	0	2.43	0	0
AL137186.2	1.79	2.66	3.34	2.58	2.61	2.02	3.02	2.79	1.76	2.72	2.71	1.86	2.44	2.77	3.13	2.55	2.41	1.8	2.47	2.54	3.95	2.56	2.66	2.8	1.33	2.43	2.63	3.05	2.57	3.3	3.57	2.74	2.74	1.47	0.64	1.96	3.54	2.95	2.98	2.86	2.37	2.48	1.12	2.87	2.31	4.09	0	1.95	2.99
ADAT1	4.59	4.9	5.45	5.33	5.09	4.77	4.88	4.58	4.66	4.68	5.16	5.12	5.37	4.7	4.5	5.51	4.54	5.13	5.3	5.29	5.35	5.04	5.04	5.41	5.01	4.94	5.06	5	5.46	4.7	4.64	5.08	4.92	4.14	5.24	4.52	4.58	4.61	4.36	4.99	5.12	4.61	4.68	4.88	5.13	4.55	3.75	5.7	4.95
AL355596.1	1.09	0	0	0	0	0	0	0	0	0	0	0	0	0	0	0	0.09	0	0	0	0	0	1.3	0	0	0	0	0	0	1.02	0	0	0	0	0	0.11	0	0	3.76	1.6	0	0.64	1.26	0	0	0	0	0	0
AC026367.3	0	0.69	0.35	0.58	0.61	0.15	0.8	0	0	0.68	0.42	0.23	0.85	1.5	1.18	0.13	0.09	0	0.5	0.76	0	0.96	1.17	0	0	0.2	0.11	1.16	1.27	1.21	1.1	0.45	1.08	0	0.38	0.11	1.89	0.87	1	0.98	0	1.6	0.8	1.48	1.34	0.26	0	2.17	1.18
MN1	3	2.95	2.57	3.66	2.61	2.37	3.43	2.83	3.13	3.66	3.37	2.47	3.16	3.15	3.82	1.61	1.31	3.88	2.53	3.91	4.15	2.72	3.38	2.13	1.69	2.56	3.42	2.85	2.44	2.61	3.58	2.84	3.64	2	0.52	2.88	4.36	4.2	4.51	2.32	2.29	2.93	1.71	3.41	3.84	3.01	1.43	0.59	3.54
AC114956.2	0	1.78	1.85	0	0.03	0.15	0.48	0	0	0	0	0	1.37	1.1	0.79	0.41	0	0.05	1	0	0.78	0.52	0.24	1.62	0	0.56	1.11	0	0.78	1.46	0.73	0.45	0.99	0	0.06	0.38	0.65	0.17	0.37	0.24	1.92	0.1	0	0.48	1.46	1.02	0	0.68	1.37
LINC02381	5.08	5.81	5.4	6.19	5.34	5.44	4	2.87	5.78	5.68	5.39	5.58	6.23	5.99	5.78	4.29	5.69	5.31	5.55	5.11	4.51	6.05	5.03	4.81	5.69	6.05	6.02	5.79	5.91	5.16	5.34	5.53	5.54	5.11	5.74	5.38	4.65	5.41	5.1	4.7	5.78	5.46	5.09	5.45	2.75	2.63	3.02	4.45	3.58
ZSCAN12	2.74	4.2	4.35	3.43	2.46	3.37	3.97	2.23	3.22	3.37	3.45	3.28	3.95	3.9	3.64	3.71	2.68	2.75	3.63	3.4	2.23	3.8	3.72	4.16	1.11	3.58	3.56	3.46	3.5	3.92	3.71	3.67	3.21	2.67	3.85	3.15	4.18	3.41	3.63	3.42	3.65	3.64	2.61	3.68	3.28	4.29	2.43	3.32	3.9
AC018926.2	0.26	0.24	1.08	0	1.35	0	0	0.99	0	0.97	0	0	0	0.81	0.41	0	0.09	0.22	0	1.12	0	0.3	0	0	0.11	0	0	0.24	0.69	0.91	0.39	0	0.08	0.41	0.38	0.11	0	0	1.56	0	2.53	0.1	0.8	0	0	1.85	0	0	0
GPR84	0	0	0	0	0.61	0	0	0	0.69	0	0	0	0.5	0	0	0	0	0	0.24	1.76	2.85	0	0	0	0	0.2	0	0	0	0	0.6	0.04	1.16	0	0	0	0	0	0	0	0	0	0	0	0.41	3.98	3.43	2.98	0.04
AL133230.2	1.18	0	1.96	1.64	1.25	0.44	1.54	0	0	0	0	1.36	0.85	0	0	1.03	0.5	2.05	1.09	1.81	3.23	0.04	1.42	1.76	0	0	0.88	0.53	1.78	1.53	1.5	1.54	1.37	0	0	0	0.75	0.75	0	0.4	0.59	0.97	0	0	2.38	2.23	0	0	1.48
LPP-AS2	2.95	3.38	3.58	2.67	3.25	2.47	3.64	4.32	2.76	2.8	2.85	2.86	3.35	3.04	2.41	2.65	2.09	3.18	3.11	2.83	2.72	2.3	2.99	3.5	2.92	2.81	3.11	2.56	2.99	2.83	3.68	3.12	2.79	1.87	3.55	1.88	3.32	3.1	3.08	3.2	4.2	3.12	2.05	2.69	2.46	2.12	1.43	4.32	2.87
SOAT1	5.92	6.28	6.26	6.11	5.91	5.73	6.27	5.69	6.25	6.19	5.88	6.06	6.11	6.05	6.26	7.23	5.36	5.9	6.35	7.06	7.31	6.02	6.22	6.16	6.04	6.17	5.94	6.17	6.02	6.35	6.32	6.18	6.07	4.43	6.11	5.78	6.77	6.11	6.39	6.79	6.23	6.03	5.18	5.89	6.29	7.13	5.02	7.88	6.74
DHPS	3.91	4.13	4.25	4.38	4.04	4.03	4.18	3.81	4.32	4.41	3.49	3.45	4.17	4.59	4.46	3.87	4.71	3.93	3.84	3.51	4.66	4.15	3.96	3.99	1.69	3.54	4.09	4.21	3.94	4.65	4.59	4.15	3.96	1	2.86	3.46	4.51	4.08	4	4.73	3.65	4.46	2.97	4.33	3.65	4.28	0	3.32	4.04
INSIG1	5.27	6.24	6.27	5.79	5.7	4.99	5.38	7.49	6.07	5.77	5.42	5.84	5.91	5.44	5.83	5.55	4.82	5.31	5.94	5.58	5.51	5.36	5.57	5.48	6.04	5.2	5.13	5.65	5.57	5.98	5.54	5.54	5.14	4.7	5.82	5.23	5.74	6.5	6.09	5.54	6.05	5.38	5.66	5.39	5.5	5.25	5.6	6.42	5.38
TFG	6.27	6.27	6.36	6.3	6.19	6.15	6.18	6.18	6.33	6.17	6.22	6.29	6.37	6.27	6.44	6.24	6.04	6.24	6.29	6.37	6.54	6.37	6.36	6.34	6.81	6.46	6.26	6.3	6.33	6.29	6.09	6.34	6.39	6.17	6.37	6.42	6.21	6.43	6.57	6.29	6.41	6.18	6.38	6.26	6.24	6.76	6.56	6.76	6.49
ADCK2	5.71	5.39	5.54	5.8	5.71	5.63	5.74	5.99	5.45	5.16	5.28	5.12	5.66	5.42	5.33	5.31	5.16	5.23	5.57	5.93	6.58	5.52	5.21	5.92	4.5	5.49	5.43	5.36	5.22	4.94	5.51	5.61	5.3	3.11	5.07	4.76	5.38	5.14	5.81	5.75	5.93	5.26	4.32	4.95	5.61	5.95	4.89	6.37	5.58
JSRP1	2	0	0	0	1.53	1.83	0	0	1.91	0.68	0	0.47	0	0	0.67	0	1.31	3.28	0.82	2.57	0.91	0	1.03	1.84	0.11	2.2	1.04	0.39	0	2.42	2.79	2.15	0.49	0	0	0.96	0.43	0	0	1.88	0.18	2.1	0	0.11	2.99	3.36	0	0	0
PILRA	5.05	4.26	4.09	4.18	4.13	4.52	4.57	3.69	4.24	3.81	3.65	4.45	4.99	4.1	4	2.99	3.96	4.62	4.81	5.35	5.41	3.54	4.9	4.36	3.57	3.45	4.77	4.33	4.63	4.28	4.82	4.18	4.6	2.41	2.84	4.25	5.06	4.64	5.35	4.3	3.58	4.24	3.22	4.94	5.05	5.12	2.43	5.01	4.55
BCR	7.49	7.2	7.5	7.83	7.6	7.83	6.97	6.59	7.26	7.08	7.47	7.57	7.69	7.59	7.26	7.47	7.16	7.88	7.47	7.39	6.07	7.62	7.58	7.25	7.32	7.51	7.55	7.51	7.73	6.98	7.23	7.82	7.79	5.85	6.97	6.55	6.88	7.25	7.21	6.22	7.55	7.63	6.67	7.39	6.47	5.78	4.92	7.11	7.01
ZNF407	4.56	4.57	5.17	4.78	4.74	5	4.86	4.38	4.4	4.24	4.48	4.86	4.92	4.68	4.46	5.18	4.33	4.48	4.67	4.36	3.73	4.84	4.74	4.7	2.43	4.26	4.72	4.71	4.67	4.62	5.21	5	4.93	4.03	4.26	4.11	4.72	4.58	4.63	4.1	4.39	4.99	3.47	4.47	3.9	4.53	1.43	4.37	4.71
MRO	5.78	5.12	2.9	3.98	4.9	6.04	2.54	4.29	5.78	4.61	7.14	6.41	3.41	4.75	5.6	0	5.02	4.05	5.41	5.42	3.03	6.51	5.58	2.11	3.69	6.09	5.7	4.85	4.84	5.86	3.94	1.7	2.97	6.96	3.65	5.12	3.55	4.31	3.74	2.84	3.98	6.94	4.3	5.59	3.97	2.12	1.43	0.76	1.93
CTNS	5.78	5.45	6.18	6.43	6.16	5.96	5.02	4.97	5.3	4.83	5.81	5.68	6.02	5.8	5.71	6.14	5.67	6.12	5.78	6.01	6.44	5.85	5.88	6.22	5.63	5.8	5.87	5.76	6.04	5.28	5.94	6.03	6.37	4.36	5.36	4.94	5.61	5.7	5.77	5.93	5.79	6.11	4.71	5.93	5.15	5.67	4.6	5.62	5.27
POU6F2	0	0	0	0	0	0	0	0.66	0.69	0	0	0	0	0	0.67	0	0	0	0	0	0	0	0	0	0.11	0	0	0	0	0	0	0	0.61	3.97	0	0	0	0	0	0.4	0	0	0	0	0	0	0	0	0.18
AC018809.1	0	1.73	1.13	1.12	0.9	0.98	0	0	0.1	1.51	1.08	0.23	1.5	2.2	1.09	0.03	1.67	0.37	1.31	0	0	1.42	1.1	2.19	0	0.2	1.32	1.77	1.21	0.8	1.67	0	0.71	0.73	1.52	1.11	0.75	1.69	0.91	0.78	1.18	0.89	0.61	1.87	1.07	1.47	0	0	0.53
AL392172.1	3.32	3.64	3.43	2.41	3.61	3.51	3.47	2.71	4.15	4	3.75	3.79	3.02	3.26	3.39	2.39	3.36	3.39	3.53	3.62	2.85	3.38	3.35	3.51	4.92	3.62	3.39	3.37	3.27	3.57	3.04	2.74	3.08	3.77	4.22	3.66	3.16	3.8	2.84	3.53	4.11	3.65	4.22	3.68	2.99	3.4	4.24	4.13	3.03
AC016957.2	2.38	1.24	0.82	1.12	2.03	1.3	2.68	2.25	1.91	3	1.59	1.36	0.63	1.48	2.04	0.65	2.59	1.91	1.38	2.04	0	1.52	1.95	1.48	2.11	1.85	2.18	1.88	1.55	3.9	3.07	1.15	1.71	2.8	1.06	2.92	2.27	1.41	2.12	3.01	0.71	1.77	2.12	2.03	0.73	2.09	0	0.29	2.18
ADCK1	4.92	4.63	5.04	5.53	4.95	4.98	3.64	4	4.59	4.43	4.66	4.81	5.04	5.34	4.65	5.7	4.96	5.12	4.55	4.65	3.7	4.88	4.63	4.49	4.43	4.67	4.74	4.9	5.16	4.79	4.99	4.89	5.34	3.84	4.14	4.27	3.97	4.86	4.91	5.13	5.16	5.17	3.89	4.84	3.52	3.66	1.43	4.14	3.87
SIT1	2.92	0	0.18	0.29	2.2	1.15	2.73	0	1.1	0.51	0.64	0.86	0.63	0	0	0	0	2.72	0.82	3.04	0.78	0.3	3.01	0.48	0.11	1.3	1.6	0	0	5.32	3.97	3.47	2.23	0	0	2.49	3.11	1.25	1.87	4.12	0	1.34	0	0	2.89	4.21	2.43	0.05	3.9
AC025171.3	0	0	0.26	0	0	0	0.48	0	0	0	0	0	0	0	0.79	0.57	0	0	0	0	0	0	0	0	0	0	0	0	0	0.8	1.76	0	0	2.58	0.38	0.6	0.16	0	0	0.98	0	0	0.12	0	1.07	0.02	0	0	0
KIF1C-AS1	0	0.1	0.76	0	0	0	0	0	0	0	0	0	0.63	0.34	0.09	0	0	0.86	0	0	1.13	0.3	0.37	0.57	0	0	0	0	0	0.91	1.76	0.77	0.71	0	0	0.38	0	0.63	0	1.6	0	0	0	0.24	0	1.02	2.43	0	0.53
AC020656.2	0	2.46	2.2	0.93	0	0.89	0.08	0	0.32	1.21	0.53	1.17	2.84	2.25	1.12	0	1.53	0.51	0.45	0	0	1.72	0.78	1.57	0.11	0.71	2.46	1.04	1.64	1.61	1.91	0.26	0	3.42	1.71	1.99	0.16	0.97	0.5	0.98	1.3	0.45	0	1.5	0.93	2.58	0	1.76	0.31
AC010326.1	2.7	3.48	3.42	3.21	3.11	3.08	3.43	2.75	2.98	3.07	3	3.2	3.33	3.9	3.37	4.08	3.36	3.12	3.67	2.71	1.03	3.43	3.26	3.56	2.11	3	3.42	3.58	3.42	3.64	4.19	3.23	3.12	2.5	3.4	3.22	3.09	3.41	3.73	3.7	3.4	3.4	2.93	3.38	3.11	3.37	1.43	2.32	2.91
SOAT2	1.18	0.95	0	0	1.14	2.3	0	0	0.69	0.1	2.04	2.36	0.21	0	1.18	0	0	2.26	0.72	0.12	0.33	1.47	1.54	0.37	0	1.97	2.6	0.53	2.55	0	2.1	1.62	1.66	0	0.23	0.6	0	1.69	0.61	0.4	0	0.73	0	1.43	0	0.02	0	2.47	0
ANKRD42	5.29	5.24	5.54	5.13	5.11	5.21	5.46	4.2	5.46	5.32	5.51	5.49	5.4	5.46	5.42	4.95	4.46	5.34	5.36	5.44	4.52	5.59	5.36	5.75	5.36	5.25	5.36	5.06	5.62	5.03	5.21	5.25	5.41	4.72	5.26	5.07	5.48	5.25	5.05	4.93	5.6	5.34	4.9	5.16	5.7	4.53	2.43	4.99	5.45
Z97192.3	1.34	0	0	0	0	0	0	0.66	0	0.32	0	0	0	0	0	0	0.82	0	0	0	0	0	0	0	0	0	0	0	0	1.74	1.84	0.45	0.37	0	0	0.11	0.65	0.97	0	0.24	0	0.1	0	0	0.91	1.77	0	0	0.81
CAPNS1	6.79	6.59	6.28	6.97	7	6.7	6.55	6.95	6.96	7.02	6.5	6.5	6.75	6.55	6.76	6.4	7.27	6.84	6.56	6.69	7.14	6.45	6.55	6.66	7.54	6.86	6.57	6.74	6.51	6.74	6.27	7.14	6.78	6.89	6.83	7	6.65	6.81	6.68	6.73	6.79	6.5	6.98	6.5	6.7	6.28	8.56	6.25	6.49
C6orf89	7.24	7.09	7.39	7.58	7.28	7.39	7.31	7.31	7.13	7.13	7.33	7.28	7.39	7.24	7.23	7.16	7.23	7.43	7.33	7.27	6.83	7.47	7.4	7.44	6.92	7.38	7.4	7.46	7.41	7.16	7.13	7.38	7.14	5.96	7.08	6.85	7.28	7.22	6.94	7.27	7.21	7.17	6.7	7.12	7.57	7.05	6.39	6.6	7.47
NAP1L6P	0	2.48	3.39	3.23	1.35	2.2	0	0	1.76	1.34	1.36	1.53	1.57	1.6	2.58	0	1.09	1.3	0.92	0	0	3.18	1.1	0	2.43	1.78	2.6	1.36	2.38	0.67	1.87	1.26	0.49	1.26	2.3	1.7	0	0.87	1.24	0	2.5	1.62	0.38	1.93	4.41	3.78	0	1.11	0
EIF6	6	5.26	5.09	5.72	6.13	5.95	5.59	5.42	5.95	5.79	5.58	5.66	5.55	5.31	5.69	5.1	6.39	5.98	5.5	5.73	6.15	5.4	5.57	5.58	6.36	5.8	5.53	5.6	5.65	5.69	5.27	6.2	5.8	5.78	5.76	6.02	5.61	5.64	5.57	5.77	5.44	5.63	5.82	5.52	5.72	5.48	7.39	5.81	5.52
AL442067.3	0.26	0.37	1.13	0	0	0.68	1.35	0.99	0	0.1	0.15	0.58	0.85	1.55	0.55	0	0	0	0.09	0.86	0.65	0.42	0	0.92	0	0	0	0.24	0.15	0.02	0.73	0.26	0.99	1.22	0	0	0	0.34	0.5	0.24	0	0	0	0	1.58	1.15	0	0.84	0
NOLC1	6.46	6.31	6.6	6.49	6.46	6.29	6.37	6.29	6.34	6.2	6.24	6.44	6.53	6.28	6.43	6.32	6.02	6.3	6.82	6.56	6.76	6.59	6.47	6.76	6.11	6.5	6.46	6.25	6.58	6.48	6.53	6.82	6.48	5.42	6.33	6.23	6.58	6.39	6.41	6.79	6.86	6.34	6.02	6.28	6.53	6.98	5.89	7.08	6.43
SHH	5.53	4.16	4.56	4.3	5.15	4.49	2.57	0	4.78	4.38	5.1	5.11	4.44	3.39	4.29	0	3.31	4.88	4.83	4.6	4.33	4.39	4.88	6.56	4.11	5.12	4.4	3.8	4.96	4.12	4.95	5.74	4.75	3.62	4.07	3.75	3.35	4.1	4.52	5.94	6.13	4.85	2.93	4.42	2.91	5.95	0	3.69	2.83
RPL21P7	0.45	0	0	0.78	0	0	0	0.93	0	0.12	0	0	0	0	0	0	0.3	0	0	1	0	0	0	0	0.93	0.45	0	0	0	0	1.19	1.79	0	1.72	0	2.43	0	0	0	0.73	0	0	0	0	0	0.99	2.11	0	0
AC003101.2	0	0.37	1.13	0.44	0.76	0	1.14	3.34	0.32	0	0	0	0.04	0	0.09	0	0	0	0.82	0	1.03	0	0	2.37	0	0	0	0.24	0	0	0.73	0.04	0	0	0.86	0.6	0	0	0	1.83	2.56	0	0	0	0	0.02	0	0	1.04
SENCR	0	0	0.82	0.93	0.61	0	0.6	0	0.1	0	0	1.17	1.21	0.55	0	0	0	0.75	0.09	0.86	1.13	0	0	0.13	0	0	0	0.07	0	0	2.1	1.04	0.23	0	0.86	0.38	0.54	1.34	0.91	0.53	0	0.73	0	0	0.91	0.37	0	0	0.04
DHX40	5.67	6.31	6.52	6.07	5.93	6.04	6.26	5.38	6	5.84	6.03	6.25	6.43	6.21	6.2	5.8	5.7	5.79	6.16	6.21	5.98	6.23	6.27	6.12	5.48	6.19	6.07	6.14	6.13	6.07	6.02	6.17	6.22	5.47	6.21	5.85	6.53	6.07	5.99	6.38	6.1	6.05	5.78	6.12	6.65	6.54	5.34	6.98	6.63
RMND1	5.51	5.18	5.19	4.73	5.47	5.67	5.81	5.63	5.72	5.32	5.96	5.96	5.26	5.41	5.19	4.98	4.91	5.38	5.17	5.67	4.98	5.78	5.83	4.98	4.97	5.49	5.44	5.36	5.73	5.28	5.25	5.09	5.22	5.93	5.4	5.39	5.42	5.34	5.26	5.65	4.81	5.57	5.46	5.68	5.67	6.46	5.25	5.07	5.38
COL26A1	3.07	4.97	6.36	5.59	3.67	3.56	0	1.57	3.1	2.27	3.24	3.49	6.33	4.51	3.09	0	3.26	2.54	4.82	2.34	1.41	4.28	3.63	6.63	0.11	3.14	4.39	3.45	3.23	2.94	3.22	4.33	4.43	1.58	5.47	3.7	1.01	2.81	2.84	2.47	6.25	3.53	2.84	3.69	0	1.09	0	2.52	0
RPL5P29	0.29	0.03	0	0	0	0.17	0.33	0	0.22	0.02	0	0	0	0	0.39	0.74	0	0.47	0	0.09	0	0	0.58	0	0	0	0	0	0.13	0.76	0.52	0.46	0	1.38	0	0.82	0.24	0.67	0.71	0.32	0	0	0.34	0	0.04	0	0	0.19	0
NAAA	5.63	6.39	5.32	6.07	5.49	5.8	5.31	4.11	5.95	6.18	5.66	5.83	6.23	6.18	6.32	3.75	5.24	5.85	5.9	5.86	5.63	6.2	5.49	5.72	5.11	6.42	6.15	6.15	6.15	5.72	5.62	5.51	5.75	5.5	5.88	5.55	5.8	5.8	5.89	5.94	5.8	5.9	5.49	5.6	5.04	5.09	4.6	4.81	5.82
SERPINA3	0	0.24	0	0	2.03	0.78	0	0	0.69	0	0.15	0.58	0.63	0	0.9	0	0.67	1.63	1.56	0	1.65	0.04	1.24	3.14	0	0	0.6	0.24	1.44	0.21	1.1	2.54	4.36	0	0	0.6	0	0	1.37	0	4.18	0.55	1.8	0.11	0	0.65	0	2.68	0
PRUNE2	5.97	5.91	5.74	5.4	6.05	6.17	7.36	1.57	5.96	5.41	6.15	6.32	5.92	4.88	6.04	0.97	3.79	5.85	5.57	6.07	4.68	5.97	6.18	6.12	5.89	6.31	5.98	5.33	6.67	5.76	5.37	5.96	6.04	5.55	5.8	5.8	7.44	5.65	6.05	6.96	5.22	5.63	4.88	6.06	7.91	6.16	4.43	7.14	7.69
RNF146	5.85	6.08	5.93	5.94	5.89	5.82	6.04	6.68	6.21	5.99	6.09	5.89	5.96	6.06	6.25	6.07	5.82	5.74	5.97	6.14	5.31	6.1	6.12	5.64	5.6	5.99	5.97	5.97	5.95	6.27	6.07	6.04	5.82	5.69	5.82	5.96	6.05	6.18	6.11	6.15	5.54	5.97	5.66	6.05	6.19	5.82	5.34	5.75	6.14
LYPD5	1.41	1.6	1.42	0.58	1.37	0.78	1.14	0	0.84	1.32	0.15	0.1	1.63	1.17	1.41	0	0.5	0.37	1.57	2.76	0	1.11	1.42	1.9	0.11	0.39	1.18	0.28	0	0.53	2.23	2.04	1.81	1.62	1.23	1.7	2.05	1.9	0.5	0.99	1.12	0.97	0.12	0.11	1.68	2.9	0.43	0.95	3.38
AP003392.1	1	0.37	1.3	1.03	1.03	1.06	1.07	0.25	0.1	0.32	1.18	1.58	0.21	0	1	1.49	0.82	0	1.09	0.95	0.33	0.42	0.69	0.67	1.69	1.71	1.11	1.46	1.75	0.8	2.65	1.15	1.23	2.87	0.86	2.04	0	1.63	0	0	0.47	1.52	2.05	1.24	1.28	1.02	0	0	1.58
AC017074.1	0	0.24	0.93	0.71	0.03	0	0	0	0	0	0.53	0	0.5	0.55	0	0	0.09	0.75	0	0.12	0.65	0.62	0	0.37	0.11	0	0	0	1.15	0	1.1	0.91	1.37	0	0	0	0.48	0.75	0.24	0.4	0	0.34	0	0	0	0.65	0	0.4	0.53
KCTD8	2.55	1.99	1.39	2.95	1.44	3.08	0	0	2.42	3.04	2.53	2.42	1.04	2.4	2.18	0	2.5	2.14	2.34	0.65	0	2.18	1.91	2.06	1.69	2.43	2.52	2.2	2.67	1.97	0.84	0.91	0.99	1	1.23	1.79	0	2.72	3	2.32	0.82	2.26	2.44	1.78	0	0	0	0	0
LINC01003	4.22	4.43	4.03	4.61	3.76	4.12	4.05	4.63	3.82	3.78	4.32	3.8	4.3	4.3	3.76	4.18	3.63	3.83	4.16	3.49	4.28	4.18	3.75	4.14	1.11	3.9	4.31	3.93	3.71	3.53	4.01	4.21	3.95	2.8	4.38	3.22	3.44	3.92	3.89	4.62	4.43	3.95	3.58	3.93	3.65	3.62	3.02	4.19	3.86
ZBTB42	4.52	4.51	4.69	5.05	5.11	5.18	5.47	4	4.46	4.64	5.05	4.58	4.78	4.44	4.64	5.38	3.79	5.04	4.52	4.31	2.61	4.72	4.63	5.22	3.92	4.7	4.7	4.48	4.56	4.53	5.04	5	5.05	3.5	4.05	3.46	5.22	4.35	4.54	3.93	5.22	4.96	3.95	4.23	5.45	3.13	3.02	3.77	4.68
CLCN3	6.14	7.07	7.33	6.57	6.51	6.4	6.64	6.05	6.71	6.63	6.5	6.82	7.08	7.13	6.86	6.83	6.11	6.28	6.94	6.91	5.95	6.93	6.63	6.98	6.5	6.94	6.8	6.78	6.88	6.67	6.38	6.44	6.5	5.76	6.96	6.66	6.79	7.07	6.78	6.65	7.02	6.66	6.69	6.84	7.09	6.34	5.43	7.07	7.28
SLC10A7	3.13	3.73	4.36	3.61	2.76	3.02	3.81	3.5	3.67	3.21	3.48	3.62	3.89	4.17	3.88	4.07	2.96	3.22	3.66	3.89	3.21	3.91	3.99	3.5	2.11	3.45	3.85	3.82	3.87	3.86	4.3	3.36	3.86	2.8	3.61	3.18	4.28	3.8	4.2	3.76	3.72	3.78	2.66	3.92	3.6	3.84	1.43	4.57	4.07
AL031284.1	4.94	4.04	4.28	4.76	4.45	4.84	3.79	4.97	4.38	3.94	4.71	4.58	4.41	4.27	4.23	5.02	4.21	4.96	4.39	3.94	2.65	4.53	4.2	3.82	4.03	4.12	4.43	4.08	4.57	3.73	3.74	3.94	4.33	4.17	3.94	3.37	2.99	3.47	4.21	3.6	4.15	4.63	3.79	3.79	3.8	2.91	2.24	3.38	3.89
PRSS42P	1.79	1.64	0.88	0.29	1.03	1.98	0	0	1.98	1.51	1.59	1.45	0.04	1.73	1	0	2.09	1.6	1.34	0.54	0	1.04	1.71	0.53	0.11	0.85	1.11	2.53	1.69	0.67	2.31	0.62	0.49	0.22	0.06	0.11	0	2.14	0.87	0.88	0.18	1.98	0.97	1.91	0.28	0	0	0	0
AC011342.1	0.67	0	0	0	0	0	0	1.25	0	0	0	0	0	0	0	0.13	0	0.63	0	0	0	0	0	0	0	0	0	0	0	2.26	1.19	0.26	0	0	0	0	0	0.17	0	0	0	0	0	0	0	1.69	0	0	0
FRMD1	7.04	4.85	0.57	3.14	5.99	7.32	1.7	4.66	6.31	5.97	7.24	6.65	4.41	5.34	6.03	0	8	6.46	5.09	5.78	0	5.5	6.88	0	4.43	6.11	5.82	6.6	6.3	5.79	6.33	4.53	5.71	6	0.64	5.75	2.95	6.77	5.61	1.24	0.92	7.5	6.61	7.08	3.26	0	1.43	1.05	3.83
IPO9	6.48	6.78	7.19	7.07	6.65	6.53	6.78	6.17	6.35	6.28	6.6	6.61	6.89	6.75	6.57	6.94	6.22	6.52	6.69	6.66	7.49	6.85	6.68	6.9	5.94	6.53	6.68	6.67	6.68	6.68	6.96	6.75	6.74	6.07	6.74	6.42	6.77	6.59	6.5	6.99	6.74	6.67	5.84	6.58	6.34	7.26	5.89	7.72	6.82
ADAMTS9-AS1	6.69	7.31	6.49	6.82	6.66	6.9	7.13	4.16	6.91	6.55	7.17	7.26	7.01	7.08	6.76	0	6.41	6.81	6.73	6.77	1.41	7.13	7.21	5.79	6.69	6.95	7.15	6.62	7.34	6.22	6.37	6.16	6.94	7.4	7.31	6.9	7.22	6.7	6.47	6.48	6.66	7.04	7.08	7.02	6.94	0.73	1.43	6.76	7.74
GMPSP1	2.36	2.14	2.27	2.19	2.42	1.95	2.86	2.62	2.63	2.58	1.9	2.04	1.9	2.37	2.32	3.24	1.96	2.26	1.59	2.72	3.33	1.95	2.35	2.34	2.69	1.91	2.2	2	1.73	2.3	2.55	2.26	2.43	2.5	3.21	2.32	2.58	2.43	2.39	3.01	2.47	2.12	2.26	1.91	2.3	3.09	3.43	3.59	2.44
AC110597.1	0	0	0	0	0.35	0.3	1.02	0	0.6	0.6	1.12	0.17	0	0	0	0	0.67	0	0	0.91	0	0	0.82	0	0	0	0	0	0.27	0.38	0	0	0.43	0	0	0.38	1.27	0.25	0	0	0	0.4	0	0.91	0.52	0	0	0	0
P4HTM	6.8	6.54	6.6	7.03	6.83	6.83	6.38	5.88	6.66	6.64	6.5	6.64	6.82	6.89	6.65	6.74	6.87	6.86	6.42	6.49	6.65	6.76	6.51	6.88	6.06	6.49	6.73	6.73	6.69	6.45	6.71	6.89	6.88	4.89	6.32	6.13	6.32	6.59	6.64	6.51	6.7	6.69	6.03	6.75	5.79	6.37	4.24	5.71	5.96
CECR2	4.1	4.26	3.42	2.41	3.41	4.16	0.08	1.83	3.37	3.82	4.12	4.06	4.38	4.79	4.63	4.66	5.15	3.19	4.38	3.36	2.69	4.34	4.31	4.34	3.28	4.4	4.58	4.71	5.31	3.69	4.6	3.21	3.94	3.7	1.58	3.6	1.17	4.2	3.18	4.41	2.15	4.31	3.09	4.32	1.28	0.74	0	4.5	1.62
AL050350.1	0.09	0	0	0	0.76	0.56	0.07	0	0.84	1.32	0.42	0.47	0	0	1.18	0	0.09	0	0	0	0	0	0.59	0	1.69	0.56	0	0.88	0.15	1.38	1.14	0	0.61	3	0	1.6	0.3	1.07	0	0.24	0	0	1.5	0.48	0	0	0	0	0
AC060766.1	0.67	0	1.39	0.44	0.76	0	1.85	0	1.52	0.32	0.64	0.94	0.74	0.23	0.55	0	0.82	1.22	0.82	0.86	0	1.76	0.87	0.99	0.11	0.71	0.6	1.32	0.01	0.21	1.63	1.04	1.49	0	0.76	0.38	2.05	0.49	0.08	0	0.01	0.81	0	0.95	1.21	1.81	0	2.11	1.04
AC006064.3	0	0	0.18	0.29	0	0	0.7	0	0	0	0	0	0	0	0	0	0	0	0	0	0	0	0	0	0	0	0	0	0	0	0	0	0	0	0	0	0.75	0	0	0.24	0	0	0	0	1.58	0.81	0	0	0.81
VAT1	7.37	7.03	6.83	7.44	7.5	7.26	7.41	7.55	7.27	7.09	7.1	7	7.11	7.01	7.03	6.92	6.95	7.59	6.97	7.45	7.81	6.92	7.14	7.13	7.91	7.15	6.95	6.91	7.06	7	6.75	7.7	7.39	6.64	6.93	7.01	7.49	7.11	7.1	7.81	7.15	7.11	6.76	6.88	7.49	7.12	7.02	7.51	7.34
AC026803.3	4	2.97	0	1.12	3.9	4.29	2.35	0	3.58	3.37	4.33	4.25	1.85	2.04	3.43	1.03	3.71	4.25	2.82	3.68	1.65	3.75	4.04	0.67	2.92	3.75	3.33	3.16	3.98	3.42	0.84	0.04	2.08	4.5	0	3.32	2.16	3.54	2.16	1.32	1.01	4.24	3.16	3.87	2.65	1.02	0	0	3.04
TUBBP2	0.44	0	0	0.46	0.37	0	1	0.42	0	0	0.03	0	0	0	0	0	0	0.11	0	0.51	0.56	0.04	0	0.02	0.11	0	0.03	0	0	0	0.34	0.76	0.71	0	0.44	0	0.54	0	0	0	0	0	0	0	0.29	0.51	2.17	0.59	0.19
MORC3	4.68	5.93	6.16	5.01	4.92	4.61	5.63	5.51	5.38	5.34	5.24	5.24	5.64	5.5	5.69	5.8	4.69	4.54	5.73	5.39	5.54	5.65	5.37	5.77	4.71	5.39	5.27	5.14	5.21	6.25	5.74	5.19	5.22	5.1	5.33	5.66	6.17	5.74	5.92	5.63	6.03	5.27	4.85	5.59	5.51	6.22	4.24	5.35	5.71
RPL7P32	7.34	7.33	7.21	6.34	7.18	7.11	8.07	8.4	7.59	7.43	7.42	7.46	6.81	7.3	7.11	7.66	6.58	7.38	7.26	7.28	7.73	7.49	7.67	7.46	7.55	7.16	7.61	7.2	7.34	7.34	7.73	7.05	6.91	7.29	7.64	7.48	7.2	7.04	7.37	8.42	7.24	6.95	7.44	7.16	8.21	8.16	9.42	8.27	7.27
AC079203.1	0	0.1	0.08	0	0	0.78	0	0	0.32	1.51	0.15	0.47	0	1.5	0.67	0	0.82	0	0.38	0.12	0.5	0.18	0.48	0.13	0.11	0	0.88	0.66	0.27	1.12	1.05	0	0.49	2	0	0.79	0	0.97	0	0.66	0	0	0.61	1.03	0	0.95	0	0	0
KIF18A	0	0.37	0	0	0	0.56	1.22	0	0.52	0	0	0.77	0	0.34	0.41	0	0	0	1.44	2.51	3.16	0.52	1.03	1.06	1.11	0.97	0	0.07	0	1.3	0.53	0.45	0.71	1	1.14	1.25	2.67	0.75	0.37	2.07	1.18	0	0.38	0	1.77	3.7	1.43	3.61	2.79
WNT2B	4.28	4.01	4.65	3.58	5.34	3.68	3.62	3.17	4.19	4.21	4.89	3.96	3.67	3.82	3.98	3.82	4.09	4.43	4.3	4.23	4.23	3.73	4.99	4.57	3.28	3.73	3.79	4.27	3.91	4.14	4.89	4.89	5.4	3.75	3.19	5.02	5.11	4.55	5.07	4.8	4.01	4.1	3.61	5.02	3.31	5.02	1.43	2.99	4.44
FPR2	1.48	0	0	0	1.53	0	0.22	0	0.32	0	0	0.3	0	0	0	0	0	1.91	0.62	1.95	4.11	0	1.42	0.67	0	0	0	0	0.78	0	1.31	0.82	0.71	0.79	0	0	0.54	0.34	2.41	0	0	0	0	0	1.21	3.97	4.6	3.29	0.04
DENND5B-AS1	3.29	2.05	1.6	1.55	2.83	3.93	2.55	1.57	2.83	1.81	4.14	3.83	1.42	2.02	2.56	0	1.89	3.56	2.33	2.72	2.2	3.64	3.37	1.41	2.81	3.48	2.79	1.89	3.83	2.33	0.5	1.43	1.81	3.93	1.33	2.65	2.04	2.02	1.53	1.74	0.59	3.12	3.47	2.19	3.6	2.3	2.65	2.58	3.29
MCOLN1	5.64	4.92	5.21	5.87	5.42	5.6	5.41	5.22	4.97	4.82	5.17	5.07	5.37	5.4	5.17	5.83	5.01	5.66	4.98	5.71	6.05	5.26	5.18	5.02	4.81	5.04	5.14	5.15	5.28	5.05	5.71	5.6	5.73	3.5	4.8	4.48	5.64	5.06	5.49	5.44	5.24	5.46	4.14	5.18	5.74	5.42	5.24	4.79	5.32
AL591895.1	3	3.69	2.97	2.9	3.78	3.13	3.42	3.52	3.8	4.33	3	3.2	3.25	3.7	4	2.63	3.45	3.46	3.15	3.34	3.21	3.37	3.59	3	3.28	3.45	3.53	3.11	3.76	4.05	3.67	3.26	3.06	2.8	3.69	3.98	3.74	3.92	3.59	3.88	2.87	3.41	3.55	3.76	3.09	3.4	1.43	3.89	3.68
AC125232.2	2.57	2.47	2.91	2.53	2.82	2.69	3.8	3.57	2.67	2.78	2.6	2.9	1.88	2.4	2.6	2.31	2.75	3	2.38	2.65	3.05	2.81	2.77	2.93	2.69	2.93	2.77	2.71	2.57	2.75	2.92	2.83	2.64	1.8	2.86	2.57	3.01	2.45	2.29	3.04	2.5	1.83	1.84	2.46	2.95	3.64	0.43	3.06	2.49
AL928654.4	2.09	2.66	3.07	2.88	2.65	2.15	2.03	2.25	2.52	2.76	2.2	2.21	2.09	1.64	2.26	2.82	3.64	2.52	2.34	2.08	3.11	2.77	2.34	2.67	2.92	2.39	2.5	3.3	2.96	2.77	2.47	2.66	2.32	3.54	2.06	2.75	1.85	3.03	3.13	3.12	2.29	1.82	3.23	2.72	0.91	2.18	2.43	1.29	2.39
AC027104.1	0.08	0.2	0.01	0	0	0	0	0	0	0.33	0	0	0	0	0.12	0.87	0	0	0	0	0	0	0	1.98	1.54	0	0.1	0	0	0	0	0	0	2.46	0.14	0.21	0	1.16	0	0	0.9	0	0.61	0	0	0	0	0	0
IL19	0.55	0	0.35	0	0.14	0	0	0	0	0.72	0	0	0	0	0	0	0	0	0	0	0	0	0	0	1.69	0	0	0	0	0.31	1.91	0	0	1.49	0	0.38	0	0	0.27	0	0.28	0	0	0	0	0.49	1.43	0	0
USF3	4.86	5.76	6.01	4.85	4.82	5.02	4.76	5.96	5.36	5.11	5.46	5.46	5.43	5.58	5.7	6.1	4.59	4.78	5.43	4.91	4.07	5.69	5.35	5.32	4.86	5.5	5.19	5.37	5.36	5.87	5.65	4.46	5.13	5.81	5.6	5.51	4.91	5.77	5.56	4.8	5.02	5.64	5.4	5.69	4.68	5.1	0	4.88	5.14
ZC3H10	3.75	4.42	4.14	4.33	3.95	4.15	4.17	4.02	3.81	3.92	3.68	3.63	4.16	4.14	3.95	4.15	3.59	3.95	4.12	3.93	3.08	4.21	4.07	4.38	3.28	3.43	4.12	4.07	4.09	4.28	4.88	4.19	4.29	3.47	4.18	3.53	4.14	3.89	3.45	3.86	4.03	4.08	3.23	4.05	4.09	3.76	2.43	3.75	4.01
ZKSCAN8	4.61	5.46	5.86	5.03	4.3	4.78	5.12	4.29	4.32	4.49	5	5.05	5.48	5.69	5.56	5.47	4.86	4.53	5.15	4.98	4.51	5.12	5.47	5.29	3.57	5.02	5.19	5.24	5.19	5.76	5.72	5.04	5.43	3.32	5.02	4.91	5.66	5.65	5.35	5.59	4.59	5.34	4.67	5.45	5.41	6.02	3.02	5.01	5.59
VEGFA	8.25	7.54	7.95	8.28	7.95	8.29	9.35	8.67	8.37	7.8	8.37	8.29	7.95	8.03	8.07	8.38	9.34	8.29	8.09	7.86	9.28	7.99	8.16	7.14	7.82	7.92	7.68	8.49	8.28	8.02	7.59	7.4	7.86	7.53	6.49	7.85	9.1	8.42	8.05	7.54	8	8.22	8.03	8.33	9.2	9.48	6.92	6.02	8.98
CARD19	5.79	5.21	5.16	5.92	5.86	5.72	5.56	4.57	5.53	5.65	5.36	5.31	5.27	5.28	5.61	5.55	5.81	5.97	5.52	5.49	5.8	5.26	5.47	5.78	5.43	5.35	5.2	5.58	5.26	5.46	5.99	6.12	6.25	3.81	5.31	4.88	5.6	5.54	5.66	5.74	5.39	5.59	5.08	5.42	5.32	5.85	5.13	5.27	5.41
AC017099.1	0	0	0	0	0	0	0	0	0	0.3	0	0	0	0	0	0	0	0	0	0	0	0	0	0	0	0	0	0	0	0	0.72	0	0	1.81	1.15	1.63	0	0.04	0	0.24	0	0	0.36	0	0	0	0	0	0
ZNF674	3.09	4.01	3.97	3.07	2.78	3.25	3.46	3.1	3.09	4.05	3.79	3.38	3.7	3.94	4	4.25	3.24	2.62	3.64	3.33	3.79	4.26	4	3.54	3.28	3.57	3.54	3.99	3.74	3.99	4.18	2.89	3.45	3.64	3.46	3.43	3.72	3.8	3.92	3.78	3.38	3.69	3.44	3.94	3.38	4.3	0	4.11	3.6
KIN	4.75	5.32	5.45	4.37	4.75	4.65	5.36	4.91	5.17	5.57	4.91	4.95	5.13	5.18	5.22	5.08	5.27	4.73	5.04	5.04	4.63	5.01	5	5.12	4.76	4.91	5.25	5.15	4.97	5.31	5.44	4.6	4.77	6.2	5.38	5.94	5.3	5.25	5.07	5.56	5.17	4.85	5.65	5.37	4.62	5.44	4.02	5.24	5.05
AC124944.3	0	0	0	0.29	0	0	0	0	0	0	0	0	0	0	0	0	0	0	0	0	0.65	0	0	0	0	0	0.38	0.88	0	0.02	0.53	0.26	0	1.87	0	0	0	0	0	0	0	0	0	0	0	1.26	0	0	0.89
HAUS1P1	0	0	0	0	0	0	0	0.25	0	0	0	0	0	0	0	0	0	0	0	0	0	0	0	0	0	0	0	0	0	0	0.14	0	0	0	0.23	0	0.01	0	0	0.07	0	0	0	0	0	0.26	0	0.95	0
ZNF23	1.01	1.17	2.06	1.21	1.03	1.5	1.22	0	0.52	1.1	1.36	0.94	1.8	1.45	1.49	1.72	0.5	0.86	1.24	1.04	1.78	1.24	0.69	0.99	0.11	0.97	0.49	0.66	0.86	1.21	1.63	1.26	1.49	1.87	0	0.6	1.3	0.63	1.56	0.88	1.59	1.5	0	1.59	1.52	1.52	2.43	2.32	1.63
FREM2	5.43	6.35	6.6	5.58	5.78	6.18	5.28	3.42	5.94	5.97	6.54	6.4	6.25	6.19	5.44	0	5.21	5.76	5.97	5.93	0	6.53	6.03	5.53	6.06	6.32	6.2	5.61	6.38	5.33	5.1	4.88	5.47	5.71	6.22	5.91	5.16	6.05	5.49	3.64	6.07	6.35	5.64	6.3	4.72	4.98	0	6.45	0.72
AL157935.2	2.82	1.91	3.75	1.76	2.44	2.04	0	0	1.98	3.34	2.19	2.56	3.67	3.27	2.52	1.62	1.96	2.6	3.41	2.65	1.03	2.3	2.01	6.06	1.79	1.64	2.65	2.28	1.5	3.44	2.29	1.26	2.55	2.05	2.45	2.18	0.84	3.14	3.12	1.6	4.59	1.93	2.61	2.18	0.82	0.88	1.43	0.17	0.42
ISCU	6.57	6.47	6.16	6.54	6.84	6.71	6.45	6.95	7.07	7.01	6.73	6.65	6.52	6.49	6.83	6.88	7.44	6.74	6.62	6.84	6.67	6.52	6.68	6.33	7.99	7.04	6.56	6.77	6.68	7.11	6.38	6.7	6.68	7.14	6.5	6.92	6.62	6.81	6.78	6.67	6.44	6.59	7.04	6.61	6.57	6.41	8.08	6.28	6.61
AC015743.1	0	0	0	0	0	0	0.35	0	0	0	0	0	0	0	0	0	0.09	0	0	0	0.33	0	0.37	0	0	0	0	0.53	0	0.8	0	0.04	0	0	0	0	1.01	0	0	0	0	0	0	0	0	0	0	0	0
SOCS6	4.7	5.35	5.67	4.79	4.86	4.9	5.14	4.84	4.81	5.33	4.99	5.16	5.21	5.27	5.53	5.36	3.86	4.57	5.59	5.13	3.72	5.54	5.25	5.14	4.86	5.23	4.96	4.99	5.24	5.06	5.32	4.72	4.74	4.64	5.2	4.93	5.56	5.44	5.22	4.78	4.68	5.27	5.16	4.98	4.46	5.29	4.02	5.9	5.3
SEMA4G	5.29	4.66	5.11	5.53	5.04	5.45	4	3.09	4.89	4.39	5.7	5.69	5.24	4.98	5.08	4.34	4.63	5.77	4.94	5.45	4.53	5.49	5.47	4.72	2.92	5.2	5.1	5.33	5.52	4.73	5.08	4.96	5.7	3.58	3.25	3.84	5.43	5.02	4.71	4.39	4.17	5.6	3.82	5.36	3.74	5.4	3.43	5.24	5.38
ZNF721	4.47	5.44	5.78	4.5	4.96	4.61	5.24	5.23	5.31	5.5	5.14	5.3	5.23	5.45	5.66	5.75	4.77	4.48	5.38	4.81	4.16	5.46	5.22	4.86	4.94	5.04	5.33	4.39	5.3	5.91	5.29	4.93	4.91	5.24	5.49	5.32	5.23	5.51	5.49	5.82	5.39	5.24	5.22	5.45	4.47	5.74	3.02	4.7	5.06
SMOC2	5.67	4.7	6.71	6.03	5.38	4.72	4.35	6.59	5.2	4.2	5.92	4.71	6.03	4.79	5.08	2.28	2.2	5.66	6.29	5.65	4.17	3.36	6.04	6.77	4.28	4.34	5.2	5.26	4.34	5.16	5.95	6.71	5.3	3.17	5.97	5.87	5.15	4.82	6.92	5.44	6.3	4.75	1.38	3.89	5.07	4.36	5.68	1.45	3.89
HAO2	7.02	6.18	2.2	4.84	7.05	7.18	5.61	0.47	7.49	6.82	7.18	7.16	5.95	5.56	6.57	0	7.02	6.94	6.24	6.7	0	6.81	6.76	0.99	5.92	7.15	6.44	5.96	6.88	6.37	1.73	2.49	5.31	7.86	4.42	6.55	4.87	6.3	5.53	0	3.76	6.85	6.98	6.54	5.35	0	0	0.84	3.95
BLOC1S3	4.3	4.11	4.06	4.49	4.31	4.6	4.85	4.73	4.02	4.23	4.08	4.33	4.61	4.17	4.4	4.88	3.79	4.51	4.12	4.62	5.64	4.1	4.47	4.64	4.2	4.28	4.49	4.16	4.32	4.56	4.98	4.74	4.78	3.66	4.07	3.86	4.94	4.32	4.35	4.81	3.4	4.45	4.05	4.14	4.01	4.91	3.02	4.37	4.55
AL118508.3	0	0	0	0	0	0	0.8	0	0	0	0	0	0	0	0.26	0	0	0	0	0	0	0	0	0	0	0	0	0	0	0	1.46	0.04	0	1.87	0	0	0.3	0	0	0	0	0	0	0	0	0	0	0	0
FGF7P6	0.8	2.35	1.63	1.09	0.72	0	0	0.63	1.63	1.38	1.98	1.73	0.95	1.54	1.88	1.69	0.6	0.98	1.93	1.17	0	2.16	0.97	1.58	0.26	1.32	2.2	1.72	1.52	0.44	0.59	0.47	1.27	2.36	2.36	2.15	0.5	1.5	2.26	0.82	1.42	1.7	1.85	1.97	0.86	1.47	2.49	0	1.05
FREM1	5.97	6.58	7.09	6.49	5.53	6.09	0.6	4.86	6.1	5.85	6.3	6.36	6.66	6.64	5.93	7.01	6.79	5.69	6.56	5.16	0	6.82	6.19	6.09	5.11	6.2	6.4	6.54	6.37	5.62	5.81	4.78	5.48	5.15	6.37	6.11	2.4	6.33	6.12	2.72	6.76	6.61	5.7	6.43	1.07	0	1.43	0	2.34
SMOC1	5.52	3.57	5.07	5.26	2.73	2.37	0.35	7.82	3.07	3.58	0.15	2.9	2.55	2.75	3.91	7.06	3.75	4.76	4.49	2.93	0	2.33	3.7	4.89	1.69	2.25	2.38	2.59	2.82	3.32	4.8	3.91	3.1	3.52	3.19	3.65	0.54	3.34	5.1	1.83	4.72	2.34	0.63	0.59	0	5.34	1.43	0.59	0
ZNF711	3.26	5.65	5.16	3.91	3.59	3.45	5.23	0.83	4.04	3.99	4.22	4.23	5.27	5.49	4.94	3	3.31	2.78	4.56	3.43	0	5.44	4.42	3.87	2.69	4.53	4.95	3.95	4.95	4.71	3.93	3.96	4.2	3.05	4.88	4.36	5.05	4.61	4.02	4.24	4.85	4.24	3.84	4.54	4.71	2.88	1.43	4.96	5
UNC5B	5.98	4.87	4.78	5.41	6.32	6.56	7.95	3.36	6.53	6.6	6.42	6.09	5.61	5.72	6.45	6.4	6.07	6.46	6.26	6.98	7.16	4.66	6.12	6.07	6.11	6.67	5.97	6.49	6.06	5.87	6.53	6.5	6.16	3.9	3.76	5.4	7.3	6.68	6.02	5.11	5.21	6.54	4.82	6.41	6.42	5.84	2.43	4.67	7.06
MT-TC	3.06	6.13	3.41	3.32	4.42	4.61	4.42	1.39	3.69	7.21	5.02	3.52	4.87	5.21	5.36	4.22	4.93	3.15	4.76	4.78	5.38	3.47	5.46	5.45	3.9	5.9	5.88	0	3.43	5.33	5.94	3.28	6.58	8.96	8.3	8.28	5.78	5.75	6.32	6.06	4.94	5.1	8.34	6	5.28	4.88	6.82	6.36	4.77
TMEM189	4.89	4.8	5.3	5.24	5.11	4.61	5.16	5.73	5.2	5.34	4.46	4.82	4.92	5.13	5.16	4.48	4.68	4.78	5.07	5.24	5.33	5.15	4.61	5.6	5.44	4.97	4.95	5	4.57	4.9	5.27	5.11	5.32	5.05	5.38	4.77	5.44	4.96	4.94	5.32	5.49	4.66	5.01	4.96	4.77	5.84	4.75	5.43	4.73
CHD2	7.41	7.65	7.55	7.45	7.46	7.36	7.5	7.45	7.49	7.62	7.3	7.3	7.44	7.5	7.71	7.35	8.01	7.32	7.47	7.39	7.77	7.51	7.56	7.59	7.35	7.57	7.48	7.66	7.45	8.11	7.48	7.39	7.33	7.76	7.33	7.88	7.62	7.77	7.54	7.72	7.65	7.34	7.91	7.6	7.06	7.53	5.43	6.68	7.33
MYOCOS	0	0.34	0.13	0.03	0.14	0.27	5.91	0.41	1.04	1.72	0.66	0	0	0.49	0.99	0	0	0.9	0	0	0.72	0.01	0.91	0	0	0	1.18	0.81	0.33	1.41	0	0.62	0.66	0	1.38	1.05	5.03	0.65	0.08	3.18	0	0.15	0	1.34	5.41	0.19	0	2.47	5.22
MX2	4.79	4.15	4.94	4.64	4.41	3.68	4.35	5.01	4.26	4.45	3.83	4.32	4.61	4.83	4.32	1.78	4.11	5.11	3.98	5.46	6.86	3.68	5.11	5.16	2.92	4.32	4.09	5.06	3.32	5.75	5.9	4.48	5.3	4.03	3.69	4.38	6.43	5.24	5.2	4.1	3.47	4.12	2.84	3.82	4.41	7.13	3.02	4.14	4.63
CARMIL1	5.67	6.2	6.73	6.45	5.96	6.07	4.92	5.18	5.99	5.74	6.01	6.31	6.48	6.2	6.04	4.4	5.54	5.95	6.29	5.84	5.57	6.57	6.38	6.2	4.97	6.3	6.44	6.39	6.25	6.17	6.36	5.9	6.24	5.21	5.9	5.97	5.44	5.92	5.65	5.48	6.19	6.06	5.61	6.26	5.42	4.44	3.02	6.1	4.98
AC005052.2	0.79	1.53	1.46	1.03	0.61	1.22	1.6	0	1.32	0.97	0.92	0.68	1.29	1.5	1.18	1.23	0.09	0.51	0.72	1.04	0	2.07	1.1	1.42	0.11	0.97	2.04	1.53	1.39	0.8	1	0.62	0.23	0	1.06	0	0.01	0.17	1.44	2.03	0.71	1.04	0	1.31	0	2.21	0	0	1.18
AC010198.2	0	1.15	1.9	0	0.25	0.44	0.22	0.52	1.03	2.07	0.64	0.53	0.39	2.5	1.96	0	0.09	0.97	0.5	1.57	5.02	0.19	0.96	1.49	0.69	0.22	1.2	1.58	0	0.76	0.74	0	0.43	4.36	0.52	1.89	2.2	1.34	1.44	1.33	1.7	0.67	1.52	1.51	0.16	4.63	3.02	0.12	0
AL360181.2	3.09	2.24	3.07	3.72	3.03	3.61	2.94	2.25	2.27	0.97	3.08	2.58	2.74	2.14	2.26	2.72	3.02	3.24	2.41	2.71	3.28	3.21	2.59	2.28	0.11	2.56	2.72	2.68	3.05	2.42	2.77	3.31	3.06	0	0.64	1.25	2.09	2.52	2.12	1.88	2.33	3.05	0	2.14	2.14	3.43	1.43	1.68	3.16
POLE2	1.41	2.24	2.44	0.93	1.35	0.78	2.18	0.83	1.69	2.21	1.08	1.9	1.85	1.77	1.95	2.18	0	0.86	1.77	1.91	2.5	1.8	1.99	2.19	1.69	1.09	1.6	2.2	1.6	2.17	2.43	1.7	2.49	2.41	2.06	0.96	2.43	1.87	2.53	3.07	1.65	0.89	0.61	2.03	1.86	2.75	2.43	3.34	2.08
HS3ST3B1	4.57	3.69	4.49	3.92	3.66	4.28	3.55	2.73	4.72	4.44	4.04	4.63	3.8	3.95	5.1	1.35	5.22	3.99	4.42	4.31	5.11	4.06	4.79	4.96	2.81	4.03	3.72	4.9	4.25	4.41	5.47	3.47	3.85	4.03	3.8	4.77	3.42	5.33	4.24	4.39	3.81	4.59	4.98	4.4	1.99	4.53	0	1.68	3.34
HOXC-AS3	2.18	4.73	4.64	4.07	3.67	3.62	3.92	2.83	3.24	3.64	3.06	2.88	4.86	4.73	3.53	0.03	3.99	2.41	3.6	2.62	1.41	4.33	3.14	3.44	2.92	3.32	4.25	2.77	3.95	2.7	2.97	2.77	3.1	3.62	4.57	3.11	3.48	3.07	2.27	2.12	4.65	3.49	2.8	3.54	3.91	1.02	0	1.11	0.18
AC108673.3	2.24	1.87	1.08	1.48	1.57	1.93	1.96	2.12	2.37	2.9	1.81	1.02	0.8	1.64	2.08	0.97	1.96	1.75	1.19	1.04	2.08	1.5	1.07	1.28	0	1.2	2.22	2.15	1.49	2.24	2.13	0.97	1.76	1.22	1.84	1.11	1.23	1.41	1.08	1.78	1.18	1.44	1.89	1.78	0.77	2.15	0	1.05	1.11
CCDC160	2.34	4.56	4.12	4.02	2.53	2.5	2.39	0	3.22	3.18	3.21	3.34	4.17	4.38	3.66	0	2.2	2.14	3.95	2.91	0	4.23	3.3	3.46	3.57	4.16	4.32	3.51	3.85	2.97	3.19	3	3.46	3.11	4.47	3.55	3.13	3.19	2.61	3.67	3.95	3.04	2.5	3.4	0	1.37	0	2.34	2.37
AL109615.4	3.7	3.03	3.65	3.48	2.65	3.08	5.55	3.52	2.94	4.11	3.24	2.72	3.21	3.16	3.27	3.6	3.67	2.48	2.94	2.51	2.94	3.84	2.87	3.51	2.92	3.48	3.8	3.74	2.92	3.48	3.66	3.15	2.95	4.48	2.1	3	4.31	2.63	2.8	3.34	2.53	3.24	2.55	3.71	4.04	5.19	1.43	1.95	4.79
AC037198.1	1.84	1.24	3.29	0	3.06	0.78	0	0	3.69	0.51	0.29	3.27	2.21	3.24	1.61	0	1.31	3.37	0.92	2.27	0	0	0.37	0.37	1.69	0.39	0	1.71	1.15	1.12	1.67	2.49	0.23	0.73	0.52	2.7	0.3	2.45	2.08	1.53	0.59	1.77	2.84	0.59	0	1.26	1.43	0	0
SLC15A3	5.52	4.59	4.88	5.54	5.42	4.94	6.08	5.06	5.31	4.74	4.46	4.89	5.4	5.04	4.8	2.77	4.09	5.69	5.01	6.48	6.22	4.38	5.01	5	3.57	5.06	4.89	5.27	4.19	5.22	5.83	6.13	5.54	2.5	4.18	4.1	6.54	5.05	5.33	4.9	4.5	4.91	2.8	4.32	5.99	6.68	5.43	5.09	6.3
DENND10P1	4.54	4.82	4.94	5.05	4.46	4.52	4.35	4.12	4.2	4.23	4.94	4.73	4.57	4.64	4.66	5.03	4.14	4.64	4.76	4.48	4.61	4.79	4.71	4.81	3.63	4.75	4.59	4.7	4.85	4.4	4.38	4.46	4.57	4	4.29	4.44	4.33	4.72	5	4.74	4.97	4.66	4.32	4.48	3.98	4.28	4.75	4.88	4.26
AL117336.2	1.79	3.8	2.98	3.05	2.25	2.7	3.34	2.36	2.52	2.94	2.45	2.75	3.55	3.27	2.76	2.7	3.2	1.57	2.8	2.16	1.41	3.24	3.03	2.95	0.11	2.48	3.38	3.09	2.98	3.1	3.11	2.77	2.37	2.22	2.86	1.25	2.91	2.89	2.61	3.84	3.05	3.3	1.38	2.51	3.25	3.76	0	2.89	3.63
RPL7P26	3.94	4	3.76	2.41	3.73	3.42	4.48	4.84	4.3	4.52	3.68	3.57	3.2	3.98	3.79	3.74	3.31	4.03	3.51	3.68	4.35	3.55	3.59	3.72	4.91	3.57	4.19	3.71	3.76	3.95	3.83	3.57	2.55	3.67	4.32	4.38	3.86	3.58	3.7	5.28	3.98	3.01	4.21	3.79	5.14	4.71	6.45	5.37	4.27
GASK1A	2.58	1.91	3.34	2.64	2.4	2.62	0	4.59	2.47	1.76	2.19	2.3	3	2.75	2.13	0	1.82	3.07	2.44	2.65	0.65	2.72	2.8	2.95	2.43	2.34	2.49	2.02	2.9	1.3	3.76	3.15	2.58	1.41	2.7	3.35	1.54	2.17	3.32	0.53	2.62	2.79	0.8	2.78	0	1.61	1.43	1.84	0
ANKS1B	3.75	2.85	3.01	1.71	3.46	3.86	5.09	0.28	3.7	3.45	4.65	4.29	2.66	2.58	3.93	0.42	4.17	3.65	3.36	3.68	3.16	4.08	3.63	5.66	2.69	3.71	3.45	3.89	4.04	3.57	4.02	1.84	2.58	4.89	3.38	4.06	4.06	3.79	3.7	3.4	3.38	4.04	4.5	4.05	3.59	3.65	2.43	3.25	4.08
AC022905.1	0	0	0.53	0	0	0	1.83	0	0	0.1	0	0.36	0	0	0	0	0	0	0	0	1.45	0	0.99	0	0	0	0	0	0	0.38	1.29	0.7	0.77	0	0	1.25	1.77	0	0	0	0	0	0.12	0.54	1.38	1.23	0	1.45	1.93
AC104836.1	0	0.24	0.98	0	0	0	0.07	1.36	0.1	0.83	0.15	0	0.04	0.23	0	0	0.5	0	0	0	0	0.42	0.69	0	1.69	0	0	0.07	0	0	0.79	0	0	1.22	0	0	0.93	0.34	0.5	0	0	0	0.38	0.78	0	0	0	0	0.81
FAM193A	5.92	5.84	6.25	6.29	5.67	5.92	5.93	5.77	5.42	5.34	5.79	5.72	6.12	5.99	5.81	6.36	5.66	5.81	5.78	6.15	5.27	6.11	6.1	5.99	4.57	5.83	5.89	5.94	5.92	6.15	6.49	6.19	6.48	5.28	5.73	5.87	6.02	5.88	5.88	5.81	5.87	6.11	5.49	6.06	5.41	6.09	3.75	5.33	6.11
EMP1	6.69	7.38	6.96	6.85	6.57	5.26	6.88	7.97	6.43	6.44	5.67	6.06	7.22	7.05	6.6	4.79	4.38	6.24	7.36	7.43	5.81	7.05	6.33	6.88	5.6	6.58	6.71	5.97	6.3	5.91	7.06	7.38	6.77	4.24	6.48	6.56	7.22	6.38	7.3	6.24	7.69	5.85	5.42	5.78	6.43	6.32	8.43	4.74	6.41
LDLRAD4	4.53	5.08	6.02	5.5	4.88	4.63	6.57	5	4.87	4.6	4.32	4.7	5.79	5.26	5.54	2.68	3.75	4.75	5.16	5.03	5.28	5	5.2	4.93	2.92	5.04	5.02	4.47	4.6	5.3	6.29	6	5.48	2.93	5.07	5.18	6.47	5.01	5.25	4.86	5.21	4.42	3.44	4.6	6.35	5.44	3.02	3.62	5.67
AP004609.5	2.79	3.51	3.52	2.82	3.06	2.78	3.12	3.77	2.6	3.74	2.53	2.42	3.54	3.43	3.3	2.08	3.54	2.09	3.16	1.76	0.65	2.96	2.73	3.68	4.11	2.97	3.04	3.14	3.13	2.57	2.81	2.21	2.16	3.05	4.16	2.18	2.97	3.36	2.08	2.57	3.2	3.12	2.93	3.16	3.11	2.61	2.43	1.29	2.45
SPATA1	0.55	3.08	2.78	1.29	1.96	0.78	1.94	0.99	1.76	2.72	0.29	1.68	1.57	2.67	1.73	1.45	2.31	1.91	2.09	1.81	1.03	1.76	1.54	2.03	2.43	0.85	2.52	2.02	1.73	2.02	1.84	1.97	1.55	2.22	2.52	1.7	2.05	2.25	1.24	2.2	2.14	1.5	1.89	2.07	2.14	1.42	0	2.95	1.68
EXOSC4	4.9	4.83	4.44	4.96	5.24	4.92	5.01	5.15	5.12	5.3	4.66	4.56	4.74	4.7	4.86	4.4	4.94	4.84	4.8	4.75	5.13	4.55	4.35	4.44	5.63	4.69	4.68	4.43	4.66	4.47	4.2	5	4.75	4.39	4.98	4.52	4.37	4.37	4.23	4.72	4.94	4.72	4.91	4.59	4.63	4.24	5.13	4.64	4.25
PRODH	4.93	8.09	6.87	6.85	4.58	6.25	7.81	4.09	5.47	3.91	5.66	6.17	7.36	8.01	6.24	0	3.87	5.83	6.58	4.96	3.47	7.59	4.49	4.83	4.91	4.78	7.3	6.4	7.23	5.36	3.88	3.07	2.75	4.82	3.76	4.32	6.64	4.57	2.99	2.27	6.49	5.71	2.91	4.64	7.39	5.52	4.13	5.66	6.49
USP32P3	2.12	4.52	2.9	2.47	1.86	2.58	2.7	3.92	3.66	3.27	3.47	3.36	2.89	3.04	3.7	4.15	2.22	2.49	3.02	3.02	4.86	3.15	2.79	2.29	2.69	2.4	2.19	2.71	3.31	3.15	4.15	2.48	3.89	2.69	2.38	4.07	3.25	3.46	4.55	3.57	3.41	3.57	3.63	3.48	3.94	5.4	1.16	3.69	4.21
AC005332.3	1.84	2.64	2.15	1.29	1.69	1.22	2.39	2.19	2.27	3.1	2.19	2.36	2.04	2.77	2.41	2.43	2.59	0.96	2.31	2.08	2.18	2.5	2.3	1.84	2.43	2.43	2.28	2.5	2.08	2.12	2.53	1.54	2.08	2.73	2.96	2.75	2.67	2.78	2.24	2.4	1.96	2.13	2.5	2.4	2.38	2.99	0	2.11	2.34
PCDHA3	0.26	2.17	1.6	2.29	1.69	1.68	3.37	0	0.84	0	0.92	1.27	2.89	1.34	0.79	0	1.2	1.05	0.82	1.14	0	1.67	1.67	0.37	0.52	0.2	1.52	1.24	1.76	0.21	2.53	1.04	0.81	0	0.38	1.11	0.77	1.69	0	0.4	2	1.17	0	0.43	2.41	0.15	0	0	0
CABP1	4.12	4.73	3.56	5.19	3.8	5.61	6.08	5.75	5.19	4.99	5.1	5.25	5.86	6.34	5.62	1.18	3.89	4.65	4.68	5.21	1.23	5.73	3.24	1.88	6.13	5.28	6.46	5.83	6.2	3.4	3.14	3.94	3.9	4.71	5.27	4.28	5.02	4.28	2.96	2.63	4.57	4.96	4.75	5.2	5.71	1.32	0	4.4	6.56
SEC24B	5.28	5.81	6.2	5.46	5.2	5.53	5.95	5.61	5.49	5.39	5.62	5.65	5.8	5.71	6	6.29	5.09	5.13	5.91	5.63	5.71	5.93	5.76	5.68	4.81	5.75	5.63	5.51	5.74	5.98	5.96	5.34	5.84	5.48	5.47	5.49	6.04	5.95	5.96	5.7	5.41	5.87	5.31	5.71	5.7	5.71	4.43	5.74	5.95
UBXN10-AS1	0.67	0.24	0	0	1.44	0.3	0.35	0	1.32	1.32	0.15	0.68	0	0	0	1.49	1.31	1.22	0	1.2	0	0.04	0	0.25	0	1.3	0.49	1.53	0.69	0.53	0.05	0.26	0.23	0	0.06	0.38	0	0.49	0	0	0	0.64	0.97	0.37	1.14	0.26	0	0.4	0
STAC	3.83	3.19	3.36	3.21	3	4.16	1.48	0.25	3.63	3.27	3.85	3.81	3.29	4.17	3.8	1.94	3.79	3.12	3.57	2.65	3.86	3.79	3.19	3.35	1.69	3.6	3.9	4.26	3.91	3.48	3.19	3.18	4.07	2.73	2.23	2.7	3.35	4.38	3.22	3.52	2.37	4.48	3.32	3.85	2.18	2.81	2.43	5.13	0
SMPD4	6.83	6.66	6.91	7.25	6.63	6.67	6.7	6.78	6.38	6.37	6.49	6.61	6.87	6.83	6.66	6.85	6.92	6.77	6.57	6.67	7.89	6.84	6.8	6.8	5.82	6.63	6.79	6.66	6.64	6.58	7.16	7.04	7.09	5.31	6.34	6.25	7.11	6.66	6.51	7.11	6.8	6.8	5.86	6.75	6.76	7.07	4.68	7.23	6.89
RPL27A	7.51	7.14	7.12	7.1	7.41	7.24	7.55	7.57	7.36	7.31	6.92	7.26	7.02	7.06	6.79	7.31	7.41	7.57	7.07	7.5	7.44	7.08	7.4	7.46	8.22	7.1	7.26	7.13	7.03	7.43	8.03	7.67	7.57	7.33	7.91	7.42	7.26	6.99	7.26	7.48	6.99	7.02	7.3	6.91	8.09	8.19	10.05	8.6	7.3
RNF165	1.48	5.81	4.69	4.43	2.71	2.45	5.93	4.74	2.22	3.91	1.92	2.34	4.5	5.42	4.67	3.05	2.2	1.69	4.35	2.36	3.4	5.27	2.24	3.68	1.11	3.88	4.51	3.8	4.28	1.13	3.34	3.67	2.22	5.05	3.36	3.22	5.86	2.34	3.44	4.81	4.38	2.95	1.32	2.84	4.2	4.9	1.43	3.72	5.69
CCDC183-AS1	3.5	3.55	3.59	4.07	3.65	4.16	3.51	1.12	2.87	1.76	4.22	3.96	3.61	3.55	3.09	2.23	2.2	3.6	3.33	3.39	4.85	4.11	3.72	3.45	0.11	2.91	3.64	2.9	4.23	2.83	3.59	2.62	3.93	1.22	2.48	1.96	3.28	3.56	3.16	2.91	3.59	4.35	0.8	3.53	2.65	2.73	0	3.01	3.01
EPAS1	8.18	7.76	7.66	8.12	8.15	8.06	8.51	8.5	8.22	8.09	7.89	8	8.06	7.98	8.43	7.53	8.5	8.06	8	7.92	7.84	7.74	8.19	7.51	7.23	8.17	7.99	8.37	7.93	8.22	7.98	8.2	7.93	7.68	6.89	7.8	8.33	8.56	8.04	7.27	7.24	8.09	7.44	8.08	8.22	7.18	7.75	5.97	8.08
ZNF267	3.97	4.14	4.32	3.14	4.03	3.47	4.86	3.22	4.02	3.94	3.84	4.12	4.29	4.09	4.26	3.73	3.09	3.84	4.38	5.01	4.82	3.59	4.54	4.28	3.11	3.99	3.76	3.93	3.9	4.54	4.79	4.18	4.59	3.5	4.24	4.08	5.23	4.19	4.53	4.93	3.74	3.82	3.89	4.07	4.89	5.68	4.43	5.13	5.22
SRXN1	1	0	0.76	1.64	1.35	1.44	0.8	0	0	0.32	0.74	1.02	0.04	0.23	0.79	1.57	0	1.22	1.16	1.12	0.65	0.62	0.24	0.48	0.11	0.71	0.7	1.24	0.27	0	0.31	1.77	0	0	0	0	0.3	0	0.37	1.16	0	0.1	0	0	1.34	0.26	1.43	1.45	1.68
LINC01506	2.52	0.95	0.08	0	1.83	1.93	0.98	0	2.47	2.32	2.64	2.06	0.74	0.81	1.34	0.23	0.82	2.33	0.72	1.81	0	1.24	2.07	0	2.92	1.91	1.44	1.07	2.67	0.8	1.79	0.77	1.08	2.32	2.14	0.96	0.65	1.41	0.72	0	0.33	1.93	2.19	1.64	0.63	1.09	0	1.72	1.58
GALE	6.41	5.71	5.99	6.03	6.51	6.21	6	4.2	6.07	5.95	6.1	6.07	5.78	5.76	5.93	6.38	6.1	6.49	5.92	6.15	6.29	5.82	6.01	6.43	5.28	5.95	5.78	5.81	6.04	5.64	5.9	6.42	6.35	5.23	6.08	5.84	5.91	6.16	5.97	5.53	5.99	6.17	5.67	6.21	5.95	5.8	5.52	6.21	5.44
SCN4B	3.95	5.1	4.48	4.82	3.93	3.55	6.45	5.54	3.63	4.36	2.76	3.36	4.53	3.96	3.66	3.64	2.75	2.91	4.24	3.52	2.88	2.8	3.81	3.37	1.69	4.05	3.76	3.98	2.98	1.97	4.88	4.12	3.08	1.58	2.3	3	5.58	4.08	4.87	2.03	3.5	3.07	0.12	3.23	4.49	2.4	0	2.82	6.35
BATF2	4.24	3.47	3.64	3.94	3.74	3.95	4.24	0.83	3.76	3.8	4.09	3.75	4.32	3.83	3.43	2.59	3.31	4.25	3.26	4.68	2.41	3.37	3.49	4.4	3.28	3.94	3.63	4.15	3.76	3.4	4.4	3.54	4.57	2.41	3.86	3.04	5.03	3.8	3.04	2.91	3.78	4.09	2.75	3.71	3.61	5.38	3.02	3.32	4.41
HNRNPUL1	7.14	7.11	6.99	7.52	7.12	7.15	7.13	7.28	6.96	6.73	6.92	7.03	7.31	7.14	7.13	7.11	6.85	7.15	7	7.21	7.48	7.1	7.2	7.11	6.18	7.15	7.08	7.08	7.05	7.27	7.1	7.47	7.31	6.42	6.85	6.91	7.28	7.14	7.24	7.1	7.06	7.09	6.26	6.93	7.02	7.22	6.13	6.95	7.01
TMEM72-AS1	2.49	6.03	4.88	5.67	3.25	4.04	2.92	2.67	2.98	3.47	3.52	3.74	5.77	6.06	3.66	2.39	2.32	3.03	4.46	3.16	1.57	5.73	2.85	1.84	1.69	4.06	5.46	4.03	5	2.89	3.11	3.28	3.43	3.42	3.45	3.32	3.53	3	2.91	2.96	4.83	3.74	2.38	3.85	0.99	3.53	1.43	4.16	2.37
ACY1	3.8	4	1.08	2.44	3.95	4.23	1.75	2.12	4.37	4.81	4.48	4.27	2.6	3.59	4.48	1.23	4.99	3.69	4.02	3.72	1.24	4.26	3.86	1.8	5.01	4.38	3.94	4.3	4.21	4.08	1.81	2.15	2.46	5.54	2.01	3.65	1.89	4.2	2.82	2.93	1.53	3.82	4.68	4.37	2.07	0.65	0	1.17	2.04
TIFAB	0	0	0	0	0	0	0	0	0.1	0	0	0	0	0	0	0	0	0	0	1.27	0	0	0.87	0	0	0	0	0	0	0.21	0.39	0.45	0	0	0	0.11	0	0	0	1.24	0	0	0	0	0	1.21	0	0.4	0.63
PGBD2	3.7	3.65	4.23	3.91	3.76	3.78	3.83	2.91	3.45	3.8	3.84	3.7	4.07	3.78	3.64	3.63	3.67	4.05	3.42	3.78	3.41	4.18	3.85	3.82	1.11	3.99	3.76	4.08	4.25	4.61	4.73	4.15	3.78	2.32	3.01	4.17	3.95	3.92	4.02	4.22	2.74	3.79	3.01	4.11	3.51	4.56	2.43	4.25	3.72
AC005515.1	0	0	0	0	0	0	3.45	0	0	0	0	0	0	0	0	0	0	0	0	0.12	0	0	0	0.76	0	0	0	0	0	0	0	0	0	0.41	0	0	1.65	0	0	2.36	0	0	0	0	2.31	2.85	0	0	0.72
SEM1	5.12	5.23	5.13	5.1	5.2	4.89	5.32	5.67	5.64	5.61	5.05	4.9	5.26	5.14	5.17	4.66	5.78	5.1	5.19	5.21	5.82	5.03	5.01	5.08	6.45	5.32	4.94	5.12	4.95	5.08	4.91	5.31	4.8	5.66	5.44	5.55	5.33	5.29	5.27	5.53	5.32	4.9	5.53	5.09	5.26	5.14	8.08	5.59	5.15
IGSF21	3.09	0.69	1.13	1.12	2.25	2.06	3.24	2.71	3.19	0.1	1.92	3.02	2.6	1.04	2.9	0	0	2.98	1.16	1.54	5.15	0	1.69	1.37	0.11	1.91	2.72	1.82	0.86	1.46	4.89	3.36	2.81	0	0.76	1.11	2.91	1.25	2.59	1.16	0.33	1.93	0	0.37	1.99	1.81	1.43	1.05	1.85
HPGD	5.65	5.43	4.41	4.5	4.79	6.26	3.22	1.66	5.77	6.1	6.5	5.98	4.38	6.11	6.13	0	5.88	5.3	6.06	5.48	3.28	5.7	5.51	6.43	4.36	6.2	5.36	6.06	5.62	5.71	5.1	3.72	4.14	6.24	4.63	6.12	4.59	6	5.9	2.63	5.41	5.97	6.22	6.03	2.44	1.32	2.43	0	5.94
DYNLL1P1	3.34	2.34	2.66	2.23	3.32	2.77	3.23	2.79	2.93	3.23	3.01	3.14	2.07	2.85	2.79	2.35	2.47	2.73	2.73	2.93	3.16	2.48	2.82	2.69	3.22	2.66	2.99	2.97	3.1	2.44	2.89	2.82	3.07	2.24	3.02	2.41	2.69	2.87	2.77	2.69	2.99	2.82	2.87	2.57	3.31	2.81	4.68	3.69	3.14
SLC38A11	4.49	4.93	5.72	4.15	4.31	5.08	4.79	0.47	4.26	4.98	4.92	4.49	5.87	4.68	4.48	4.76	4.99	4.69	4.88	4.31	0	6.03	4.33	6.16	2.69	4.22	5.33	5.15	4.48	4.56	4.98	3.4	4.58	5.23	5.02	5.35	4.58	5.35	5.03	4.04	5.86	5.81	5.25	5.53	3.65	1.85	2.43	2.05	5.49
PGK1	7.44	7.37	7.47	7.58	7.63	7.53	8.27	7.55	7.68	7.54	7.51	7.54	7.4	7.34	7.54	7.35	7.54	7.57	7.44	7.54	7.97	7.42	7.39	7.44	8.02	7.64	7.38	7.46	7.45	7.43	6.95	7.48	7.31	7.39	7.31	7.5	7.96	7.46	7.38	7.75	7.61	7.3	7.47	7.24	8.23	8.03	9.2	7.76	7.75
AC012593.2	1.73	3.19	3.11	1.88	2.35	1.22	3.54	0	0.98	1.6	1.74	1.94	2.74	2.93	2.67	0	0.82	2.37	2.67	2.08	1.65	2.74	3.01	1.71	2.11	2.6	3.05	1.59	2.82	1.74	2.68	3.54	3.1	0	1.52	1.79	3.48	2.59	2.27	3.63	3.01	1.5	0.12	2.59	1.34	3.12	0	2.4	3.44
ZNF146	5.86	6.56	6.56	5.88	5.98	5.79	6.38	6.6	6.42	6.2	6.26	6.29	6.49	6.51	6.55	6.41	5.83	5.57	6.55	6.22	6.55	6.59	6.36	6.17	6.28	6.47	6.37	6.31	6.35	6.7	6.21	6.18	6.23	5.7	6.25	6.31	6.49	6.59	6.64	6.74	6.46	6.1	6.29	6.42	5.91	6.72	5.43	6.3	6.31
GPX2	2	0.78	2.33	1.76	3.51	2.3	0	0	1.22	2.51	1.83	1.77	2.25	0.23	2.3	0	2.59	4.26	2.09	2.97	0.91	0.3	1.99	5.74	5.69	2.6	2	2.2	2.9	1.46	2.87	0.62	2.71	1.75	2.23	1.88	0	2.02	2.34	0	3.53	2.71	3.01	1.83	2.03	0.26	6.02	1.63	0.63
TPT1P5	0	0	0	0	0	0	0.12	0.21	0	0.32	0	0	0	0	1.5	0	0	0	0	0	0	0	0	0	0	0	0	0	0	0.74	0	0	0	0	0	0	0	0	0	0	0	0	0.12	0	0	0	0	1.04	0
SLC10A6	0	0	0	0	0	0	1.85	3.16	0	0	0	0	0	0	0	0.33	0	0	0	0	0.33	0	0	0	0.11	0	0	0	0	0	0.6	0	0	0	0	0	1.09	0	0	1.07	0	0	0	0	0	0.65	0	0	0
GNL3	5.71	6	5.88	5.49	6.14	5.38	5.79	6.68	5.91	5.91	5.59	5.69	5.9	5.75	5.92	5.82	5.14	5.68	6.19	6.19	6.61	5.75	5.86	6.26	5.63	5.91	5.89	5.7	5.88	6.16	5.92	6.17	5.99	4.92	5.8	6.02	5.98	5.84	5.92	6.56	5.92	5.43	5.72	5.71	6.14	6.49	6.58	6.86	5.78
TEX15	0	0	0	0	0	0	0	0.47	0	0.1	0	0	0	0	0	0	0	0	0	0	0	0	0	0	0	0	0	0	0	0	0	0	0	1.41	0	0	0	0	0	3.4	0	0	0	0	0	1.21	1.43	0	2.04
SOD3	6.86	6.37	6.32	6.93	7.3	6.71	5.92	7.4	7.15	7.3	6.53	6.54	6.9	6.4	6.72	2.57	6.36	6.88	6.52	6.28	4.13	6.08	6.32	6.68	6.71	6.93	6.49	6.02	6.24	6.12	6.56	6.99	6.45	5.77	6.89	6.89	6.35	6.63	6.85	6.75	6.96	6.51	5.62	6.09	5.07	4.48	7.08	6.17	5.53
AC008555.4	1.3	0	0	0.51	0	1.45	2.68	1.12	0.32	0	0	0.47	0.74	0	0	0	0.88	0.89	0.5	0.76	0	0	1.83	0.61	1.11	1.3	0.55	1.43	0	2.26	2.44	0.26	1.46	0	0	0.38	1.17	0.67	1.16	1.86	0	0	0	0.55	1.53	0.99	0	0	2.18
FAM86B1	4.2	4.11	4.68	3.71	3.62	4.28	3.16	2.41	3.5	3.14	3.85	3.68	4.49	4.17	4.07	3.74	3.59	4.01	3.76	3.42	2.74	4.74	4.55	4.07	3	3.47	3.63	3.97	4.27	3.61	4.81	4.8	4.49	3.13	3.07	2.61	3.52	3.28	4.48	4.46	2.78	4.21	3.3	3.31	3.12	3.81	0.92	4.9	3.33
TERF1P2	0.7	0.94	1.24	0.43	1.36	0.78	1.44	0	1.31	1.5	0.95	1.23	0.56	1.02	0.81	1.14	2.03	0.39	0.74	0.98	2.36	0.97	1.42	0.35	2.98	1.2	1.2	1.23	1.29	1.15	1.25	0.71	1.22	2.54	0.99	0.83	0.63	1.18	1.12	1.46	1.33	1.09	1.81	0.96	0.8	1.09	0.85	1.4	0.83
AC104389.5	0.34	1.95	0.35	0.71	1.03	0.22	1.01	0	1.68	0.93	0	0.49	1.21	1.14	0.73	0	1	0.27	0	0.34	0.5	1.42	1.21	0.9	0	0.63	0.95	1.38	1.46	0.8	0.61	0	0	3.15	0.3	1.44	1.6	0	0	1.99	0.85	0	0	1.31	0	1.47	0	0.13	0
AC007405.2	0.67	2.91	2.33	1.93	0.25	1.5	0.6	0.25	1.6	2.04	1.33	1.82	2.69	2.79	2.34	2.11	1.09	1.05	2.31	0.12	2.88	2.67	1.03	1.86	0	2.05	2.08	2.5	2.47	0.69	1.14	1.09	1.23	3.66	1.59	1.39	1.09	1.97	0.82	3.64	2.74	1.77	0.38	1.43	1.52	0.47	0	1.91	0.81
ZCCHC8	5.2	5.91	6	5.61	5.04	5.34	5.65	4.91	5.26	5.5	5.37	5.3	5.9	5.88	5.95	5.95	5.52	4.98	5.64	5.54	5.8	5.9	5.63	5.69	4.6	5.71	5.69	5.75	5.4	6.45	5.96	5.49	5.6	5.02	5.87	5.71	6.02	5.81	5.92	5.58	5.73	5.43	5.31	5.81	5.56	6.23	2.43	5.64	5.64
SDAD1P1	2.46	3.46	4.14	2.55	2.88	2.99	4.68	4.03	3.27	3.93	2.71	3.4	3.65	3.67	3.39	2.98	3.54	2.76	3.41	3.2	1.23	3.73	3.39	3.67	2.92	3.3	3.33	3.18	3.15	2.94	3.36	3.23	2.87	4.99	3.9	2.94	4.34	2.97	2.88	4.86	3.65	3.25	3.58	3.28	3.77	3.98	2.75	3.06	3.52
PAPOLG	4.35	5.07	5.32	4.4	4.08	4.02	4.67	4.35	4.42	4.34	4.28	4.53	4.82	4.76	5.15	4.8	3.75	4.19	4.89	5.17	4.82	4.86	4.98	4.65	3.81	4.69	4.69	4.69	4.54	5.31	5.52	4.57	4.84	3.97	4.54	4.53	5.49	5.07	5.12	5.14	4.44	4.37	3.8	4.63	4.97	5.1	3.43	5.27	5.38
PGBD1	3.86	4.06	3.95	3.64	4.11	3.81	3.88	4.07	4.12	4.14	4.02	4.05	3.81	4.16	4.02	3.95	3.96	3.35	4.16	3.91	3.33	3.69	4.03	3.63	3.69	3.6	3.68	4.01	3.83	3.83	4.27	3.68	3.99	3.32	3.38	3.86	4.26	3.96	3.91	3.93	4.38	4.18	3.53	4.26	3.38	4.6	3.02	2.78	3.63
AC007877.1	2.34	1.3	2.15	1.12	1.61	0.88	1.8	3.12	2.1	1.51	1.22	2.27	1.8	1.85	2.3	0	0.5	1.96	1.96	1.95	1.72	0.18	1.73	1.84	0.11	2.09	2.41	2.32	1.15	2.5	3.79	2.49	2.33	1.58	1.45	2.49	1.16	2.66	2.08	0.24	1.87	1.5	0.12	1.24	1.14	2.02	2.43	0.68	0.72
AC007938.3	0.55	0.1	1.46	0.71	1.53	0.44	0	0.66	1.1	1.83	1.53	1.02	1.21	1.04	0.67	0	1.31	0.22	0.5	0.76	1.13	0.89	0.95	0.37	0	0.71	1.38	0.88	0.78	0.38	1.39	0	0.71	0	0.86	0.79	0	1.56	1.24	1.07	0.71	0.97	0.38	1.37	0	0.88	1.43	0.98	0.18
S100A13	4.75	4.72	4.43	4.83	4.95	4.38	4.87	5.08	5.22	5.21	4.48	4.47	4.93	4.58	4.73	4.76	4.99	4.87	4.55	4.69	5.58	4.33	4.67	5.08	6.65	4.41	4.47	4.74	4.59	4.61	4.8	5.12	5.11	4.84	4.67	4.98	4.83	4.76	4.64	5.18	4.85	4.69	4.99	4.76	4.77	5.36	6.75	4.62	4.82
CUL9	6.88	6.07	6.78	7.18	6.72	6.84	6.41	6.01	6.23	5.95	6.58	6.44	6.62	6.33	5.91	6.92	6.79	6.74	6.36	6.55	6.74	6.65	6.6	6.66	5.75	6.41	6.43	6.63	6.66	6.23	6.56	6.93	6.64	5	5.41	5.69	6.21	6.22	5.89	6.27	6.49	6.65	5.22	6.5	6.29	6.86	2.43	5.84	6.63
IGSF11	4.07	2.37	0.42	1.03	4.16	4.74	0	0	3.67	2.87	4.84	4.69	0.37	0.73	2.92	0	3.2	4.25	2.85	3.83	0	2.72	4.6	0.92	2.92	3.2	3.17	2.46	4.16	2.91	2.46	1.77	3.86	3.5	0.76	2.49	1.01	2.97	2.94	0	0.59	4.56	3.12	3.47	0	2.54	0	0	2.74
SMAD3	7.01	7.01	7.24	6.91	7.12	6.99	6.8	6.19	6.68	6.7	6.87	6.88	7.11	6.83	7	7.35	6.88	6.96	7.01	7.06	7.48	7.03	7.12	7.82	6.11	6.97	6.82	6.97	6.95	6.9	6.75	7.09	7.2	5.72	6.62	6.53	6.68	7.18	6.87	6.6	6.94	7.05	6.76	6.89	6.11	7.94	5.75	7.25	6.49
AC011287.1	0	0	0	0	0	0	0	1.97	0.51	1.06	0	0	0	0	1.46	0	0.32	0	0	0	0	0	0	0	0.11	0	0	0	0	0	0	0	0	4.56	0	0	0.52	0	0	0	0	0	0.18	0	0	0	0	0	0.7
AC073107.2	0	1.39	0.73	0	0	0.37	0	0	0.1	0	0	0	0	0.85	0.18	0	1.09	0	0	0	0.33	0	0	0.53	0.11	0.2	1.38	0.59	0	0	0	0.54	0.23	2.46	0	1.32	0	1.12	0	1.4	0	0	1.44	0.87	0.34	0	0	0.59	0
CDH17	1.18	0	0	0	0.25	1.22	0	0	0.32	0	0.29	1.1	0	0	1.09	0.49	1.82	0.63	1.24	2.27	0	0.04	0.87	0.37	2.92	0.2	0.49	1.66	0	0.53	2.95	0	0.99	2.66	2.34	1.25	0.43	0.75	1.77	5.18	0.01	0.45	0	2.03	0.41	0.26	3.43	5.42	0
CYYR1	4.9	5.5	5.8	5.13	4.78	4.61	6.27	5.42	5.02	5.33	4.77	5.09	5.48	5.81	4.93	4.15	4.84	4.4	5.31	4.89	3.93	5.68	5.37	5.56	3.57	5.28	5.32	5.25	4.86	4.91	5.38	4.96	5.05	4.03	5.6	5.28	6.04	5.3	5.39	5.25	4.93	5.26	4.92	5.36	4.95	3.84	1.43	2.63	5.51
BX664718.2	1.89	0.9	1.47	1.45	1.4	1.61	1.54	0.94	1.23	1.2	1.86	1.63	0.91	1.1	0.97	1.49	2.18	1.85	1.03	0.53	1.68	1.36	1.63	0.86	1.35	0.15	1.6	2.09	1.56	0.13	0.95	1.84	1.97	2	0.3	1.29	0.58	1.83	0.94	1.47	0.75	1.86	0.4	1.38	1.43	1.3	0	0	2.6
ANKRD11	8.18	8.04	8.21	8.33	8.27	8.29	8.43	8.08	8.25	8.41	8.13	8.14	8.19	8.08	8.22	8.03	8.8	8.19	8.07	8.29	8.54	8.25	8.24	8.46	8.25	8.22	8.26	8.36	8.17	8.75	8.41	8.41	8.31	8.84	8.22	8.88	8.37	8.53	8.32	8.53	8.17	8.16	8.77	8.47	8.14	7.88	5.89	7.83	8.18
TMEM208	5.54	5.21	4.94	5.33	5.72	5.59	5.72	5.68	5.79	5.82	5.35	5.3	5.42	5.22	5.36	5.06	5.58	5.72	5.25	5.61	5.93	5.14	5.19	5.27	6.41	5.49	5.23	5.3	5.25	5.03	5.05	5.6	5.02	4.82	5.62	5.36	5.44	5.17	5.16	5.77	5.42	5.22	5.2	5.25	5.87	4.83	6.92	5.46	5.43
CDK7	4.3	4.47	4.62	3.7	4.18	3.98	5.43	4.22	4.8	4.8	4.72	4.73	4.22	4.5	4.48	4.38	3.62	4.17	4.47	4.62	4.72	4.51	4.68	4.54	5.28	4.44	4.53	4.28	4.64	4.23	4.46	3.96	4.37	4.33	4.8	4.53	4.85	4.28	4.16	5.34	4.06	4.02	4.45	4.59	6.14	6.18	5.29	5.95	5.26
MUC16	0	0	0	0	0	0	0	0.47	1.52	1.42	0	0	0	0	0	0	0	0	0	0	0	0	0	0.57	1.11	0	0	0	0	0	0	0	0	1	0	0	0	0	0	0	0	0	0	0	1.41	0	1.43	0	0
AL133284.1	0	0.78	0.08	0	0	0.15	0	0	0.32	1.1	0.29	0	0	0	0.79	0	1.09	0	0	0	0	0	0	0	0.11	0	0	0	0	0	0.23	0	0.61	3.05	1.52	1.11	0.01	1.69	0	0.66	0.01	0.1	0	0.69	0	0	0	0	0
GYS1	6.57	6.49	6.6	6.98	6.53	6.59	6.75	6.55	6.18	5.94	6.36	6.47	6.58	6.46	6.44	6.74	6.17	6.77	6.35	6.38	6.8	6.68	6.2	6.46	5.47	6.15	6.35	6.5	6.44	6.44	6.45	6.48	6.63	5.42	5.92	5.79	6.63	6.27	6.33	6.8	6.47	6.54	5.68	6.48	7	6.7	4.6	6.81	6.28
DPP4	6.63	5.97	6.17	4.66	6.47	6.91	7.57	3.28	5.99	5.36	6.85	6.49	5.78	5.47	5.48	6.55	6.29	6.28	6.01	7.04	5.91	6.25	6.92	6.17	5.43	6.88	5.76	5.8	6.16	6.47	6.06	6.22	6.55	6.36	5.4	6.4	7	6.1	6.3	4.76	6.34	6.69	5.92	6.03	7.92	6.65	4.02	6.1	6.28
C19orf73	1.79	0.37	0.82	1.44	1.9	1.88	0	1.47	0.84	1.9	1.08	0.94	0.95	0.45	0.55	0.65	0.5	1.86	1.82	1.2	0	0.62	0.69	1.31	1.11	0.97	1.25	0.53	1.27	0	1.39	0.26	1.23	0.73	1.52	0.38	0.01	0.87	1.5	1.88	1.4	1.17	1.12	0.78	0.14	0.26	0	2.17	0.42
FNBP1L	6.16	7.07	7.15	6.31	6.32	6.42	6.37	6.92	6.6	6.51	6.57	6.69	6.97	7	6.99	7.09	6.25	6.02	6.76	6.29	5.77	7.04	6.7	6.48	6.26	6.79	6.53	6.69	6.8	6.83	6.56	6.58	6.63	6.12	6.73	6.64	6.57	6.92	6.69	6.21	6.74	6.76	6.46	7.01	6.46	5.52	3.43	6.55	6.94
TMEM108	0	2.24	1.6	2.74	0	1.3	0	0	0	0	0.42	0.47	1.63	2.1	0.55	0	0.09	0.96	1.96	0.95	0	2.04	0.24	1.31	0	0	1.18	0.53	0.94	0.67	0.6	0.26	1.16	2.87	0	0	0.54	1.17	0	2.5	2.26	0.89	0	1.11	0	1.56	0	0	0.97
PPP1R21	5.98	5.98	6.15	6.05	6.09	6.22	5.88	5.28	6.16	5.85	6.4	6.44	6.12	5.95	6.09	5.79	5.69	6.12	6.1	6.29	5.67	6.32	6.21	6.1	5.36	6.35	6.11	5.92	6.41	6.34	5.86	5.85	5.93	5.91	6.05	6.12	6.36	6.11	5.92	6.29	6.14	6.18	6.15	6.05	6.05	5.62	4.02	6.03	6.4
CFHR1	4.52	3.11	3.01	2.56	5.22	3.55	2.94	3.46	4.74	3.6	3.21	4.66	2.93	3.96	3.79	0	2.67	4.4	3.88	4.46	4.91	1.6	4.79	3.71	4.99	3.93	3.72	4.44	3.26	4.46	5.71	5.05	4.63	3.08	2.12	5.01	4.09	4.21	5.12	4.1	2.31	3.44	3.73	3.95	4.23	5.53	5.96	2.94	2.18
DNAJC11	6.32	6.65	6.72	7.26	6.36	6.48	5.81	5.89	6.25	5.49	6.5	6.42	7.02	6.58	6.1	6.36	6.28	6.46	6.64	6.21	5.5	6.73	6.21	6.18	5.63	6.54	6.63	6.37	6.63	6.01	5.72	6.37	6.31	5.07	6.05	5.49	5.66	6.1	5.98	4.94	6.93	6.27	5.08	6.2	6	5.38	4.6	5.3	5.86
MASTL	3.32	4.52	4.34	3.82	4.18	2.95	4.41	4.02	3.35	4.02	3.87	3.98	4.34	4.14	4.31	4.34	3.54	3.63	4.15	4.45	4.69	3.75	4.51	4.29	3.43	3.99	4.09	4.2	4.12	3.77	4.6	3.49	4.16	3.62	4.73	3.94	5.03	4.34	4.33	4.35	4.57	4	3.5	4.16	4.13	5.09	3.43	5.1	4.4
PPIEL	5.15	5.18	5.34	5.34	4.92	4.89	4.82	4.36	3.12	4.53	4.94	3.61	5.25	5.5	5.11	5.73	4.01	5.23	4.77	5.19	4.9	5.6	5.34	5.06	2.92	4.52	5.44	5.58	5.3	4.96	5.96	5.44	5.64	3.17	4.34	4.1	4.96	5.15	5.11	5.07	4.8	5.57	3.83	5.54	3.17	4.51	0	5.28	5.5
NES	8.02	6.95	6.62	6.99	7.89	7.99	7.61	7.69	8.43	8.02	7.99	7.84	6.94	7.61	8.14	5.94	8.84	7.72	7.76	7.72	6.02	7.16	7.93	6.61	7.6	7.76	7.55	8.27	7.57	7.72	7.7	7.72	6.98	7.27	6.19	7.87	7.77	8.33	7.48	5.93	6.83	7.84	7.76	7.75	7.12	5.46	5.24	6.61	7.16
NPM1P46	1.61	2.01	1.93	0.79	1.62	1.45	3.06	2.4	2.33	2.15	2.01	2.04	1.28	1.9	1.74	1.96	0.96	1.67	2.14	2.01	2.15	1.99	2.16	2.02	0	1.66	1.49	1.48	1.73	2.16	2.22	1.61	1.69	1.7	1.84	1.54	2.18	1.16	1.49	2.73	2.45	1.96	0.78	1.56	3.91	3.15	3.02	3.28	2.78
RN7SL233P	0.41	0.87	0	0.58	1.35	0.15	1.07	0	1.6	2.6	0	0.36	0.37	1.1	0.79	0	2.5	0.22	0.72	0.54	1.23	0.42	0.59	0.76	1.69	0.85	0.49	0.88	0	1.46	1.46	0.77	0	2.58	0.52	0.96	0.54	1.25	0.5	1.07	0.47	0	3.01	1.03	0	0	0	0	0
TPRA1	6.3	5.72	5.88	6.33	6.29	6.17	5.95	6.19	5.99	5.94	5.89	5.78	6.16	5.98	6.15	6.05	6.35	6.21	5.76	5.99	6.62	5.97	5.73	6.05	5.69	5.94	5.93	6	5.88	5.9	6.08	6.35	6.06	4.5	5.77	5.45	5.52	5.93	5.93	5.8	5.98	6.03	5.31	5.8	5.63	5.77	5.02	5.8	5.46
MIR3142HG	1.61	1.69	0	0	2.2	1.5	3.32	0	1.91	2.37	0.53	1.63	1.9	0.64	2.18	0	0.5	1.8	1.92	2.78	3.3	0	2.73	0	2.11	1.78	1.65	1.71	2.05	2.8	3.41	2.84	3.35	0.73	0.06	1.79	2.77	1.75	1.67	4.33	0	2.1	0	1.24	1.07	4.34	1.43	3.52	3.77
DIABLO	1.63	1.96	2.28	2.1	1.35	1.78	2.6	1.26	1.84	1.21	2.61	2.27	1.74	2.07	2.48	1.88	0.89	2.05	2.16	2.26	2.75	1.69	2.07	2.22	0.11	1.71	1.79	2.28	2.08	2.07	3.07	1.91	2.33	1.66	1.14	1.49	3.09	2.3	2.09	2.29	2.18	2.24	0.12	2.07	2.65	3.28	2.43	2.17	2.5
EWSR1	7.61	7.66	7.79	7.9	7.78	7.51	7.64	7.8	7.72	7.68	7.59	7.64	7.88	7.75	7.77	7.58	7.93	7.62	7.7	7.77	7.57	7.87	7.79	7.75	7.49	7.78	7.63	7.77	7.68	7.95	7.59	7.89	7.59	6.76	7.26	7.63	7.72	7.81	7.6	7.66	7.63	7.61	7.16	7.72	7.63	7.69	7.54	7.6	7.84
AC008622.2	0.09	0.37	0	0	0	0.3	0	3.34	1.22	1.32	0	0	0	0.45	0.41	0	1.5	0.86	0.38	0	0	0	0.1	0	0.11	0	0.38	0.53	0.15	0	0.9	0	0	0	0	0	0	0	0	0	0	0.64	0	0.37	0.41	0	1.43	0.17	0.63
NUP42	3.84	4.64	4.8	4.1	3.96	4.1	3.85	3.29	4.09	4.08	4.11	4.61	4.31	4.69	4.74	4.49	3.45	3.79	4.69	4.3	4.41	4.91	4.41	4.19	2.11	4.12	4.31	4.26	4.39	4.7	4.52	3.88	4.15	4.01	3.98	4.1	4.67	4.67	4.59	5.04	4.02	4.32	3.77	4.43	4.58	4.71	4.43	5.55	4.32
SNAP29	5.59	5.33	5.72	5.48	5.67	5.55	5.77	5.56	5.5	5.48	5.74	5.76	5.6	5.55	5.64	5.78	5.36	5.7	5.58	5.71	5.1	5.68	5.68	5.72	5.63	5.43	5.47	5.51	5.51	5.49	5.58	5.41	5.42	5.41	5.61	5.32	5.76	5.71	5.37	5.1	5.65	5.52	5.44	5.46	5.5	5.51	5.24	5.97	5.58
USP1	4.93	6.3	6.06	5.2	5.22	5.26	5.88	5.62	5.75	5.83	5.68	5.5	5.85	5.66	5.95	5.73	5.14	5.08	5.89	5.49	5.27	5.81	5.73	5.73	5.66	5.61	5.74	5.67	5.47	6.28	5.79	5.47	5.23	6.09	6.16	6.29	6.19	6.07	5.95	5.93	5.86	5.5	5.93	5.72	5.22	5.5	5.02	6.89	5.74
SYPL1	6.28	6.71	6.51	6.64	6.45	6.39	6.53	6.63	6.84	6.62	6.44	6.5	6.71	6.67	6.77	6.57	6.09	6.3	6.55	6.4	6.78	6.62	6.45	6.6	6.53	6.78	6.48	6.54	6.42	6.75	6.07	6.43	6.28	6.27	6.47	6.71	6.68	6.69	6.85	6.56	6.67	6.32	6.38	6.57	6.89	6.37	6.34	6.89	6.39
YY1AP1	5.95	5.72	5.94	6.15	5.8	5.95	5.98	6.04	5.53	5.46	5.79	5.85	5.87	5.97	5.97	5.8	6.02	5.84	5.96	5.78	5.82	6.01	5.98	5.93	4.24	5.82	5.8	6.02	5.8	6.26	6.22	5.93	6.16	5.75	5.27	5.58	5.82	6.03	5.84	5.74	5.76	5.93	5.41	5.81	5.59	6.39	4.75	6.27	5.73
ALOX12B	0.26	0	0.26	0	0	0.44	1.35	0	0.52	0	0.15	0	0	0	0.67	0	0.09	0.63	0	0	0	0	0.1	0.99	0	0	0	0	0.69	0	0	0	0	1	0	0	1.3	0	0	0	0.01	0	0	0	1.63	2.44	0	0	0.04
OLA1P1	2.12	2.15	2.36	2.15	1.98	2.01	2.67	2.05	2.1	1.52	2.66	2.84	1.89	2.38	2.34	3.06	1.78	2.55	2.29	2.35	3.15	2.77	2.59	2.44	2	2.38	2.58	2.2	2.74	2.17	2.27	2.18	1.94	1.87	2.49	2.15	2.72	1.94	2.26	3.21	2.16	2.14	1.88	2.01	3.44	3.48	3.04	3.88	2.72
RPS4XP6	0.48	0	0	0	0	0.7	1.16	0.54	0	0.28	0	0	0.27	0.17	0.36	0.41	0.91	0.37	0	0	0.33	0	0	0	1.98	0.8	0.32	0.42	0.08	0	1.04	0	0.23	0.95	1.06	1.34	0.8	0.53	0.4	1.88	0.18	0.1	0.71	0	0.12	0.47	2.02	0.87	0
OSMR-AS1	1	2.7	1.64	0.44	1.44	0.56	1.75	0	1.76	1.42	0	1.42	0.63	1.73	2.09	1.23	0.09	0.75	1.38	0.86	1.67	0.3	1.3	0.13	1.69	1.09	1.17	0.77	1.01	0.95	2.25	1.36	1.43	2.41	1.3	1.11	2.13	1.97	1.31	3.37	2.1	1.4	1.12	1.03	2.41	1.53	1.43	2.2	2.37
SCLT1	3.72	4.9	4.97	3.75	3.78	3.2	4.57	3.79	4.04	4.11	3.74	4.11	4.15	4.5	4.27	4.44	3.15	3.27	4.28	4.69	3.45	4.32	4.18	4.13	3.29	3.85	4.25	4.19	3.93	4.81	5.14	4.19	4.29	5.13	5.13	5.17	5.18	4.56	4.7	4.68	4.85	4.05	4.89	4.45	3.99	4.71	3.43	3.7	4.63
BARX2	4.38	3.35	3.2	3.96	3.63	4.55	6.09	0	4.27	3.83	4.27	3.83	3.11	3.76	3.33	4.48	4.38	4.05	3.63	2.98	0.65	3.42	4.04	2.09	3.57	3.54	3.35	4.6	3.46	4.02	3.97	3.09	4.08	3.55	4.29	3.77	6.02	4	4.75	0.66	3.67	4.94	3.71	4.22	4.98	5.29	1.43	4.34	5.61
CCR4	1.61	0.24	1.57	0.58	1.2	1.06	1.87	0	1.1	0.34	0.15	0.82	0	0.9	0.55	0	0	0.75	0.63	2.09	0.5	0	3	0.42	0.11	1.64	1.7	0	0	3.31	3.69	2.13	2.47	1.71	0.38	2.18	2.55	1.25	2.74	3.73	0	0.97	0.8	0	1.07	3.66	0	0	3.16
AC120049.1	3.13	2.91	3.83	3.19	3.65	2.93	2.29	3.22	3.54	3.13	3.08	3.34	4.02	3.51	2.79	1.28	3.45	3.57	3.15	2.41	1.13	3.32	3.37	3.72	1.69	3.41	3.77	3.05	3.46	2.8	3.9	3.72	3.33	2.93	3.3	3.49	2.09	3.54	3.34	2.6	3.76	3.12	3.16	3.09	1.77	1.81	0	1.45	2.01
AC034243.1	0	2.3	0	1.21	0.44	0	0	0	1.32	1.9	0	2.06	0	0	0.26	1.08	2.2	0.51	0	0	0	0	0	1.19	0.11	0.39	0	0	0	0.38	0	0	0	0.73	0.52	0	0	0.87	0	0	0	0	0	0	0	0	0	0	0
NAT8B	5.34	3.66	0	1.98	5.34	5.56	4.87	0	5.27	5	5.63	5.27	2.45	2.48	3.43	0	3.26	5.17	3.64	4.74	0	4.71	4.99	0	4.01	5.44	4.5	3.55	4.9	3.88	1.84	3	4.2	4.33	1.58	3.75	3.28	3.7	3.31	1.24	0	4.97	4.21	4.51	3.9	0.02	1.43	2.5	3.78
ZNF577	4.84	5.52	5.39	5.26	4.77	5.08	5.47	4.7	5.17	5.45	5	4.97	5.4	5.89	5.75	5.47	5.74	4.65	5.06	4.51	2.13	5.73	5.41	5.03	4.53	5.05	5.41	5.44	5.3	5.35	5.76	4.63	5.16	4.94	4.93	4.91	4.57	5.61	5.36	5.79	4.97	5.65	4.75	5.69	5.39	4.21	1.43	3.62	4.26
ARHGEF2	6.87	6.34	6.7	6.9	6.61	6.33	6.71	6.2	6.36	6.33	5.99	6.28	6.86	6.6	6.58	7.13	6.12	6.58	6.31	6.87	7.61	6.58	6.54	7.24	4.69	6.39	6.63	6.62	6.31	6.93	7.01	7.01	6.77	4.79	6.45	6.1	6.73	6.41	6.59	6.51	6.63	6.45	5.35	6.43	6.29	7.39	5.89	7.06	6.5
DIP2A	6.27	6.47	6.87	6.88	6.19	6.37	6.79	6.06	6.07	5.8	6.18	6.33	6.39	6.41	6.16	7.09	6.36	6.27	6.42	6.42	7.09	6.51	6.47	6.79	5.43	6.31	6.46	6.53	6.34	6.29	6.46	6.77	6.26	5.28	5.78	5.79	6.47	6.3	6.21	6.3	6.16	5.99	5.45	6.32	5.93	7.01	4.6	5.68	6.59
MLANA	0.79	0.37	1.98	1.21	0	0.68	1.14	0.66	0	0.97	0.92	0.77	0.55	0.56	1.09	1.18	0	0.11	1.16	0.27	0	1.11	0.37	1.43	1.11	0.87	1.06	0.89	0	1.74	0.14	0	0.91	2.41	1.17	0.11	0.84	0.01	0.24	1.53	1.33	0.55	0	1.64	0.28	0.81	0	0	0
URI1	6.21	6.44	6.36	6.26	6.37	6.23	6.55	6.75	6.58	6.51	6.39	6.42	6.31	6.47	6.56	6.25	6.17	6.21	6.38	6.34	6.62	6.55	6.37	6.41	6.89	6.55	6.34	6.24	6.43	6.46	6.09	6.26	6.03	6.42	6.3	6.38	6.48	6.41	6.5	6.73	6.54	6.21	6.59	6.31	5.96	6.43	6.29	6.16	6.44
NUFIP1	3.51	4.17	4.16	3.58	3.43	3.62	4.02	3.93	3.72	3.77	3.87	3.91	3.88	3.92	4.04	4.52	2.31	3.57	4.29	3.76	3.43	4.26	4.08	3.62	2.11	3.97	3.85	3.68	3.79	3.85	4.23	3.79	3.63	3.92	4.33	3.85	4.25	4.07	3.8	3.91	3.8	3.76	3.57	3.73	3.33	3.71	2.43	4.74	3.74
TMEM99	4.4	4.42	4.52	4.51	3.96	4.32	4.36	4.39	4.31	4.07	4.4	4.28	4.5	4.25	4.63	3.77	4.48	4.53	4.6	4.65	3.68	4.68	4.06	4.77	4.5	4.06	4.54	4.1	4.72	4.01	4.13	4.12	3.99	4.29	4.86	3.92	4.52	4.23	4.16	5.46	4.59	4.13	4.2	4.16	4.43	3.78	3.75	5.15	4.38
OAS2	4.59	4.3	5	4.81	4.36	4.32	5.95	5.44	4.61	4.52	4.44	4.94	4.44	5.05	4.2	3.13	4.05	5.08	4.47	5.98	6.78	3.95	5.01	5.63	2.69	4.75	4.24	5.44	3.27	5.94	5.67	5.08	5.49	2.66	4.1	3.98	7.66	5.41	4.94	4.79	3.56	4.39	3.16	4.32	5.83	7.48	4.02	3.7	5.87
RBBP4P5	0.26	0.03	0.08	0	0	0	0.7	0.91	0.1	0	0	0.1	0.04	0	0	0.08	0	0	0.44	0	0	0	0	0	0.11	0	0.44	0.07	0.08	0	0	0.04	0	0	0	0	0	0	0	0	0	0	0	0	0	0	0	0.05	0.04
PAMR1	4.9	4.23	5.25	4.52	2.65	4.17	4.96	3.28	4.02	3.13	4.43	3.81	5.48	4.16	4.58	2.68	4.36	4.98	4.45	3.16	3.41	2.3	4.95	5.62	1.11	3.43	3.71	3.73	2.5	3.62	5.3	6.15	4.44	2.8	3.77	4.15	3.92	3.91	5.72	2.6	4.9	3.68	2.26	3.92	2.91	2.87	2.43	3	4.52
SYPL2	5.34	5.54	5.3	5.72	5.03	5.61	3.24	3.59	4.92	4.34	6.02	5.6	5.41	5.5	5.23	5.94	4.17	5.69	5.3	5.22	0	5.81	5.65	4.72	3.92	5.61	5.7	5.33	6.03	4.78	4.54	4.83	5.51	3.05	4.59	4.32	4.28	4.93	4.95	2.4	5.19	5.44	2.84	5.33	3.49	2.65	2.43	1.29	4.69
TRMT1L	4.86	5.71	5.99	4.99	4.75	5.18	5.74	5.06	5.33	5.04	5.81	5.56	5.88	5.6	5.47	5.66	4.45	4.76	5.61	5.49	4.84	5.77	5.51	5.56	5.01	5.62	5.55	5.3	5.72	5.68	5.19	4.66	5.01	5.03	5.81	5.1	5.72	5.41	5.51	5.92	5.54	5.44	5.01	5.48	5.62	5.81	4.02	6.42	5.9
CDIPT	6.67	6.26	6.08	6.68	6.73	6.66	6.78	6.9	6.64	6.74	6.38	6.32	6.6	6.42	6.52	6.16	6.93	6.68	6.33	6.53	6.25	6.33	6.33	6.44	7.28	6.56	6.43	6.46	6.34	6.29	6.03	6.73	6.55	5.6	6.42	6.28	6.45	6.3	6.39	6.65	6.56	6.38	6.29	6.32	6.54	6.27	6.64	6.5	6.55
JRKL	3.96	5.11	5.18	4.25	4.14	4.01	5.06	4.75	4.54	4.2	4.42	4.23	4.81	4.71	4.84	4.68	3.14	3.44	4.9	4.38	4.73	4.88	4.65	5.06	4.2	4.63	4.59	4.55	4.49	4.83	4.71	4.31	4.43	3.73	4.79	4.33	5.57	4.95	5.05	5.21	4.57	4.26	3.82	4.48	5.2	5.73	4.02	4.98	5.35
PTPMT1	3.39	3.37	3.4	3.63	3.82	3.32	3.2	3.91	3.56	3.39	3.63	3.49	3.63	3.5	3.55	3.08	3.09	3.37	3.24	3.36	3.05	3.66	3.19	3.21	3.28	3.52	3.49	3.43	3.54	3.02	2.88	3.23	2.97	2.93	3.82	3.04	3.03	3.07	3.14	3.12	3.28	3.36	3.12	3.29	2.99	2.56	3.75	3.41	2.04
IGHG3	7.23	4.6	3.19	2.86	5	5.79	2.6	0	6.51	5.48	5.15	5.22	3.45	4.56	5.34	0	4.58	8.21	6.17	8.72	4	0.69	6.92	8.11	4.24	9.61	6.66	4.64	3.51	9.18	9.56	9.28	4.51	2.12	0	6.41	5.87	6.96	4.49	8.55	2.06	7.44	3.78	1.6	10.02	10.03	6.97	6.14	2.89
HNF1A	5.42	3.53	3.26	3.98	5.09	5.55	4.2	0	4.39	3.62	5.44	5.37	3.67	3.14	3.89	2.98	3.82	5.73	3.48	4.78	0	4.79	5.33	1.53	3.43	4.75	4.63	4.11	5.27	3.91	3.55	4.15	5.08	4.05	2.14	3.18	4.32	3.49	4.12	2.57	1.71	5.56	3.29	4.62	4.67	3.98	1.43	4.36	4.63
LINC01618	0	0	2.24	1.93	0	0.56	0	0	0.69	0.1	1.69	1.23	1.29	0.23	1.48	0	0	0	0.72	0	0	0.96	0.1	2.58	0.11	0	0.38	0.98	0.39	0	0	0	0	2.73	1.23	0	0	1.17	0	0	1.71	0.1	0	1.48	0	0	0	0	0
PROSER3	4.91	4.91	5.41	5.39	5.2	4.75	4.6	3.52	4.55	4.92	4.4	4.8	5.1	5	4.9	4.47	4.74	5.15	4.9	4.79	5.9	5.03	5.06	5.45	5.03	4.51	5.05	5.02	5.03	4.95	5.81	5.47	6.03	4.82	3.51	4.1	5.25	5.12	5.11	5.09	5	5.03	4.35	5.09	4.51	5.63	2.02	4.04	4.92
EEF1D	6.96	6.1	6.68	6.81	6.73	6.71	6.89	7.15	6.23	5.86	6.3	6.31	6.45	6.26	6.28	6.45	6.58	6.81	6.27	6.31	7.11	6.49	6.49	6.63	6.03	6.23	6.79	6.51	6.62	6.64	7.31	7.1	6.86	5.1	5.46	5.57	6.26	6.42	6.5	7.45	6.63	6.7	5.52	6.29	6.67	6.94	6.24	6.08	6.58
STK26	3	4.01	4.27	2.88	2.93	2.86	2.68	4.22	3.76	3.1	3.14	3.52	4.13	3.61	3.36	1.78	1.96	3.12	3.59	3.49	4.56	3.06	4.2	4.92	3.28	3.43	3.3	3.81	3.83	4.49	3.64	3	3.12	2.58	4.21	4.64	3.36	3.38	3.66	5.37	4.2	3.21	2.61	3.55	2.77	5.2	3.02	4.71	3.34
ZNF891	3.26	4.79	4.81	3.71	3.5	3.37	3.52	2.81	3.63	4.08	3.72	4.2	4.14	4.66	3.9	3.94	3.89	3.05	4.11	3.44	2.18	4.45	3.85	4.28	2.92	3.8	4.05	3.75	3.99	4.56	4.55	3.24	3.76	5.03	4.7	4.52	3.86	4.54	3.87	4.24	5.13	3.85	4.41	4.43	3.22	3.95	3.1	3.55	3.21
CXCL6	3.39	1.42	1.46	0	5.14	0	0	0	3.22	1.83	0.29	2.73	1.63	0.1	0.55	0	0	4.14	1.82	2.08	6.22	0	4.29	0	2.43	2.75	1.49	1.59	2.67	2.77	3.08	5.13	4.71	0	0.64	4.53	2.84	3.02	4.25	0.24	0	0.89	0.8	2.89	0	2.97	5.75	6.87	1.48
TMEM64	5.01	5.76	5.82	5	5	5.44	6.21	7.45	5.7	5.24	5.6	5.61	5.4	5.43	5.82	3.82	4.09	5.26	5.32	5.46	5.85	5.81	5.57	5.7	4.86	5.45	5.27	5.03	5.73	5.54	5.53	5.16	5.11	4.66	5.39	5.4	5.86	5.8	5.66	7.4	5.12	4.88	5.51	5.58	6.09	5.18	4.24	6.31	6.09
KRR1	5.27	6.23	6.28	5.19	5.18	5.43	5.83	5.74	5.6	6.24	5.61	5.65	5.77	6.06	6.15	6.19	5.28	5.18	5.88	5.55	5.35	5.95	5.69	5.91	5.57	5.64	5.8	5.79	5.62	5.98	5.98	5.18	5.3	5.52	6.25	5.86	5.72	5.78	5.86	5.72	5.73	5.54	5.53	5.58	5.62	5.81	4.02	5.59	5.54
LBP	1	3.07	0	0	2.69	2.33	0	0	2.87	1.1	3.21	3.67	1.04	1.1	1.26	0	0	3.14	1.09	2.31	2.68	3.19	1.73	0.25	0.11	3.86	2.41	0	4.38	0.02	0.79	0	2.4	2.41	0	0.11	0	0.34	1	0	0	3.13	1.71	1.43	0	1.52	8.42	5.46	0
AC107021.2	0.79	1.87	2.03	0.82	0.03	0.56	2.07	0.83	1.22	0	0.83	1.1	1.21	1.4	1.09	0.97	0	0.51	1.16	0.41	3.16	1.18	0	0	1.69	0.2	0.25	1.16	0.5	0.38	0.95	1.15	0.37	1.22	1.45	0.6	1.43	0.49	1.08	0.88	2.18	0.55	1.8	0.78	1.99	4.61	1.43	3.05	2.21
AC007224.2	0	0	0	0	0.25	0	0.7	0.25	0.52	0.68	0	0	0	0.89	0.26	0	0	0	0	0	0	0	0	0.25	0	0	0.49	0	0	0.21	0.6	0	0	1.73	0.06	0	0.3	0.17	0.08	0.4	0	0	0.12	0	0.28	0.95	0	0	0.81
ADD3	6.64	7.14	7.09	6.39	6.84	7.07	6.93	6.92	7.12	6.95	7.19	7.22	7.05	7.01	7.03	6.32	6.77	6.51	7	6.94	6.73	7.13	7.14	6.79	7.33	7.33	6.91	6.96	7.07	7.3	6.53	6.41	6.73	7.45	6.58	7.25	7.15	7.2	6.99	6.75	6.84	7.2	7.12	7.28	6.78	6.74	5.52	6.73	6.83
ARIH2P1	0.26	0.37	0.18	0.93	0.03	0.15	0	0	0	0	0	0.23	0.37	0.1	0	0.41	0	0.05	0.09	0.12	0.5	0.52	0.1	0.13	0.11	0	0	0	0.39	0.53	0	0	0.71	0	0	0	0.3	0	0.82	0.24	0	0.34	0	0.37	0	0	0	0.4	0.42
QRICH2	4.16	4.24	4.28	4.77	3.42	3.91	3.22	2.87	2.76	3.07	3.08	3.37	4.46	4.41	3.66	4.21	4.23	3.26	3.64	3.73	4.11	4.78	3.32	3.42	2.43	4.09	4.43	4.23	4.12	3.12	4.64	4.23	4.08	3.11	3.29	3.52	3.18	3.49	3.81	3.97	4.06	4.15	2.61	4.04	3.34	4.41	1.43	2.7	3.25
TMEM121B	0.26	0.48	0	0.58	1.03	0	0.07	0.83	0.1	0.68	0	0.36	1.29	0	0.55	0	0	0.75	0	0.65	0.65	0	0.69	0	1.11	0.2	0	0.24	0	0.02	1.97	1.15	0.23	0	0	0.11	1.43	0	0	0	0	0	0	0	0	1.61	2.43	1.72	1.68
DHX57	5.26	5.75	5.98	5.22	5.5	5.27	5.71	4.89	5.75	5.71	5.63	5.79	5.83	5.56	5.53	5.17	5.36	5.36	5.75	5.85	5.52	5.64	5.75	5.89	5.47	5.65	5.86	5.66	5.85	5.54	5.68	5.65	5.53	5.48	5.35	5.7	5.98	5.5	5.26	6.13	5.68	5.29	5.22	5.72	5.75	5.82	4.24	6.23	5.81
RDM1	0	0	0	0	0	0	0	0	0	0	0	0	0	0	0	0	0	0	0	0.76	0.23	0	0	0	0	0	0	0	0	0	0	0	0	0	0	0	0	0	0	0.88	0	0	0	0	0	1.02	1.43	2.64	0.31
PLG	8.18	6.02	0.42	3.86	7.97	8.25	4.11	1.84	8.21	7.17	8.45	8.21	6.55	5.09	6.68	0	7.78	7.34	7.18	8.04	0.66	7.83	7.84	0.71	5.74	7.93	6.81	6.16	8.08	6.95	1.29	1.25	5.19	7.8	2.81	6.7	3.45	6.59	5.48	0.41	2.08	7.88	6.95	6.71	1.74	0.35	1.43	0	0
TFPI	5.93	6.69	6.53	5.95	6.32	5.9	6.18	5.46	6.3	6.05	5.99	6.27	6.4	6.22	6.23	1.96	5.48	6.22	6.08	6.47	4.57	6.21	6.53	5.86	7.01	6.33	6.11	6.02	6.41	6.05	6.62	6.6	6.66	6.9	6.32	6.69	6.88	6.47	6.38	5.85	6.13	5.92	6.59	6.23	6.84	7.9	5.52	6.97	6.95
C19orf53	5.54	5.01	4.64	5.42	5.65	5.36	5.2	5.55	5.64	5.58	5.24	5.22	5.41	5.01	5.21	4.9	6.02	5.46	5.16	5.37	5.78	5.1	5.11	5.1	6.34	5.42	5.15	5.3	5.09	5.32	4.83	5.63	5.23	5.78	5.63	5.55	5.06	5.15	5.18	5.45	5.18	5.12	5.69	5.11	5.12	5.03	7.87	5.26	5.05
OACYLP	0	0	0	0	0	0	0.6	0	0	0	0	0	0	0	0	0	0	0	0	0	0.78	0	0	0	0.11	0	0	0	0	0	0	0	0	0.73	0	0	0.75	0	0	0.07	0	0	0	0	0	0	0	0	0.42
PNLDC1	3.69	0.59	1.39	0	0.44	0	0	0.99	0	0.32	0	0	0	0	2.09	0	0	0	0	0	0	0	0	1.42	0	1.3	0	4.14	0	0	0	0	0	1.22	0.52	0.79	0	0.87	0	0	0	0	0	0	0	0.15	0	0	0
NAB1	4.88	6.02	6.21	5.24	5.25	5.15	6.13	5.5	5.62	5.55	5.33	5.59	5.93	5.82	6.07	5.94	5.01	4.94	5.87	5.6	5.79	5.69	5.63	5.9	4.57	5.58	5.49	5.43	5.47	5.82	5.7	5.51	5.5	5.5	5.62	5.92	6.34	6.18	5.93	5.78	5.5	5.4	6.05	5.89	6.06	5.94	4.43	6.7	6.36
POLD4	4.27	3.9	4.19	4.38	4.53	4.3	4.4	4.2	4.34	4.16	4.11	3.98	4.15	3.9	4.08	4.18	4.11	4.43	4.14	4.64	4.48	3.89	4.03	4.59	4.5	4.17	4.03	4.12	4.27	4.67	4.62	4.68	4.25	3.22	3.57	3.48	4.39	4.03	3.87	4.49	4.32	4.29	3.01	3.93	4.44	5.01	2.43	3.51	4.45
C9orf116	3.18	2.66	2.88	3.31	3.46	3.47	4.35	1.57	3.01	3.16	3.17	3.28	2.9	2.85	2.22	1.03	2.89	3.56	2.94	3.64	3.75	3.48	3.38	3.45	2.11	2.71	3.22	2.36	3.32	2.26	3.43	3.96	4.3	2.58	3.74	2.65	4.11	3.19	3.12	3.58	2.92	3.4	2.8	3.29	4.02	3.75	0	4.08	4.14
MYPOP	4.8	4.37	4.66	5.41	4.72	4.7	4.3	4.2	4.48	4.61	4.99	4.96	4.72	4.91	4.82	5.1	4.86	4.85	4.42	4.51	4.71	4.91	4.42	4.57	4.11	4.7	4.75	4.92	5.03	4.61	4.87	4.48	4.7	3.77	4.31	3.84	4.17	4.28	4.43	4.3	4.59	4.92	4.1	4.81	3.49	4.47	1.43	3.71	4.07
AC111152.3	1.46	1.41	1.17	1.72	1.86	1.24	1.37	0	0.46	0.81	1.18	1.35	1.3	1.07	0.46	0.37	1.24	1.45	0.24	1.72	2.13	1.64	1.76	1.59	1.11	0.83	1.8	0.88	1.07	1.47	1.61	1.92	2.37	0	0	1.01	1.61	1.26	0.59	1.03	1.46	1.29	0.21	0.94	1.86	2.03	0.43	2.75	1.51
AC018647.2	4.17	4.9	5.09	4.4	4.43	4.81	4.46	4.11	4.45	4.5	4.98	4.54	5.06	5.01	4.97	4.32	3.78	4.22	4.77	4.49	3.88	4.91	4.75	4.93	4.36	4.83	5.02	4.52	5.14	4.53	4.61	4.23	4.48	4.6	5.34	4.77	4.75	4.97	4.39	5.01	4.74	5	4.41	4.92	4.21	5.45	3.43	5.47	4.04
OVOL1-AS1	1.73	0.1	0	0	1.44	1.78	0.07	0	0.69	1.83	2.94	2.02	0	0	0	0	1.09	1.51	0.5	1.2	0	1.52	1.03	1.8	1.11	0.71	1.38	0	1.9	0.8	0.05	0	0.61	0	0.76	0.79	0.01	1.17	0	0	1.33	2.1	1.12	1.74	0	0	0	0	0
C2CD2	5.43	5.46	6.19	5.97	5.9	5.25	6.13	8.05	5.61	5.63	5.15	5.41	6.05	5.74	5.5	6.23	5.32	5.38	5.59	5.82	6.04	5.52	5.47	6.26	5.28	5.7	5.63	5.55	5.3	5.68	6.13	5.91	5.43	4.11	5.25	5.06	6.28	5.54	5.98	5.98	5.81	5.25	4.19	5.18	5.16	5.97	5.68	5.84	6.41
MIR1244-2	4.97	6.38	6.38	4.86	5.16	4.6	6.13	5.76	5.93	6.41	5.32	5.54	5.84	6.47	5.93	5.63	4.71	5.04	5.8	5.8	5.14	5.83	5.79	6.25	5.88	5.67	6	5.82	5.7	6.02	6.92	5.45	5.78	5.81	7.5	6.75	6.55	6.2	6.15	6.86	6.09	5.25	6.34	5.92	6.42	6.29	6.97	7.34	5.87
TRMT2A	6.19	6.05	6.02	6.28	6.28	6.21	6.34	6.16	5.89	5.87	5.91	5.93	6.25	6.26	5.92	5.93	6.27	6.13	5.75	6.07	6.46	6.1	5.95	6.04	4.97	5.83	5.96	5.86	5.92	5.92	6.37	6.4	6.27	4.93	5.91	5.76	6.22	5.96	5.95	6.08	6.23	6.18	5.21	6.04	5.8	5.92	4.75	6.23	6.22
CALM2P2	2.83	3.7	3.54	2.42	3.16	3.2	3.09	3.14	3.4	3.43	3.07	2.93	3.53	3.02	3.6	3.26	3.11	2.72	3.29	3.26	3.12	3.32	3.3	3.24	4.57	3.51	3.09	3.31	3.31	3.22	3.62	3.3	3.52	2.58	3.65	3.89	3.2	3.62	3.5	3.07	3.58	3.32	3.27	2.89	3.18	3.85	5.79	3.89	2.69
MOV10	6.87	6.66	6.87	7.11	6.94	6.95	6.58	5.67	6.62	6.36	6.87	6.75	6.92	6.71	6.44	6.26	6.41	7.11	6.53	6.85	7.41	6.7	6.87	7.3	6.11	6.68	6.65	6.61	6.83	6.46	6.8	7.04	7.2	4.8	6.13	5.71	6.87	6.69	6.65	6.89	6.93	6.9	5.34	6.84	6.33	7.34	5.68	6.05	6.83
VDAC3P1	2.38	2.37	1.98	2.44	2.2	2.22	2	1.99	2.1	1.68	2.15	2.27	2.09	2.34	2.3	1.68	2.31	1.86	2.5	2.2	1.72	2.5	1.91	2.06	1.69	2.39	2.25	1.93	2.21	1.86	1.74	2.23	2.08	2.32	2.3	2.38	2.05	2.38	2.16	2.43	2.28	2.04	2.12	1.37	2.03	1.99	3.02	2.42	2.01
AC002480.1	0	0.95	0.93	0.93	0	0	0	0	0.69	0	0	0	0.5	0.55	0	0	0	0.51	0	0	2.72	0	0	0.84	1.11	0	0.11	0.07	0	0	0.14	0	0.71	0	1.14	0	0	0.97	0	2.16	2.14	0	0	0	0	1.92	0	0	0
INPP5A	5.41	5.13	5.52	5.7	5.38	5.44	5.66	5.73	5.48	5.44	5.45	5.44	5.66	5.74	5.64	5.62	5.14	5.57	5.43	5.22	4.03	5.59	5.55	5.25	4.5	5.49	5.48	5.49	5.64	5.31	5.7	5.81	5.58	4.24	4.56	4.66	5.51	5.73	5.44	4.81	5.06	5.62	4.17	5.43	4.88	4.7	0	4.98	4.87
ZNF165	3.43	3.29	3.68	2.88	3.44	3.06	2.39	0.83	3.8	3.39	4.36	3.56	2.9	3.64	3.13	2.83	3.02	3.2	3.57	3.26	1.13	3.99	3.77	3.27	2.92	3.27	3.36	3.8	4.08	3.42	3.42	2.77	3.42	2.41	3.9	3.67	3.11	4.22	3.54	3.12	3.97	3.6	4.64	3.81	2.75	2.15	1.43	1.54	1.53
ATAD3A	6.16	5.7	5.91	6.44	6.41	6.23	5.98	6.38	5.81	5.88	5.96	5.84	5.76	5.98	5.98	6.27	6.07	6.15	5.9	6.07	6.68	5.85	5.69	5.98	6.05	5.82	5.9	5.84	6.07	5.84	5.98	6.44	6.17	4.56	5.52	5.35	5.83	5.74	5.65	5.21	6.34	6.08	5.42	5.88	5.59	5.35	4.75	5.77	5.76
PHF10	6.05	6.72	6.8	6.28	6.09	6.06	6.67	6.9	6.47	6.26	6.49	6.42	6.53	6.69	6.78	6.41	6.06	5.84	6.7	6.21	6.14	6.64	6.51	6.56	5.71	6.36	6.34	6.51	6.5	6.81	6.36	6.28	6.02	5.72	6.26	6.28	6.48	6.56	6.43	6.73	6.57	6.29	6	6.5	6.57	6.91	4.43	5.82	6.25
LINC02447	1.84	2.69	2.28	1.64	1.83	2.65	1.6	1.57	1.6	2.72	3.27	2.77	2.13	2.73	2.26	1.68	2.2	2.41	2.13	1.81	0	1.89	1.69	1.84	0.11	2.43	2.35	2.11	2.92	1.3	1.83	1.04	1.55	3.41	2.58	1.38	1.7	2.38	1.16	1.83	1.65	2.4	0.8	2.51	1.34	1.09	0	0	1.04
AC112220.2	3.2	4.71	4.53	2.82	3.27	3.22	2.7	2.36	3.37	3.44	3.8	3.53	4.11	4.37	3.69	3.41	3.41	3.07	3.87	3.1	2.37	4.11	4.16	3.76	3.11	3.73	3.94	3.8	3.95	3.8	4.02	3.28	3.51	3.54	4.56	3.49	3.58	3.64	3.71	3.07	3.68	3.93	3.93	3.96	3.26	2.73	0	2.93	2.48
RGPD5	4.89	5.84	6.63	4.99	4.87	4.77	5.23	5.83	5.53	5.47	5.33	5.34	5.79	5.83	5.54	6.85	4.79	4.27	5.89	5.14	6.11	5.56	5.52	5.77	5.03	5.4	5.33	5.32	5.12	5.57	5.94	4.75	5.34	4.67	5.43	5.43	5.71	6.04	5.36	5.96	6.27	5.41	5.22	5.61	5.83	6.07	4.71	5.54	5.76
HSD11B1-AS1	2.58	1.99	1.18	1.76	2.8	2.68	1.29	5.16	1.98	2.42	2.71	2.42	1.37	1.81	2.34	1.08	2.31	2.33	2.09	2.12	1.5	1.52	1.99	1.48	2.11	1.39	2.32	1.98	1.69	1.46	1.73	1.04	1.3	2.58	1.76	1.96	1.09	2.17	2.16	2.8	1.76	2.4	1.5	2.31	0	1.15	5.52	1.29	1.11
PURG	0	1.1	1.3	0.58	0.25	0.15	0	0	0.32	0	0.15	0	0.5	0.81	0.79	3.22	0.82	0	0.38	0.27	0	0.52	0.1	0.37	2.11	0.2	0.6	0.88	0.01	0	1.31	0.45	0	0	0.06	0.79	0	1.25	0.61	1.6	0	0.73	0	0.69	0	0	0	3.01	0
SCEL	1.26	0	0.42	0	0	0	0	2.36	2.1	1.42	0	1.82	0	0	0.09	0	0	0	0	1.48	0	0	2.56	0	0.11	0.71	0	0	0	0	5.31	4.14	3.08	0	4.28	3.15	0.54	0.75	4.19	1.32	1.01	0	0	1.54	0	0	1.43	0	0
MAP1LC3A	5.97	5.3	5.09	5.58	6.03	5.75	5.39	6.38	6.08	6.16	5.53	5.61	5.55	5.58	5.75	5.56	6.84	5.98	5.47	5.32	5.19	5.33	5.55	5.44	6.93	5.63	5.5	5.73	5.67	5.45	5.49	5.89	5.82	5.59	5.54	6.03	4.82	5.87	5.53	4.48	5.92	5.63	6.3	5.67	5.25	4.9	5.24	1.87	5.31
EXOC7	6.83	6.36	6.94	7.41	6.96	7	6.68	6.38	6.35	6.16	6.67	6.77	7.07	6.62	6.32	6.89	6.92	6.8	6.62	6.69	6.8	6.97	6.89	7.08	5.6	6.73	6.9	6.88	6.86	6.5	6.58	7.28	6.79	5.15	5.78	6.03	6.63	6.76	6.53	6.2	6.66	6.82	5.59	6.84	6.72	6.57	5.52	6.51	6.66
CREBL2	6.5	6.86	6.76	6.69	6.55	6.66	6.94	6.9	6.96	6.74	6.83	6.8	6.93	6.78	6.9	6.69	6.71	6.48	6.91	6.86	6.07	6.86	6.69	6.76	6.47	6.96	6.71	6.72	6.8	6.87	6.41	6.48	6.22	7.09	6.96	6.9	6.97	6.91	6.79	6.3	6.91	6.64	7.02	6.75	7.14	6.66	5.34	6.71	7.09
SHISA2	3.58	3.3	4.44	2.67	3.61	3.69	0.35	0	4.29	3.13	4.4	4.16	3.84	3.36	4.01	4.61	3.9	3.28	3.6	2.91	3.97	3.24	4.24	4.08	2.69	3.34	3.24	4.87	4.23	3.62	3.96	4.15	4.12	3.41	3.93	4.11	1.84	4.9	3.34	3.9	4.38	3.69	4.36	3.88	0	0.88	0	4.58	0
GHET1	0	0	0.08	0	0	0	0	0	0	0	0	0	0	0	0	0	0	0	0	0.27	0	0	0	0.48	0	0	0	0	0	0	0	0.04	0	0.41	1.06	0	0	0	0	0.66	0	0	0	0	0	0	0	1.86	0
PAFAH1B1	6.99	7.18	7.34	6.94	7.16	7.11	7.2	7.48	7.41	7.31	7.13	7.17	7.33	7.12	7.34	7.29	7.22	6.95	7.39	7.24	7.4	7.16	7.11	7.1	7.3	7.24	6.99	7.21	7.12	7.34	6.96	7.04	6.94	6.45	6.88	6.96	7.18	7.24	6.97	7.16	7.32	7.05	7.03	7.09	7.29	7.36	6.68	7.26	7.36
CBX1P2	1	1.17	0.72	1.64	0.44	0.56	0.8	0.25	0.84	0	0.83	1.02	0.69	0.6	1.22	1.1	0.67	0.75	1.09	0.86	1.65	1.11	1.37	1.13	0.11	0.97	1.11	1.07	1.08	0.74	0.53	1.26	0.71	0.73	1.27	0.6	0.93	1.12	1.16	1.24	0.96	0.81	0.61	0.69	0.52	0	0	1.17	0.31
C11orf80	4.92	5.41	6.19	5.64	5.08	4.87	3.75	2.12	5.17	5.02	4.62	5.12	5.74	5.48	5.1	5.41	5.7	5.02	5.51	4.81	5.85	5.89	4.98	5.91	3.57	5.28	5.09	5.16	4.93	5.53	5.27	5.07	5.52	3.62	5.66	5.1	5.16	5.35	5.35	4.58	5.77	5.2	4.84	5.63	3.9	5.04	3.02	4.64	4.99
ZSWIM7	5.71	5.56	5.47	5.51	5.84	5.56	5.64	6.01	5.84	5.71	5.5	5.35	5.49	5.61	5.84	5.36	5.84	5.35	5.42	5.5	4.93	5.45	5.29	5.47	6.17	5.46	5.42	5.39	5.47	5.67	5.55	5.57	5.46	5.55	5.68	5.64	5.68	5.52	5.03	6.22	5.68	5.48	5.59	5.61	5.24	4.87	5.52	5.11	5.41
CLK2P1	2.29	2.61	2.62	2.84	2.82	2.44	2.54	1.99	2.27	2.3	2.41	2.38	3.07	2.37	2.32	2.89	3.22	2.86	2.41	2.79	2.83	2.62	2.4	2.54	2.11	2.54	2.33	2.28	2.64	3.09	2.84	3	3.08	1.07	1.62	2.16	2.91	2.81	2.38	2.97	2.15	2.63	1.8	2.88	1.59	2.92	0	2.57	2.34
AC015883.1	3.07	4.35	2.83	2.12	2.73	3.24	3.34	0.47	3.37	4.02	2.53	2.45	2.6	3.48	4.02	2.39	3.45	2.57	2.8	2.08	1.78	2.8	3.03	4.19	4.11	2.78	2.86	3.45	2.84	4.11	2.41	1.7	3.02	3.68	1.81	2.55	2.65	3.43	2.89	4.04	3.29	2.42	3.47	3.28	0.82	1.09	1.43	2.55	1.81
PKN2-AS1	0	0	0.42	0	0.03	0	0.07	0.25	0.98	0.12	0	0	0	0.14	0	1.72	1.11	0	0.5	0	0	0	0	0.99	0	0	0	0	0	0	0	0	0	2.89	0.52	0	0.31	0	0	0	0.18	0	0	0	1.34	0	0	1.34	0
TXLNA	7.03	6.49	6.82	7.02	6.93	6.78	6.7	6.84	6.48	6.6	6.73	6.67	6.88	6.66	6.8	6.94	6.57	6.95	6.82	6.96	7.08	6.7	6.93	7.16	6.06	6.81	6.86	6.83	6.99	6.85	6.97	7.22	6.88	5.65	6.02	6.4	6.77	6.87	6.65	6.4	6.74	6.75	6.25	6.84	6.66	6.92	5.75	6.57	6.77
PRKX	5.54	7.24	7.34	6.88	6.15	5.38	5.87	5.66	5.8	6.01	5.27	5.88	7.18	7.08	6.87	6.19	5.83	5.74	7.01	5.94	6.86	6.69	6.15	6.87	6.39	6.13	6.91	6.08	6.27	6.28	6.53	6.78	6.11	6.24	7.22	6.22	6.57	6.21	5.55	7.21	7.35	5.47	5.93	5.83	5.78	6	3.43	6.39	6.7
ZBTB6	3	4.23	4.49	3.12	3.42	3.15	4.06	4.07	3.75	4.05	3.83	3.49	4.2	4.42	4.36	3.39	2.82	2.66	3.97	3.48	3.45	4	3.84	3.97	3.69	3.78	3.97	3.73	3.75	4.52	4.08	3.36	3.54	3.05	3.55	3.86	4.35	4.2	4.23	4.1	3.24	3.49	3.26	4.02	4.2	4.95	2.43	4.24	4.28
B3GAT1	4.4	1.37	2.64	3.55	3.08	3.26	1.98	0	2.65	2.04	3.9	3.15	3.04	1.17	2.09	0	0.5	3.91	3.24	2.91	6.06	1.47	3.9	3.44	3.43	2.25	2	2.66	2.52	2.26	4.5	2.81	3.55	0	2.1	2.25	2.75	3.12	2.8	3.91	1.53	5.44	0.12	3.24	2.28	3.97	0	5.4	2.93
DYRK2	5.15	5.38	5.03	4.54	5.38	4.68	5.84	4.91	5.06	5.14	4.88	5.05	5.15	4.95	5.33	4.68	3.82	4.91	5.28	5.87	5.78	4.96	5.31	5.45	5.24	4.98	4.98	4.8	4.76	6.04	5.89	5.79	5.94	3.9	5.47	5.51	6.29	5.05	5.53	5.74	4.65	4.55	4.76	4.95	5.28	6.7	2.43	6.73	5.57
ZGPAT	5.27	4.31	4.56	4.88	5.29	5.36	4.38	4.63	4.72	4.38	5.16	5.08	4.63	4.54	4.93	3.81	5.1	5.01	4.71	4.78	4.66	4.91	5.04	4.6	2.69	4.65	4.82	4.48	4.7	5.03	4.85	5.05	4.59	3.8	3.03	3.92	4.48	5.17	4.58	4.64	4.59	5.46	3.29	5.1	4.34	4.34	1.43	2.8	4.42
AC004241.1	1.26	2.07	2.62	1.71	1.9	2.37	2.32	2.25	2.22	2.16	1.69	2.13	1.95	2.1	2.04	0.78	2.2	2	2.13	1.91	1.23	1.85	1.82	3.21	1.69	1.64	2.11	2.11	2.18	0.8	2.14	2.4	1.49	0	2.01	1.38	0.54	2.25	0.5	2.28	1.87	1.89	0.8	2.31	0.99	1.32	0	0	1.37
CTNND1	4.74	5.17	5.15	4.54	4.55	4.62	5.23	4.79	5.17	5.33	4.82	4.87	4.91	4.91	5.14	4.45	4.84	4.48	4.96	4.54	4.59	4.83	4.54	5.09	5.53	5.05	4.82	4.94	4.75	4.54	4.87	4.84	4.55	5.07	5.26	5.2	5.21	5.07	4.89	4.73	5.23	4.65	4.81	4.88	5.07	5.22	3.75	4.08	5.02
AC005495.1	0	1.37	0.82	0	0	0.44	0	0	0.32	1.42	0	0	0	0.81	1	1.23	2.09	0	0	0	0	0.04	0	0	1.11	0	0	0.39	0	3.28	2.48	0	1.23	4.75	1.76	4.18	1.8	2.56	1.31	0.07	0.18	1.73	4.58	2.31	0	0	0	0	0
EIF4EBP1	4.88	4.42	4.06	4.68	5.06	4.73	5.43	6.46	4.31	4.45	4.61	4.37	4.41	4.18	4.37	3.86	4.2	4.92	4.2	5.12	5.96	4.37	4.28	4.21	5.01	4.27	4.31	3.99	4.5	4.29	4.41	4.96	4.86	4.29	4.83	4.28	5.08	4.06	4.4	5.5	4.78	4.46	4.41	4.15	5.13	5.22	7.26	5.45	5.02
AL691432.2	4.49	4.67	4.29	4.36	4.55	4.81	4.76	3.52	4.51	4.36	4.44	4.31	4.62	4.8	4.63	4.31	4.31	4.28	4.32	4.13	4.03	4.71	4.51	4.7	2.69	4.42	4.81	4.55	4.65	3.93	4.67	4.48	4.43	3.32	4.59	4.3	4.13	4.51	4.15	3.86	4.11	4.67	4.27	4.3	3.83	3.73	1.43	2.68	4.09
EIF3M	6.33	6.28	6.11	5.88	6.32	6.27	6.47	6.83	6.84	6.59	6.46	6.27	6.29	6.31	6.67	6.03	6.55	6.23	6.41	6.32	6.08	6.35	6.37	6.22	7.12	6.48	6.28	6.47	6.25	6.51	6.26	6.36	6.08	6.64	6.33	6.62	6.34	6.58	6.34	6.57	6.18	6.07	6.61	6.34	6.41	6.5	7.68	6.52	6.34
SPNS1	2.69	2.64	2.9	2.27	3.2	2.77	3.28	1.99	2.46	3.16	2.37	2.63	2.75	2.8	2.44	2.79	2.96	2.68	2.71	2.68	3.01	2.54	3.07	2.43	4.3	2.57	2.53	3.12	2.97	2.63	2.63	2.54	2.66	3.76	0.14	2.62	2.37	2.78	2.22	3.74	2.15	2.72	2.77	2.76	2.09	2.91	0	2.74	3.51
SNORA26	0	0.59	0.93	0.71	0.76	0	0.7	0	0	0	0.74	0.77	0.63	1.04	1.18	0.57	0.5	0.05	0.72	0	0	1.24	0.1	1.42	0.11	1.2	0.79	1.16	0.86	0.91	1.1	0.26	0.49	0.41	1.38	1.11	0.01	0.49	0.5	1.72	0	0.34	0	0.59	0	0.02	0	0	0
SMIM13	3.7	4.2	4.89	3.6	3.92	3.92	4.23	4.58	4.15	4.23	4.39	4.04	4.17	4.28	4.49	4.24	3.09	3.79	4.54	4.57	3.85	4.32	3.96	4.25	3.28	4.14	4.01	4.24	4.02	4.03	4.34	4.06	3.88	3.77	4.27	4.22	4.53	4.27	4.04	4.4	3.88	4.16	3.97	4.07	4.37	5	2.43	4.8	4.36
TMEM184C	5.3	6.09	6.55	6.18	5.3	5.65	5.22	4.94	5.6	5.04	5.85	6.04	6.29	6.22	5.95	6.98	5.08	5.53	6.04	5.85	5.01	6.32	5.79	5.9	4.01	5.95	6.01	6.02	5.98	5.82	5.7	5.46	5.84	4.24	6.04	5.55	5.55	6.02	6.3	5.71	6.15	5.86	4.93	5.93	5.28	5.33	4.02	5.38	5.51
ABCF1	5.02	4.23	4.77	4.76	5.15	4.98	4.57	4.98	4.71	4.93	4.8	4.86	4.61	4.45	4.59	4.64	4.69	5.08	4.65	4.73	4.42	4.69	4.92	4.89	4.7	4.63	4.96	4.7	4.93	4.53	5.19	4.67	4.91	4.17	4.32	4.72	4.39	4.64	4.39	4.79	4.9	4.73	4.52	4.49	5.24	5.01	3.62	4.47	4.81
LINC01606	3.2	6.04	5.03	5.04	4.33	4.27	0	0	4.29	5.06	4.28	4.58	6.19	5.65	5.06	3.42	4.66	3.43	4.73	3.88	0	5.78	4.24	5.16	3.43	4.72	5.61	5.28	5.69	3.28	4.15	2.75	4.34	4.25	3.86	4.23	1.42	5.12	3.88	4.43	5.09	5.16	3.37	5.47	0	0	2.02	0	0
WDR90	6.85	6.47	6.71	7.16	6.73	6.77	7.38	5.64	6.21	5.99	6.56	6.58	6.85	6.72	6.25	6.07	6.64	6.82	6.33	6.78	7.2	6.71	6.51	6.79	4.81	5.9	6.58	6.47	6.52	6.08	7.16	7.37	7.49	5.09	5.71	5.77	7.08	6.76	6.61	7.03	6.78	6.98	4.86	6.85	6.93	7.25	4.02	6.78	7.54
CA13	4.1	4.57	4.96	3.93	4.13	3.52	3.69	3.22	4.1	3.97	4.46	4.25	4.26	4.37	4.11	4.91	3.41	4.09	4.5	3.73	2.23	4.57	4.13	4.85	4.75	3.9	4.05	3.73	4.3	4.03	3.85	3.75	4.28	4.22	4.47	4.02	3.76	4.15	4.01	4.67	5.04	4.25	4.17	4.54	3.36	3.19	0	4.15	3.55
AC011450.1	1.95	2.82	2.39	2.64	1.61	1.78	0	0.66	1.1	1.1	1.29	1.36	2.37	2.8	2	3.04	2.31	1.44	2.34	1.71	1.85	2.39	2.14	1.06	1.11	1.64	2.77	2.5	2.42	1.91	2.65	0.62	1.43	0.41	1.45	0.79	0.16	1.92	2.04	0.78	2.62	1.97	0.97	1.78	0	2.37	0	2.76	2.04
AL356804.1	0	0	0.18	0	0.03	0	0	0	0.32	0	0	0	0.5	1.04	0	0.33	1.31	0	0	0	0	0.72	0	0	1.11	0.56	0.11	0.88	0.94	0	0.39	0	0.23	0	0	0	0	0	0.5	0.07	0	0	0	0	0	0	0	1.45	0
HIVEP3	3.84	3.24	3.77	4.06	4.21	3.53	3.77	5.12	3.65	4.05	3.46	3.79	3.7	3.88	4.12	1.97	3.14	4.04	4.04	4.36	4.84	3.68	3.89	3.49	3.57	3.56	3.7	3.88	3.26	4.38	4.98	4.79	5.09	3.62	3.29	3.81	4.24	4.02	4.26	3.96	3.59	4.27	3.8	3.71	3.18	5.01	3.75	5.04	4.74
RPS6KA1	6.77	6.09	6.5	6.95	6.8	6.74	5.61	2.19	6.51	5.97	6.72	6.68	6.58	6.26	6.48	6.46	6.39	6.99	6.37	6.83	6.43	6.65	6.52	6.6	5.6	6.4	6.45	6.55	6.62	6.65	6.48	6.75	6.9	5.43	6.21	6.15	6.35	6.25	6.24	6.54	6.59	6.62	5.93	6.47	5.62	6.17	5.75	6.55	6.35
LTBP2	6.25	5.98	6.89	6.66	6.97	6.6	5.55	6.66	6.17	6.07	6.46	6.26	6.9	6.62	6.67	6.28	5.72	6.48	7.08	7.85	8.03	6.34	6.66	6.53	4.5	6.34	6.43	6.88	6.95	5.92	6.69	7.52	6.6	3.9	5.57	6.11	7.42	6.08	7.77	5.66	6.61	6.89	4.67	6.3	6.26	6.78	5.89	5.68	4.94
ZNF320	5.93	7.19	7.5	6.99	6.18	5.71	7.08	4.85	5.52	6.32	5.97	5.85	6.8	7.08	6.81	6.76	6.05	5.82	6.93	6.64	7.23	7.36	6.41	7.16	5.31	6.42	6.9	6.47	6.34	6.51	6.25	6.27	5.96	6.33	6.89	6.28	7.84	6.63	6.61	6.58	6.9	5.86	5.67	6.55	6.8	7.85	3.97	7.07	7.54
LPGAT1	5.43	5.97	6.55	5.43	5.9	5.38	6.21	6.19	6.1	5.84	5.74	5.82	5.83	5.98	6.18	6.04	5.07	5.62	6	6.29	6.82	5.99	6.15	5.92	6.11	5.76	5.83	5.53	5.83	6.42	6.3	5.98	6.11	5.03	5.89	6.05	6.54	6.18	6.26	6.54	5.98	5.69	5.69	6.2	6.33	7.12	5.92	8.14	6.86
AC239868.1	1	2.19	1.93	1.44	0.44	1.78	3.08	0.25	1.65	1.87	1	1.61	2.58	2.15	1.41	1.05	2.02	1.66	1.44	1.2	0.78	1.36	1.42	2.46	1.11	1.43	1.63	1.93	0.9	1.34	2.11	1.26	1.64	2.32	3.49	1.38	1.16	1.49	1.37	2.91	2.14	1.87	0.8	1.14	1.49	2.69	2.02	3.15	1.77
NEO1	6.74	5.94	6.95	6.98	7	7.05	6.67	5.7	6.44	6.22	7	6.99	6.64	6.28	6.34	6.43	6.59	7.01	6.61	6.57	6.52	6.76	7.07	6.61	6.13	6.77	6.72	6.67	6.84	6.16	6.61	7.13	7.12	5.36	5.77	6.16	6.77	6.6	6.43	5.78	6.34	6.62	5.72	6.55	6.48	5.85	4.24	6.51	7.18
AC010973.2	1.67	0.95	1.5	1.12	0.76	1.15	0.8	0.47	0.84	0.68	0.64	0.58	1.63	1.77	1.48	0.33	1.09	0.75	0.62	1.04	2.78	1.57	1.3	0.92	0	0	1.49	1.71	1.08	1.02	2	1.04	1.66	0	0.52	0.38	1.48	1.75	1.77	1.53	0.71	1.81	0	1.95	0.82	1.37	0	0.68	0.97
AC107027.3	2.41	2.76	3.16	1.9	2.4	2.11	2.55	2.52	2.6	2.42	3.04	2.63	3.13	2.45	3.02	3.19	1.59	2.05	2.97	2.41	1.65	3.27	2.82	3.11	1.69	2.75	2.98	2.88	3.12	2.87	3.22	2.49	2.17	0.73	3.03	2.22	1.89	2.84	2.24	3.15	2.47	2.59	2.32	2.64	2.72	2.58	1.43	3.25	3.11
LTBP1	5.61	6.97	7.49	7.58	6.21	5.42	5.81	5.49	6.15	6.07	5.86	5.59	7.49	6.7	6.67	4.52	4.69	5.91	7.12	6.33	6.37	5.73	6.01	7.2	5.11	6.13	6.67	5.85	5.5	5.75	6.49	6.76	5.61	5.39	6.59	6.02	7.06	6.01	6.59	6.06	7.3	5.62	4.79	5.43	5.79	5.27	3.43	3.45	4.77
AC092171.3	2.13	2.53	2.97	2.67	2.2	2.59	2.68	1.47	2.69	1.68	1.96	2.86	2.77	2.64	2.04	3.16	2.41	2.26	1.72	1.48	1.91	2.5	2.3	2.76	1.11	2.6	2.49	1.82	2.05	1.12	2.52	2.26	3.02	1.73	2.58	1.25	1.54	1.81	3.37	2.72	3.05	2.81	1.5	2.11	2.07	1.15	1.43	1.87	1.72
SHROOM4	5.62	5.38	5.71	5.7	5.54	5.87	6.36	5.03	5.32	5.6	5.85	5.8	5.25	5.76	5.81	4.16	5.86	5.71	5.58	5.3	5.34	5.76	5.91	4.99	4.93	5.71	5.72	6.06	5.89	5.16	5.64	5.65	5.46	5.23	5	5.32	6.05	5.87	5.15	5.12	4.7	5.87	5.03	5.89	5.35	3.82	3.43	5.68	5.63
AC003070.1	0.31	0	0.21	0.54	0.71	0	0.14	0	0	0	0.29	0.17	0.24	0.48	0	0	0	0.42	0	0.07	0	0.04	0.78	0.94	0	0.05	0	0	0	0.82	0.5	0.77	0	0	0	0	1.32	0.17	0.11	1.1	0	0	0	0.45	0.28	1.38	0	0.5	1.07
SPNS2	7.43	6.67	7.31	7.88	7.54	7.46	6.58	6.03	6.92	6.38	7.39	7.25	7.34	7.03	6.46	3.18	6.35	7.47	7.04	6.86	5.98	6.69	7.3	7.35	7.07	7.06	7.12	6.62	7	6.61	6.5	7.77	7.63	5.78	6.78	6.46	6.47	6.63	6.79	7.12	7.46	7.22	5.62	7.22	6.35	5.92	2.43	5.94	6.69
PYCR3	5.02	4.34	4.43	4.43	5.13	5.2	4.5	4.86	4.49	4.43	4.84	4.94	4.58	4.33	4.56	4.04	4.02	5.33	4.39	4.41	5.02	4.61	4.21	5	4.75	4.58	4.8	4.04	4.68	3.93	4.75	4.88	4.85	3.71	4.62	3.91	3.87	4.14	3.71	4.94	4.8	4.84	4.13	4.43	4.51	4.32	4.34	5.08	4.31
PSCA	2.76	4.98	3.96	4.54	0.25	0	0	0.66	3.19	3.1	0	1.73	0	0.64	3.43	1.45	0	3.35	3.9	2.16	0	1.24	1.87	5.94	0	0	3.38	3.67	0.27	1.46	1	0	1.55	1	3.43	2.38	0	0	6.3	1.78	4.23	3.55	0	0	0	3.04	0	0.59	0
AC009690.2	1.18	1.95	1.7	1.76	1.14	1.5	1.85	1.36	2.04	2.76	1.74	1.86	2.04	2.43	2.26	2.08	2.89	1.86	1.62	2.08	2.37	1.57	2.3	1.67	2.11	1.39	2.11	2.32	1.69	2.83	1.79	1.26	1.23	2.8	1.91	2.65	1.89	2.12	1.08	2.5	0.92	1.1	2.93	2.51	0.52	2.12	0	0.98	1.89
ABCF2	6.34	6.02	6.3	6.53	6.34	6.35	5.84	6.02	6.09	5.95	6.18	6.16	6.32	6.21	6.17	6.36	5.6	6.34	6.27	6.37	6.73	6.27	6.08	6.45	5.57	6.2	6.18	6.08	6.22	6.19	6.24	6.55	6.46	4.92	6.11	5.76	6.13	6.3	6.12	6.5	6.17	6.25	5.59	6.11	6.5	6.16	6.19	6.92	6.09
MIR4453HG	2.48	4.16	4.23	3.25	2.76	3.06	3.24	0.66	3.1	2.68	3.21	3.13	3.66	4.18	3.91	3.98	2.59	2.88	4.04	3.18	3.37	3.91	3.61	4.01	0.11	3.52	3.53	3.36	3.5	3.4	3.94	3.12	3.08	1	3.71	2.92	3.92	4.01	4.03	4.07	3.79	3.41	2.12	3.47	3.67	4.18	1.43	3.32	3.65
HLA-DQA2	0.48	0	0	0	2.55	0	0.25	0	1.28	0	0	1.41	0	1.01	0	0	0.95	1.25	0	1.4	0	0	0.54	0	0	0.37	0.37	0	0	2.83	1.94	0	0	0	0	0.19	0.95	0.06	1.1	1.62	0	0	0	0	1.12	0.21	0	0.35	2.77
STK40	6.92	6.2	6.37	6.66	6.69	6.73	6.45	7.01	6.59	6.53	6.74	6.58	6.66	6.52	6.92	6.8	6.61	6.82	6.59	6.54	6.49	6.71	6.56	6.57	6.47	6.62	6.6	6.73	6.73	6.84	6.69	6.44	6.67	5.46	5.62	5.82	6.43	6.67	6.57	5.81	6.68	6.87	6.43	6.56	6.67	5.95	5.34	6.58	6.59
ATOH8	5.51	6.35	5.75	6.59	4.92	5.92	6.19	6.58	5.43	5.72	4.98	4.89	6.05	5.95	5.78	5.36	6.25	5.58	5.47	4.24	2.53	6.59	5.7	4.38	4.86	5.37	6.17	5.4	5.21	5.18	6.61	5.51	4.88	5.58	4.81	5.73	5.48	6.22	5.43	4.28	5.53	5.95	6.16	5.28	5	1.61	4.24	6.34	4.95
PSENEN	3.9	3.19	3.21	3.75	3.98	3.96	3.69	3.47	3.58	3.89	3.74	3.86	3.5	3.56	3.58	3.33	3.89	3.92	3.68	3.93	4.49	3.61	3.84	4	4.43	3.83	3.79	3.96	3.76	3.4	3.16	3.79	3.42	3.27	4.15	3.98	3.7	3.61	3.69	3.95	3.76	3.38	3.73	3.74	3.74	3.64	5.89	3.77	3.69
LINC00894	5.07	4.98	5.42	5.05	5.26	5.16	5.28	4.57	5.03	5.09	4.99	5.12	5.19	5.25	4.88	5.84	6.12	5.09	5.18	4.8	4.66	4.63	5.18	5.6	3.63	4.18	5.18	5.35	5.19	4.58	5.77	4.79	4.85	3.85	4.02	5.09	5.26	5.38	4.84	4.74	5.14	5.26	4.37	5.25	4.77	6	0	3.2	5.48
COL8A2	3.09	1.78	4.66	3.72	3.59	2.26	2.42	1.12	3.32	2.47	3.32	2.88	3.67	2.26	2.79	0.65	1.5	3.99	3.95	5.34	6.44	1.76	3.63	4.65	0	2.88	2.49	1.71	2.27	2.67	4.1	4.85	3.17	0	2.41	3	3.54	3.05	4.7	3.2	3.83	2.55	0.61	1.11	2.7	4.32	2.43	5.69	3.99
RPS26P3	5.43	5.94	5.56	5.21	4.26	4.34	4	6.42	5.28	6.16	4.78	5.08	4.74	4.23	5.39	5.24	4.81	6.07	5.23	5.84	5.76	4.75	5.03	5.87	4.84	3.71	5.07	4.75	4.91	3.98	5.78	4.04	3.86	4.75	5.8	5.14	5.82	5.47	5.17	6.25	4.95	5.12	5.35	4.17	5.12	6.11	7.58	6.02	5.84
CANX	7.94	7.99	7.74	7.91	8.23	8.09	8.4	8.31	8.33	8.16	8.11	8.05	8.13	7.99	8.28	7.89	8.32	8	8.13	8.18	8.57	8	8.03	7.8	8.97	8.46	8.1	8.18	8.08	8.2	7.55	8.28	7.89	8.33	7.88	8.32	8.36	8.21	7.99	8.19	7.98	7.91	8.18	8.04	8.71	8.26	8.55	8.35	8.55
MPP5	6.13	6.32	6.69	5.77	6.07	6.48	5.39	5.38	6.72	6.43	6.76	6.63	6.27	6.22	6.52	6.72	6.57	5.82	6.44	6.09	4.91	6.64	6.62	6.13	6.84	6.45	6.11	6.7	6.56	6.44	6.25	5.7	6.02	6.92	6.23	6.65	5.54	6.88	6.54	5.76	6.23	6.67	6.9	6.81	5.59	4.95	4.6	6.15	5.61
AC087045.3	1.41	6.33	4.78	4.53	1.03	4.22	0	0	2.69	3.39	3.79	3.4	4.6	6.21	6.39	0	3.45	2.18	5.42	2.54	0	5.27	3.05	2.03	3.57	3.96	5.89	5.13	5.97	3.66	3.49	0.62	3.52	4.08	3.81	4.39	0	5.36	1.77	1.24	4.36	4.54	1.97	4.11	0	0	0	0	0
ZBTB37	4.81	5.83	6.14	5.2	4.97	4.92	5.21	5.35	5.22	5.31	5.31	5.45	5.62	5.85	5.58	5.81	5.24	4.85	5.5	5.07	4.56	5.49	5.46	5.57	4.11	5.4	5.38	5.61	5.44	5.62	5.73	4.9	5.18	5.69	5.43	5.37	5.26	5.6	5.38	5.51	5.4	5.29	4.4	5.48	4.77	6.3	3.43	5.7	5.49
C8orf88	1	1.99	1.9	1.71	0.44	0.78	0.98	0.99	1.42	0.1	1.42	0.77	1.44	1.29	1.09	2.59	0.09	1.44	1.77	1.04	0.5	1.04	1.3	1.19	0.11	1.09	1.6	1.07	1.44	1.3	1.6	1.54	1.61	0	1.23	0.38	1.01	1.56	1.08	0.07	2.05	1.45	1.12	0.24	0.52	0.88	0	0	0
PPIAP87	0.5	0.4	0	0	0.54	0.52	1.15	0.54	0.65	0.65	0	0.18	0	0.22	0	0.27	0	0.52	0.2	0.5	0	0	0	0.59	0	0	0.5	0	0	0	0.07	0.8	0.12	0	1.09	0.03	1.05	0.61	0.35	1.27	0.3	0	0.69	0	0.27	0	0	0.47	0
ARAF	6.84	6.57	6.55	7.09	6.91	6.9	6.58	6.67	6.79	6.59	6.58	6.71	6.79	6.67	6.74	6.85	7.05	6.97	6.62	6.57	6.79	6.63	6.65	6.7	6.66	6.78	6.66	6.82	6.73	6.81	6.66	6.85	7.02	5.93	5.92	6.49	6.58	6.8	6.77	6.51	6.77	6.88	6.39	6.69	6.37	6.32	5.52	6.42	6.36
HPCAL1	6.52	6.59	6.35	6.74	6.56	7.01	7.97	5.43	6.51	6.58	6.66	6.4	6.49	6.63	6.62	5.87	6.71	6.86	6.5	6.56	6.06	6.68	6.48	6.23	6.85	6.53	6.5	6.36	6.47	6.76	6.28	6.49	6.53	6.3	6.46	6.21	7.55	6.44	6.15	6.58	6.37	6.72	6.3	6.51	7.56	7.97	5.82	5.97	7.15
RPS6KL1	4.25	3.39	3.9	4.12	4.55	3.86	3.51	4.88	3.75	3.95	4.17	3.85	3.89	4.18	4.42	5.41	3.5	4.57	3.72	3.69	2.28	3.65	3.57	3.83	3.36	3.73	3.93	4.1	4.45	3.75	5.07	4.54	5.07	1.32	3.11	3.08	4.01	4.77	4.39	2.26	4.04	4.46	2.75	4.67	3.72	2.69	2.43	3.74	4.68
CMAS	5.52	5.65	5.6	5.47	5.58	5.56	5.91	5.71	6.07	5.68	5.75	5.7	5.68	5.6	5.81	5.42	5.44	5.61	5.73	5.67	5.67	5.75	5.59	5.74	5.89	5.74	5.61	5.48	5.54	5.52	5.31	5.33	5.1	5.86	5.97	5.59	5.77	5.6	5.6	5.5	5.75	5.44	5.43	5.38	5.79	5.74	4.6	6.01	5.72
TRANK1	5.28	4.04	4.75	4.78	5.64	5.06	5.79	5.34	5.05	4.61	5.07	5.12	5.09	4.86	4.56	2.77	5.1	5.97	4.99	6.06	6.56	3.65	5.87	5.53	3.92	5.29	5.25	5.37	5.17	5.35	6.17	6	5.52	3.5	3.47	4.86	5.92	4.96	5.71	5.51	3.94	4.76	2.97	4.63	5.61	6.38	4.02	5.26	6.19
KCNK15	2.82	0.87	3.32	1.21	2.9	1.83	0	2.25	1.76	1.9	1.59	1.73	1.29	0.23	1.48	0.33	0.82	3.22	1.92	2.27	3.26	0	2.17	4.21	2.69	2.56	1.25	1.98	0.69	1.02	3.94	3.94	4.16	0	2.86	1.7	0	2.17	3.18	0	3.05	1.23	0.38	1.59	1.21	0	3.02	0	0
GBA2	7.73	7.57	7.62	8.07	7.76	7.79	7.29	7.19	7.54	7.3	7.65	7.54	7.74	7.7	7.7	7.86	8.05	7.68	7.81	7.4	7.01	7.81	7.63	7.57	6.72	7.65	7.7	7.81	7.77	7.63	7.38	7.69	7.62	6.71	7.14	7.15	7.22	7.67	7.58	7.12	7.77	7.71	7	7.62	7.23	7.13	4.6	6.21	7.38
TSR2	6.53	6.21	6.21	6.47	6.53	6.54	6.47	6.74	6.91	6.76	6.47	6.3	6.43	6.37	6.5	6.29	6.79	6.5	6.36	6.2	6.42	6.43	6.31	6.39	7.05	6.56	6.47	6.53	6.35	6.34	6.19	6.33	6.05	6.19	6.51	6.2	6.21	6.37	6.35	6.35	6.5	6.34	6.35	6.21	6.27	5.56	5.24	5.89	6.22
SASH1	5.59	6.71	7.46	6.4	6.01	5.82	6.62	8.07	5.94	6.12	5.65	6.05	6.91	6.27	6.42	5.9	5.73	5.86	6.87	5.86	4.74	6.1	6.26	7.06	5.99	6.04	6.05	6.16	6.34	5.84	6.8	6.55	6.25	6.02	6.65	6.12	6.49	6.45	6.38	6.13	6.72	5.73	5.96	6.06	6.43	6.22	4.75	5.27	6.79
AL022323.3	3.32	3.09	2.22	1.12	3.61	3.53	3.91	1.57	4.52	5.13	3.21	3.27	1.97	3.75	4.04	1.28	4.5	3.72	3.16	2.14	3.99	2.74	2.61	2.13	4.97	3.32	3.57	4.49	2.6	3.14	3.38	1.31	2.19	5.76	2.65	4.86	3.22	3.99	2.34	2.36	3.26	3.73	5.5	4.41	1.83	2.15	0	2.29	3.45
CD55	5.7	5.96	5.97	6.09	6.02	5.32	5.59	4.98	6.41	5.87	5.44	5.94	5.59	5.57	5.92	6.37	5.41	5.49	6.1	5.95	6.68	5.92	5.91	6.34	5.43	6.25	5.66	5.92	5.6	6.18	6.15	6.01	5.8	4.32	6.26	5.87	5.91	6.42	6.32	6.05	6.46	5.55	5.25	5.7	5.44	6.65	6.75	6.3	5.37
HSP90AB1	8.58	7.82	7.58	7.9	8.3	8.08	8.3	8.78	8.45	8.38	7.95	7.98	7.96	7.79	8.13	7.89	8.69	8.06	8.05	8.02	8.39	7.93	7.94	7.91	9.64	8.34	7.96	8.07	7.94	8.32	7.53	8.32	7.91	8.62	7.91	8.4	8.02	8.13	8	8.34	8.11	7.95	8.34	7.89	8.49	8.24	9.75	8.08	7.89
SELPLG	4.67	2.71	2.3	3.1	4.6	3.69	5.28	3.42	3.75	3.29	2.94	3.66	4.11	2.83	3.04	1.37	2.09	5.42	3.82	5.82	5.52	2.04	4.72	2.97	4.01	4.31	3.8	3.05	3.27	5.28	5.94	5.44	5.04	1	2.41	3.86	5.56	3.78	4.64	5.1	1.96	3.82	2.26	2.24	5.42	5.9	6.08	4.91	5.11
HELT	0.09	2.56	2.82	3.44	0.03	2.22	0	0	1.69	0.32	1.64	1.53	3.45	3.71	1.73	0	0.82	0	1.24	0	0	3.07	0	0	0.11	0.56	2.72	1.98	2.18	0.02	0	0	0.81	0	2.45	0	0	1.34	0	0	2.14	1.5	0	1.37	0	0	1.43	0	0
FAM160B1	4.15	5.52	5.83	4.79	4.66	4.53	5.41	6.07	5.16	4.95	4.82	5.06	5.27	5.35	5.54	4.74	4.5	4.46	5.21	4.98	5.04	5.12	5.23	5	4.57	5.14	4.87	4.9	4.76	5.19	5.21	5.16	4.88	4.43	4.89	5.02	5.61	5.3	5.39	5.58	4.92	5.04	4.31	5.1	5.11	6.18	4.24	5.26	5.52
AP000787.1	2.41	3.8	3.47	3.05	1.25	1.93	2.16	2.26	1.91	2.28	2.08	2.34	3.57	3.14	2.1	2.4	1.84	1.64	3	2.47	0	2.65	2.81	3.43	1.11	1.6	2.51	2.19	2.48	2.94	3.28	2.74	2.03	1.73	3.76	1.98	1.94	2.84	3.66	2.44	3.72	2.53	0.89	2.2	2.07	2.7	0	1.29	1.81
PRR29	2.38	3.16	2.99	3.35	2.87	1.88	3.8	2.92	1.99	2.68	1.7	2.03	3.02	2.74	2.58	0.91	1.82	2.78	2.79	2.86	2.82	2.93	2.4	3.48	1.11	1.91	2.65	2.43	1.82	2.44	3.43	3.43	2.91	1.66	2.45	2.25	3.32	2.78	2.24	1.32	2.99	2.48	1.26	2.37	1.99	1.92	0	3.87	3.29
TLDC2	2.58	0.69	1.67	1.51	2.25	2.73	0.35	0.25	3.19	4.08	3.34	3.04	1.29	2.81	1.73	0	2.82	3.6	2.53	3.16	0.78	2.76	3.3	1.19	2.69	3.22	2.7	4.14	3.24	1.86	3.05	1.54	2.71	0.73	1.45	2.32	1.09	2.56	1.91	0.78	1.65	3.45	3.19	3.67	0.73	1.73	0	3.03	0.97
PRH2	0	0	0.26	0	0	0	0	0	0	0	0	0	0	0	0	0.06	0	0	0	0	0	0	0	0	0	0	0	0.54	0	0	0.42	0	0	0	0	0	0	0	0	0	0	0	0	0	0.13	0.16	0	0	0.18
BMS1P14	0	0	0	0	0	0	0	0	0	0.03	0	0	0	0	0	0	0	0	0	0	0	0	0.17	0	0	0	0	0	0	0	0	0	0	0	0	0.32	0.93	0	0	1.65	0	0	0.1	0	0.7	0	0	0	0
RAD23B	6.75	6.79	6.79	6.88	6.76	6.79	6.81	7.28	6.9	6.76	6.87	6.82	6.95	6.76	7.01	6.45	6.47	6.78	6.87	6.88	6.74	6.88	6.95	6.84	6.85	6.83	6.68	6.76	6.76	6.94	6.62	6.92	6.73	6.84	6.9	6.94	6.94	6.92	7.12	6.76	6.78	6.7	6.97	6.74	6.75	7	7.29	6.78	6.86
FCSK	6.83	6.35	6.63	6.98	6.82	6.88	6.77	5.88	6.46	6.12	6.63	6.6	6.72	6.64	6.39	6.72	6.48	6.86	6.36	6.5	6.35	6.63	6.36	6.69	5.84	6.49	6.56	6.42	6.61	6.17	6.43	6.71	6.62	5.11	5.97	5.68	6.41	6.22	6.17	6.79	6.76	6.7	5.36	6.45	6.38	5.55	4.02	6.82	6.68
WDR66	4.08	5.35	5.51	5.31	3.98	4.42	5.91	4.11	5.02	4.6	3.9	5.05	5.34	5.27	4.96	1.28	4.86	4.04	4.77	4.58	2.33	4.93	4.72	5.18	4.37	4.91	5.39	5.21	4.83	4.48	5.5	5.36	4.61	5.47	4.9	4.59	5.06	4.83	3.81	3.57	4.97	4.37	4.07	4.61	1.34	5.25	3.02	2.82	1.86
TMEM17	3.23	4.11	4.23	3.33	3.23	3.07	3.66	2.99	3.9	3.63	3.65	3.59	3.88	4.15	3.61	4.16	3.09	3.05	4.26	4.06	3.16	4	3.27	3.62	2.69	3.34	3.81	3.66	3.62	3.05	3.3	3.28	3.14	3.12	3.95	3.3	4.01	3.49	3.42	4.14	3.6	3.73	2.84	3.38	2.58	2.42	2.43	4.38	2.6
AC145423.2	0	1.64	0.57	0.44	0.25	0	0	0.66	0.98	1.68	0.74	0.23	0.21	1.4	0.67	0	0	0.05	1.31	0.65	1.23	0.52	0.48	1.25	2.11	0.71	0.88	0.66	1.01	0	0.95	0.04	0.71	0	1.14	0.11	0.54	0.63	0	1.4	1.59	0.45	0	1.64	0.28	1.15	0	0	0.42
AL021368.2	2.53	3.87	3.85	2.42	2.66	2.61	3.54	3.13	3.28	3.52	3.32	3.47	3.22	3.83	3.84	2.7	3.07	2.31	3.46	2.83	2.64	3.46	3.5	3.1	2.2	2.85	3.61	2.91	3.5	3.69	3.96	2.57	3.04	2.3	2.92	3.24	3.76	3.44	3.52	3.65	3.25	3.26	1.8	3.6	3.45	4.06	1.84	2.1	3.51
FAM151B	1.41	2.17	2.94	2.33	2.03	1.56	2.07	0	1.69	1.51	2.26	2.27	1.85	1.4	1.67	1.33	1.82	1.69	1.77	2.04	1.03	2.57	1.54	2.25	1.69	1.64	1.75	1.71	1.73	1.61	1.19	0.91	1.23	3	2.7	2.25	1.3	1.75	1.56	1.72	2.37	1.55	1.71	2.18	2.14	2.29	1.43	2.2	3.1
CHKB-DT	3.43	4.28	3.81	3.46	3.17	3.24	2.96	3.47	3.13	3.32	2.74	3.36	3.77	3.44	3.2	3.44	3.31	3.48	3.36	3.26	3.13	3.37	3.07	4.3	2.92	3.17	3.49	3.26	4.33	3.9	3.22	3.36	2.93	5.01	3.03	3.98	3.38	3.49	3.54	4.68	3.58	3.2	3.29	3.01	2.34	3.28	3.43	4.13	3.96
CAVIN3	4.31	3.56	3.55	4.16	4.63	4.06	5.06	4.43	4.39	4.27	3.34	3.79	3.54	4.14	4.36	1.78	3.82	4.34	3.49	4.46	4.79	3.06	3.78	3.51	4.2	3.73	3.64	4.11	3.36	3.38	4.25	5.23	4.14	3	3.69	4.25	5.03	4.14	4.47	3.01	3.61	3.64	3.55	3.85	4.89	4.26	4.43	5.09	4.75
CAPN12	6.1	4.69	3.85	4.74	5.87	5.6	5.97	2.52	4.64	4.48	5.03	5.05	3.77	3.59	4.94	4.6	3.75	5.3	4.43	4.78	5.49	5.1	5.54	3.38	3.81	4.48	4.84	4.18	5.12	4.61	5.54	6.04	6.18	3.73	3.16	4.73	6.4	5.05	5.25	2.93	4.52	5.36	3.75	5.4	5.32	5.47	0	4.3	6.91
AL355075.2	0	1.48	1.85	0.29	0.61	0.3	0.6	0	0.52	0	0.83	1.42	1.95	1.34	1.34	1.97	0.09	0	1.16	0.54	0.33	1.76	0.78	1.53	0	1.09	0.79	0.98	1.69	1.97	1.57	1.26	0.08	0	0	0	0.93	1.25	0.91	1.53	0.33	0.1	0	1.54	0	1.77	0	0.4	1.04
NOXRED1	1.73	2.42	2.65	0.93	1.76	1.37	1.42	0.25	1.32	1.32	1.92	1.1	2	2.26	1.09	0.85	0.82	0.63	1.16	0.95	0.13	2.21	1.91	1.88	1.11	1.64	1.79	1.62	2.42	1.12	1.67	1.7	1.66	0	1.06	0.11	2.05	2.07	1.77	2.69	1.87	1.29	1.38	1.87	1.07	2.15	0	1.11	0.97
AC007336.1	0.55	2.66	3.41	0	0.9	0.15	0	0.47	1.32	1.1	0	0.68	1.95	2.62	1.9	1.72	2.09	0.96	1.09	0.95	0.5	0	0.24	1.88	0	1.71	1.7	1.66	0.69	1.02	1.39	0	0.23	3.27	1.52	2.75	1.54	2.3	1.37	1.32	2.14	0.45	2.71	2.14	0	2.21	0	1.05	2.18
WDCP	3.95	4.03	4.41	4	3.71	3.53	4.21	4.23	3.78	3.37	3.71	4	4.17	4.09	4.39	4.24	3.54	3.84	4.14	4.08	3.18	4.14	3.72	4.03	3.11	3.93	3.86	4.07	3.73	4.13	4.36	3.62	3.62	2.93	3.93	3.6	4.43	3.93	3.42	4.86	3.61	4.09	3.32	3.69	4.06	4.38	2.43	5.04	4.45
STAT5B	7.17	6.9	6.98	7.11	7.02	7.17	7.1	8.14	6.97	6.88	7.24	7.11	7.06	7.01	7.1	7.6	6.98	7.14	7.13	7	7.01	7.27	7.18	7.02	6.51	7.16	7.09	7.08	7.18	7.18	7.02	7.14	6.93	6.27	6.23	6.75	6.98	7.11	6.95	7.08	6.78	7.12	6.37	7.12	7.07	7.28	5.89	7.12	7.16
PDCD6IPP1	2.36	2.84	3.53	2.82	1.89	2.64	2.03	2.92	2.54	1.76	2.83	3.03	3.12	2.94	2.74	3.21	1.37	2.28	2.93	2.78	2.64	2.95	2.64	2.65	1.52	2.85	2.49	2.53	2.86	2.39	2.64	2.44	2.58	2.02	1.7	2.1	2.48	2.34	2.76	2.13	2.95	2.76	1.74	2.3	3.29	3.21	0.43	2.71	2.48
AP001628.1	0	0	0	0	0.25	0	0	0	0	0	0.15	0.23	0	0	0.09	0	0	0	0	0	0.91	0	0	0	0.11	0	0	0	0	1.02	0	0.26	0	0	0	0	0	0	0	1.72	0	0	0.38	0.11	0	0.56	0	0	0
CHST6	0	3.34	4.84	3.68	0	0.62	0	0	0	0	0	0	2.68	0.06	0.49	0	0.09	0	1.77	2.83	3.24	1.27	0.1	5.09	0	0	0	0	0	1.3	0.36	2.47	2.02	2.53	3.99	0.79	0.59	0	0.5	3.16	3.8	1.1	0	0	0	1.77	0	3.1	0
SNORC	3	1.73	2.22	2.55	3.35	3.17	3.65	1.36	2.76	2.83	3.48	3.39	2.77	2.4	2.13	3.23	2.96	3.69	2.38	2.54	5.08	2.47	3.21	3.37	3.81	2.64	2.79	2.71	2.62	2.17	2.91	2.88	3.58	1	2.64	2.38	3.13	2.81	1.72	3.53	2.92	3.32	2.19	2.89	2.82	3.83	0	4.3	3.58
LINC01671	4.2	4.97	5.22	5.3	4.85	4.88	5.74	0	4.71	3.8	4.55	5.03	5.39	4.84	4.52	0	3.84	4.82	4.82	4.06	2.28	5.16	4.32	5.1	5.47	4.94	5.22	4.51	5.36	3.38	3.67	4.46	4.91	3.46	5	4.27	5.58	3.95	3.42	4.06	5.24	4.56	4.16	4.4	4.31	2.85	0	4.06	4.84
AL596202.1	2.41	2.39	3.06	2.25	0.9	1.56	1.8	0.47	1.52	2.32	2.26	2.33	2.6	2.69	2.34	1.68	1.96	1.91	2.75	1.76	1.13	2.36	2.45	2.73	1.69	1.97	2.79	2.36	2.57	2.17	2.7	2.09	1.99	1.22	2.7	1.79	2.05	1.75	1.91	2.36	1.96	2.64	0.38	2.28	1.95	1.77	2.43	1.84	2.15
CD82	6	6.24	6.58	6.96	6.1	5.84	4.78	5.83	6.35	6.55	5.48	5.83	6.75	6.26	6.06	4.6	5.62	6.14	6.52	6.39	7.37	5.91	5.59	7.06	7.15	6.15	6.21	6.09	5.67	6.04	5.74	6.16	5.55	3.85	6.7	5.86	5	5.79	5.68	5.65	7.23	5.88	5.55	5.56	4.83	5.78	4.43	4.41	5.2
SLC5A1	2.34	5.91	2.08	3.95	3.59	4.83	6.68	0	5.01	3.04	4.71	5.73	5.19	4.29	4.22	1.75	0	3.94	3.34	3	0.65	5.79	3.63	0	3.69	5.85	6.63	2.89	5.73	1.86	3.08	3.83	3.75	3.27	2.58	3.6	5.76	3.32	0.5	3.61	2.14	3.21	1.38	3.89	3.49	0	0	0.5	4.89
TNFSF10	6.67	6.17	5.81	6.08	7.22	6.57	6.94	5.45	6.89	6.58	6.79	6.84	6.66	5.89	6	6.08	5.96	6.86	6.17	6.85	7.34	6.25	6.82	5.88	7.92	6.91	6.44	6.56	6.69	6.26	6.12	7.34	7.15	6.35	6.29	7.02	7.22	6.6	6.8	5.78	5.9	6.37	6.43	6.39	6.92	7.49	6.64	7.29	6.98
AC127521.1	2.13	1.48	2.13	1.29	2.14	2.6	0.7	0	1.6	0.68	2.61	2.27	1.69	1.45	0.9	0	1.5	2.05	1.03	2	0	2.27	2.34	2.54	0.11	0.97	1.81	1.32	2.21	1.8	1.58	2.49	2.88	1.89	0.86	1.88	0.48	1.69	1.37	2.43	1.93	2.48	1.02	2.59	0.73	1.42	0	1.54	0.53
MCUR1P1	0	0.69	0	0.12	0	0.3	0	0.47	0.52	1.1	0.64	0.77	0	0.73	0	0.13	0.09	0.22	0	0	0	0.04	0.48	0	0.11	0	0.38	0.77	0.5	0.38	0.23	0.04	0	1.58	0.52	0.6	0.43	0.75	0.24	0.53	0.59	0.45	1.5	0.59	0	0	1.43	0.29	0.31
AP003498.2	1.13	0.07	0	0	1.4	1.72	0	0	0.73	1	1.49	1.2	0	0.01	0	0	0.5	1.59	0	0.95	0	1.14	1.12	0	0	0.79	0.44	0.2	0.71	0.91	0	0	0	1.87	0	1.6	0	1.07	0	0	0	1.4	1.63	1.57	0	0	0	0	0
BLACAT1	1.73	0.78	3.93	2.88	2.9	0.15	0	0	1.22	0.68	0	1.73	3.6	2.67	0.67	0.97	0	2.09	2.27	2.62	4.92	2.21	1.59	5.88	2.11	1.56	0.96	0.07	0	0	2.8	4.06	3.77	0	3.03	1.38	0.01	1.69	0.24	3.01	3.7	0	0	1.11	0	4.66	0	4.5	1.72
DDAH2	5.37	4.3	4.22	4.58	5.36	4.94	4.3	5.8	4.98	5.25	4.76	4.38	4.32	4.68	4.43	3.74	4.87	5.03	4.34	4.44	4.01	4.54	4.59	4.85	5.1	4.65	5.04	4.58	4.53	3.96	5.39	5.42	5.04	3.44	4.88	4.35	4.41	4.17	4.66	4.38	4.95	4.77	4.5	4.69	4.21	4.06	5.19	4.24	4.68
SDC3	6.52	5.13	6.43	6.15	6.73	5.97	6.82	6.99	6.41	6.26	5.65	6.13	6.48	6.05	6.53	4.26	5.72	6.63	6.11	7.28	7.49	4.79	6.68	7.04	5.63	6.29	5.89	6.44	5.89	6.14	6.95	7.22	7.13	4	5.48	5.73	7.48	6.87	6.68	6.35	6.34	6.31	5.31	6.43	7.45	6.89	5.34	6.6	6.88
RNF168	4.79	5.62	5.73	5.01	4.85	4.83	5.4	5.44	5.21	5.36	4.95	5	5.43	5.29	5.58	4.87	4.72	4.68	5.63	5.19	5.73	5.25	5.25	5.38	4.7	5.01	4.86	5.21	5.01	5.8	5.76	5.11	4.76	4.99	5.47	5.39	6.04	5.27	5.32	5.14	5.46	5.07	5.05	5.12	4.91	5.63	3.02	5.49	5.17
GXYLT1	4.56	5.47	6.01	4.49	4.98	4.72	5.73	5.19	5.7	5.49	5.02	5.24	5.2	5.44	5.64	5.65	5.35	4.66	5.57	5.29	5.93	5.37	5.24	5.49	5.43	5.26	5.21	5.21	5.02	5.51	5.37	4.61	4.7	5.03	5.5	5.42	5.8	5.63	5.42	5.73	5.44	5.27	5.4	5.28	5.95	5.49	3.75	5.69	5.77
BBS10	3.46	5.18	5.29	4.29	3.83	3.92	4.77	4.93	4.26	4.17	4.75	4.86	5.02	4.89	4.95	5.23	3.02	3.6	4.64	4.69	3.78	4.79	5.01	4.74	3.69	4.53	4.62	4.41	4.55	4.99	4.72	4.37	4.39	3.54	4.49	4.39	5.07	4.72	5.02	4.74	3.82	4.59	3.44	4.65	5.3	5.29	2.43	5.14	4.73
AC022784.6	0	0.78	0	0	0	0	0.9	0	0	0	0	0.1	0.95	0.81	0	0	0	0	0	0	0	0.62	0	0	0	0	0	0	0	0	0	0	0	0	1.14	0	0.3	0	0	0	0.59	0	0	0	1.34	0.26	0	0	0.53
CUL4A	6.55	6.82	6.94	6.62	6.61	6.65	6.6	7.02	6.85	6.75	6.76	6.77	6.81	6.78	6.88	7.06	6.43	6.41	6.8	6.74	6.4	6.86	6.74	6.81	6.32	6.79	6.68	6.76	6.72	6.9	6.65	6.67	6.66	5.89	6.57	6.63	6.9	6.86	6.77	6.74	6.85	6.74	6.39	6.75	6.21	7	6.02	7.1	6.85
DPY19L4	4	6.04	6.38	5.05	4.1	4.01	4.53	5.19	5.28	5.16	4.97	4.97	5.72	5.87	5.35	5.56	4.02	3.86	5.53	4.6	5.61	5.57	5.04	5.48	3.57	5.09	4.98	4.99	4.87	5.24	5.08	4.36	4.56	4.21	5.51	5.21	5.33	5.36	5.48	5.51	5.7	4.88	4.69	5.41	4.84	5.54	3.43	5.62	5.44
DDAH1	7.02	7.29	7.19	7.31	7.29	7.41	7.1	4.85	7.26	6.83	7.5	7.55	7.35	7.13	7.22	5.47	6.9	7.27	7.29	6.93	4.94	7.39	7.34	7.03	6.78	7.61	7.34	7.22	7.45	7.09	6.38	7.1	7.09	7.57	6.99	7.23	6.78	7.17	6.85	6.42	7.28	7.24	7.29	7.13	6.73	5.49	4.02	7.17	7.15
RABEP1	5.73	5.98	6.48	5.77	5.52	5.64	5.54	6.27	6	5.99	6	6.11	6.09	6.12	5.89	6.56	5.77	5.37	6.18	5.9	5.29	6.16	5.73	5.86	5.86	5.81	5.65	5.82	5.87	6.29	5.93	5.33	5.83	5.87	6.31	6.05	6.19	6.31	6	5.98	6.07	6.19	6.14	6.04	5.67	6.01	5.68	6.39	5.9
UBN2	5.12	6.05	6.4	5.05	5.27	5.13	5.51	5.72	5.55	5.81	5.45	5.62	5.93	6.09	6.04	5.76	5.67	5.08	5.65	5.53	5.72	5.95	5.62	5.86	5.2	5.62	5.67	5.68	5.6	6.1	6.06	5.21	5.68	5.62	5.9	6.05	5.97	6.05	5.84	6.22	5.82	5.61	5.65	6.13	5.58	5.74	1.43	6.53	5.8
OXT	2.22	0.59	0	0	1.73	1.83	0	0	1.98	1.8	2.5	1.77	0.8	0.45	0	0	0.82	2.59	1.16	0.95	0	1.39	0.37	0	1.69	1.85	2.45	0.98	1.21	0.67	0	0.77	2.33	1.41	0	1.25	0	1.25	0	0	0	2.04	1.8	1.54	0	0	1.43	0	0
AC243919.1	8.95	9.03	9.13	8.18	9.01	8.75	10	10.83	9.41	9.56	8.99	9	8.37	8.81	8.75	9	8.5	8.9	9.04	9.21	10.27	8.75	9.24	9.16	10.14	8.69	9.28	8.63	8.72	8.93	9.49	8.87	8.51	9.21	9.91	9.5	9.19	8.73	9.07	9.99	8.92	8.39	9.38	8.86	9.91	9.44	11.42	9.82	9.29
TMPRSS9	3.13	1.64	1.85	1.58	3.25	1.88	2.35	3.09	2.73	1.83	2.19	2.53	1.44	2.53	1.73	3.43	1.09	2.09	2.2	2.51	3.39	1.47	2.48	1.8	1.11	1.56	2.49	2.62	2.69	1.91	3.05	2.81	2.61	0	0	1.79	1.8	2.52	2.8	3.52	1.96	2.5	1.26	2.34	1.99	3.6	0	0.68	2.01
SCD5	6.23	7.1	6.51	7.12	6.47	6.29	3.61	2.52	6.81	6.39	6.69	6.68	6.74	6.92	6.84	2.4	6.11	5.95	6.69	6.18	4.71	7.1	6.66	5.24	6.39	6.88	6.96	6.81	6.73	6.25	5.89	6.62	6.91	6	6.7	6.55	5.06	6.41	6.33	5.6	6.84	6.05	6.19	6.8	2.13	2.29	4.43	6.06	3.6
SPATA25	2.34	2.66	2.5	3.1	2.57	3.2	2.02	1.75	1.32	2.1	3.46	2.5	3.11	3.04	2.64	3.41	1.82	3.51	3.07	2.88	1.41	3.24	2.69	2.42	2.11	2.85	3.28	2.88	3.78	1.38	2.55	2.74	2.12	0	1.38	0.6	1.09	2.63	2.84	2.5	3.03	3.44	0.8	3.01	1.52	2.56	1.43	1.84	1.72
TSSC4	6.25	5.66	5.48	6.15	6.49	6.16	6.03	6.46	6.21	6.35	5.77	5.73	5.93	5.67	6	5.67	6.24	6.14	5.94	5.92	5.82	5.76	5.63	5.95	6.72	5.87	5.86	5.9	5.77	5.9	5.94	6.43	5.9	5.07	5.7	5.71	5.7	5.81	5.81	5.48	6.58	6.01	5.89	5.83	6.4	5.17	6.13	5.24	6.63
SP4	2.73	4.66	4.86	3.21	2.65	2.87	3.65	2.5	3.69	3.92	3.19	3.52	4.32	4.22	3.81	3.65	2.5	2.75	3.82	3.39	1.57	3.96	3.96	3.76	3.11	3.54	3.63	3.68	3.26	4.53	4.13	2.84	3.25	3.78	3.96	4.08	4.07	4.19	4	4.25	4.15	3.45	3.5	3.89	3.11	4.44	0	4.55	4.31
DUS1L	7.12	6.66	6.59	7.02	7.12	7.1	6.86	7.5	7.12	6.91	6.86	6.85	6.78	6.8	6.98	6.8	7.23	7.12	6.75	7.1	7.31	6.71	6.72	6.86	6.47	6.83	6.8	6.77	6.78	6.92	6.89	7.25	6.8	6.33	6.69	6.57	6.77	6.86	6.67	7.13	6.95	7.04	6.24	6.78	6.81	6.84	6.19	6.86	6.71
DAPL1	1.55	0	0	0	0.3	0.96	0	0	1.69	1.68	1.01	1.61	0	0.58	1.62	3.51	1.5	0.37	0.72	0	0	0	1.87	1.68	0.11	0	0.13	0.66	0.15	1.02	2.63	0.77	1.43	2.11	2.13	1.6	0.95	1.38	1.72	0	0.04	0.97	1.26	2.26	0	0	0	0	0
P2RY13	2.64	1.69	0.93	2.41	2.2	2.33	3.47	0.47	1.42	1.68	2.19	2.5	3.33	1.6	2	0.33	0	2.75	1.87	3.62	1.78	1.18	3.12	1.8	0	3.14	2.9	1.93	1.44	2.94	4.21	3.88	2.88	1.73	1.91	2.18	4.38	3.21	3.95	3.05	0.18	2.34	0	1.11	4.36	4.05	3.43	4.2	4.17
TAPBPL	6.18	5.4	5.76	5.95	6.31	5.83	6.04	5.15	5.6	5.5	5.72	5.53	5.94	5.47	5.22	5.78	5.49	5.87	5.81	6.03	5.26	5.57	5.97	6.15	4.69	5.59	5.94	5.52	5.64	5.96	5.98	6.49	6.28	3.73	5.5	5.06	6.01	5.71	5.94	5.93	6.11	5.84	5	5.58	6.08	5.74	3.43	5.59	5.94
SYNE3	5.19	4.27	3.92	4.11	4.05	4.43	5.1	7.51	3.76	3.82	4.83	4	3.79	4.35	4.56	2.11	4.14	5.08	4.89	4.58	3.36	4.42	5.12	4.21	2.11	4.68	4.24	4.43	4.42	5.16	5.9	4.48	3.49	3.81	2.38	3.28	4.98	4.33	5.01	4.26	3.38	4.77	2.97	3.94	4.75	5.12	5.02	2.84	5.53
VASN	7.5	5.66	6.01	5.88	7.18	7.45	7.43	3.69	7.32	7.19	7.33	7.25	6.88	6.83	6.9	6.29	7.23	7.62	6.61	6.3	5.15	6.5	6.79	6.63	6.99	6.65	6.68	7.41	6.87	6.32	7.55	7.15	7.76	5.72	5.71	6.52	6.62	7.17	6.53	4.53	6.56	7.29	6.9	7.22	7.26	4.44	4.13	5.98	6.99
ZNF440	4.73	5.39	5.46	4.9	4.85	4.64	5.01	4.24	4.72	4.92	4.92	4.81	5.07	5.05	5.21	4.74	4.68	4.63	5.05	4.7	4.44	5.15	5.16	5.91	4.42	5.03	4.87	5.02	4.92	5.04	5.42	4.86	4.8	3.5	4.58	4.54	5.6	5.1	5.07	4.71	5.52	4.82	4.26	5.09	4.48	4.92	0.85	5.41	5.03
TPI1P1	6.63	6.16	6.54	6.71	6.62	6.68	8	5.91	6.4	6.16	6.52	6.64	6.18	6.25	6.06	6.82	6.15	6.76	6.3	6.51	6.73	6.52	6.25	6.27	6.49	6.27	6.39	6.14	6.46	5.9	5.96	6.28	6.72	6	6.07	5.83	6.8	5.82	5.93	6.14	6.65	6.42	6.07	6.03	8.24	7.29	7.79	6.89	6.72
AL450326.2	0	0.37	0.35	0	0	0	0	0	0	0.51	0.42	0	0	0.81	0.09	0.65	0	0	0	0	0	0.04	0.69	0	0	0	0	0	0	1.21	0.95	0	0.49	0	0	0.11	0.75	0.17	0.08	0.4	0	0	0.61	1.03	0	1.26	0	0.29	1.68
PMS1	4.36	5.18	5.51	4.36	4.42	4.24	5.06	5.2	4.87	5	4.66	4.76	5.08	5.33	5.02	5.11	4.17	4.36	4.81	4.83	5.14	5.23	4.97	5.04	4.11	4.81	5.03	4.9	4.76	5.25	5.24	4.72	4.75	4.22	5.03	4.96	5.25	5.05	5.19	5.74	5.46	4.64	4.38	5.11	4.97	5.32	3.02	5.45	5.13
RETREG3	6.35	6.07	6.42	6.76	6.42	6.4	6.46	6.4	6.28	6.38	6.23	6.26	6.63	6.42	6.54	6.46	6.59	6.49	6.24	6.62	6.54	6.38	6.52	6.72	6.34	6.5	6.38	6.55	6.37	6.66	6.41	6.48	6.36	4.96	6.11	6.07	6.72	6.35	6.36	6.73	6.27	6.33	5.75	6.18	6.61	6.49	5.68	6.28	6.47
COX10	4.73	5.19	5.21	5.3	4.76	4.96	4.4	4.9	4.81	4.44	5.1	5.01	5.25	5.41	5.24	5.65	4.24	5.04	5.1	5.29	4.66	5.59	5.05	4.82	4.66	5.03	5.37	5.18	5.26	4.84	4.85	4.83	5.42	4.38	5.42	4.37	4.96	4.75	5.04	5.47	5.12	4.92	4.38	4.76	4.69	5.09	3.02	5.82	4.87
CLUH	8.05	7.64	7.42	8.12	8.03	8.26	7.5	8.28	7.76	7.36	7.94	7.9	7.83	7.79	8.15	7.99	7.88	8.18	7.79	7.86	7.51	7.93	7.82	7.54	7.74	8.09	7.93	7.78	7.97	7.74	7.35	7.96	8.02	6.65	7.01	7.2	7.45	7.75	7.76	7.87	7.63	8.04	7.09	7.81	7.56	6.88	5.68	7.7	7.66
PI4KB	7.17	6.72	6.91	7.28	7.08	7.18	6.9	7	6.9	6.73	7	6.98	7.06	7.01	7.02	7.17	7.15	7.15	6.95	7.04	7.01	7.06	7.04	7.12	6.53	6.98	7.09	7.16	7	7.04	7.03	7.19	7.09	5.79	6.12	6.47	6.96	7	6.96	6.94	6.83	7.05	6.27	6.91	6.68	7.09	6.08	7.17	6.96
CD160	1.48	0.87	0.57	0.44	0.61	0	1.85	0.47	0.52	0.83	0	0.68	0.85	0.55	1.61	0.23	0.82	0.37	0	0.65	0.33	0.8	1.24	0.13	0.11	1.39	0.6	0.88	1.01	1.46	2.84	1.15	0.99	3.36	0	1.38	1.8	0.34	1.16	1.88	0.01	1.04	0	1.48	0.52	2.56	1.43	0.68	1.31
CEBPZ	4.85	6.04	5.9	4.95	5.14	5.19	5.66	5.44	5.67	5.31	5.61	5.59	5.7	5.4	5.7	5.79	4.75	4.61	5.77	5.44	5.27	5.61	5.43	5.48	5.24	5.58	5.53	5.4	5.53	5.98	5.53	5.05	5.4	6.11	5.99	5.93	6.17	5.7	5.45	6.18	5.97	5.44	5.79	5.75	6.06	5.81	3.75	5.92	5.57
TTC39C	4.01	3.41	3.93	3.03	3.83	3.44	3.99	5.25	3.19	3.71	3.42	3.5	3.23	3.79	3.66	3.05	3.75	4.04	3.65	4.65	5.32	3.95	4.22	3.66	2.73	3.54	3.72	3.73	3.39	4.37	4.84	4.37	4.2	3.52	3.01	4.06	4.49	3.95	4.14	5.31	3.18	3.71	3.35	3.93	3.28	5.2	4.02	5.82	4.24
HNRNPA3P1	3	3.29	3.47	3.19	2.98	2.86	3.22	3.29	3.64	3.31	2.71	2.93	3.47	3.27	2.95	3.17	2.99	2.81	2.99	3.02	3.07	3.12	3.11	3.48	2.85	2.69	3.2	2.97	3.06	2.76	4.05	2.96	2.83	1.27	3.22	2.37	2.95	2.73	2.45	3.33	3.06	3.37	2.24	2.75	3.36	3.27	3.1	3.79	3.04
AC061975.8	0.94	1.34	1.54	1.74	0.69	0.08	0	0	0	0	0.35	0.53	0.52	1.36	0.4	0	0	0	0.84	0	0	1.12	0	1.81	1.43	0	0.08	0.96	0.16	0	0.72	0	1.21	0	0.28	0	0	0.75	0	0.02	1.39	1.49	0	1.03	0	0	0	0.5	0.82
MCF2L	7.24	7.12	7.66	7.7	6.92	7.29	7.95	7.92	6.31	6.17	7.08	6.75	7.28	7.18	6.92	7.2	6.88	7.18	7.02	6.71	5.15	7.18	6.99	7.07	5.24	6.83	7.02	7.06	7.27	6.69	7.4	7.1	7.25	5.61	6.35	6.22	7.82	7.11	7.01	5.84	7.36	7.26	5.22	7.36	7.16	6.44	2.43	6.04	7.43
AOC3	6.58	5.78	6.56	7.16	6.21	6.09	6.11	9.43	6.45	5.87	5.45	6.03	6.4	6.46	6.72	4.21	4.13	6.17	6.36	5.97	3.85	5.1	5.99	6.04	4.63	6.34	6.3	6.41	5.49	5.94	6.91	6.95	5.54	4.6	4.36	5.79	5.83	6.34	7.36	5.58	5.97	5.96	3.01	4.78	5.1	4.4	7.39	2.72	4.01
AP000944.7	0.55	1.03	1.76	1.88	0.03	1.37	0.48	1.25	0.98	0.1	0	0.94	1.5	1.23	0.26	0	1.5	1.22	1	0.41	0.78	1.04	1.64	2.93	0	0.85	0.88	0.88	0.78	0.21	2.95	1.05	0.71	1.87	0.96	0.11	0	1.69	0.91	0	1.01	1.23	0.61	0.69	0	0.02	2.43	0.29	0.18
AC025518.1	3.58	3.29	3.35	2.72	2.28	1.98	2.32	5	3.32	4.1	3.03	3.08	2.32	1.53	2.95	2.86	2.85	3.87	3.54	3.71	3.49	2.57	2.89	3.69	4.46	1.53	3.22	2.74	2.71	0.97	2.86	1.58	2.72	2.65	3.27	2.56	3.13	2.87	2.45	3.57	2.76	2.45	2.65	1.51	2.14	3.15	4.47	3.15	3.69
LINC01780	0.55	1.73	1.22	0.82	0.03	1.06	0	0	1.91	0	1.64	2.3	0.37	1.1	0	0	0	0.22	1	0.41	0	1.47	0.37	0	1.11	0.39	0.6	0.24	1.44	0	0	0	0	1.73	1.76	0	0	0	0	0	0.18	0.89	0.12	0.69	0.28	0	0	0	0
BCL2L14	0	0	2.31	0	0.25	0.56	0	0	0	0	0	0	1.92	0	0	0	0	0	0	1.48	0	2.33	0.59	2.92	0.11	0	0	0	2.43	0.38	1.24	0	0.71	0.73	0.06	0	0	0	0.24	1.4	0.54	2.29	0.8	2.34	0	1.21	0	0	0
AP000344.2	0	2.88	4	4.04	0.14	0.88	0	0	0	0	0	0.26	2.9	4.33	2.49	0	0	0	2.49	0	2.43	4.24	1.1	1.09	0	0.89	3.69	1.85	1.95	0	2.36	2.72	2.06	0	0	0	0	0.34	0	0.4	2.92	0	0	0.31	0	0	0	1.71	0
NDUFB4P11	1.73	1.1	0	1.37	2.76	1.78	0	0	2.84	1.6	2.29	3	1.29	0.45	1.9	0	0.82	2.63	1.5	2.31	0	1.52	3.52	0	0	2.03	1.25	2.07	1.73	2.02	1.95	0.91	1.86	3.41	1.52	1.25	0.54	1.69	1.37	0.07	0	1.6	0.38	1.95	0	0	1.43	2.23	0
BET1	4.75	5.48	5.53	4.83	5.04	4.82	5.51	5.75	5.73	5.55	5.18	5.29	5.45	5.52	5.3	5.1	4.52	4.78	5.34	5.34	6.23	5.41	5.09	5.53	5.86	5.43	5.24	5.24	5.25	4.88	5.01	4.61	4.64	5.12	5.51	5.24	5.5	5.35	5.38	6.23	5.35	4.88	5.08	5.2	5.68	5.79	5.96	6.29	5.64
GORAB	3.8	4.51	4.55	4.03	4.06	3.7	4.24	3.19	4.1	4.08	3.96	4.16	4.36	4.48	4.27	3.7	3.63	3.63	4.25	4.34	4.71	4.26	4.48	4.42	3.28	4.12	3.89	3.95	4.19	4.72	4.58	4.19	4.2	2.8	3.86	4.27	4.36	4.48	4.3	4.86	4.3	4.16	3.5	4.25	3.75	5.33	3.75	5.48	4.31
PIK3IP1	6.29	5.98	6.46	6.12	6.25	6.17	6.31	5.53	6.21	6.22	5.88	6.07	6.71	6.11	6.15	6.64	6.38	6.81	6.11	6.61	6.18	5.84	6.53	7.06	5.06	6.19	6.05	6.26	5.79	7.01	6.69	6.72	6.4	4.75	5.92	6	6.91	6.18	6.74	6.61	6.38	6.25	5.27	6.22	6.55	6.13	5.24	5.5	6.26
TMX2P1	3.76	3.92	4.12	4.16	3.8	3.99	3.54	3.85	3.39	3.33	4	3.85	3.83	3.67	3.82	4.15	3.38	3.91	4.1	3.86	3.34	4.17	3.78	3.97	3.63	3.85	3.91	4.11	4.01	3.7	3.7	4	3.95	2.05	3.44	3.08	3.47	3.67	3.81	2.86	3.68	3.72	2.93	3.71	4	4.05	3.89	3.48	3.57
TRAPPC8	5.22	6.11	6.45	5.58	5.17	5.38	5.47	5.44	5.53	5.22	5.76	5.74	6.04	5.8	5.99	6.08	4.96	5.11	5.77	5.63	5.24	5.97	5.78	5.8	4.65	5.51	5.6	5.49	5.83	5.89	5.7	5.3	5.54	5.21	5.69	5.65	5.93	5.87	6.03	5.48	5.81	5.71	5.31	5.79	5.37	5.87	4.75	6.08	5.89
TMEM159	5.16	4.95	4.93	4.97	5.24	5	6.04	5.29	5.28	5.33	5.25	5.02	5.03	4.97	5.46	4.21	4.72	5.09	5.04	5.61	5.18	4.95	5.41	5.64	5.53	5.25	4.92	4.95	5.03	5.09	5.13	5.31	5.15	5.05	4.74	5.31	5.85	5.41	5.58	6.18	5.01	4.71	4.32	5.12	5.37	5.55	5.02	6.13	6.13
AC009303.4	1.48	1.73	0.26	1.03	2.25	2.11	2.22	0	1.91	1.51	2.39	2.36	1.04	1.04	1.48	0.57	0	1.8	1	1.6	2.68	1.57	2.33	0.67	0.11	1.71	2.08	1.16	2.05	1.12	1.19	1.84	2.16	1.41	1.23	0.11	2.27	1.34	0.37	3.45	0.92	2.13	0	1.64	2.14	3.09	0	3.34	2.48
PAQR4	2.41	1.03	0.5	0.93	2.3	1.83	3.24	0	1.32	0.32	0.29	1.17	1.37	1.55	1.09	3.98	0	2.6	1.09	3.78	3.73	0.18	2.39	1.62	0	1.09	1.04	0.66	1.21	1.12	3.2	3.47	4.05	0	0.64	0.6	3.18	1.63	4.19	2.86	0.01	1.81	0	0.78	1.95	3.18	1.43	4.17	3.04
MYO16	0	0	0.35	0	0.44	1.3	0	4.78	2.6	0.83	0.15	1.98	0	2.87	0.9	0.65	2.2	0.75	1.09	1.12	0	1.42	3.07	1.19	0.11	0.39	0.6	1.53	1.01	0.8	0	0	2.86	3.77	0.06	1.25	0	0.17	1.87	0.88	0.18	2.71	1.71	1.59	0	0.02	3.02	0	0
AP002812.2	0	0.69	0.35	0	0	0.3	0.7	0	0.98	0.68	0	0	0	0.73	0.79	0	1.09	0	0.09	0	0.33	0	0.1	0.25	1.11	0.2	0.49	0.53	0	0.21	0.67	0	0	2.22	0.38	0.38	1.01	0	0.08	0.78	0	0	0.8	0.59	0	0	0	0	0.63
CASTOR3	4.79	4.2	4.82	4.92	5.06	4.75	4.68	4.18	4.63	4.73	4.9	4.99	4.89	4.53	4.56	4.31	4.58	5.15	4.43	4.95	3.91	4.52	5.16	5.01	4.84	4.45	4.65	4.82	5.03	4.76	5.44	5.64	5.3	3.8	4.01	4.19	5.05	4.82	4.47	4.95	4.54	4.83	4.31	4.95	4.71	3.62	2.43	5.25	5.64
AC018450.1	0	0.78	0	0	0	0	1.14	0.47	0	0.32	0	0	0	0	0.55	0	0.09	0	0	0	0	0	0	0	0	0	0	0	0	1.67	1.63	0	0	0.41	0	0	0	0	0.5	0	0.92	0	0	0	0	0.56	0	0	0
ATF7IP	5.83	6.64	6.63	5.94	5.83	5.75	6.55	6.72	6.17	5.96	6.16	6.33	6.54	6.58	6.25	6.29	5.64	5.9	6.2	6.4	6.37	6.49	6.4	6.09	6.22	6.28	6.34	6.21	5.98	7.04	6.57	5.99	6.51	5.53	6.35	6.19	6.83	6.21	6.56	6.35	6.2	6.13	5.48	6.2	6.6	6.86	4.43	6.91	6.91
ARHGEF10	1.34	2.12	1.97	0.51	1.83	1.22	3.38	2.09	2.23	2.87	0.79	2.36	2.15	2.39	2.07	0	1.5	1.6	2.18	1.38	2.88	1.31	1.45	1.99	2.92	2.12	1.88	1.77	1.55	1.86	2.95	1.54	1.55	3.84	2.81	3.16	2.89	2.05	2.26	3.41	2.16	1.28	3.11	2.39	1.07	1.29	0.43	2.19	2.58
PCMTD1P7	0	0.03	1.07	0	0	0	0	0	0	0	0.59	0.03	0.5	0.38	0	0.48	0	0	0.51	0	0.06	0.61	0.4	0	0	0	0.25	0	0.15	0	0	0	0.02	0	0.43	0	0	0	0	0	0	0	0	0.2	0	0.28	0	0	0.2
PITPNM3	5.1	3.37	4.24	4.49	5.39	5.52	3.83	2.12	4.88	5.26	5.3	4.9	3.81	4.85	4.73	7.17	5.72	4.91	4.62	3.87	5.56	5.1	5.43	4.38	4.01	4.79	5.32	5.36	4.96	4.81	5.3	4.89	4.81	4.05	2.64	4.48	4.71	5.44	4.32	4.12	3.26	5.55	4.24	4.7	3.51	4.02	2.43	4.91	3.64
TMEM259	7.26	6.94	6.79	7.46	7.38	7.24	7.13	7.41	7.2	7.04	6.97	6.98	7.26	7.17	7.36	6.91	7.88	7.3	6.97	7.08	7.39	6.85	7	7.09	7.06	7.1	6.97	7.24	6.94	7.39	6.96	7.46	7.27	5.85	6.67	7.16	7.3	7.36	7.28	7.28	7.24	7.19	6.83	7.23	7.24	7.1	6.02	6.41	7.05
COMMD4	6.3	6.01	5.92	6.1	6.59	6.38	6.26	6.58	6.58	6.65	6.03	6	6.13	6.19	6.24	5.96	6.75	6.31	6.01	6.19	6.41	6.01	5.94	6.18	7.3	6.04	5.95	6.18	6.07	5.83	6.21	6.49	6.05	6.05	6.16	6.28	6.11	6.15	6.12	6.29	6.11	6.2	6.27	6.24	5.79	5.92	6.84	5.94	5.92
GK5	5.11	6.47	6.91	5.86	5.33	5.14	4.71	6.48	5.49	6.02	5.36	5.63	5.99	6.2	6.08	6.33	5.4	5.18	6.16	5.14	5.55	6.25	5.53	5.97	6	5.56	5.77	5.88	5.62	5.44	5.88	5.32	5.51	5.84	6.09	5.57	5.23	5.86	5.9	5.43	6.38	5.66	5.39	6.2	4.8	5.67	4.89	6.12	5.38
UBTD1	5.16	5.72	5.63	6.37	5.56	5.36	4.59	5.33	5.02	5	5.03	5.21	5.98	5.5	5.18	4.16	4.41	5.31	5.47	5.3	5.48	5.52	4.76	5.89	5.24	5.05	5.37	4.94	5.12	4.35	4.94	5.64	5.29	3.11	6.05	4.51	4.85	4.58	4.52	4.84	6.25	5.08	4.5	4.86	4.34	4.07	5.43	4.64	4.26
SREK1	7.18	7.62	7.49	7.04	7.33	7.03	7.57	7.44	7.73	7.94	7.06	7.11	7.26	7.53	7.65	7.11	8.34	7	7.4	7.16	7.2	7.35	7.29	7.19	7.91	7.44	7.25	7.51	7.22	7.75	7.11	7.03	6.9	8.58	7.81	8.34	7.55	7.69	7.28	7.78	7.58	6.98	8.28	7.56	7.6	7.43	6.19	7.5	7.79
LRRC4C	0	0	0.98	0	1.35	0.44	2.14	0	0.32	0.68	0	0	1.29	0	1.84	0	0	0.22	1	2.24	0	0	1.03	1.31	1.11	0	0.6	0.07	0	0	1.57	1.84	2.33	4.09	1.06	1.25	0.01	0	0.5	0	0	0	0	0	0.28	1.95	0	0	0
SEPTIN7P3	2.98	3.47	3.59	2.79	3.11	2.56	3.75	3.42	2.76	3.05	3	3.17	2.96	2.79	2.86	2.49	2.93	2.79	3.26	3.14	3.23	3.26	3.61	3.4	3.69	3.02	3.89	3.38	2.83	3.24	4.05	3.16	2.92	3.34	3.72	3.45	3.7	1.17	1.61	3.28	0.26	1.26	3.01	2.85	3.57	3	3.02	4.09	3.6
NIFK	4.3	4.7	4.43	3.81	4.35	3.92	4.94	4.99	4.51	4.64	4.55	4.31	4.38	4.27	4.63	4.56	3.59	4.04	4.72	4.39	5.26	4.56	4.5	4.45	4.63	4.4	4.35	4.43	4.28	4.63	4.57	4.59	4.4	4.15	4.82	4.86	4.97	4.7	4.54	5.37	4.51	4.04	4.54	4.57	5.04	5.06	4.89	5.59	4.5
SF1	7.7	7.58	7.57	8.01	7.86	7.62	7.5	7.49	7.65	7.5	7.59	7.63	7.74	7.7	7.81	7.53	8.1	7.67	7.71	7.58	7.56	7.7	7.65	7.64	6.86	7.82	7.64	7.71	7.63	7.97	7.61	7.97	7.76	6.77	7.03	7.58	7.6	7.92	7.69	7.4	7.86	7.62	7.13	7.69	7.73	7.54	6.52	7.1	7.5
AC007569.1	0.09	0	0	0	0	0	0	0	0	0	0	0	0	0	0	0	0	1.51	0	0	0	0	0.1	0	0	1.2	0	0	2.39	4.73	0.46	0	0.23	0	0	0	0	0	0	0.24	0	0	0	0	0	2.61	0	0	0
PDZK1	8.59	7.56	7.14	7.12	8.25	8.53	7.92	1.31	8.39	7.91	8.94	8.74	7.33	7.07	7.35	1.7	7.44	8.7	7.78	8.26	1.03	8.5	8.59	7.23	8.45	8.38	8.16	7.42	8.56	7.46	6.69	7.45	7.93	8.34	7.37	7.77	7.21	7.42	7.35	8.36	6.88	8.5	8.02	8.09	7.97	5.1	2.02	8.19	8.57
AC068580.3	3.04	2.03	3.05	3.33	2.49	1.98	1.7	1.36	1.98	0.97	2	2.61	3	2.97	2.55	3.83	1.96	2.83	2.7	3.24	3.72	1.36	1.3	4.03	2.69	2.39	1.11	1.53	2.15	2.21	2.67	3.43	3.77	0	1.23	0	3.32	2.92	3.36	3.12	3.84	2.75	0.38	2.43	2.7	3.91	0	1.05	2.79
AC007406.5	3.66	4.25	4.68	4.03	4.07	3.91	4.3	3.85	4.02	4.04	4.34	4.37	4.44	4.6	4.75	4.58	3.67	3.65	4.24	4.16	2.57	4.5	4.42	4.4	2.11	4.44	4.42	4.41	4.42	4.99	4.76	4.27	4.33	2.41	3.86	4.11	4.62	4.3	4.68	4.29	3.97	4.32	3.53	4.46	4.12	4.56	1.43	4.55	4.11
HMGN1P35	0.14	1.74	1.63	0.51	0.5	0.45	1.17	0	1.03	1.37	0.92	1.35	0.93	1.8	1.54	1.23	0.53	0.58	0.87	1.23	2.01	1.59	1.53	1.86	0	0.93	1.18	1.35	1.35	1.85	1.86	0	0.49	0.66	1.36	1.55	1.5	1.56	1.6	0.43	1.48	0.91	1.36	1.84	1.61	2.26	2.04	2.54	1.56
MIR663AHG	0.13	0	0	0	0	0	0	1.99	1.22	0	0	0	0	0	0	0	0	0.25	0.93	0	0	0	0	0	1.92	0	0	0	0	0	0	0	0	0	0	0	0	0	0	0	1.81	0	0.89	0	0	0.6	0	0	0
KRT18P56	0	0	0.42	0	0	0	0	0	0	0.76	0.4	0	0	0	0	0.33	0	0.05	0.09	0	0.5	0	0	1.85	0	0	0	0	0	0.02	0.35	1.04	1.04	0	0.81	0	0	0	0.08	0	0.61	0.29	0	0	1.01	0.42	0	0	0
AC009961.4	0.41	0	0	0	0	0	0.8	1.83	0	0	0	0	0	0	0.67	0	0	0	0	1.12	0	0	0	0	0	0.71	0	0	0	0	1.95	1.04	0	0	0	0	0	0.75	0.37	0	0	0	0	0	0	0	1.43	1.63	1.11
MATK	3.76	1.69	1.18	0.82	2.69	3.2	4.52	1.25	3.22	3.56	2.61	2.53	1.95	1.64	3.48	1.13	3.71	3.59	2.96	4.81	5.8	0.3	3.3	2.09	1.11	1.85	2.57	2.85	1.15	3.62	4.97	4.04	3.26	3.58	0.76	3.46	3.7	3.25	3.36	3.86	1.47	3	2.12	3.03	2.73	4.12	0	0	3.26
AC016588.2	1.25	2.91	3.02	1.99	1.61	1.66	2.16	2.12	2.52	1.78	2.11	2.11	2.31	2.52	2.88	3.18	2.55	1.96	2.49	2.17	2.1	2.19	2.81	3.3	0	2.43	1.71	3	2.09	2.23	3.57	2.51	1.91	2.3	2.73	2.78	2.84	3.04	2.86	3.11	2.68	2.3	2.69	2.36	2.2	2.64	2.02	3.31	2.82
SNRPA	5.76	5.41	5.15	5.62	5.73	5.61	5.78	5.71	5.49	5.65	5.26	5.31	5.61	5.53	5.6	5.24	6.03	5.76	5.38	5.65	6.1	5.23	5.37	5.62	5.86	5.41	5.39	5.47	5.4	5.72	5.69	5.9	5.83	5.52	5.71	5.58	5.78	5.6	5.41	5.93	5.47	5.53	5.53	5.42	5.71	5.92	6.34	5.68	5.77
C1S	7.44	6.49	6.93	7.23	7.73	6.76	6.77	8.15	7.64	6.86	6.93	7.16	7.39	6.75	7.4	3.62	6.19	7.85	7.32	7.9	8.33	5.17	7.43	7.27	7.57	7.35	6.9	7.19	6.72	7.51	7.49	8	7.33	5.85	5.88	7.32	7.5	7.43	7.73	7.62	7.05	6.62	5.86	6.24	7.44	7.76	9.28	7.62	7.54
AC105206.2	1.09	0	0	0	0	1.15	0	0	0	0	0.29	0.23	0	0	0.09	0	0.5	0	0.09	0.54	1.23	0	0.59	0.67	0	0.2	0	0.53	1.08	1.3	0.31	0.77	0.71	0	0	0	0.01	0.17	0.24	0.66	0	0.45	0	0.48	0	1.42	0	0.5	0.89
CES4A	3.88	3.82	3.52	3.5	3.85	4.45	5.44	2.91	3.84	2.94	3.92	3.82	3.66	3.83	3.87	4.54	4.02	4.66	3.56	4.05	6.87	3.81	4.17	3.87	0.11	2.67	3.86	3.93	4.2	3.57	4.93	3.58	4.59	2.57	2.19	3.52	4.8	4.23	3.78	4.84	2.92	4.63	2.93	4.09	6.33	4.09	3.43	4.17	5.29
AC012358.4	1.62	2.17	2.5	1.37	1.45	1.3	1.82	2.12	1.91	2.68	0.85	1.63	2.09	2.32	2.09	1.78	1.09	1.32	1.56	1.71	0.5	2.07	1.03	1.25	1.11	1.43	1.88	2.16	1.29	2.37	1.93	1.15	0.71	3.34	2.92	1.38	2.09	1.34	1.16	1.99	2.03	1.17	1.97	2.11	1.14	1.21	2.43	1.05	1.68
AC004156.1	1.78	1.33	0.46	0	1.26	1.95	2.14	2.19	1.22	2.11	2	1.62	1.52	1.37	0.53	0	1.5	1.09	1.29	1	0	1.79	1.42	0.4	1.76	0.87	1.6	0.89	1.09	0.69	1.06	0.91	1.68	3.65	1.42	1.11	1.23	1.18	0.91	3.75	1.04	1.57	0.67	1.54	0.14	2.21	0	0	0.11
UBTD2	5.1	5.53	5.57	5.48	5.22	5.08	5.31	5.05	5.45	5.28	5.48	5.38	5.64	5.26	5.56	5.17	4.59	5.23	5.53	5.49	5.05	5.6	5.55	5.43	4.92	5.39	5.41	5.3	5.48	5.36	5.4	5.6	5.27	5.35	5.31	5.25	5.59	5.44	5.54	5.24	5.11	5.15	5.35	5.3	5.4	4.9	3.43	6.14	5.69
IL1RAP	3.53	3.55	3.08	1.12	2.3	3.15	4.08	2.66	3.78	3.22	3.61	4.16	2.9	3.37	3.82	1.94	3.31	2.48	3.44	3.98	6.35	2.85	3.88	3.03	3.11	3.2	2.92	3.41	3.42	4.33	4.67	3	3.55	3.41	1.45	3.98	5.1	4.7	3.96	4.22	2.18	3.59	2.93	3.88	4.46	6.57	3.43	4.83	4.17
IGDCC4	2.92	2.48	1.46	1.71	4.6	1.37	1.35	3.81	2.84	1.6	1.36	2.75	1.74	1.85	1.95	0.91	1.09	3.18	2.5	4.8	5.7	0.52	3.61	2.48	2.11	1.97	2.04	1.71	2.92	2.74	2.1	5.88	5.26	0.41	2.23	2.18	2.57	3.14	3.48	4.06	1.65	1.6	0.97	3.77	0.28	6.28	3.02	5.46	1.37
DDT	1.22	2.26	2.09	1.39	1.32	0.95	0.73	1.59	0.65	1.1	1.99	0.88	1.37	1.96	2.48	2.47	0.89	2.2	1.68	1.34	1.11	2.17	1.12	1.71	0	0.85	1.32	1.67	1.97	1.36	1.21	0.7	1.02	0	0.06	0.11	0.86	1.47	1.04	1.03	1.74	1.41	0	1.05	1.69	1.44	0	0.72	1.42
STAM	4.56	5.48	5.82	5.4	5.1	4.77	5.15	4.69	5.05	4.93	4.93	5.23	5.1	5.75	5.65	5.27	3.54	5.06	5.42	5	5.04	5.55	5.17	5.65	4.57	5.04	5.21	5.01	5.11	5.04	5.31	4.75	4.89	4.5	5.45	4.87	5.26	5.3	5.24	5.01	5.08	4.83	5.26	5.05	4.99	5.19	3.75	5.37	5.23
TP53BP2	5.76	5.94	6.12	5.97	5.92	5.72	5.57	5.31	5.51	5.5	5.74	5.81	5.81	5.82	5.94	6.43	5.32	5.57	6.34	6.26	6.61	5.9	5.96	5.92	5.06	5.74	5.81	5.97	5.92	5.87	6.16	6.01	6.27	4.54	5.45	5.63	5.76	5.95	5.76	5.39	5.88	5.81	5.45	5.71	5.26	6.35	4.89	7.24	5.68
BTBD9	5.77	5.66	6.03	6.33	5.83	6.03	5.52	5.42	5.48	5.53	5.98	6.08	6.03	5.94	5.83	6.59	5.58	6.04	5.9	5.64	4.73	6.19	5.91	6.1	4.86	5.95	6.13	6.02	6.14	5.47	6.04	5.89	6.03	4.32	5.59	4.84	5.54	5.53	5.55	5.14	5.69	6.02	4.61	5.73	5.24	5.25	3.75	4.92	5.7
AL590426.1	0.41	0	0	0	0.03	0.44	0.07	0	0.69	0	0	0.98	0	0	0	0	0.5	0	0	0	0	0	0.1	0	0.11	0	0	0.91	0	0.02	0	0	0	2.69	0	1.11	0	0	0	1.04	0	0	1.3	0.48	0	1.18	0	0	0
PTGDR	1.18	0.69	0	1.03	0.61	0	1.35	0	0.32	0.1	0.92	0.23	0.5	0.73	1.18	0	0.09	2.26	0.72	2.34	0	0	1.78	0.25	0.11	0.71	1.25	0.66	0	2.77	3.23	2.62	0.61	1.22	0.23	2.79	2.46	2.3	2.72	3.43	0	0.55	0	0	1.28	3.36	0	0	3.57
HILPDA	4.03	3.83	4.37	3.63	3.89	3.49	6.56	6.02	4.45	3.89	3.55	3.98	3.51	3.99	3.66	3.01	3.71	4.68	3.82	3.69	6.55	3.79	3.68	3.9	6.55	3.45	3.59	3.59	3.74	3.17	3.36	4.18	4.11	3.7	3.93	3.99	6.01	3.25	3.96	5.03	3.8	3.07	4.42	3.45	6.33	6.43	6.89	4.88	5.26
FAM81B	0.67	1.87	3.48	1.44	0.76	0.68	2.9	0	0.84	0.97	0.53	2.13	2.33	2.81	2.04	0	0.82	0	1.62	0.76	0.13	1.96	1.17	3.22	1.69	1.09	2.96	1.24	1.44	0.02	1.95	1.84	2.61	2.58	4.29	1.7	3.32	1.17	0.24	2.12	2.1	1.34	1.12	1.43	0.63	1.37	0	0	3.08
HMGB3	5.11	5.16	5.51	5.2	5.3	4.82	4.82	4.94	5.65	5.49	4.98	5.26	5.12	4.9	5.48	5.34	4.52	5.08	5.48	5.49	5.42	5.42	5.23	6.04	5.69	5.12	5.46	5.2	5.28	4.98	5.3	5.71	5.61	4.83	5.9	5.24	4.95	5.2	5.6	5.88	5.64	4.83	5.3	5.22	4.07	4.2	4.34	6.37	3.65
AC037459.2	3.39	2.8	3.24	2.95	3.4	3.5	2.8	2.19	2.1	3.04	2.98	2.73	3.37	3.02	2.48	3.03	3.09	3.33	2.98	2.71	2.78	3.11	3.01	3.63	1.69	2.09	3.25	3.16	3.18	3.1	3.47	3.4	3.28	0.41	2.86	2.32	2.7	3.05	2.77	2.93	3.62	3.3	2.5	3.44	2.65	3.07	1.43	1.91	2.79
PLEKHA4	6.73	5.93	5.07	5.99	7.14	5.95	6.7	5.73	5.74	6.42	6.2	5.48	6.09	5.58	5.73	5.81	6.18	6.94	5.92	6.33	5.92	5.12	6.53	5.66	6.85	5.83	6.02	6.19	5.56	5.76	6.72	7.34	6.71	4.97	5.33	6.47	7.09	6.15	6.37	6.33	5.88	5.81	5.77	5.61	6.29	4.44	5.24	7.29	6.77
DIDO1	7.42	7.1	7.56	7.86	7.3	7.33	7.34	7.12	6.96	6.82	7.14	7.27	7.3	7.27	7.28	7.6	7.19	7.29	7.36	7.33	6.99	7.54	7.39	7.4	6.09	7.29	7.48	7.54	7.41	7.31	7.54	7.68	7.37	5.35	6.75	6.6	7.2	7.25	7.16	7.07	7.1	7.37	6.18	7.24	7.37	7.6	4.89	6.39	7.42
HOTAIRM1	3.64	4.21	3.05	3.33	3.76	2.83	2.83	2.47	4.52	4.43	3.02	3.95	3.83	3.71	4.48	1.88	3.86	3.24	3.72	3.98	4.39	3.21	3.78	3.19	4.28	3.32	3.56	3.62	3.12	3.74	3.69	3.77	3.97	2.93	3.73	3.46	3.07	4.18	3.36	4.23	3.53	3.17	3.71	3.68	2.28	3.88	0	4.3	3.13
EVPL	6.59	7.36	7.34	8.08	6.86	6.79	4.69	0	6.44	5.96	6.67	6.71	7.76	7.21	6.67	5.55	6.25	7.17	6.78	6.28	7.05	7.04	6.48	7.72	5.5	6.69	7.19	6.59	6.85	6.05	6.39	7.3	7.17	5.22	6.95	5.58	6.21	6.38	6.05	6.74	7.94	6.91	5.14	6.63	3.92	5.74	1.43	5.91	5.05
RASGRP4	3.11	1.3	0.35	2.16	2.35	1.56	3	0.99	1.91	1.32	1.22	1.77	2.54	0.73	0.81	0	0.09	3.2	1.38	3.26	3.35	0	2.3	1.57	2.43	1.78	2.04	2.11	1.64	1.86	3.72	2.91	2.12	1.22	0	1.25	3.32	1.75	2.94	1.93	0.33	1.81	0.38	0.37	2.6	3.74	2.43	2.95	3.16
AURKC	2.67	2.66	2.67	2.64	2.87	2.88	2.32	2.57	2.04	2.56	1.69	2.2	1.9	2.87	2.79	4	0.82	2.26	2.34	2.2	3.08	2.72	2.24	2.16	1.11	1.2	2.28	2.07	2.15	2.38	3.58	2.31	2.46	1.22	2.1	2.18	2.23	2.52	3.53	2.32	2.68	2.89	1.12	2.4	1.28	1.32	0	0.17	1.77
CRYBB2	1.67	1.85	0.22	0	0.96	1.73	1.54	0	1.65	0	1.56	1.36	0	1.29	1.7	0	0	0.22	0.67	1.6	1.72	0.62	0.91	0	0.11	0.71	0.55	1.32	0	0.12	0.87	0.36	0.71	1.8	0	0.11	0.97	0.92	0.37	0	0	0.85	0	1.11	0.63	1.12	0.43	0	0.31
AC121761.1	1.82	1.75	1.79	0.86	1.27	0.72	1.77	0.51	0.2	1.46	1.52	0.03	1.31	2.22	1.55	2.01	1.31	1.67	2.28	1.98	1.42	1.42	1.93	1.78	0	0.04	1.72	2.11	1.8	3.38	2.86	1.81	2.22	1.35	1.67	0.14	3.15	1.56	1.27	1.82	1.11	1.11	0	1.79	1.8	2.8	1.43	2.09	1.34
FAM86EP	3.43	3.72	3.21	3.02	2.98	3.24	2.94	2.11	3.14	2.85	3.27	3.1	3.48	3.36	2.61	2.89	2.62	3.11	3.25	3.34	2.63	3.6	3.29	3.28	3.14	3.37	3.42	3.05	3.49	3.12	3.66	3.38	3.47	2.13	3.87	2.69	3.42	3.04	3.22	4.09	3.37	3.51	2.6	3.33	3.7	3.65	0	3.88	3.44
AZGP1	7.19	5.86	0	4.86	7.12	7.24	3.1	5.8	7.01	6.67	7.3	7	5.68	4.8	6.48	5.59	6.69	7.01	6.17	6.8	0	6.95	6.85	1.57	7.26	7.31	6.6	6.16	7.02	6.63	4.39	4.74	5.75	7.06	4.38	6.26	4.55	6.1	5.73	0	3.29	6.95	6.41	6.5	3.73	4.1	5.86	5.01	5.8
STPG3-AS1	3.36	4.07	2.79	2.12	4.18	4.61	4.02	1.12	4.26	4.28	4.13	4.18	3.15	3.89	3.96	2.57	4.88	4.44	3.47	3.31	1.13	3.68	3.67	3.22	2.43	3.09	3.74	3.78	3.95	3.57	3.33	1.97	3.68	2.22	1.91	1.79	2.77	4.28	2.47	4.14	3.24	4.72	2.38	4.25	3.28	0.65	0	0	2.48
CDH3	5.43	4.27	5.04	5.83	6.41	5.82	0.9	0	6.02	5.78	5.61	5.81	4.95	5.12	5.58	0	4	6.04	4.7	4.73	6.65	5.39	5.85	5.62	5.57	6.09	5.65	5.74	5.54	4.78	6.08	6.73	6.77	3.51	3.99	5.36	3.84	5.5	5.93	5	5.11	5.36	4.95	5.63	0.99	2.78	0	0.17	0
SQLE	4.88	5.4	5.84	4.72	5.64	4.83	3.98	3.93	5.58	5.36	4.92	5.39	4.89	4.77	5.65	5.01	4.69	4.61	5.38	4.8	5.13	5	5.16	5.55	5.66	5.17	4.63	5.35	5.18	5.3	4.85	5.35	4.74	3.22	5.06	4	4.8	6.05	5.28	5.88	4.93	5.09	4.67	5.13	4.04	5.72	4.43	5.93	4.39
TMEM241	3.75	2.1	3.82	2.93	3.08	3.24	3.32	3.09	3.04	3.05	3.52	3.34	3.36	2.89	3.41	2.75	2.82	3.14	2.59	3.54	3.28	3.19	3.86	3.61	1.69	2.97	2.88	3.3	3.35	2.89	3.58	3.75	3.84	3.32	2.78	2.96	4.1	3.38	3.41	3.63	3.84	3.27	2.71	3.4	3.55	3.57	4.02	4.59	3.98
METTL21EP	0	0	0	0	0	0	0	0	0.1	0	0	0	0.95	0	0	0	0	0	0	0	0	0	0	0	0.11	0	0	0	0	0	0.23	0	0	1	0	0	0.16	0	0.08	0	0	0	0	0	0	0.15	0	0	0
AL390039.1	2.84	2.75	2.34	2.86	2.9	2.69	3.17	3.32	3.63	3.32	2.77	2.56	2.84	2.81	3.11	2.4	2.89	2.87	2.64	2.78	2.66	2.6	2.55	2.66	3.81	2.91	2.64	2.7	2.58	2.38	1.92	2.54	2.32	2.87	3.07	3.04	3.14	2.54	2.76	3.26	2.89	2.42	2.91	2.43	3.36	2.5	4.52	3.04	3.11
FBXL6	5.21	4.55	4.7	5.36	5.43	5.2	5.12	5.31	4.76	4.81	4.8	4.75	4.87	5.05	5.27	4.8	4.93	5.21	4.74	5.01	6.07	4.71	4.8	5.03	4.2	4.69	4.86	4.9	4.74	5	5.29	5.59	5.48	2.32	4.3	4.3	5.1	4.84	5.13	5.74	4.67	5.09	4.05	4.9	4.46	5.57	2.43	4.79	5.03
BX470102.1	3.07	2.97	2.93	3.05	2.9	1.37	0.8	0	3.82	2.83	1.22	3.18	2.17	2.83	2.37	0	2.09	2.83	2.59	1.41	2.82	2.42	1.78	3.66	1.69	1.56	1.55	1.53	2.05	2.02	2.94	2.91	2.23	1.58	2.94	3.28	1.6	2.21	2.37	0.78	3.85	2.04	3.19	1.24	1.77	0.73	0	1.87	0
KBTBD2	5.64	5.96	6.08	5.46	5.96	5.43	6.08	6.2	6.05	5.83	5.66	5.75	5.88	5.9	6.16	5.95	5.28	5.5	6.14	5.9	6.18	5.84	6.03	5.71	5.06	5.84	5.86	6.01	5.81	6.13	6.17	5.88	5.73	4.71	5.66	5.66	6.33	5.99	6.27	6.16	5.95	5.65	5.38	5.83	6.11	6.14	5.02	6.49	6.17
GPR108	6.72	6.43	6.26	6.97	6.74	6.85	6.72	5.58	6.54	6.29	6.45	6.51	6.68	6.6	6.42	6.25	6.69	6.91	6.29	6.51	6.77	6.34	6.53	6.59	5.86	6.4	6.57	6.56	6.51	6.7	6.54	6.93	6.94	5.41	6.4	6.34	6.82	6.54	6.65	6.72	6.51	6.71	6.19	6.81	6.38	6.47	5.75	5.95	6.49
ZBTB7A	7.39	7.36	7.15	7.53	7.45	7.24	7.3	7.43	7.4	7.75	7.27	7.15	7.39	7.27	7.7	7.22	7.68	7.27	7.33	7.33	7.16	7.16	7.14	7.75	8.14	7.31	7.35	7.59	7.12	7.65	7.33	7.35	7.19	7.28	7.33	7.53	7.37	7.47	7.29	7.13	7.58	7.17	7.43	7.28	6.78	7.07	4.43	5.98	7.25
KLHL11	0	1.64	2.5	1.21	1.03	1.3	0.9	0	0.69	1.51	0.64	0.36	1.44	1.04	0.67	1.49	0.5	0	1.72	0.12	0	1.52	0	0.67	0	0.97	0.79	0.84	0.94	0.02	1.79	0.62	1.16	2.77	0.64	0.38	0	1.41	0.82	0.78	0.33	1.69	0.38	0.95	0.28	1.21	0	1.5	1.63
AL451123.1	1.1	2.78	2.96	2.21	1.9	2.15	3.21	1.83	1.98	1.88	1.64	2.73	2.33	1.75	3.22	2.3	2.31	1.91	2.09	2.27	1.88	2.67	1.99	1.13	1.11	1.71	1.77	2.66	2.79	2.46	2.72	2.36	2.84	2.64	2.14	2.11	3.27	2.87	2.47	2.2	2.26	2.85	1.57	2.71	3.33	3.63	0	2.33	3.23
IPMK	2.6	3.8	4.2	2.37	2.74	2.58	4.28	3.28	3.61	3.49	3.72	3.57	3.7	3.61	3.95	3.72	2.45	2.9	3.86	3.81	3.46	3.62	3.61	3.18	2.69	3.49	3.15	3.15	3.54	4.2	3.73	2.83	3.1	3.32	3.76	3.17	4.91	3.94	4.14	4.37	3.42	2.95	3.03	3.71	4.23	5.58	3.43	4.5	4.86
CD200R1	1.45	0	0	0	0.69	0	1.54	0	1.22	0	0.42	1.8	1.47	0.1	0	0	0	1.44	0.09	2.34	1.23	0	1.61	0.84	0	1.25	0.96	0.71	0	2.53	2.12	1.45	1.16	0	0	2.7	2.57	0.92	2.39	2.4	0	0	0	0.59	2.45	3.76	3.43	0	3.45
TMEM198B	5.4	5.39	5.44	5.57	5.43	5.48	5.24	5.31	4.97	4.68	5.35	5.44	5.6	5.74	5.38	5.06	5.19	5.45	5.32	5.84	5.9	5.4	5.49	5.8	3.28	5.04	5.47	5.36	5.52	5.06	5.97	5.52	5.73	2.98	4.14	3.94	5.54	5.47	5.47	5.25	5.29	5.68	2.8	5.42	5.2	5.74	2.43	4.8	5.41
CEP192	4.27	5.07	5.65	4.43	4.18	3.88	4.74	3.55	4.68	4.18	4.89	5	5.03	5.72	4.67	5.95	4.59	4.78	5.31	5.06	5.2	5.1	5.19	5.36	4.43	5.12	4.87	5.35	5.35	5.65	5.07	5.14	5.46	3.7	5.12	4.28	4.85	5.41	5.91	5.44	5.41	5.08	4.01	4.78	4.98	5.26	3.02	5.6	4.86
AC096540.1	0.41	1.48	0.82	0.29	0.44	0.78	0.9	2.31	0.1	0.97	0	0.47	1.37	1.23	1	0.65	0.5	0.75	0.38	0	0	0.62	0	0.99	0	0	1.11	0	0.27	0	0	0	0	1.87	1.52	0	0.43	0.75	0	1.32	1.01	0	0	0	0.41	0	0	0	1.04
IL5RA	0	1.1	0.42	0.12	0	0	0	0	0.52	0.32	0	0	2.69	0	0.09	0	0	1.14	1.24	0	0	0.18	0	0	0.11	0.56	0.11	0	0	0.53	0.95	0.45	0.08	2.58	1.86	0	0	0	0	0	0	0	0	0.11	0.28	1.69	0	0	0
AC060780.1	5.01	5.66	5.84	5.34	4.89	4.92	5.5	4.42	5	5.38	5.12	5.1	5.58	5.74	5.1	5.48	5.78	4.95	5.22	5.12	6.15	5.67	5.29	5.44	4.26	4.9	5.65	5.54	5.43	5.34	5.45	4.99	5.38	4.86	5.51	5.44	5.56	5.38	5.2	6.66	5.01	5.4	4.96	5.62	5.47	6.6	2.43	5.74	5.71
KLHL21	6.78	7.05	7.37	7.86	6.54	6.96	6.29	7.31	6.49	6.04	6.93	6.77	8.03	7.38	6.63	7.42	6.44	6.74	6.87	6.82	5.6	7.01	6.54	6.76	5.69	7.01	7.07	6.97	7.03	6.46	6.46	6.9	6.88	5.11	6.81	5.64	6.59	6.27	6.86	5.55	7.81	7	5.11	6.71	6.18	5.47	3.75	5.69	6.71
USP37	1.26	2.61	3.59	1.12	1.03	1.22	1.8	0.83	2.47	1.9	1.69	2.47	2.13	2.17	2	2.11	1.09	0.96	2.24	0.95	1.33	2.27	1.73	1.84	1.69	1.48	1.55	1.59	1.78	2.8	2.88	1.04	2.26	2.8	2.58	1.7	2.86	2.59	1.96	2.32	2.65	2.1	1.8	2.12	1.95	2.71	3.02	2.74	2.85
TMEM141	5.23	5.09	4.67	5.36	5.57	5.3	5.2	5.21	5.58	5.59	5.13	5.12	5.1	5	5.05	4.54	5.95	5.37	5.14	5.05	5.53	5.18	4.93	5.09	6.32	5.33	5.14	5.22	4.99	4.99	4.37	5.14	4.64	5.48	5.43	5.44	4.93	4.98	5.1	4.86	5.21	4.97	5.51	5.08	4.98	4.71	6.29	4.59	4.7
PALM3	6.53	6.96	6.9	7.54	6.57	6.77	2.87	0	6.67	6.87	6.63	6.29	7.16	6.75	6.52	0	7.17	6.64	6.72	5.98	3.43	6.83	6.3	7.11	7	6.69	6.77	6.46	6.37	6.19	5.77	5.82	5.64	5.49	6.94	6.16	4.14	6.21	5.33	2.83	7.42	6.7	5.75	6.49	0	1.77	1.43	4.94	5.78
H2BC8	2.22	5.09	3.8	2.76	2.57	1.22	2.59	0	3.15	2.77	0.15	2.91	3.82	3.91	1.84	0	2.21	3.16	1.94	2.52	3.19	4.87	0.48	1.84	3.14	1.3	1.92	2.25	2.56	2.5	0.13	2.88	0.26	3.45	4.1	1.84	1.38	0.87	0.08	0.88	1.28	1.1	2.49	1.95	0.82	4.4	1.43	2.76	0
AL583810.1	0.41	3	1.61	1.64	1.69	0.3	0	0	1.32	2.05	1.66	1.36	2.3	2.07	2	0	1.5	0.55	1.96	0.29	0	1.96	1.82	2.03	2.43	1.39	1.92	1.83	2.12	1.84	1.95	0.77	1.01	2.66	1.23	1.25	0	1.81	1.24	2.87	1.66	1.55	1.71	2.11	0.28	0	0	0	0.04
AC092279.1	3.51	5.34	5.5	4.1	4.19	4.04	4.5	3.28	4.71	4.64	4.57	4.76	5.1	5.29	5.16	5.63	3.59	4.11	4.84	4.23	4.39	4.97	4.94	4.94	3.57	4.67	4.89	4.7	4.78	4.93	4.83	4.35	4.86	4.59	5.06	4.99	5.22	5.22	5.48	5.18	5.12	4.76	4.28	5.09	4.22	5.11	2.43	5.36	4.31
LINC01569	4.02	3.96	4.08	3.74	3.57	3.88	4.65	3.12	3.84	3.94	4.13	4.17	4.16	4.19	3.95	3.86	3.93	4.59	3.85	4.03	3.52	3.43	3.72	4.32	2.11	3.34	3.84	3.89	4.29	3.62	3.81	3.23	4.3	5.05	4.5	3.44	3.89	3.97	3.71	5.55	4.29	4.06	3.08	3.93	4.8	4.46	1.43	5.38	4.25
AL034417.4	1.9	1.75	0	0	2.94	2.77	2.26	4.18	0.52	3.17	0	0.27	0	1.26	2.23	0	2.63	1.45	2.05	0.14	1.47	1.68	0.59	0	0.11	0.97	0.96	1.47	2.63	3.5	0.85	0	2.23	3.71	0	2.25	0	2.17	1.78	0	1.69	0.34	2.55	2.49	0.14	1.09	0	0	2.58
AC002456.1	0.55	0.87	0.08	0.44	0	1.22	0.22	0.25	0.1	1.21	0.42	0	0.37	0.89	1.18	0	1.09	0.05	1.92	1.6	1.97	0.52	1.1	0	1.69	0	0.25	1.82	1.44	1.21	0.95	0.45	0.91	3.05	1.45	0.38	1.48	2.02	1.5	1.6	0	1.04	2.12	1.99	1.77	1.65	0	2.26	1.25
CCDC107	3.6	2.8	2.6	3.56	3.37	3.19	3.2	4.48	3.3	3.07	2.94	3.06	2.69	2.53	3.18	2.49	2.89	3.33	2.98	2.51	3.16	2.6	2.59	2.6	4.63	2.88	2.9	2.8	2.86	2.12	3.05	3.75	2.55	1.41	2.78	1.96	2.75	2.72	2.47	3.03	3.22	2.91	0.97	2.07	2.89	2.77	4.75	2.37	2.81
AC092809.5	0.41	0.24	0.26	0.12	0.25	0.15	1.14	0	0	0.1	0	0	0	0.55	0	0	0.09	0.63	0	0.27	1.5	0	0.37	0	0	0	0.7	0.07	0	0.91	0.53	0	0	0	0	0	0.75	0.87	0	0.78	0.01	0	0	0	0.52	1.47	0	0.84	0.42
FRG1FP	2.01	2.2	2.11	1.1	1.63	1.6	1.81	2.77	2.63	3.5	0.86	1.91	1.06	1.27	3	1.15	2.73	1.07	1.1	2.05	1.45	1.69	2.43	1.95	0	1.94	1.69	2.81	1.86	2.13	2.14	1.18	1.47	2.29	2.04	2.81	2.61	2.43	2.02	1.48	2.36	1.64	2.52	2.34	1.3	3.31	3.17	2.12	1.73
AC017048.3	0.79	1.59	1.82	1.44	1.25	1.62	2.45	0.25	0.69	2.47	1.64	0.58	1.74	2.4	2.04	0.91	0.5	0.37	1.62	0	3.33	2.24	1.69	2.13	0	0.39	1.79	2.36	1.86	1.38	0.79	0.62	0.99	0	1.64	0.38	2.13	1.69	1.61	2.72	1.87	2.07	0.8	1.78	1.68	2.71	0	0	0.63
JMY	5.12	6.26	6.59	5.28	5.06	5.21	4.4	5.71	5.91	5.57	5.44	5.8	5.99	5.93	5.99	5.89	4.96	5.07	5.7	5.36	3.78	5.88	5.61	6.15	4.63	5.56	5.58	5.64	5.52	5.94	5.9	5.12	5.39	5.79	6.31	6.3	4.89	5.97	5.77	6.11	6.58	5.66	5.71	6.05	4.7	5.37	3.75	5.84	5.09
SPTY2D1	4.9	5.4	5.88	4.84	4.96	4.76	5.12	5.03	5.23	5.29	5.19	5.34	5.35	5.47	5.39	5.66	4.8	4.51	5.6	5.11	5.08	5.48	5.27	5.39	4.6	5.33	5.06	5.18	5.32	5.27	5.23	4.88	4.82	4.39	5.48	5.37	5.16	5.32	5.3	4.66	5.65	5.04	5.16	5.27	5.35	5.61	3.43	5.08	5.43
MAST1	0.26	0.37	0	0.58	0	0	0	0	0.32	0.1	0	0	0.57	1.34	0	0	1.13	0.76	0	0.86	0.53	0.52	0	0.8	1.11	0.71	0.44	0.09	0.51	0.67	0.88	0.04	0.08	3.08	0.81	0.38	0	0	0	3.79	1.18	0	0	0.24	0	0.98	0	2.82	2.29
KIAA0319L	7.46	7.23	7.48	7.74	7.43	7.57	7.34	6.85	7.52	7.22	7.48	7.5	7.52	7.24	7.18	7.46	7.66	7.51	7.39	7.42	7.36	7.52	7.43	7.63	8.08	7.66	7.55	7.54	7.49	7.24	6.98	7.43	7.27	6.85	6.85	6.98	7.04	7.26	6.94	7.1	7.62	7.39	6.9	7.26	7.3	7.15	5.52	7.76	7.38
RNF214	5.03	5.07	5.18	4.98	4.98	5	4.96	4.95	4.84	5.12	4.89	5.23	5	5.28	4.77	5.54	5.61	4.93	4.82	5	4.93	5.21	5.1	4.93	4.28	5.07	5.07	5.13	5.12	5.24	5.31	4.98	5.39	6	4.89	5.81	5.02	5.27	5.08	4.82	4.92	5.11	5.36	5.29	4.75	4.62	3.43	4.1	4.82
PCDHA7	1	1.81	0.15	1.74	0.25	1.04	1.79	0	0.22	0	0	0.77	1.58	0.64	0	0	0	0.63	0	0.57	3.14	0	0.05	0	0	0	1.04	0.32	0.5	0	2.18	0.77	0.43	0	0.06	0.11	0	0.81	0	0	1.12	0.29	0	0.74	0.46	0	0	0	0
RBKS	5.67	4.96	5.4	5.16	5.68	5.61	4.88	3.91	6.25	5.38	5.96	5.84	4.99	5.38	5.14	4.73	5.7	5.63	5.29	5.3	5.39	5.88	5.51	5.2	4.75	5.55	5.6	5.45	5.7	5.11	4.71	4.49	4.72	5.21	5.42	5.34	4.96	5.58	4.74	5.06	5.65	5.6	5.78	5.72	5.82	4.13	0	5.45	5.16
C8orf34	0	1.87	1.97	1.98	0	0	0	3.02	0	0.88	0	0	0.8	0	0.34	0	0	0.42	0.96	0	2.38	0.96	0	0.95	0	0	0.6	0	0	0	0	0.77	0	0.51	1.71	0	0	0	0.91	0	2.02	0	0	0	0.73	0	0	0	1.48
RNF224	3.95	1.78	1.88	2.48	3.88	4.5	2.35	0	3.32	2.37	3.84	4.03	2.13	0.89	2.67	0	1.82	3.62	2.2	2.81	2.68	2.36	3.14	2.86	1.11	2.6	2.68	1.82	2.57	2.07	2.71	1.45	2.04	1	1.3	1.25	1.54	2.45	2.16	3.07	2.84	4.86	0.97	2.28	2.34	2.99	1.43	0.4	3.73
MGLL	7.71	7.61	7.61	8.29	7.8	7.77	7.94	8.26	7.75	7.86	7.32	7.73	8.07	7.63	7.61	7.63	7.65	7.88	7.46	7.66	8.04	7.45	7.61	7.31	8.25	8.03	7.91	7.87	8.01	7.15	7.5	8.11	7.75	6.63	7.55	7.35	7.45	7.77	7.66	7.1	7.5	7.83	7.33	7.66	8.15	7.72	6.48	7.16	7.85
ZNF263	6.01	5.86	5.93	5.94	6.02	5.8	6.28	5.73	5.6	5.55	5.73	5.73	5.74	5.9	6.15	5.88	5.7	5.84	6	5.95	5.48	5.92	6	6.13	4.81	5.78	5.89	6	5.92	6.02	6.14	6.18	5.76	4.71	5.49	5.8	5.97	5.8	5.89	6.23	5.91	5.84	5.48	5.88	6.16	6	3.75	6.09	5.98
AL020996.1	1.26	0.95	1.67	1.51	1.03	1.44	1.7	1.25	0.84	0.68	1.08	1.02	0.63	1.34	0	1.28	0.5	1.14	0.92	1.2	0.33	1.3	0.69	1.37	0.11	0	0.96	0.53	1.27	0	1.39	1.26	1.08	0	0.06	0	0.01	0.75	0.37	0.88	0.18	1.4	0	0.11	0.82	0	0	0	0
SLC22A12	8	6.72	0.98	6.12	8.1	8.13	6.82	3.02	7.77	6.8	7.87	7.81	6.93	4.93	7.28	0	7.26	8.06	6.99	7.81	0	7.39	7.6	0.25	7.49	8.05	7.3	6.23	7.74	6.97	5.14	6.64	7.16	6.73	4.08	6.78	6.13	6.99	6.74	0.07	2.14	7.9	6.69	7.04	6.93	0	1.43	1.54	2.37
HOXB6	5.14	5.85	5.78	6.15	5.34	5.42	3.6	3.34	5.4	5.69	5.12	5.14	5.98	5.9	5.41	4.95	5.86	5.03	5.47	4.66	4.13	5.82	4.79	6.21	6.55	5.67	5.6	5.53	5.47	4.67	4.66	5.35	5.12	4.08	5.77	4.77	3.61	5.26	4.7	5.74	5.97	5.04	4.88	5.18	4.28	4.38	3.02	3.25	2.77
MAP1B	6.93	6.6	6.94	7.04	7.13	6.21	7.52	8.45	7.4	7.5	6.52	6.62	5.96	6.59	7.37	7.14	7.44	6.78	7.07	7.46	8.21	5.37	7.02	6.55	7.42	6.75	6.79	7.29	6.37	7.01	7.27	7.23	6.84	7.58	6.71	7.72	8.14	7.41	7.69	6.66	6.95	5.73	7.38	6.36	7.23	7.03	7.56	8.26	6.91
PPM1J	1.9	3.57	2.9	3.31	2.93	2.37	0.6	0	1.98	2.27	2.69	2.53	3.35	2.5	2.55	0.57	1.96	3.05	3.46	2.44	3.11	2.89	2.17	4.66	1.69	1.91	2.81	2.24	2.5	2.77	3.19	3.28	3.04	1	2.3	1.11	0.84	2.41	1.37	3.18	4.43	1.93	2.38	2.14	0.73	1.73	1.43	1.29	1.18
RPL12P35	3.82	3.54	2.89	3.02	2.64	3.39	4.19	4.67	3.85	3.61	3.18	2.83	3.28	3.4	1.96	3.21	2.83	2.27	3.27	3.6	4.14	2.6	3.57	3.46	3.47	2.71	2.42	2.98	3.32	3.54	3.21	2.56	3	2.16	2.58	3.26	2.22	2.05	2.9	3.06	2.51	1.46	2.13	3.18	3.14	3.66	6.51	3.82	2.95
CDCA7L	2.7	3.35	3.32	3.35	2.53	2.62	4.78	2.42	1.98	2.37	2.61	2.42	3.5	3.09	2.61	3.89	1.67	2.83	3.66	4.4	4.93	3.24	2.89	3.56	1.11	3.22	3.02	3.09	3.06	4.34	3.51	3.89	3.21	2.66	2.64	2.11	3.53	2.81	3.57	2.86	3.53	2.23	0.8	2.31	5.12	4.98	0	3.32	4.52
AC098476.1	0	1.89	0.82	0	0.9	0	0	0	1.24	0.56	0	1.36	1.04	0	0	0	0	0.63	0.72	1	0	2.3	0.48	0	2.95	1.5	1.95	0	2.75	0	1.24	1.91	2.4	1.67	0	1.6	1.62	0	0	0	0	0.23	0	1.31	0	0	0	1.84	0
MAST2	6.32	5.18	5.78	6.1	6.19	6.32	5.49	5.71	5.36	5	6.29	6.08	5.72	5.47	5.56	6.3	5.8	6.51	5.6	6.56	6.59	5.73	6.16	6.33	4.31	5.92	5.58	5.73	6.03	5.41	6.6	6.68	6.59	4.79	5.24	5.47	6.04	5.66	5.5	5.54	5.37	6.46	4.85	5.78	5.74	6.18	4.63	6.68	5.95
AC009275.1	0	0.87	3.58	2.61	0	0	0.48	0	0.1	0	0	0	1.85	0.34	0	0	0	0	1	1.41	0.33	0	0	2.78	1.69	0	0	0	0	0	0	0	0	0.41	2.64	0.38	1.09	0	0	0	3.42	0	0	0	0.28	0.56	1.43	2.84	0.63
BRPF3	6.83	6.18	6.68	7.17	6.57	7.06	5.86	5.62	6.11	5.6	7.03	6.8	6.51	6.06	6.1	6.59	5.81	6.77	6.41	6.34	5.22	6.91	6.97	6.43	5.75	6.72	6.54	6.31	6.9	6.19	6.1	6.58	6.62	5.71	5.27	5.55	5.96	6.09	5.98	5.87	6.17	6.84	5.21	6.3	6.33	6.04	3.75	5.94	6.35
ZNF781	2.3	3.77	2.28	2.07	1.61	1.56	3.27	3.31	2.73	2.8	2.22	2.39	2.93	3.32	2.34	2.77	1.5	1.91	2.53	1.81	0	3.06	2.17	1.06	1.11	2.39	3.06	2.95	2.71	2.83	2.95	1.45	1.16	2	1.76	2.04	2.4	2.72	2.82	2.12	1.87	2.5	1.5	2.85	3.01	2.29	0	0	2.97
GIMAP1	4.98	4.63	4.54	4.32	4.46	4.52	5.8	5.43	4.46	5.83	4.05	4.41	4.53	5.07	5	2.67	4.63	4.84	4.47	4.98	3.82	4.09	4.85	3.71	3.81	4.76	5.08	5.15	3.9	4.84	5.31	5.25	4.19	3.98	4.18	4.96	5.57	4.79	4.78	5.05	3.2	4.56	4.35	4.65	4.72	4.93	4.43	3.2	5.28
VCP	7.86	7.45	7.42	7.81	8.07	7.78	7.81	8.11	7.98	7.74	7.72	7.7	7.72	7.51	7.73	7.46	7.82	7.95	7.67	7.86	8.16	7.58	7.65	7.7	8.24	7.88	7.6	7.69	7.65	7.67	7.3	8.1	7.66	7.15	7.38	7.48	7.68	7.7	7.65	7.76	7.71	7.57	7.39	7.48	7.75	7.66	8.06	7.5	7.55
PHBP19	2	1.95	1.18	1.21	1.03	1.83	1.85	2.36	2.84	2.87	1.59	1.47	1.74	2.26	2.41	1.18	2.82	2.33	1.72	1.65	1.97	1.11	1.24	2.25	2.11	1.91	1.96	2.68	1.64	2.77	2.58	1.45	2.08	2.41	0.76	2.79	2.74	2.49	1.61	2.8	2.56	1.42	2.61	2.34	0	1.02	0	0.5	1.18
GFRA3	0.67	0	0	0	3.22	0.15	0	0	2.22	2.9	0	1.1	0	0.81	0.41	0	0	0.51	0	0.27	0	0	1.87	0	0.11	0.71	0	0.98	0	0	2	1.04	0.71	0	0	0.38	0	0.97	1	0	0	2.17	0	0.24	0	0	0	0	0
TM6SF2	3.11	0.48	0	0	3.08	3.02	1.85	0	2.47	1.6	2.98	2.92	0.5	0	2.45	0	1.96	3.83	1.56	2.38	2.65	0.96	2.69	0	1.69	2.43	1.96	2.02	2.9	2.12	1.23	1.04	2.46	0.73	0	0.79	2.43	2.89	1.16	0	0	3.21	0.12	3.12	1.14	0	0	2.34	4.12
ANKRD53	2.34	1.3	1.64	1.37	2.25	1.5	2.07	3.52	1.52	1.32	0.64	1.77	1.5	0.73	1.79	0.49	1.31	2.44	1.67	2.04	0.13	1.3	1.24	1.06	0.11	0	0.96	1.24	1.33	1.91	2.7	2.58	2.95	0.73	0.76	1.49	2.86	0.97	2.47	0.53	1.18	2.1	0.12	1.83	2.18	0.73	2.43	2.34	3.03
LINC01571	0	3.38	3.28	2.71	0	0	0	0	0.32	0.68	0	0.36	3.09	3.07	2.22	0	0	0	2.89	0	0	2.24	0	1.57	0.11	1.48	2.94	0.24	2.15	0	0	0.04	0	2	4.13	0.38	0	0	0	0	3.59	0	0.12	0	0	0	0	0	0
CYB5D2	6.07	6.05	5.76	6.08	6.18	6.21	5.61	6.16	6.23	6	6.09	5.93	6.1	6.15	5.85	5.69	6.23	6.04	5.87	5.9	4.86	6	5.94	5.85	5.5	5.96	5.99	5.91	6.1	5.73	5.49	5.67	5.7	5.55	6.25	5.77	5.49	5.77	5.77	5.38	6.27	6.08	5.87	5.96	5.39	4.98	5.13	4.91	4.98
AC006483.1	0	0	1.18	0	0.9	0	0.42	0.25	0.32	0.1	0	0	0	0	0	0	0	0	0	0	1.53	0	0	1.62	1.11	0.3	0	0	0	0	1.02	1.09	1.25	0	1.7	0	0.54	0	0.08	1.66	1.62	0.04	0	0	0	0	0	0	0
MAP2K6	4.94	5.59	4.8	4.34	4.73	5.23	5.54	5.84	5.69	5.61	5.31	5.5	4.43	5.64	5.97	5.89	5.45	4.64	5.39	5.35	2.53	5.69	5.54	4.01	4.28	5.18	5.46	5.85	5.54	5.93	5.59	3.66	4.38	4.95	4.98	4.8	4.5	5.35	5.06	5.41	4.87	5.57	4.63	5.61	3.3	4	3.02	6.02	4.17
CUX1	7.89	7.44	7.42	7.54	7.76	7.96	7.87	7.11	7.72	7.51	7.94	7.93	7.56	7.45	7.62	7.48	7.64	7.84	7.56	7.78	8.04	7.74	7.86	7.32	7.48	7.9	7.71	7.67	7.96	7.55	7.63	7.88	8.02	7.64	7.5	7.56	7.84	7.78	7.66	7.52	7.29	7.74	7.65	7.74	7.62	7.11	6.19	8.11	7.82
AC104031.1	0	1.17	0.93	0.12	0	0	2.48	0	0.98	1.51	0	0.68	0.37	0	0.09	0	0	0	0	0.12	0	0.04	0	1.8	0	0.39	0.38	0.07	0	0	0	0	0	0	2.1	0	1.48	0	0	0	2.14	0	1.12	0.11	2.82	1.37	0	0	1.11
WDTC1	7.17	7.01	7.14	7.51	7.09	7.29	6.54	7.08	7.07	6.83	7.18	7.12	7.5	7.26	7.25	7.31	6.96	7.43	7.04	7.14	6.24	7.2	7.08	7.31	6.82	7.19	7.13	7.22	7.19	7.17	7.11	7.18	7.38	5.71	6.77	6.55	6.86	7.15	7.13	6.61	7.32	7.39	6.42	7.08	6.66	6.38	3.75	6.14	7.01
CDH12P3	0	0.98	0.44	0	0	0	0.45	0	0.19	0.3	0	0	0	0.94	0.17	0	0.4	0.24	0	0	0	0.15	0.06	0	0	0.3	0.47	0	0.43	0.48	1.52	0	0.38	0.43	1.03	0	0	0.37	0.14	0.42	0.15	0.33	0	0	0.44	1.26	0	0	0.35
PARP6	6.49	6.6	6.91	6.92	6.6	6.56	6.52	6.27	6.27	6.13	6.51	6.49	6.73	6.77	6.61	6.82	6.81	6.48	6.53	6.58	7.15	6.76	6.76	6.66	5.92	6.57	6.48	6.58	6.73	6.7	6.81	6.83	6.9	5.8	6.12	6.38	6.77	6.75	6.6	6.48	6.38	6.66	5.95	6.81	5.97	7.26	4.89	5.7	6.69
PLA2G5	0	0	0	0	0	0	1.29	1.99	0	0	0	0	0	0	0.41	0	0	1.05	0	0.65	1.33	0	0	0	0	0	0	0	0	0	0.9	0	0	0.41	0	0	2.3	0	0.24	0	0	0	0	0	0	0	0	0	0
NCAM1	2.58	4.09	5.2	4.5	3.32	1.68	2.02	2.36	2.84	2.99	4.22	1.77	4.78	3.71	3.45	3.35	2.96	4	3.71	2	5.55	2.14	4.51	5	2.11	3.25	3.78	3.22	2.18	2.26	4.36	4.47	2.16	3.93	3.19	3.94	1.6	3.8	3.98	2.72	4.23	2.79	1.61	0.78	1.07	3.37	2.43	2.52	3.97
KNL1	3.13	2.24	2.42	1.14	2.67	3.2	2.03	0	3.16	3.04	4.04	3.53	2.26	1.82	2.09	1.23	1.82	2.86	2.8	3.73	2.87	2.55	3.28	1.99	0	3.71	2.14	2.32	3.31	3.62	1.87	0.92	2.46	4.07	1.86	2.75	2.97	3.21	2.22	2.36	2.71	3.72	2.76	3.43	1.77	3.98	0	3.59	3.87
PLN	4.21	5.24	5.44	5.5	3.83	4.36	5.03	2.47	5.58	5.45	4.51	4.57	3.96	5.9	6.04	2.53	3.86	4.78	5.25	4.84	0.13	3.96	5.31	4.09	3.11	4.6	5.15	5.16	4.71	5.15	5.81	5.71	4.77	4.73	4.41	5.97	6.54	5.57	6.1	5.24	3.64	4.76	3.61	4.59	4.92	3.53	0	1.68	4.5
ASAP1-IT2	1.55	1.73	1.13	0	1.83	1.62	2.87	1.91	1.91	2.22	0.74	1.02	1.04	1.85	2.02	0.13	1.59	0.51	0.5	1.86	3.57	1.42	1.1	1.37	0	1.2	1.96	2.02	1.01	1.91	2.95	1.7	1.49	2.42	0.06	1.88	2.72	2.07	2.27	3.26	0	0.89	1.26	2.07	0.82	2.3	1.43	1.17	2.04
ARHGAP4	6.82	6.74	6.64	7.11	7.01	6.5	6.76	5.63	6.62	6.27	6.16	6.39	7	6.97	6.56	7.01	6.96	6.96	6.55	7.01	7.4	6.47	6.48	6.64	5.84	6.36	6.67	6.81	6.1	7.4	7.16	7.19	6.74	5.47	6.31	6.88	6.87	6.55	7.07	6.93	6.99	6.67	6.11	6.49	6.53	7.32	6.34	5.45	7.37
SPPL2B	7.32	7.26	7.13	7.54	7.42	7.31	7.21	7.01	7.14	7	7.08	7.07	7.29	7.42	7.34	6.93	7.81	7.31	7	6.99	7	7.22	7.02	7.22	6.78	6.89	7.23	7.12	7.19	7.3	7.24	7.49	7.45	5.6	6.58	6.77	7.21	7.29	7.23	7.16	7.44	7.33	6.31	7.4	6.68	7.11	4.75	5.88	7.19
LAMA5	8.74	8.36	8.6	9.35	8.74	8.77	8.81	7.59	8.45	7.98	8.44	8.53	8.85	8.74	8.69	8.68	9.26	8.67	8.3	8.21	9.54	8.6	8.49	8.6	7.79	8.1	8.47	8.68	8.57	8.41	8.79	9.26	9.19	6.75	7.13	7.9	9.35	9.03	9.25	7.78	8.73	8.93	7.52	8.96	8.59	9.25	5.89	7.37	8.52
DZANK1	3.73	4.37	4.66	4.77	3.67	4.07	4.07	1.36	3.56	3.53	4.05	4.26	4.72	4.62	3.69	4.26	4.23	4.07	4.14	4.88	4.55	4.61	4.23	4.59	2.69	4	4.35	3.99	4.07	3.32	4.15	3.88	4.47	3.32	4.16	3.38	4.77	4.1	3.78	4.57	4.32	4.44	3.16	4.39	4.64	5.15	2.43	5.73	4.34
RPEP4	0.9	1.48	1.39	0	0.44	0.56	1.85	0.66	1.1	2.16	0.42	0.94	0.85	0.64	0.67	0.78	1.09	0	0.62	0.76	0	1.18	1.48	0.57	0.11	0.39	1.11	1.53	0.78	1.8	0.95	1.36	0	0	0.38	0.6	0.93	1.69	0.61	2.07	1.53	0	0.38	1.37	0	0	0	0.59	0
MAGIX	4.76	5.08	4.86	5.58	5.15	5.39	4.52	3.59	5.07	5.14	4.9	5.04	5.13	5.13	4.75	4.65	5.08	5.21	4.99	4.28	2.61	5.24	4.52	5.01	5.53	4.99	5.05	4.93	5.16	4.2	4.25	4.25	4.6	4.26	5.2	4.32	3.9	4.36	4.77	3.57	5.63	4.91	4.39	4.79	3.53	1.52	3.24	4.91	4.35
C8orf58	4.66	4.1	4.01	4.21	4.61	4.68	4.9	4.2	4.85	4.66	4.68	4.5	4.44	4.27	4.64	3.45	5.49	4.56	4.18	4.47	4.3	4.12	4.66	4.7	3.92	4.06	4.21	5.02	4.43	4.33	5	4.33	4.66	3.87	4.25	4.75	4.27	4.93	4.05	4.93	4.02	4.46	4.89	4.57	4.15	4.63	2.43	4.06	4.17
GADD45B	7.47	6.69	6.43	7	7.33	6.55	6.49	7.63	7.28	6.94	6.27	6.67	6.93	6.83	6.7	6.38	7.34	7.29	6.95	6.78	6.58	6.67	6.48	6.83	8.67	6.16	6.41	6.49	6.77	6.68	6.25	7.27	6.93	6.73	6.83	7.12	6.93	6.66	7.15	6.69	7.61	6.81	7.29	6.47	6.06	6.32	7.87	4.74	6.21
NPTN	6.66	6.91	6.65	7.1	6.81	6.67	6.56	5.89	7.01	6.86	6.6	6.59	6.9	6.8	6.93	6.77	6.82	6.61	6.88	6.59	6.96	6.82	6.71	6.6	6.82	6.79	6.67	6.83	6.58	6.78	6.41	6.85	6.65	5.84	6.58	6.7	6.69	6.81	7.07	6.14	7.02	6.61	6.45	6.64	6.31	6.44	6.08	6.13	6.48
RRP12	6.29	5.27	5.76	5.89	6.23	5.88	5.71	5.76	5.68	5.72	5.62	5.69	5.87	5.35	5.61	5.97	5.09	6.14	5.97	6.13	6.93	5.54	5.68	6.19	5.75	5.64	5.73	5.57	5.75	5.33	6.03	6.57	6.57	4.48	5.31	5.29	6.14	5.6	5.36	6.17	6.19	5.82	5.18	5.74	5.91	6.23	5.04	6.36	5.98
TBCEL	4.25	5.24	5.76	4.38	4.57	4.26	4.97	5.11	4.97	4.98	4.82	4.99	5.29	5.21	5.3	4.76	4.48	4.54	5.01	4.98	4.27	5.19	5.02	5.49	3.28	4.69	4.93	4.82	4.88	5.3	5.3	4.65	4.56	4.34	5.51	5.1	5.31	5.32	5.33	5.14	5.23	4.97	4.63	5.16	4.94	5.15	2.43	4.98	5.05
OSM	4.25	0.24	0.82	1.12	2.76	0	0.7	0.25	1.32	1.1	0	1.3	0.95	0	0	0	0	1.22	1.96	3.89	4.24	0	0	1.71	1.69	0.56	0	0	0.6	0.38	2.53	1.54	1.86	0	0	1.11	3.48	0	3.53	0.66	1.18	0	0	0	3.67	4.61	4.43	1.17	0.72
TMOD4	2.18	1.99	1.79	1.76	1.35	1.5	0.35	0	0.1	1.1	0.64	0.47	2.29	2.04	1.34	3.24	1.67	1.05	1.5	0.41	0	1.42	1.69	1.92	0.11	1.3	1.88	1.88	1.21	2.21	2.02	1.04	0.99	0.73	1.52	1.6	0.93	1.07	2	1.66	2.33	1.73	0	2.21	0	2.77	1.43	0	0.53
AP000253.1	0	0	0.13	0	0	0	0	0	0	0.32	0	0.53	0	0	0.78	0	0	0	0	0	0	0	0	0	0.11	0	0	0	0.86	0	0	0	0	0.45	0	0	0	0.11	0	1.27	0	0.52	0	0	0.28	0	0	0	0
AP000941.1	0.55	0	2.52	2.03	1.03	0	0.07	0.99	0	0	0.83	0.23	1.21	0	0	0	0	0	0.82	1.12	0.5	0.8	0.69	1.42	0	0.39	1.38	1.46	1.6	0	1.14	1.84	0.71	0	0	0	0	1.17	0	0	1.53	0.34	0	0.87	1.28	0.47	0	0	0.63
NCAM2	0	1.03	2.42	0.58	2.61	0	0	1.57	0.69	1.97	0.64	0.94	0.85	1.29	0.67	0	0	0.22	1.87	2.27	0	2.67	0.48	2.03	0.11	0.56	1.65	0.39	0.69	0.21	1.05	1.7	0.81	0.41	1.45	1.6	0	0.97	2.08	0	1.65	0.1	0.38	0	0	0.88	1.43	0.05	0.97
SRP19	4.27	4.96	4.92	4.34	4.4	4.36	5.14	5	4.93	5.38	4.69	4.66	4.71	4.89	5.1	4.22	4.31	4.29	4.69	4.51	4.79	5	4.79	4.81	5.06	4.77	4.83	4.63	4.58	4.86	4.9	4.61	4.3	5.65	4.9	5.1	4.89	4.88	4.46	4.65	4.9	4.33	5.34	4.6	4.99	4.55	5.24	4.86	4.92
AC106872.2	5.13	4.9	4.9	4.14	5.09	4.83	5.75	5.73	5.03	5.33	5.02	4.97	4.09	4.69	4.5	5.25	4.73	5.12	4.96	5.08	5.09	4.81	5.33	5.28	5.62	4.75	5.29	4.99	4.82	5.21	5.34	4.88	4.13	4.9	4.92	5.24	4.99	4.67	4.97	5.29	4.97	4.19	4.98	4.57	5.58	5.13	6.88	5.1	4.56
COG8	4.78	4.49	4.51	5.02	4.95	5.09	4.96	4.14	4.49	4.18	5.07	4.81	4.93	4.58	4.44	4.52	4.23	5.12	4.62	4.72	4.12	4.77	4.89	4.84	4.75	4.66	4.62	4.49	4.96	4.64	4.79	4.69	5.23	3.62	4.45	4.25	4.72	4.47	4.51	4.83	4.78	4.8	4.05	4.59	5.12	4.03	2.43	5.14	4.41
RPL7P1	8.4	8.34	8.25	7.51	8.25	8.19	9.02	9.26	8.6	8.52	8.43	8.42	7.92	8.39	8.21	8.66	7.84	8.42	8.29	8.37	8.77	8.48	8.66	8.49	8.56	8.19	8.58	8.21	8.33	8.35	8.8	8.23	8.1	8.33	8.68	8.5	8.19	8.01	8.37	9.4	8.15	8.07	8.49	8.31	9.26	9.23	10.5	9.38	8.46
BRINP1	1.95	3.19	2.28	1.76	3.27	4.03	6.17	0	2.27	2.6	3.22	2.68	2.21	1.5	2	0	0.5	2.63	2	1.27	2.23	4.44	2.69	2.55	0	4.54	2.55	1.77	3.75	0.67	1.23	4.76	3.96	3.97	2.41	3.41	3.53	2.56	2.27	3.28	1.82	2.45	2.97	2.07	5.3	0	0	0.4	4.25
IGKV1D-16	0.29	0	0	0	0	0	0	0	0.83	0	0	0	0	0	0	0	0	4.25	2.23	5.34	0	0	1.88	0	0	3.45	0.44	0.29	0	2.27	3	1.16	0	0	0	0	0.17	1.29	0	1.81	0	1.66	0	0	0	3.18	0	0	0
RBM43	3.94	5.13	4.8	4.22	3.49	4.35	5.32	3.28	4.35	4.23	4.38	4.81	4.92	4.98	4.89	3.98	3.63	3.89	4.71	4.5	5.26	4.48	4.79	4.74	3.69	4.62	4.81	4.79	4.6	4.38	4.69	3.84	4.3	4.71	5.12	4.54	5.78	4.97	4.75	4.95	4.38	4.64	3.94	4.59	4.85	5.16	3.02	5.67	5.03
PCDHA12	0	2.37	2.47	2.88	1.69	1.78	0	0	1.22	0	1.83	1.98	2.33	1.34	0.55	0	0.82	0.96	1.72	1.6	0	1.3	1.59	1.42	0	1.64	2	1.07	1.98	0.53	1.23	2.15	0.81	0	0	0.38	0	1.07	0.08	0.24	3	1.81	0	1.31	0	0	1.43	0	0
VDAC1P6	2.82	2.64	3.06	2.63	2.7	3.01	3.6	1.81	2.83	2.59	3.15	3.33	2.99	3.33	3.26	4.19	1.92	2.85	2.91	2.91	2.9	3.06	2.86	2.58	2.45	2.77	2.92	3.07	3.28	2.77	2.44	2.31	3.03	2.12	3.04	2.26	3.67	2.75	3.06	2.6	2.63	3.04	2.6	2.87	4.55	3.69	3.85	4.16	4.14
ZNF573	2.16	2.99	2.77	2	2.27	2.09	2.51	2.74	2.6	3.41	2.17	2.24	2.28	2.62	2.54	2.58	2.07	1.86	2.07	1.77	1.61	2.53	1.19	2.54	2.69	2.18	2.22	2.71	2.61	2.57	2.58	1.77	1.71	3.56	2.87	2.35	2.47	2.85	2.57	3.02	2.4	2.4	1.71	2.76	2.11	2.78	1.43	1.7	2.63
ADAMTS12	2.02	3.02	3.16	1.88	2.59	2.39	0.35	5.54	2.93	1.9	1	2.58	2.79	3.29	1.52	1.51	1.09	2.51	3.01	5.12	5.14	0.72	2.7	1.88	2.43	2.86	1.96	2.94	1.55	2.02	3.63	3.56	3.38	3.08	0.76	1.96	4.54	3.23	3.79	1.75	1.96	1.5	0	1.69	2.75	4.4	5.19	3.37	2.45
IL10	0.9	0	0	0	0	0	0	0	0	0	0	0.47	1.13	0	0	0	0	1.14	0	2	0.33	0	0	0.86	0	0	0	0	0	1.21	0.95	0	0	0	0	0.11	1.84	0	1	0	1.47	0	0	0	3.09	1.85	4.6	0	0
AL157834.1	0	0.91	0	0	0.48	0.46	0	0	1.32	2.11	0.85	0.79	0.37	0.74	1.61	0	1.82	0.37	0	0	0	0	0	0	0.11	0.57	0.38	1.39	0.89	1.14	0.68	0	0.73	4.17	0	2.55	0.81	0.99	0	0	0	0.58	2.93	2.04	0.93	0	0	0	1.81
QPRT	7.5	6.71	6.59	6.92	7.59	7.47	6.85	4.52	7.54	7.37	7.44	7.35	6.66	6.59	7.15	5	7.65	7.53	7.05	7.43	3.18	7.11	7.22	6.86	8.74	7.45	6.88	6.91	7.2	7.04	5.82	6.87	6.91	7.69	6.9	7.19	6.37	7.03	6.52	4.18	6.98	7.23	7.27	7.11	6.94	6.38	4.75	7.52	7.03
SMG6	5.63	5.24	6	6.32	5.22	5.61	5.44	4.23	4.78	3.99	5.46	5.63	5.99	5.24	4.9	5.84	4.23	5.53	5.57	5.48	5.62	5.84	5.67	5.72	3.81	5.55	5.7	5.55	5.67	4.99	5.39	5.75	5.42	4.03	4.49	4.45	5.14	5.17	4.87	4.67	5.38	5.66	4.01	5.21	5.54	5.16	4.02	5.46	5.17
DNTTIP2	5.88	6.12	6.12	5.76	5.71	5.7	6.28	6.06	6.09	6.03	5.96	5.98	6.05	5.93	6.07	6	5.45	5.47	6.07	5.96	6.03	6.05	6.03	6.17	5.69	6.02	5.94	6.1	5.9	6.3	6.03	5.93	5.8	6.06	6.42	6.43	6.29	6.29	6.04	6.14	6.24	5.79	6.23	6.09	6.24	5.82	5.24	5.91	6.1
AC025279.1	0.57	0	0.07	0	0.31	0.25	0	0	0	1.01	0	0	0	1.01	0.03	2	0.61	0.3	0.72	0	0	1.53	1	0	0	0.59	0.29	1.44	0	1.24	1.95	0	0.86	2.44	0	0.56	0	0.69	1.08	1.88	0.18	0.85	0.21	0.74	0	0	1.43	0	0
SOWAHD	2.3	0.95	3.14	3.21	0.9	1.73	1.94	0	0	2.04	0.74	1.1	2.83	1.69	1.84	0	0.09	2.05	2.09	2.48	1.65	1.18	0.37	3.13	0	0.97	1.04	0.53	0	3.98	2.05	1.62	1.55	0	2.55	0	1.6	0.75	0.82	1.72	2.22	1.5	0	0	1.21	2.75	0	1.72	1.58
TM9SF4	6.74	6.5	6.8	7.06	6.75	6.79	6.54	6.22	6.56	6.32	6.66	6.73	6.84	6.64	6.59	6.93	6.63	6.92	6.56	6.81	7.44	6.81	6.74	6.77	5.57	6.75	6.77	6.8	6.84	6.77	6.59	6.75	6.92	4.89	6.31	6.22	6.8	6.72	6.93	6.96	6.46	6.76	5.72	6.64	6.74	7.12	5.13	7.33	6.59
AL121827.2	4	0.24	0	0	6.06	2.4	2.94	0	3.56	2.56	1	4.05	2.97	2.45	2.09	0	1.5	5.67	2.44	5.35	6.19	0	5.88	0	3.92	0.97	2.84	2.32	4.57	2.8	3.94	6.77	7.51	0	0	4.56	3.4	3.97	4.59	0	0	2.73	3.29	4.82	4.07	1.09	0	0	0
AL442128.2	0.9	1.73	2.03	1.07	1.03	0	1.22	0	0.84	0	0.59	0.77	0.85	1.81	1.18	0.72	0.82	0	1.2	1.34	0	0.96	0	0	0	1.3	1.55	0.77	0.94	1.86	1.63	1.21	0.81	0	1.3	0	1.23	1.59	1.31	1.32	1.53	0.6	0	1.31	0.91	2.52	0	1.11	1.34
RCSD1	5.1	4.63	4.96	4.83	4.88	4.8	6.02	5.16	5.12	4.92	4.56	5	4.94	5.28	5.34	3.43	4.8	5.02	4.73	6.08	5.36	4.38	5.92	4.31	3.43	4.9	4.99	5.12	4.19	7.75	6.86	5.68	4.91	4.6	4.14	5.34	6.24	5.65	5.45	6.34	3.62	5.18	3.78	4.64	5.8	6.19	4.24	5.06	6.14
KCNT2	1.26	2.61	2.37	0.58	1.83	0.15	1.6	0	2.8	1.76	2	2.3	1.95	2.29	2.87	0	0	1.57	2.47	2.65	2.45	0.3	2.97	1.53	2.43	2.34	1.25	2.36	2.62	2.26	3.66	3.06	2.99	1	2.96	3.11	2.67	3.45	2.94	2.12	1.96	1.5	1.5	2.4	3.41	3.84	2.43	2.59	3.83
RBX1	5.19	5.38	5.18	5.32	5.47	5.06	5.29	5.51	5.5	5.65	4.99	4.95	5.32	5.09	5.38	5.06	5.71	5.09	5.25	5.26	5.36	5.11	5.09	5.3	6.04	5.25	5.1	5.25	5.05	5.36	5.2	5.47	5.07	5.19	5.38	5.5	5.42	5.36	5.23	5.12	5.24	4.97	5.33	5.09	5.2	4.9	7.48	4.89	5.08
FTCDNL1	1.73	2.3	1.82	1.03	2.76	2.99	2.29	2.99	2.8	2.42	2.74	2.88	2.33	2.57	2.87	3.46	2.31	3.05	2.59	2.93	2.37	3.29	3.1	2.92	3.11	2.2	2.11	1.93	2.71	2.57	2.57	2.21	1.86	3.84	3.03	2.25	2.27	2.49	2.61	3.87	1.59	2.79	3.29	2.76	2.86	2.42	2.43	3.43	3.21
RPL21P44	2.13	1.37	0.42	0	2.35	1.88	2.54	2.37	2.22	2.21	1.69	1.63	1.04	1.77	2.22	1.08	2.31	1.14	1.62	1.34	1.41	1.62	1.82	2.16	1.74	2.09	1.25	1.46	1.33	2.42	2.76	1.7	2.27	2.22	1.7	2.49	3.01	1.87	1.96	3.28	0.61	1.34	2.26	1.48	1.22	1.48	0	1.6	1.31
AC104964.3	0.09	0.59	0	0	0	0.15	0.07	0	0.32	0.51	0	0.1	0	0	0.79	0	0	0.63	0	0	0	0	0	0	0	0	0	0	0.15	1.38	0	0	0	2.11	0	0.11	0	0.63	0	0	0	0.34	0	0.37	0.14	0	0	0	0
PRRT1	0.3	1.94	1.27	1.71	0.88	0	0.23	0	0.13	1.04	0	0.15	1.35	2.06	0.75	0	1.2	0.12	1.04	0.08	0	0.44	0	2.36	0	0	1.26	0.62	0.18	0	1.18	0.01	0.51	0	0.19	0	0	0.3	0	1.24	1.19	0.7	0.09	0.23	0	0	0	0	0.2
SCAP	7.36	7.02	7.08	7.63	7.46	7.51	6.62	7.21	7.32	6.91	7.22	7.23	7.38	7.08	7.22	7.18	7.29	7.43	7.02	7.11	6.72	7.27	7.16	7.27	7.44	7.35	7.24	7.11	7.29	7.01	7.04	7.53	7.34	5.35	6.2	6.38	6.53	7.07	7.22	6.55	7.38	7.27	6.01	7.1	6.36	6.33	4.43	6.7	6.41
SORBS1	5.75	6.25	6.88	6.44	5.47	5.71	6.5	8.47	5.85	5.4	5.92	6.27	5.84	6.24	6.75	7.14	4.79	5.87	6.41	5.22	2.78	6.32	6.16	6.2	4.43	6.07	6.37	5.92	6.14	6.11	6.41	6.38	6.15	5.41	5.58	5.99	6.46	6.03	7	5.47	5.88	5.81	4.75	5.61	7.11	7.19	7.96	6.18	6.52
SNRPGP9	1.03	1.46	1.13	0.58	0.71	1.04	0.77	0.54	1.02	1.35	0.86	0.83	0.63	1.1	0.63	1.01	1	1.05	0.79	1.43	2.01	1.24	0.84	1.46	0	0.97	0.67	0.61	1.1	0.58	1.45	1.15	0	0.63	1.93	1.45	1.47	1.41	0.75	1.47	1.07	0.94	1.21	0.95	1.34	1.35	3.43	2.7	0.63
PWP2	5.4	4.92	5.36	5.39	5.5	5.29	5.21	5.33	5.03	4.85	5.15	5.05	5.16	4.99	5.05	5.49	4.9	5.47	5.3	5.31	6.03	5.1	5.28	5.35	4.92	5.07	5.28	5.01	5.26	4.89	5.64	5.46	5.28	3.9	4.1	4.53	4.92	4.69	4.61	4.98	5.46	5.27	4.38	4.99	4.95	5.68	4.96	4.61	5.44
AL589743.6	1.21	1.12	1.63	1.54	1.36	1.69	2.4	2.26	0.69	0.62	1.25	0.83	1.14	1.1	1.18	2.19	0	1.36	0.69	1.41	1.88	0.86	0.46	1.16	0.52	0.49	1.06	0.53	1.16	0.92	1.41	1.12	0.59	0	1.09	0.6	1.99	0.64	1.64	3.19	1	1.57	0	0.89	2.44	3.07	3.66	0.87	2.84
VPS13C	5.61	6.98	7.38	6.36	5.88	5.73	6.15	6.2	6.26	6.35	5.97	6.26	6.66	6.64	6.42	6.66	5.7	5.73	6.63	6.27	6.32	6.29	6.35	6.6	6.09	6.42	6.15	6.14	6.07	6.96	6.65	6.08	6.21	5.79	6.8	6.62	6.92	6.71	6.54	6.7	7.03	6.11	6.32	6.54	6.39	7.26	6.29	6.46	6.94
AC119044.1	1.26	0	0	0	0	0.56	0.98	0	0	0	0	0	0	0	0	0.97	0.5	0.96	0	0	1.33	0	0.95	0.84	1.11	0.56	0	0.66	0	2.77	1.87	0.62	0.37	2.11	0	2.18	0.3	0.75	0.08	1.47	0	0.1	0.38	0.48	0	1.65	0	0	0.81
AL590822.1	0.67	0.78	1.18	0	1.35	1.3	1.9	1.25	1.1	2.04	1.96	1.47	0	1.64	0	0	2.67	0.63	1.38	0.12	0.13	1.04	0.95	2.06	0.11	1.2	1.44	1.59	0.78	0	1.05	0	0	2.58	0	1.25	0	1.69	0	0	2.01	1.5	1.26	2.03	0.91	0.15	0	0.05	2.7
EIF1AY	4.83	5.37	5.03	4.6	4.96	0	0	5.77	5.56	5.64	0	5.08	0	0	5.33	5.23	0	0	5.15	4.75	4.97	5.18	5.11	5.09	1.11	5.23	0	5.1	5.05	5.35	4.85	4.48	4.55	5.4	5.36	0	4.27	5.15	5.2	4.38	5.42	0	5.63	5.16	0	5.34	5.52	5.5	3.79
KCNT1	0	0	1.39	1.21	0	0.3	0	0.66	0.32	0.32	0	0	0.5	0.64	0	0	0	0.22	0	0.86	0.13	0	0.1	0.13	0.11	0	0	0.07	0	0	2.25	0.62	0.08	0.73	0	0	1.6	0.97	0.37	0	0	0	0	0	1.28	2.52	1.43	0	1.72
PRRT2	3.86	3.26	2.97	3.89	4.27	4.15	4.8	0.66	4.39	4.02	3.52	3.5	4.07	4.08	3.39	2	3.99	4.24	3.49	3.86	4.22	2.87	3.98	3.86	3.69	3.65	3.75	4.2	3.72	3.26	5.14	4.11	4.26	3.05	1.96	3.52	4.01	4.32	4.07	3.82	3.53	4.18	2.77	3.86	3.55	3.97	0	2.37	4.14
AC007272.1	0	2.07	0.76	0	1.35	0.78	2.25	1.25	1.69	2.42	0	1.23	0.85	0.64	1.34	0	1.31	0	1.09	1.34	0.91	0	0.59	1.62	2.43	1.3	1.18	1.24	0.15	2.12	0.67	0.45	0	3.41	0.38	2.11	1.01	1.41	0.44	2.6	1.92	0	2.26	1.59	0.73	0.65	1.43	0	1.18
CUEDC1	7.01	6.89	7.05	7.61	7.31	6.99	6.57	6.38	6.77	6.69	6.72	6.72	7.22	7.15	6.97	7.16	7.4	6.84	6.85	6.81	7.21	7.12	6.83	6.81	6.97	6.95	6.94	6.95	6.76	6.4	6.81	7.42	7.28	5.89	6.33	6.75	6.73	6.86	6.84	7.18	7.36	6.99	6.36	6.92	6.04	6.39	5.34	6.66	6.84
EFCAB13	3.67	4.63	4.89	3.41	4.74	3.92	3.64	1.91	4.47	4.36	4.1	4.49	4.08	4.57	4.51	5.28	4.31	3.42	4.2	3.76	5.24	4.18	4.67	3.65	2.92	4.12	4.12	4.56	4.42	5.1	4.83	4.8	5.49	4.34	4.38	5.19	4.9	5.16	4.75	5.86	3.97	4.3	4.35	5.21	4.24	5.04	2.43	3.97	4.19
PLPP1	5.91	5.75	5.57	5.95	5.62	5.84	6.37	6.58	5.9	5.94	5.64	5.6	5.64	5.9	6.08	5.05	6.44	6.09	5.69	5.62	4.59	5.42	5.84	5.61	5.36	5.73	5.67	5.96	5.58	5.89	5.7	5.79	5.34	4.7	5.26	5.73	6.2	5.96	6.01	5.03	5.4	5.8	5.27	5.74	6.04	4.63	7.75	4.96	5.72
CSTF1	5.28	5.35	5.47	5.44	5.42	5.46	5.7	4.81	5.34	5.4	5.53	5.46	5.59	5.33	5.59	5.46	5.16	5.22	5.47	5.35	5.17	5.57	5.55	5.49	4.81	5.52	5.57	5.36	5.5	5.31	5.55	5.42	5.48	4.55	5.49	5.1	5.53	5.23	5.41	5.72	5.1	5.38	4.84	5.27	5.6	5.43	4.89	6.38	5.36
SLC16A1-AS1	3.92	2.39	1.91	1.71	4.66	2.91	5.2	5.05	3.97	4.87	3.04	3.06	2.25	3.09	4.18	3.44	3.79	3.94	3.78	5.06	5.88	2.27	4.2	2.16	3.57	3.46	3.28	3.74	2.96	5.23	4.62	3.64	3.28	5.35	1.59	4.52	5.25	3.76	4.15	3.82	1.48	3.23	4.46	4.07	4.2	6.76	0	3.97	5.42
AGAP1	6.46	6.52	6.71	6.94	6.52	6.88	6.61	5.7	6.2	6.1	7.09	6.75	6.39	6.41	6.55	7.11	6.47	6.64	6.58	6.38	5.6	6.87	6.86	6.25	5.6	6.86	6.87	6.47	6.99	6.01	6.54	6.51	6.62	6.1	6.22	5.83	6.69	6.17	5.97	5.97	6.19	6.71	5.46	6.34	6.7	5.11	2.43	6.79	6.66
ZDHHC23	4.61	5.16	5.89	4.88	4.71	4.49	3.79	0.99	4.68	4.56	4.83	5.04	5.13	5.24	5.35	6.28	4.65	4.75	5.35	4.89	3.45	5.34	4.77	5.39	4.36	4.88	5.05	5.15	5.24	5.37	4.51	4.73	5.29	2.32	4.83	4.49	3.72	5.01	6.01	4.44	5.09	5.06	4.69	5.44	3.48	4.43	2.43	5.86	4.96
CCDC106	6.09	5.72	5.47	6.17	6.21	6.19	5.76	6.01	5.67	5.84	5.97	5.73	5.97	5.93	5.81	5.64	6.06	6.11	5.72	5.86	5.4	5.84	5.7	5.73	6.34	5.85	5.8	5.73	5.83	5.79	5.58	5.83	5.98	5.4	5.98	5.67	5.56	5.71	5.54	4.23	5.96	6.06	5.68	5.85	4.83	4.42	3.43	4.14	5.58
ZNF224	4.25	5	5.11	3.95	4.41	4.34	4.62	4.17	4.51	5.1	4.37	4.34	4.97	5.07	4.91	4.68	4.61	3.91	4.69	4.5	4.87	4.74	4.58	4.63	3.11	4.56	4.64	4.77	4.52	5.37	4.85	4.48	4.36	4.98	4.86	5.18	5	5.05	4.81	5.35	4.03	4.6	4.37	5.17	4.35	5.2	1.43	5.1	5.18
CFAP298	4.6	4.88	4.89	4.5	4.37	4.38	4.68	4.5	4.97	5.1	4.55	4.42	4.62	4.81	5.08	3.78	4.98	4.45	4.76	4.36	4.77	4.78	4.53	4.77	5.24	4.4	4.9	4.63	4.73	4.72	4.67	4.61	4.68	4.75	4.97	4.66	4.8	4.75	4.34	5.11	4.7	4.36	4.46	4.96	4.01	4.63	3.75	4.42	4.38
ZNF830	4.96	5.16	4.76	4.71	4.94	4.89	5.17	5.34	5.24	5.31	4.85	4.85	4.89	4.78	5.1	4.82	4.96	4.66	5.15	5.06	4.49	5.02	4.92	4.88	5.06	5	5.14	4.81	4.84	5.34	5.1	5.23	4.87	4.36	4.92	4.89	5.02	4.86	4.75	5.61	4.66	4.78	4.67	4.86	5.06	4.97	3.02	5.33	4.7
AC240565.3	0.24	0	1.55	1.27	0.41	0.49	0.09	0.63	0.16	0	0.63	0.74	0.71	0.1	0	1.26	0.55	0.12	0.41	0	0.39	0.56	0.61	1.22	0.86	0	0.32	0.43	1.84	0	0	0.25	0	0.87	0	0	0	0	0	0.44	0.26	0.44	0	0	0.87	1.12	0	0.71	0.99
HSPB1P1	7.9	4.93	5.12	5.13	5.55	5.78	5.86	5.41	5.28	5.81	5	5.5	5.07	5.18	4.81	4.43	5.2	6.12	4.63	5.51	7.07	4.98	5.11	6.54	5.3	4.83	5.02	5.01	5.24	4.97	6.32	5.67	6.58	4.75	6.26	5.27	5.43	4.82	5.46	6.65	5.88	6.2	5.48	5.12	6.58	6.31	6.51	7.83	5.61
GREM2	2.64	1.73	3.48	2.25	0	0	0	2.31	1.42	0.68	0	0	2.88	2.53	2.52	0	0	1.44	2.44	0	0	0	1.48	3.68	0	1.3	1.79	1.24	0.5	0.67	2.71	2.45	0.23	0.41	1.86	0.96	0	1.25	3.41	0.53	1.59	0.45	0	0	0	0	0	0	0
SOCS5P4	0.41	0.24	0.18	0	0	0	0	0	0.32	0	0	0	0	0	0	0	0	0	0.62	0	0	0.62	0	0.37	0	0.2	0	0.24	0	0	0	0	0	0	0.06	0	0	0	0	1.24	0.01	0.1	0	0.59	0	1.37	0	0.68	0.04
DHDDS-AS1	0	0	0.93	0.44	0.03	0	0	0	0	0	0	0.1	0.5	0.23	0	0	0	0	0.5	0	0	1.04	0.37	0.48	0	0	0.11	0	0.01	1.02	0.73	0.04	0.37	0	0	0	0	0.17	0	0	0	0	0	0	0	0	0	0	0.42
BAIAP2L1	5.69	5.51	6.1	6.03	5.84	5.29	3.32	4.35	5.56	5.49	5.2	5.25	5.79	5.68	5.69	6.34	6.16	5.24	5.66	5.4	7.41	5.53	5.45	6.45	5.2	5.41	5.6	5.88	5.57	5.3	5.46	5.79	5.68	3.77	5.74	4.8	4.44	5.88	6.16	5.2	6.26	5.63	5.01	5.55	2.55	6.49	3.75	5.57	4.55
AQP1	7.61	7.23	6.63	7.6	7.81	7.53	7.07	7.16	7.75	7.49	7.47	7.32	7.39	7.02	7.35	4.24	7.89	7.6	7.23	7.41	4.95	7.23	7.33	6.84	8.26	7.75	7.3	7.32	7.29	7.45	6.6	7.66	7.36	7.67	7.27	7.76	7.14	7.43	7.22	5.6	7.25	7.22	7.43	7.2	6.67	6.62	6.29	7.16	7.14
RPL26	4.18	4.4	4.14	4.23	4.64	4.12	4.33	4.89	4.73	5	4.3	4.13	4.37	4.34	4.42	3.96	5.32	4.21	4.35	4.34	5.04	4.1	4.23	4.24	6.59	4.58	4.14	4.37	4.26	4.58	4.02	4.55	4.12	5.45	4.28	4.69	4.2	4.46	4.03	4.94	4.13	4.06	4.73	4.19	4.23	4.56	7.92	4.18	4.18
CNPY4	4.8	4.84	4.74	5.22	5.07	4.83	5.39	4.66	5.05	4.94	4.65	4.63	5.12	4.79	4.52	3.85	4.9	5	4.56	5.07	5.99	4.85	4.98	4.84	5.09	4.86	4.78	5.05	4.77	4.27	5.06	5.1	4.48	3.77	4.23	4.58	5	4.66	4.98	5.12	5.05	4.57	4.33	4.8	4.3	4.69	4.89	5.74	4.68
ZNF214	2.79	3.89	3.6	2.61	2.03	2.81	2.7	0	2.73	2.42	2.79	3.27	3.69	3.64	3.26	2.65	1.67	2.22	3.07	2.83	0.65	3.89	3.19	2.9	1.69	2.6	3.61	2.93	3.06	2.97	3.11	2.94	2.55	1.87	3.8	3.04	3.56	3.34	2.82	2.86	2.68	3.04	2.38	3.38	3.03	3.07	0	2.8	3.23
PGGHG	7.82	6.99	8.19	8.31	7.51	6.71	7.93	6.73	7.04	6.79	6.03	6.6	8.45	6.36	6.75	3.78	7.02	7.78	7.44	7.54	7.45	5.94	7.21	8.53	7.01	6.81	7.22	6.73	6.71	8.08	7.89	8.51	7.86	6.65	7.94	8.18	7.94	7.36	7.9	7.82	8.82	7.16	6.72	6.64	7.72	7.02	6.34	8	8.29
TAF13	4.68	5.37	4.99	4.4	4.82	4.7	5.1	5.63	5.66	5.47	5.07	5.04	4.98	4.93	5.23	4.43	4.47	4.88	5.42	5.2	5.24	5	4.85	4.94	5.55	5.07	4.87	4.9	5.08	4.72	4.38	4.36	4.19	5.13	5.13	5.14	4.82	5.15	5	4.72	5.45	4.47	5.35	5.01	5.16	4.77	5.43	4.9	4.81
AC010469.1	0.26	0	0	0	0	0.32	0.49	0	0.56	1.51	0.33	0	0	0	1.55	0	2.75	0	1.03	0	0	0.04	0.67	0	1.69	0.99	0	0.66	0.39	1.7	0	0	0	2.35	0	0	0	1.28	0	0	0	0.99	1.62	2.08	0.21	0	1.43	0	0.66
RPA1	6.41	6.24	6.42	6.37	6.45	6.39	6.7	6.65	6.46	6.2	6.36	6.3	6.51	6.37	6.42	6.61	6.01	6.36	6.39	6.61	6.68	6.47	6.45	6.67	5.69	6.49	6.4	6.36	6.25	6.41	6.31	6.7	6.3	5.15	5.98	6.09	6.65	6.51	6.41	6.63	6.3	6.29	5.73	6.19	6.55	6.62	6.13	6.97	6.66
SP2-AS1	1.18	1.59	2.11	1.12	1.03	0.88	2.29	1.47	0.32	0.97	1.42	1.86	1.95	1.5	0.55	2	0.09	1.51	1.96	1.6	1.5	1.62	1.03	2.03	1.11	1.85	2.08	0.98	1.73	0.38	1.5	2.26	1.86	1.73	2.1	1.25	1.43	1.17	1.61	3.34	1.47	1.29	0.61	1.37	1.82	1.37	1.43	3.77	1.81
GREM1	1.61	2.58	5.91	2.96	0.81	0	0	4.09	0.82	1.24	1.9	0	5.17	0.38	3.23	0	0	3.91	4.62	3.78	1.08	0	1.66	7.24	0.63	0	1.92	0	0	0.2	2.57	4.84	0.56	3.71	4.41	2.24	2.82	0.44	4.3	1.58	7.71	0	0.72	0.29	0.63	5.92	4.13	1.07	0
AGAP2	3.22	1.73	0.64	1.93	2.8	1.44	3.64	3.02	1.84	1.32	0.42	1.58	2	1.55	1.84	1.33	0	2.86	1.44	3.88	3.37	0	2.76	1.88	1.11	2.64	1.38	1.66	0.5	4.62	4.87	3.93	2.66	2	0.06	2.04	3.85	2.02	3.12	4.1	0.71	1.97	0.12	0.37	3.2	4.96	2.43	1.05	4.57
AC009506.2	2.64	3.35	3.09	2.82	2.49	2.62	2.6	3.47	2.52	2.9	2.61	2.94	3.55	3.17	2.55	2.05	2.31	2.33	2.96	2.95	2.03	3.06	2.71	3.44	1.69	2.43	2.88	2.68	2.62	1.53	2.74	2.7	2.99	2.22	3.88	2.38	2.46	2.72	2.47	2.43	3.47	2.69	2.44	2.34	1.68	1.42	0	3.13	0.63
CSTF2	4.18	4.2	4.58	4.18	4.26	4.27	4.24	3.93	4.09	3.74	4.27	4.36	4.37	4.18	4.18	4.75	3.2	4.3	4.33	4.44	4.03	4.47	4.38	4.77	3.57	4.34	4.47	4.16	4.41	4.02	4.57	4.52	4.44	2.8	4.4	3.65	4.36	3.93	3.98	3.9	4.18	4.36	3.22	3.99	4.37	4.62	4.43	4.81	4.5
OTOGL	3.97	0.1	0	0.29	3.49	2.22	1.54	0.25	4.46	2.64	4.34	4.85	0.37	1.1	2.37	0	1.67	2.09	1.16	1.65	0	2.76	5.04	0	2.69	3.88	0.7	3.05	3.67	2.5	1.14	0	0.61	4.48	1.38	1.25	1.75	3.41	2.16	0	0	5.03	3.19	4.21	2.86	0	2.43	0	0
PLPP2	4.92	2.59	3.27	3.39	5.57	3.91	1.93	3.71	5.14	4.61	3.83	4.66	3.91	4.56	3.38	1.66	4.23	4.28	3.52	5.12	6.21	1.78	4.14	4.6	6.06	4.85	3.79	3.61	3.71	3.16	4.68	5.85	5.65	3.75	3.26	4.16	4.21	4.8	4.06	2.81	3.75	3.83	2.99	4.17	3.58	5.49	3.75	5.45	5.45
ACOT11	6.27	6.68	6.47	7.06	6.2	6.74	4.89	5.79	6.48	6.3	6.66	6.55	6.81	6.91	6.18	7.15	6.33	6.31	6.44	6.19	3.79	7.22	5.82	5.94	6.78	6.54	6.76	6.63	6.8	5.49	4.71	5.19	5.98	5.78	5.7	5.78	4.49	5.74	5.69	2.4	6.91	6.3	5.44	6.33	2.38	2.93	0	6.35	4.68
AC020763.3	0	0	1.03	0.71	1.44	0.3	0.07	0	0	0.32	0.64	0	0.21	0	0.55	0	0	0	0	0.41	0.78	0.96	0	0.48	1.11	0	0.25	0.39	0	1.02	0.46	0.62	0.23	0	0	0	0.54	0	0.37	1.4	0	0	0	0.24	0	0.02	0	0	0.04
NKAIN4	5.95	2.03	2.48	2.16	6.76	5.57	5.34	0	5.18	4.66	4.48	5.55	4.14	3.55	4.21	0	5.31	7.41	4.99	6.64	5.54	2	6.1	1.8	6.92	3.45	4.11	4.66	6.58	3.89	5.13	6.74	6.86	3.17	2.96	5.38	5.94	4.92	5.19	2.12	2.68	5.7	5.28	5.89	4.85	2.92	0	0	3.97
OGFR-AS1	0.55	0	0	0.12	0	0.44	0.48	0.83	0.1	0	0.42	0.58	0.5	0.55	0	0	0	0.63	0.38	0.76	1.23	0.52	0.1	0.25	0.11	0.2	0	0.39	0.15	0.38	1.05	0.77	0	0	0	0	1.16	0	0	0.53	0.47	0.64	0	0.48	0	0.81	0	0	0.72
ZFYVE21	6.11	6.1	6.09	6.41	6	5.93	5.68	6.58	5.68	5.58	5.61	5.58	5.92	6.01	6.45	6.37	6.2	5.87	5.79	5.25	5.65	6.18	5.93	6.35	5.2	5.71	5.97	5.95	5.99	5.87	6.28	6.3	6	5.09	5.26	5.26	5.32	6.07	6.34	5.6	6.02	6.12	5.2	5.83	5.02	4.49	4.75	5.05	4.88
BPHL	6.3	5.57	5.11	5.43	6.16	6.42	5.46	6.85	6.42	5.89	6.57	6.3	5.49	5.56	5.99	5.31	5.92	6.09	5.56	5.58	4.15	6.16	5.99	5.4	4.97	6.41	5.95	5.65	6.17	5.76	5.22	5.43	5.38	6.77	5.37	5.67	5.48	5.81	5.49	5.69	5.33	6.28	5.7	6.02	5.1	4.38	4.75	5.13	5.57
AL603910.1	0	0.48	0	0	0	0	0	0	0	0.51	0	0	0.04	0	0.26	0	1.31	0	0	0	0	0	0	0	0	0	0	0	0	1.02	0.31	0	0	1.87	1.06	0	0	0.34	0	0	0	0.23	0.12	0.24	0	0	1.43	0	0
CHRNA1	0	0	0	0	0	0	0	0	0	0	0	0	0	0	0.09	0	0	0	0	0.65	1.78	0	0	0	0	0	0	0	0	0	0	0	0	2.22	0	0	0	0	0	1.98	0	0	0	0	0.28	0	1.43	0	0
DOHH	5.81	4.78	5.11	5.51	5.76	5.78	5.41	5.94	5.79	5.55	5.5	5.41	5.23	5.18	5.34	6.14	5.41	5.81	5.43	5.15	4.92	5.22	5.08	5.05	5.94	5.07	5.35	5.35	5.36	5.17	5.48	5.62	5.49	4.05	5.09	4.92	5.15	5.27	5.28	5.1	5.71	5.76	4.89	5.26	5.09	4.6	4.24	4.38	5.29
YWHAH	6.41	6.16	6.07	6.37	6.55	6	6.87	6.14	6.43	6.48	5.95	5.98	6.3	6.08	6.41	6.16	5.93	6.27	6.29	6.48	6.73	6.05	6.14	6.36	6.77	6.3	6.03	6.21	6.04	6.2	6.24	6.91	6.49	5.23	6.39	6.47	6.7	6.47	6.69	6.2	6.64	5.87	6.46	6.02	6.59	6.34	7.1	6.56	6.59
ZSWIM3	3.52	3.01	3.22	3.29	3.17	3.52	3.24	2.83	2.6	2.87	3.22	2.84	3.23	2.81	2.79	4.94	3.14	3	2.77	2.97	2.13	3.19	3.14	2.78	2.69	3	3.08	3.32	3.21	3.28	3.73	3.26	3.17	1.41	2.99	2.44	3.05	3.02	3.14	3.47	3.03	2.98	2.19	3.03	2.7	3.37	0	3.92	2.63
ANKRD36B	5.17	6.22	6.42	4.66	5.82	5.34	6.96	5.97	6.33	6.96	5.61	5.95	5.46	6.21	5.73	4.78	7.19	5.83	5.79	6	7.6	5.44	6.06	6.09	7.23	6.04	6.12	6.54	5.57	6.64	6.94	5.28	5.84	8.87	6.77	8.27	7.43	6.72	6.29	7.94	6.67	5.3	8.35	6.49	5.76	6.56	3.05	6.04	6.26
MYH3	4.7	4.03	4.3	4.72	4.17	4.39	4.23	5.02	4.02	4.04	4.34	4.05	4.59	4.42	4.01	3.25	5.46	4.03	4.35	3.62	2.37	4.86	4.3	3.61	1.11	4.22	4.55	4.63	4.64	4.35	4.85	4.43	3.96	4.16	3.82	3.91	3.6	4.38	3.24	5.43	3.83	4.47	3.84	5.01	4.18	3.55	1.43	2.53	4.84
CEP83-DT	0	1.42	1.22	1.37	0	0.78	0.7	0	0	0.68	0	0.36	1.74	1.73	0.9	0	0	0.51	1.31	0.95	0	0.96	0	1.31	0	0.56	0.88	0.24	0.01	0.67	0.84	0.62	0.49	0	2.3	0.6	0.54	0.17	0.37	2.03	1.47	1.1	0	0.48	0.14	0.95	0	1.59	0.31
SH3PXD2B	4.16	3.86	4.58	4.5	4.43	3.91	4.83	5.58	2.76	3.76	3.76	3.74	4.41	3.84	4.28	2.35	3.02	4.66	5.04	7.17	7.24	3.64	4.79	5.22	2.11	3.8	4.43	3.78	4.28	3.95	5.62	5.73	5.13	2.68	3.16	3.57	6.01	4.13	4.31	4.97	3.74	3.92	2.26	3.91	5.18	5.83	4.02	6.84	5.94
CHRDL2	1.61	1.73	2.2	2.51	2.35	1.37	0	0	2.32	2.27	0	1.02	2	1.45	1.09	2	1.67	2.66	1.72	0.95	0	1.24	1.24	0.99	0.11	0.39	1.32	1.16	0.69	0.02	2	2.66	2.33	0	2.76	0.96	0	1.56	1.08	0	2.65	1.45	2.05	1.59	1.52	0	3.02	0	0
AL031963.3	0.09	1.91	1.53	0.29	1.44	2.3	2.14	1.36	0.98	1.21	0.74	0	1.37	1.29	2	0	1.31	1.8	1.67	0.41	0	1.72	1.59	1.31	2.11	0	1.6	1.07	0.39	0.53	1.43	1.36	1.23	1	2.27	0.11	0.65	0.97	0.5	0	1.4	2.23	0.8	1.48	0.14	0.15	0	0	0.42
SLC25A48	4.12	5.39	3.93	4.67	4	5.49	5.13	0	3.82	3.37	5.55	4.72	4.18	4.05	4.42	0	2.5	4.43	4.23	4.02	0	5.56	4.11	3.66	2.11	5.02	4.74	3.36	5.39	3.64	2.27	0.77	2.23	4.71	4.21	3.25	3.14	3.08	1.91	1.95	3.65	4.38	3.63	3.88	2.63	0	1.43	2.83	4.09
ADGRG1	8.3	7.72	7.69	8.2	8.71	8.36	7.93	6.5	8.32	8.06	8.11	8.14	8.25	8.05	8.07	7.78	8.29	8.53	7.94	8.08	8.09	7.9	8.15	8.11	8.91	8.28	8.02	8.21	8.09	8.05	7.57	8.78	8.58	6.56	7.31	7.95	8.31	8.22	8.32	8.08	8.03	8.17	7.73	8.16	8.45	6.54	4.6	7.28	7.82
ATP5ME	4.19	3.95	3.38	4.07	4.35	4	3.91	4.65	4.52	4.72	3.84	3.68	4	4.01	4.07	3.56	5.2	3.92	3.98	3.98	3.95	3.72	3.57	3.77	6.55	4.26	3.93	4.1	3.68	4.05	3.35	4.35	3.92	5.1	4.03	4.61	3.75	3.99	3.71	4.07	4	3.79	4.63	3.91	3.77	3.56	7.13	3.57	3.75
SKI	6.65	6.74	6.84	6.99	6.6	6.51	7.16	6.6	6.6	6.38	6.53	6.57	7.02	6.77	7.05	6.27	5.67	6.63	6.68	6.65	6.52	6.61	6.69	6.57	4.92	6.71	6.65	6.58	6.41	6.85	7.13	7.16	6.91	4.97	5.73	6.21	7.36	7.03	7.16	6.07	7.05	6.86	5.22	6.63	6.74	6.43	3.43	5.91	6.83
CDK15	0.09	1.53	0.64	1.03	0	0.15	1.42	3.12	0	0.32	0.42	0	0.21	0.73	1.18	0	0	0.63	0.24	0.65	0.33	0.42	0	1.13	0	0.2	1.38	0	0	0	1.84	0.04	0.08	3.62	0	0	1.48	0.75	1.16	1.07	0.01	0	0	0	1.34	0.15	0	0	0
COL4A3	6.7	7.38	7.57	7.12	7.25	7.13	5.23	0	7.19	7.11	7.16	7.3	7.31	7.3	7.51	7.63	7.7	6.52	7.28	6.47	0.33	7.05	7.33	7.54	6.13	7.14	6.93	7.56	7.57	7.29	7.42	6.45	7.05	6.31	6.25	7.3	6.12	7.68	7.01	8.02	7.53	7.34	7.17	7.65	5.12	5.27	2.43	5.43	5.26
GOLGA6L9	2.96	3.87	4.2	3.32	3.14	2.91	3.27	3.38	3.45	3.47	3.15	3.23	3.88	4.38	3.93	5.03	2.77	2.96	3.62	2.99	3.15	3.79	3.61	3.69	2.34	3.05	3.75	3.76	3.25	3.27	4.04	3.23	3.78	3.07	3.32	3.73	3.93	3.75	3.89	3.96	3.84	3.38	2.64	3.98	3.24	4.47	0.57	3.76	3.76
LINC01232	0.97	0.72	1.39	1.66	0.36	1.35	1.89	1.58	1.35	1.42	1.12	1.29	1.53	1.4	1.73	0.9	1.09	1.72	0.45	2.01	2.63	0.7	1.68	1.6	1.11	1.09	1.16	1.47	1.17	1.82	2.34	1.17	1.1	2.09	0.92	0.81	1.99	1.21	1.66	1.78	0.75	1.47	1.26	0.54	1.74	4.37	0	1.4	2.17
CBWD4P	3.59	4.44	4.45	3.17	3.79	3.68	4.26	3.5	4.09	4.19	4.14	4.02	3.51	4.09	4.34	3.34	3.28	3.65	3.95	3.73	2.79	3.95	3.57	4.32	2.94	3.53	3.91	3.84	4.02	3.83	4.25	3.25	3.6	3.97	4.5	3.82	4.4	4.38	3.89	4.47	4.35	3.75	4.34	4.17	4.97	4.55	3.7	3.79	4.49
TSEN15	5.04	5.4	5.39	5.07	4.75	4.92	4.83	5.26	5.27	5.22	5.23	5.25	5.19	5.47	5.38	4.94	4.71	4.95	5.38	5.19	4.97	5.32	5.35	4.88	4.75	5.06	5.16	5.19	5.28	5.03	5.34	5.14	5.02	4.6	5.65	5.08	5.11	5.38	5.23	5.51	5.15	5.19	5.11	5.31	4.75	5.37	5.43	6.39	5.13
AC012313.10	0	0	0	0	0.03	0	0	0	0	0	0	0	0.04	0	0	0	0	0	0	0	0	0	0	0	0	0	0	0.24	0	1.3	0.84	0.45	0	0	0	0	0	0	0	0.4	0	0.1	0	0	0	0.65	0	0.4	0.53
EDIL3	3.36	5.34	6.16	5.2	3.73	4.12	6.97	4.22	5.02	4.97	3.66	4.43	5.07	5.83	5.17	3.49	3.31	4.22	5.12	4.61	7.59	4.99	4.45	5.27	3.57	4.52	4.69	4.96	4.03	4.16	4.95	4.85	4.54	4.7	5.23	5.09	6.44	4.93	4.92	4.53	5.56	4.04	4.5	4.74	5.3	7.43	1.43	2.32	4.79
LRRC29	4.41	4.14	4.37	4.58	4.32	4.72	4.72	3.31	4.18	3.92	4.25	4.16	4.39	4.5	4.05	3.98	4.43	4.55	4.01	4.24	3.57	3.95	4.26	4.49	3.81	3.9	4.65	3.92	4.43	3.12	4.3	4.04	4.31	2.66	4.41	3.6	4	3.96	4.08	3.86	4.76	4.65	3.38	4.22	4.14	2.95	3.43	3.29	3.55
SMIM17	0.79	2.81	1.39	0	0	0.56	0.6	0	0.98	1.33	0.74	0.77	0.29	1.56	2.55	1.77	0.09	0	1.4	0.43	0.65	0.73	0.69	0.13	0	0.97	0.96	0.39	1.06	1.18	1	0.77	0	1.88	0.77	0.62	0.77	0.17	1.73	1.84	0.33	0.29	0	1.04	0	0.77	1.43	1.47	1.58
CSPP1	6.31	6.35	6.18	5.68	6.42	6.24	6.2	5.44	6.56	6.91	6.64	6.38	5.93	6.38	6.66	5.65	7.57	6.11	6.25	6.26	6.67	6.47	6.65	6.04	6.41	6.44	6.43	6.75	6.42	6.67	6.04	6.09	6.27	7.85	6.61	7.32	6.41	6.69	6.33	7.43	6.25	6.24	7.4	7.06	5.55	5.79	4.24	5.85	5.9
KCTD1	6.11	6.33	6.21	6.48	6.22	6.28	4.6	5.16	6.11	6.07	5.9	6.37	6.59	6.33	6.31	6.56	5.91	5.97	6.28	5.58	5.52	6.52	6.16	5.46	6.6	6.51	6.48	6.36	6.51	5.64	6.04	6.21	6.4	5.3	6.3	5.83	4.74	6.08	6.61	5.47	6.42	6.19	5.54	6.18	3.74	5.32	4.43	5.95	3.98
CRIP2	7.17	7.08	6.78	7.32	7.54	6.78	6.98	6.8	7.25	7.28	6.57	6.64	7.28	7.17	7.13	5.4	7.48	6.95	7.01	6.85	6.86	6.96	6.67	7.52	7.45	7.03	6.89	6.98	6.58	6.66	7.16	7.69	7.17	6.38	6.96	7.13	7.16	7.13	7.03	7.08	7.6	6.73	6.82	6.77	6.74	6.34	4.43	6.23	6.7
SLC35E4	2.76	3.27	3.39	3.55	3.22	2.53	3.43	2.87	2.37	2.56	2.29	2.5	3.35	3.14	3.37	2.73	2.41	3.51	3.56	3.39	4.46	2.95	2.21	3.31	2.43	2.14	3.33	2.82	2.76	2.67	3.79	3.75	3.3	1.58	3.01	2.11	3.64	2.66	2.56	2.16	3.47	3.05	1.71	2.62	2.86	2.77	3.02	3.95	2.95
IMPDH1P10	0	0.1	0.98	0	0.44	0	0.35	0	0	0	0	0	0	0.1	0.26	0	0.5	0.75	0	0.76	1.78	0	0	0.37	0	0	0	0	0.6	0.02	0.14	0	0	0	0	0	0.93	0.63	0.08	0.24	0	0.34	0	0	0.14	1.21	0	0	0.18
FRMD8	6.13	5.53	6.09	6.19	6.08	5.89	6.79	6.41	5.66	5.69	5.6	5.55	5.96	5.92	6.36	5.93	5.77	6.24	5.96	6.08	5.98	5.73	5.81	6.43	4.63	5.61	5.76	5.95	5.81	6.09	6.46	6.39	6.34	4.39	5.03	5.28	6.52	6.19	5.95	5.86	6.19	5.86	5.32	6	5.92	6.21	3.02	5.2	6.41
CRIP1	3.2	1.95	1.79	0.71	3.59	1.06	2.39	1.66	1.91	1.97	1	1.23	1.29	1.4	1.67	0	0.82	1.96	1.96	2.54	2.5	1.11	1.73	4.11	0	1.97	1.79	1.32	0.5	1.67	4.17	3.54	2.58	0	0.86	2.38	3.54	1.97	2.53	2.07	4.22	1.64	0	0.87	2.38	2.49	2.43	0	2.01
KCTD2	6.58	6.24	6.45	6.62	6.58	6.57	6.45	6.38	6.48	6.48	6.49	6.32	6.58	6.41	6.64	6.4	6.94	6.65	6.54	6.38	6.35	6.5	6.51	6.57	6.11	6.61	6.48	6.6	6.52	6.42	6.47	6.47	6.47	5.61	5.84	6.11	6.14	6.54	6.21	6.08	6.46	6.43	6.44	6.28	6.89	5.88	4.89	6.49	6.06
STK32C	5.18	4.92	4.78	5.25	5.22	5.21	5.01	5.11	4.73	5.22	4.73	4.46	4.84	4.96	4.44	4.13	5.13	4.98	4.87	4.98	5.86	4.4	4.51	5.42	5.63	4.77	4.86	4.74	4.66	4.21	4.99	5.35	4.63	3.97	5.1	4.32	4.65	4.45	4.01	5.99	5.29	4.91	4.66	4.83	4.42	4.81	3.75	4.43	4.94
GEM	5.81	5.22	5.78	4.64	5.91	4.13	4.07	5.29	6	4.84	5.49	5.69	5.39	5.04	5.81	3.86	5.01	6.01	6.08	6.44	4.57	4.13	5.01	5.58	3.81	5.36	5.06	4.65	5.28	4.88	6.19	6.13	5.92	4.14	4.73	5.55	5.87	5.22	6.05	5.14	6.38	4.5	3.84	5.18	5.42	5.6	3.75	4.96	3.73
MFN1	5.6	6.55	6.6	6.15	5.77	5.7	5.87	6.13	6.18	6.04	5.93	6.04	6.21	6.42	6.39	6.55	5.31	5.74	6.27	6.09	6.69	6.5	6.04	6.24	6.07	6.1	6.13	6.02	6.01	6.6	6.11	5.83	5.94	5.41	5.98	5.74	6.32	6.18	6.25	5.9	6.34	5.97	5.58	6.28	5.49	5.98	4.02	6.93	6.13
GKAP1	4.12	4.88	4.83	4.02	4.22	4.31	4.55	5.43	4.85	5.25	4.65	4.37	4.52	4.62	4.84	4.19	4.85	4.19	4.57	4.08	2.33	4.81	4.59	4.68	5.01	4.46	4.73	4.8	4.66	5.08	4.12	3.75	4	6.15	5.41	5.59	4.15	4.71	4.68	5.09	5.08	4.38	5.84	4.93	3.93	3.86	2.43	3.91	4.1
DYNC1I1	4.07	1.53	3.39	2.79	3.4	3.47	2.9	2.12	4.01	3.21	3.24	4.28	1.69	3.09	4.35	0	3.59	2.72	3.57	2.81	3.39	1.62	3.8	2.57	2.92	3.22	2.32	4.48	4.1	2.42	3.57	2.74	2.64	4	1.96	3.79	2.77	3.87	3.92	1.07	2.56	3.65	3.8	3.4	2.25	1.52	0	0.84	1.58
SMIM27	2.67	3.08	3.2	3	2.76	2.78	2.62	2.36	2.47	3.44	3.04	3.02	2.97	3.29	3.07	3.18	3.5	2.72	2.53	2.6	3.55	3.14	2.91	2.88	2.11	3	3.06	3.05	3.12	2.83	2.95	2.74	2.84	2.8	3.14	2.75	2.54	3.02	3.24	2.5	3.28	2.69	3.05	3.01	2.68	2.87	3.02	2.11	2.7
HSD17B4	6.81	7.19	7.03	7.18	6.85	6.87	6.73	7.62	7.15	6.9	6.9	7.05	7.3	7.19	7.22	6.89	6.67	6.93	7.21	6.96	6.85	7.08	6.95	7.09	6.84	7.17	7	6.98	7.03	7.13	6.57	6.82	6.72	6.77	7.02	6.77	6.98	6.92	6.99	6.86	7.32	6.91	6.61	6.95	7.37	6.38	6.92	6.92	7.26
NBEAL1	3.84	4.94	5.12	3.85	3.96	3.96	3.52	4.25	4.54	4.53	4.48	4.45	4.4	4.74	5.08	3.74	4.2	3.97	4.22	3.75	3.98	4.7	4.07	3.77	3.81	4.43	4.27	4.33	4.77	4.24	4.7	3.33	4.18	5.61	5.03	4.87	4.37	4.96	4.16	4.36	4.71	4.51	5.06	4.71	3.42	3.57	2.43	3.9	3.55
LRRC19	5.1	5.46	5.94	5.03	5.47	5.68	3.32	0.47	5.53	5.39	6.3	6.36	5.67	5.04	5.37	0.85	4.69	5.62	5.32	5.91	1.65	5.88	6.07	5.7	6.04	6.12	5.68	4.73	6.1	5.14	4.23	4.39	5.29	5.95	6.05	5.58	5.25	5.31	5.05	3.79	5.69	6	5.77	5.53	4.29	2.3	0	3.83	4.2
DNAJC19P5	0.41	0.24	0.26	0	0.25	0	0.22	0	0	0	0	0.36	0	0	0.41	0	0.5	0	0.5	0.12	0.65	0.42	0	0	0	0	0	0.66	0	0.91	0.79	0	0	0	0	0	1.23	0.63	0	0.88	1.18	0.1	0	0	0	0.37	0	0.91	0
YAP1	6.36	6.84	7.14	6.75	6.63	6.45	6.46	6.75	6.71	6.75	6.55	6.6	6.95	6.9	7.1	6.61	6.51	6.54	6.83	6.38	6.8	6.76	6.62	7.2	6.62	6.72	6.63	6.69	6.62	6.65	6.4	6.88	6.52	6.27	6.64	6.91	6.69	6.94	6.9	6.31	7.04	6.51	6.8	6.77	6.65	6.16	5.08	6.36	6.43
AL121929.3	2.13	0	0.76	0	0.61	1.64	0	0	1.65	2.9	0.83	0.68	0	1.17	0.11	3.24	2.92	0	0.72	0.48	0	0.04	1.3	0.37	2.11	0	0.88	2.77	0.15	1.17	2.41	0	1.49	2.22	0.52	1.79	0	0.87	4.09	0	0.33	2.73	1.8	2.14	0	0	0	0	0
WNT10B	1.09	0	0	0	0	0.15	1.6	0	0	0.1	0	0.1	0	0.23	0.09	0	0	2	0	1.6	1.72	0	1.82	0.25	0	0	0	0.07	0	1.8	3.25	2.04	1.23	0	0.96	2.65	0.93	0.49	2	2.69	0	0.1	0	0	0.82	2.18	0	0	0.42
DERL1	5.61	6.55	6.36	6.2	5.86	5.66	6.38	6.13	6.02	5.96	5.78	5.89	6.27	6.25	6.47	6.18	5.28	5.92	6.41	6.5	6.68	6.07	6.09	6.45	5.53	6.19	6.15	5.95	6	6.33	6.24	6.14	6.07	4.75	6.22	5.94	6.54	6.21	6.3	6.45	6.27	5.88	5.64	6.05	6.76	6.79	6.92	6.63	6.65
PPP4R3A	6.15	6.58	6.87	6.33	6.24	6.15	6.4	6.42	6.67	6.4	6.36	6.62	6.47	6.54	6.73	6.45	5.98	5.72	6.55	6.26	6.21	6.81	6.49	6.28	6.17	6.61	6.35	6.36	6.46	6.99	6.4	6.21	6.25	6.06	6.3	6.63	6.38	6.63	6.56	6.63	6.5	6.42	6.28	6.56	6.45	6.41	4.6	6.14	6.24
FAHD1	6.49	5.99	5.5	5.81	6.61	6.76	6.89	5.96	6.79	6.71	6.73	6.57	5.72	5.84	6.43	5.61	6.92	6.57	6.33	6.5	5.65	6.28	6.37	5.9	7.83	6.82	6.25	6.24	6.49	6.22	5.13	5.87	5.73	7.3	6.36	6.55	6.41	6.36	6.17	6.71	5.66	6.29	6.89	6.45	6.78	5.85	5.02	6.16	6.53
GATAD2B	5.68	5.85	6.14	5.85	5.54	5.55	5.8	5.66	5.81	5.94	5.7	5.66	6	6.02	6.1	6.39	5.6	5.66	5.75	5.71	6.12	6.08	6.12	6.08	5.39	5.92	6.03	6.03	5.9	6.29	6.52	5.56	6.08	5.33	5.55	5.6	5.53	5.95	5.92	5.98	5.51	5.84	5.3	5.89	5.5	6.37	4.24	6.07	5.59
SPTY2D1OS	1.48	2.48	2.85	1.79	1.61	1.44	0.22	2.47	0.84	1.32	1.53	1.53	2.29	2.48	1.48	2.57	2.31	1.75	2.24	1.86	1.03	2.47	1.1	2.03	2.11	1.97	1.88	2.16	1.94	1.46	2.19	1.04	1.95	2.11	2.67	0.38	1.23	2.34	2.04	1.53	2.34	2.26	0.38	2.28	1.41	2.37	2.43	1.72	1.48
RNF4	6.5	6.24	6.45	6.42	6.45	6.43	6.72	6.23	6.01	6.1	6.34	6.25	6.36	6.31	6.47	6.4	5.94	6.32	6.44	6.58	5.88	6.5	6.53	6.55	5.47	6.35	6.36	6.33	6.4	6.58	6.6	6.57	6.66	5.61	5.73	5.9	6.63	6.38	6.54	6.41	6.13	6.4	5.9	6.24	6.21	6.66	5.64	6.24	6.5
TGFB1	6.38	5.93	6.38	6.61	6.46	5.86	6.73	5.06	6.18	6.15	5.73	6	6.53	6.19	6.38	6.25	5.36	6.5	6.14	6.76	7.08	5.14	6.07	6.66	6.06	5.84	5.65	5.88	5.45	6.71	6.42	6.66	6.58	4.11	5.99	6.02	6.98	6.26	6.2	6.72	6.44	6.13	5.41	5.81	6.72	7.06	6.02	5.23	6.56
ZBTB33	3.88	5.05	5.3	3.94	4.24	3.99	4.86	4.74	4.52	4.41	4.47	4.48	5.03	4.77	4.91	6.02	3.14	3.6	4.81	4.67	4.61	4.93	4.72	4.55	3.11	4.58	4.23	4.74	4.46	5.22	4.81	4.08	4.61	3.32	4.61	4.61	5.01	4.89	4.99	5.38	3.94	4.6	4.32	4.81	4.51	5.49	3.75	5.87	5.05
MBD4	5.38	5.87	6.15	5.61	5.51	5.59	5.9	5.41	5.62	5.61	5.82	5.8	6.05	5.85	5.82	6.05	5.47	5.71	5.93	5.76	6.03	5.95	5.84	6.48	5.75	5.8	5.81	5.73	5.75	6.48	5.88	5.68	5.8	5.68	6.08	5.67	5.77	5.77	5.88	5.57	6.35	5.62	5.6	5.67	5.58	6.01	5.24	6.19	5.81
TBC1D3I	1.96	1.41	2.1	2.32	0.86	1.49	1.6	0	0.6	1.56	1.15	1.26	1.49	1.83	1.74	2.36	2.25	1.6	1.53	1.8	2.67	1.78	1.71	2.25	0	0.9	1.33	1.91	1.55	1.95	2.93	1.98	2.44	0.51	1.56	1.67	2.17	1.44	1.16	2.32	1.87	1.86	1.05	2.32	1.83	3.21	0	1.95	2.47
LINC01669	0	0	0	0	0	0	0	0.47	0	0	0	0	0	0	0	0	0	0	0	0	3.88	0	0	0	1.11	0	0	0	0	0	0.92	0	0	0	0	0	0	0	0	0	0	0	0	0	0.63	1.75	0	0	0
AC009879.4	0	2.66	1.08	0	0	1.06	0	0	1.32	1.68	0.64	1.1	1.37	1.89	2.13	0.03	1.31	0	0.72	0	0	1.96	0.95	0.76	1.11	0	1.7	1.16	1.6	2.12	1.14	0.04	0.91	4.19	2.96	2.92	0.16	1.97	1.31	2.72	0.59	1.04	3.01	2.37	0	0	0	0	0
AC013355.1	0.34	0	0.39	0.37	0.35	1.06	0	0.25	0.1	0	0.83	0.1	0.63	0	0	1.07	0.5	0.05	0	0	0	0.36	0	0.31	0	0	0	0.46	0	0.3	0	0.15	0	0	0	0	0.09	0	0	1.07	0	0.04	0	0.83	0	0.02	0	0	0
AL590560.3	3.9	4.16	5.1	4.81	4.57	5.82	5.35	2.71	4.9	3.7	5.11	5.16	5.82	6.12	4.69	3.92	6.21	5.64	3.99	3.77	5.01	5.79	4.44	5.89	1.69	5.12	6.01	4.98	5.6	3.34	5.95	3.52	5.24	4.79	3.21	3.7	4.34	5.23	4.21	3.34	3.79	4.39	4.41	5.14	4.93	5.44	1.43	4.72	4.98
AC008269.1	1.09	2.42	2.4	0.93	1.14	0.68	1.48	0	1.1	1.51	1.08	0.94	1.95	2.07	1.9	1.13	1.67	0.63	1.38	1.2	0	2.11	1.24	1.76	0	0.85	2.15	1.53	1.82	1.86	1.57	0	0.91	2.5	2.19	2.11	1.6	2.25	0.82	2.98	0.92	1.97	2.66	2.51	1.07	0.81	0	1.91	1.42
ECD	5.26	5.58	5.86	5.37	5.44	5.51	5.66	5.15	5.62	5.16	5.62	5.79	5.54	5.75	5.66	5.9	4.91	5.3	5.82	5.59	5.27	5.62	5.75	5.78	4.92	5.49	5.62	5.56	5.65	5.57	5.69	5.57	5.61	5.16	5.69	5.35	5.76	5.79	5.74	5.69	5.92	5.48	4.96	5.38	5.41	5.79	4.6	5.89	5.69
PPP1R12B	6.36	6.48	7.04	7.13	6.37	6.4	6.25	6.55	6.58	6.42	6.74	6.45	6.18	6.71	6.9	8.37	6.74	6.57	6.95	6.29	5.62	5.96	6.87	6.74	5.7	6.24	6.59	6.88	6.29	6.27	6.84	6.99	6.59	5.56	5.83	7	6.75	6.5	7.26	6.33	6.49	6.68	5.8	6.39	6.6	6.16	3.43	5.43	6.35
DERL2	5.54	5.76	5.79	5.45	5.67	5.63	5.91	5.81	5.87	5.9	5.8	5.84	5.88	6.03	6.08	5.57	5.65	5.52	5.78	5.72	6.13	5.86	5.86	5.87	5.94	5.97	5.78	5.72	5.83	5.96	5.83	5.64	5.63	5.1	6.06	5.73	6.2	5.95	5.82	6.16	5.76	5.54	5.62	5.76	6.06	6.15	6.75	6.5	5.97
SCPEP1	6.89	6.79	6.58	6.83	6.75	6.9	5.9	6.59	7.26	7.13	6.84	6.83	6.82	6.86	6.9	6.57	7.36	6.83	6.82	6.92	6.01	6.81	6.64	6.77	6.62	6.92	6.68	7.04	6.73	7.09	6.31	6.19	6.14	5.8	6.53	6.49	6.47	6.9	6.68	6.64	6.93	6.87	6.78	6.89	6.3	6.19	6.86	6.78	6.5
YTHDF1	6.23	6.05	6.16	6.35	6.3	6.15	6.25	6.34	6.17	6.26	6.23	6.24	6.34	6.08	6.4	6.23	6.21	6.21	6.34	6.28	6.22	6.24	6.22	6.39	6.13	6.24	6.24	6.21	6.19	6.39	6.1	6.34	6.3	5.27	5.89	6.03	6.22	6.19	6.25	6.19	6.19	6.03	6.02	6.11	6.26	6.15	5.13	5.61	6.02
TGFB2	2.7	3.05	3.81	2.12	3.35	2.02	3.29	0	2.22	2.27	2.56	2.61	2.85	2.43	2.84	0.49	0.82	2	2.94	1.65	2.08	2.04	3.17	3.48	1.11	2.91	2.55	2.24	2.18	2.7	3.01	4.32	4.11	2	2.06	3.65	3.94	2.81	3.5	1.16	2.68	2.48	0.97	3.12	1.52	3.83	3.02	1.72	2.72
LINC01226	2.57	2.89	4.64	4.41	2.96	2.91	0	0	2.96	3.36	2.24	2.75	3.17	3.67	2.13	2.11	3.41	3.28	3.67	2	0	4	2.91	4.55	2.69	2.34	2.9	3.29	3.1	1.61	3.24	1.54	2.12	4.42	4.01	3.04	0	3.7	1.59	0	4.01	3.9	3.22	3.95	0	0.81	0	0	0
PUSL1	4.41	3.33	3.75	4.38	4.45	4.11	3.7	4.46	3.86	3.99	4.09	4.18	3.79	3.46	3.76	4.14	3.79	4.06	3.68	4.17	4.66	3.81	3.81	4.3	3.81	3.76	3.86	3.82	3.82	3.61	4.1	4.52	4.26	2.5	3.74	3.32	3.6	3.56	3.6	3.1	4.19	3.71	3.71	3.62	2.8	2.87	3.43	3.54	3.49
EXOC3-AS1	4.03	4.15	4.16	4.2	3.92	4	4.36	4.57	4.15	4.32	4.05	4.13	4.54	4.37	4.04	3.67	4.56	4.21	4.34	3.24	4.07	4.09	3.72	4.33	3.72	3.69	4.34	4	4.06	3.26	3.71	3.84	3.21	4.2	5.33	3.81	3.86	3.51	2.8	4.69	5	4.13	3.92	3.93	5.14	2.2	2.43	2.54	3.63
AC246817.1	0.48	0.99	1.76	0.88	0	0.15	1.83	0	0	0.68	0	0.73	1.29	0.45	1.04	1.68	0.31	0.22	0.31	0.54	0	1.72	1.45	1.65	0.11	0.2	1.25	1.07	0.27	0.67	1.62	0.97	1.79	3.05	0.45	2	2.14	1.02	0	1.12	1.76	1.45	0.5	0.64	0	0	0	1.14	0
PVR	6.16	5.36	5.91	6.24	6.25	5.88	5.63	4.39	6	5.45	5.85	6.04	5.78	5.72	5.96	6.32	6.26	6.15	6.08	5.86	7.44	5.9	6.08	5.83	6.06	5.87	5.74	6.21	6	5.59	6.11	6.61	6.47	4.84	5.24	5.77	5.5	6.11	6.23	6.08	6.09	6.14	5.85	5.99	5.12	7.1	4.6	6.4	4.81
STARD4-AS1	2.3	2.95	4.41	2.16	3.03	3.13	3.54	1.12	2.1	1.76	2.83	3.2	3.58	2.85	1.9	2.63	3.09	1.91	2.27	2.91	5.36	3.94	2.91	1.31	0.11	2.97	2.44	2.98	2.62	2.57	2.73	3	3.48	2.93	2.61	2.25	4.32	2.78	2.69	1.78	2.29	3.42	1.61	3.35	4.42	4.86	0	3.51	4.08
VPS33B	3.13	3.33	3.38	3.21	3.27	3.13	3.25	2.52	3.27	3.56	3.04	3.02	2.95	3.54	3.56	3.16	3.67	3.56	3.09	3.64	3.95	2.91	3.3	3.66	2.11	2.85	3.3	3.59	2.94	3.69	3.59	3.45	3.48	3.33	3.41	3.52	3.56	3.27	3.41	3.53	3.51	3.1	3.41	3.4	3.05	3.7	2.43	3.19	2.95
AREG	2.92	1.99	3.62	1.37	4.04	0	3.62	5.54	3.32	2.47	1.53	2.63	1.37	1.4	2.41	0	1.5	3.63	3.13	4.3	4.84	1.72	2.37	3.61	3.11	1.56	1.25	1.16	2.47	3.02	4.2	2.58	3.3	2.87	2.76	4.08	4.56	2.97	4.22	3.96	5.95	0.23	5.02	1.91	4	2.42	4.02	1.87	3.7
TBC1D1	7.63	7.3	7.5	7.8	7.63	7.72	7.24	6.09	7.69	7.65	7.66	7.56	7.61	7.58	7.81	8.07	8.01	7.62	7.7	7.57	7.6	7.69	7.6	7.28	7.93	7.73	7.58	7.87	7.58	7.76	7.44	7.4	7.68	7.3	7.07	7.51	7.32	7.83	7.87	6.74	7.39	7.68	7.68	7.59	6.62	6.49	5.82	6.6	6.98
ZNF658	2.53	3.9	3.97	3.37	2.56	2.99	3.64	3.07	3	3.04	3.82	3.77	4.01	4.06	3.22	2.42	2.36	2.51	3.7	2.81	3.07	4.13	3.37	3.51	2.43	3.3	3.86	3.77	3.76	3.25	3.51	2.97	3.07	3.27	3.72	3.29	3.63	3.34	3.5	3.99	3.26	3.57	2.66	3.54	3.28	3.57	2.43	3.75	3.95
AC092718.7	0	1.12	1.64	0	0	0	0	0	0	0	0	0	0	0.81	0.67	0.85	0	0	0.38	0	0	0.18	0.48	0	0	0	0.11	0.53	0.27	0.02	1.05	0	1.01	1.02	0	0	0.16	0.87	1.08	0.07	0.33	0.64	0	0.59	0	0.56	0	0.05	0.81
UNC13C	0.9	4.49	4.01	3.44	0.25	0.88	0	0	0	0.97	0.53	0	0.74	2.81	1.48	0	0.5	0.22	2.44	0	0	3.43	0.24	3.6	0	0.85	1.25	0.77	1.86	0.67	0	0	0	2.33	3.12	1.55	0	0.97	0	0	3.59	1.6	1.26	2.24	0	0	0	0	0
CCDC36	1.03	0.48	0	0.12	0.05	0.9	2.73	4.24	0.85	0.42	0.66	0.1	0.96	0.97	0.27	0	0	0	0	0.88	0	0	0.48	0.37	1.74	1.11	1.13	0	0.5	0	1.47	0	0	1.75	0	0.6	0	0.49	0.72	0.7	0.47	0.46	0	0.48	0	0.91	0	0	0.97
ATG13	6.88	6.58	6.77	6.89	6.94	6.82	6.75	6.89	6.7	6.64	6.84	6.86	6.94	6.64	6.71	6.45	6.84	6.99	6.71	6.93	6.84	6.79	6.88	6.95	7	6.91	6.79	6.85	6.83	6.61	6.8	6.93	7.01	6.32	6.26	6.43	6.83	6.58	6.73	6.21	6.78	6.67	6.28	6.61	6.92	6.67	5.6	6.38	6.87
NOXA1	6.32	6.02	5.95	6.26	6.29	6.11	6.11	5.76	6.09	5.91	5.84	6.08	6	5.92	6.03	4.98	6.36	6.29	5.72	5.43	5.05	5.92	5.79	6.41	5.81	5.55	5.87	5.84	5.82	5.32	5.93	6.29	6.11	4.68	6.08	5.81	6.01	5.86	5.95	5.97	6.55	5.91	5.35	6.05	5.07	5.13	3.02	4.68	5.77
AC007546.1	0.67	0	2.3	0	0.44	0	0	0	2.1	0	0	1.42	0	0.45	0	0	0.09	0	0.09	0	0	0.52	0	0	0	0	0	0	0.86	0.53	0	0.26	0	0	0.52	0.96	0	0	0	0	3.2	0.55	0.38	0.59	0	1.15	0	0	0
RPL10P6	6.22	6.42	5.71	6.03	6.69	6.05	6.74	5.85	5.6	5.87	5.64	6.21	5.56	6.28	5.51	6.35	5.93	6.48	5.29	6.42	5.96	6.02	6.46	6.4	5.08	5.36	5.83	5.63	5.76	6.23	7.55	6.27	6.76	5.56	7.02	6.54	6.52	5.82	6.34	7.15	5.99	6.68	6.15	6.58	6.49	7.03	8.31	7.19	6.4
VRK1	3.66	3.97	4.28	3.05	3.03	3.48	4.05	4.11	3.91	3.95	3.68	3.67	3.67	3.9	3.83	4.02	2.82	3.48	4.14	4.04	3.68	4.1	3.97	4.14	3.28	3.64	3.93	3.48	3.71	4.18	4.21	3.43	3.66	3.77	4.15	3.9	3.65	3.72	3.95	3.97	4.43	3.51	3.73	3.98	3.89	3.89	3.75	4.61	3.59
SLC22A6	7.78	4.8	0	3.27	7.87	7.83	4.13	0	7.76	7.16	7.67	7.56	2.95	4.54	6.81	0	7.37	7.79	6.74	7.44	0	6.98	7.42	1.06	7.81	7.81	6.89	6.58	7.24	7.09	4.34	3.28	6.3	7.25	1.52	6.54	4.14	6.68	6.38	0	1.53	7.51	6.61	6.86	5.96	0	0	0	7.12
DMD	3.97	5.48	5.47	4.6	4	4.29	4.82	6.4	4.63	4.48	4.01	4.51	4.89	5.29	5.68	6.28	4.31	3.91	4.96	3.92	3.75	4.78	4.77	4.11	1.11	4.28	4.52	4.96	4.5	5.25	5.41	4.24	4.36	4.34	4.01	5.28	5.32	5.36	5.68	4.67	4.76	4.84	4.29	4.61	4.19	3.1	4.02	3.82	4.44
PI4K2B	4.01	5.3	5.52	4.54	4.34	4.49	4.72	4.62	4.91	4.63	5.07	5.04	4.88	5.02	5.29	4.53	3.75	4.57	5	5.05	4.15	5.19	4.86	5.29	4.5	4.96	4.76	4.51	4.99	5.08	4.73	4.49	4.44	4.32	4.72	4.69	5.58	4.74	4.83	5.36	5.31	4.54	4.82	4.67	4.79	5.16	3.02	5.23	5.44
AC015871.6	0.09	2.51	2.06	0	2.3	2.88	2.75	2.62	2.27	3.13	1.96	2.3	1.9	2.37	2.67	0.33	3.99	2.09	2.5	1.6	0.78	2.55	2.66	1.19	1.69	1.78	2.04	2.82	1.64	3.14	2.35	0	1.55	3.97	2.7	3.77	2.23	3.8	2.2	2.28	1.53	3.18	4.03	3.79	2.55	1.77	0	0.59	2.39
GPD2	4.64	5.66	6.38	5.18	4.74	4.49	5.11	6.22	5.29	5.18	4.87	5.09	5.7	5.45	5.41	6.36	4.11	4.52	5.6	5.05	5.4	5.35	5.28	5.6	4.28	5.07	5.15	5.06	4.76	5.24	5.21	4.93	5.28	3.87	5.64	5.08	5.52	5.46	5.68	5.79	5.73	5.29	4.95	5.36	5.12	5.78	4.75	6.19	5.64
ZNF415	3.48	4.63	4.71	4.22	3.35	3.69	3.52	3.83	3.8	3.97	3.88	4.32	4.56	4.87	4.1	5.01	3.54	3.26	4.33	3.52	0	4.44	4.08	4.21	2.43	4.35	4.46	4.4	4.17	4.37	4.56	3.72	3.88	3.66	4.74	4.25	4.09	4.44	4.69	4.64	4.09	4.04	3.61	4.48	3.51	2.66	3.02	5.06	3.66
KIF25	0.26	0.48	2.59	0.44	0	0.25	1.22	2.14	0.32	0	0	0.23	1.63	1.73	0	0.33	0	0.86	0	0	2.33	0	0	1.71	0.11	0	0	0.98	0.01	0	2.05	0	0	2.41	0.96	0	1.23	0.45	1.67	0.24	2.99	0	0	0.24	0	2.18	0	1.84	0
DOCK8-AS1	5.42	2.88	1.5	1.29	5.16	5.75	4.22	0.66	5.39	5.04	5.87	5.94	2.49	2.85	3.15	3.74	4.79	5.2	4.39	5.42	0.33	4.74	5.62	2.73	3.57	5.41	3.91	4.47	5.1	4.5	1.93	2.21	3.93	5.47	3.84	4.85	3.57	4.92	3.87	0	2.29	5.58	4.86	5.47	3.98	2.32	2.43	0	4.8
ATG4C	4.08	4.69	4.94	4.05	3.95	4.28	4.61	4.36	4.88	4.48	4.79	4.77	4.79	4.84	4.44	4.79	3.2	4.27	4.57	4.91	2.57	4.87	4.84	4.38	4.01	4.81	4.69	4.5	4.62	4.57	4.42	4.05	4.16	4.34	4.74	4.2	4.97	4.6	4.62	4.41	4.56	4.26	4.07	4.65	4.45	4.22	3.75	5.18	4.76
GOLGA8J	0	0	0.99	0	0	0	0	0	0	0	0	0	0	0	0	0	0	0	0	0	0.42	0	0	0	0	0	0	0	0	0	0	0	0	0	0	0	0	0	0	0	0	0	0	0.16	0	0.9	0	0	0.15
RNF139	4.84	5.44	5.45	5.2	5.34	5.11	5.37	5.86	5.24	5.06	5.37	5.15	5.28	5.33	5.48	5.73	4.17	4.97	5.39	5.37	5.52	5.13	5.51	5.5	4.57	5.28	5.15	5.11	5.17	5.4	5.5	5.43	5.42	4.29	5.5	5.28	5.5	5.38	5.59	5.74	5.69	4.91	5.07	5.26	5.4	5.58	5.43	5.84	5.48
TSFM	0.55	0.37	0.42	0.12	0.03	1.44	0.22	0.66	0	0	0	0.86	0	0.02	0.41	0.73	0.5	1.37	0.62	0	1.17	0.72	0.69	0	0.11	0.97	0.79	0.39	0.94	0.8	0.67	0.45	0.71	1.41	0	0	0.65	0	0	0	1.1	1.17	0	0.59	0.28	0.86	0	0	0.18
DLEC1	3.16	2.21	3.13	2.51	3.03	3.02	3.32	3.06	2.6	2.1	3.08	3.18	2.88	2.26	2.26	0.23	3.02	3.3	2.41	2.78	1.72	3.21	3.3	3.5	0	2.34	3.2	2.71	2.86	1.53	3.37	3.12	3.43	1.87	1.23	2.55	0.84	2.59	2.12	1.53	3.14	3.64	0.8	3.07	1.73	2.05	1.43	0.17	0.63
SLC39A10	4.52	5.76	5.94	4.76	4.96	4.89	5.45	4.93	4.98	4.81	4.91	5	5.38	5.57	5.4	4.02	4.63	4.39	5.06	5.11	6.15	5.32	5.4	5.03	4.11	5.41	5.18	5.15	5.13	5.77	5.35	5.64	5.65	3.5	5.27	5.29	5.94	5.72	5.36	5.61	5.17	5.06	4.32	5.71	5.66	5.91	4.75	6.83	5.35
AC025430.1	0	0	0	0	0	0	0	0.25	0	0.16	0	0	0	0	0	0	0.82	0	0	0	0	0	0	0	0.11	0	0	0.43	0	0	0	0	0	2.76	0	0.6	0	0	0	0	0	0	0.83	0.11	0	0	0	0	0.18
NACA2	2.36	2.87	2.45	2.19	2.73	2.32	3	3.95	3.8	3.6	2.31	2	2.83	3.06	2.95	2.1	2.75	2.38	2.6	2.81	2.75	2.02	2.12	2.52	3.86	2.76	2.52	2.61	2.25	3.15	2.61	2.77	1.88	3.61	3.45	3.44	2.98	2.56	2.89	3.52	3.19	2.45	3.51	2.99	4.15	3.7	5.52	3.96	3.73
MGAM2	0	0	0.53	0	0	0.37	0	0	0	0	0	0	0	0	0	0	0	0	0	0	0	0	0	0	0	0	0	0	0.08	0	0	0	0	0.41	0	0	0.3	0	0	1.69	0	0	0	0	0	1.37	1.43	0	1.08
MEF2C-AS1	1.45	2.32	1.65	0.71	0.25	1.11	1.78	1.79	2.04	2.1	1.64	1.53	1.5	2.57	2.36	1.33	1.31	1.09	1.59	1.31	0.97	2.32	2.22	1.62	0	1.43	1.72	2.3	1.8	3.03	2.58	1.15	1.4	1.22	1.19	1.65	1.91	1.72	2.44	2.66	1.18	1.04	1.05	2.23	1.46	1.95	0	1.11	2.15
LENG8-AS1	1.98	2.53	3.19	2.73	1.92	2.24	2.34	1.23	1.92	1.5	1.66	2.23	2.85	2.74	1.7	2.63	2.16	2.54	2.35	2.02	2.34	2.38	2.2	2.73	0.11	1.96	2.46	2.42	2.56	1.65	3.21	1.96	2.61	1.73	1.53	1.34	2.86	2.56	1.98	3.19	2.53	2.78	0.53	2.12	3.01	3	1.75	3.15	3.4
BEX4	5.91	5.86	5.57	5.8	5.96	5.9	6.07	5.11	6.33	6.4	5.93	5.89	6.11	6.08	6.14	5.28	6.38	5.95	5.88	5.57	4.12	5.91	5.84	5.97	5.5	6.01	5.99	6.08	5.93	6	5.65	5.88	5.76	6.03	6.26	6.21	5.58	6.26	5.84	4.84	5.9	5.89	6.33	6	5.56	4.74	5.24	5.84	4.53
AL354798.1	3.98	3.69	3.9	3.37	4.05	3.38	4.14	2.98	3.8	3.8	3.81	3.89	3.75	3.21	3.28	3.67	3.3	3.68	3.63	4.04	4.57	3.66	4.31	4.88	4.06	3.23	4.01	3.42	3.53	3.61	3.94	4.02	3.84	2.81	4.8	3.58	4.38	3.12	3.38	4.19	4.16	3.12	2.87	3.32	3.42	4.62	3.98	4.43	4.31
RGS19	4.59	3.41	4.01	4.5	4.41	3.68	5.18	4.99	3.69	3.72	3.15	3.8	3.93	3.57	3.55	4.13	2.96	4.24	3.87	5.15	5.53	3.29	4.21	4.45	3.57	3.91	3.79	3.43	2.96	5.12	5.25	5.18	4.58	1.22	3.74	3.77	5.28	3.54	4.51	4.48	3.79	3.74	2.12	3.58	4.63	5.52	5.96	4.74	4.94
ZNF425	3.98	3.81	4.03	4.16	3.46	3.65	2.8	2.87	3.04	3.34	3.46	3.43	4.26	3.96	3.26	3.81	3.2	3.42	3.85	2.76	3.21	4.12	3.44	3.95	1.11	3.43	3.64	3.78	3.71	3.53	4.11	3.96	3.51	2.73	3.96	2.84	2.3	3.45	3.8	2.5	3.7	3.88	2.66	3.55	1.63	2.4	0	3.25	2.08
NPM1P24	2.16	2.47	2.37	1.7	2.86	2.08	4.16	3.51	3.37	3.16	2.98	2.94	2.24	2.79	2.65	3.05	1.54	2.1	3.01	2.85	3.09	2.72	2.77	2.95	3.11	2.91	3.15	2.97	2.75	3.24	2.64	2.35	1.66	2.62	2.68	2.53	3.19	2.44	2.57	3.66	2.97	1.53	1.79	2.18	4.4	3.38	3.24	3.73	3.68
NPEPPSP1	3.96	3.99	4.72	4.37	5.01	4.1	4.46	3.14	4.07	3.77	3.99	4.25	4.07	4.47	3.84	4.74	3.75	4.12	3.98	4.05	4.57	4.5	4.18	4.95	3.72	4.21	4.05	4.17	4.63	3.95	4.06	4.5	4.19	3.41	3.41	3.21	4.56	4.3	3.88	4.31	4.54	4.29	3.39	4.27	4.86	5.44	3.72	4.21	4.8
NHEJ1	0.41	0.48	0	0	0	1.44	0	0	0	0	2.08	1.82	1.04	0	0.26	0	0	0.86	0.62	0.54	0	1.85	0.48	0	0.11	1.71	1.38	0	1.6	0.38	0	0	0.61	0	0	0	0	0	0	0	0	1.23	0	0.11	0	0	0	0	0.04
SEC23A	5.03	5.73	5.96	5.1	5.39	5.51	5.56	6.03	5.59	5.64	5.67	5.76	5.48	5.4	5.87	5.76	4.79	5.3	5.67	6.01	6.3	5.45	5.86	5.27	5.15	5.56	5.35	5.22	5.62	5.74	5.58	5.72	5.51	5.52	5.08	5.64	6.15	5.78	6.07	5.83	5.37	5.46	5.22	5.63	5.83	6.21	6.52	6.4	5.56
LINC01366	0	0	0	0	0	0	0.07	0	0	0	0	0	0	0	0	0	0	0	0	0.12	0	0	0	0	0	0	0	0	0	1.12	0.67	0	0	1.58	0	0	0	0	0	0	0	0	0	0	0	0.15	0	0	0
GAPDHP44	1.99	1.3	1.27	2.34	2.21	2.08	2.42	1.95	2.13	1.86	1.88	1.98	1.69	1.71	1.75	2	2.36	2.36	1.85	2.18	2.33	1.6	1.78	1.79	3.28	2.06	1.68	1.74	1.85	1.64	1.42	2.08	2.13	2.41	2.32	2.11	2.04	1.94	1.75	2.23	2.03	2.04	2.39	1.71	3.15	2.91	5.02	2.69	2.12
IGF2R	7.78	7.3	7.74	8.32	7.94	7.99	7.9	7.63	7.32	7.04	7.93	8	7.68	7.3	7.24	8.47	7.38	8.02	7.88	7.94	8.13	7.84	7.81	7.48	7.53	7.91	7.79	7.73	8.04	7.17	7.23	7.85	7.38	6.18	6.72	6.84	7.52	7.35	7.03	7.21	7.21	7.48	6.6	7.26	7.9	7.95	6.13	7.25	7.99
HTT	7.38	6.73	7.37	7.71	7.43	7.51	7.32	6.99	7.04	6.77	7.36	7.33	7.19	6.91	6.82	7.91	7.26	7.61	7.17	7.42	6.87	7.29	7.39	7.54	7.29	7.4	7.2	7.23	7.43	7.04	7.24	7.52	7.46	5.89	6.66	6.55	7.09	6.94	6.85	7.06	7.09	7.23	6.22	7.07	7.08	6.99	5.24	6.78	7.14
RAB11FIP2	4.99	6.01	6.45	4.89	5.28	5.18	5.36	5.19	5.73	5.77	5.47	5.5	5.75	5.87	5.82	5.32	5.5	4.96	5.56	5.05	4.85	5.56	5.6	6.33	5.89	5.49	5.4	5.68	5.27	6.14	5.58	4.93	5.2	5.98	6.1	6.32	5.8	6	5.86	5.82	6.02	5.54	5.99	6.13	5.26	5.61	4.6	6.23	6.07
TAC4	0.41	0	0.26	0	0.03	0	0	0	0	0	0.64	0.23	0.63	0	0	0	0	0.22	0	0	0	0	0.37	0.67	0	0	0	0.07	0	0	1.23	0.91	0.08	0	0	0	0	0	0	0	0	0.55	0	0.59	0	0	0	0.5	0.04
CEP126	3.63	4.95	5.15	3.23	4.16	3.98	5.25	3.47	4.9	5.16	4.49	5	4.78	4.69	4.72	2.26	4.38	4.3	4.72	4.84	3.96	4.34	4.7	5.33	4.57	4.5	4.86	4.67	4.35	4.34	4.97	3.94	4.32	5.44	4.92	5.2	5.8	4.87	4.36	5.54	5.11	4.32	4.92	4.8	5.74	5	3.02	5.06	5.19
ANXA1	7.04	6.18	5.97	5.79	7.28	5.65	6.89	8.15	6.81	6.6	5.72	6.16	5.83	5.95	6.41	5.25	5.8	6.38	6.49	7.18	7.26	5.48	6.63	6.56	5.72	6.4	5.69	6.34	5.66	6.33	6.92	7.18	6.58	5.84	6.14	6.85	7.5	6.69	7.31	7.14	6.55	5.73	6.31	6.14	7.78	7.19	9.86	6.57	7.02
RTEL1-TNFRSF6B	3.34	3.7	4.08	4.58	3.4	3.48	3.72	2.36	2.8	2.42	2.92	3.53	4.03	3.95	3.46	3.7	3.79	3.42	3	3.76	3.73	3.59	3.47	3.68	0.11	2.85	3.22	3.18	3.3	3.12	4.6	4	4.16	0	1.3	1.25	4.23	3.54	4.13	3.58	3.2	4.12	0.12	3.29	3.69	4.26	0	2.05	4.31
PIK3CG	2.79	2.99	3.02	2.79	2.44	1.22	3.61	2.57	2.87	2.83	2	2.8	3.6	2.71	2.3	0.23	0.09	3.28	2.41	4.34	3.65	2.18	3.59	2.37	1.11	3.9	2.92	2.02	1.27	4.78	4.84	3.89	3.21	3.66	3.03	3.88	4.36	3.05	3.69	4.47	1.96	2.07	1.38	1.78	3.91	5.32	4.02	4.66	4.52
SKIDA1	2.84	3.27	2.64	2.79	2.35	3.63	2.65	1.36	2.84	3.47	4.01	3.79	4.08	3.21	3.11	0.41	3.41	3.03	2.53	2.97	0	4.04	3.08	3.54	2.43	3.45	3.25	3.28	3.35	2.74	2.67	2.84	3.02	4.32	3.47	3.08	0.3	2.72	2.5	2.07	2.22	3.76	2.8	3.75	1.28	2.09	0	3.52	0.18
RPS19BP1	6.1	5.74	5.31	6.02	6.41	5.98	5.99	6.52	6.24	6.36	5.84	5.7	5.72	5.54	5.86	5.49	6.62	6.02	5.74	5.83	5.34	5.72	5.65	5.72	7.43	5.98	5.8	5.81	5.71	5.79	5.48	6.08	5.66	6.06	5.87	6.01	5.76	5.78	5.55	5.71	5.82	5.66	6.15	5.63	5.7	5.2	7.62	5.36	5.81
CFAP57	3.28	3.65	2.65	2.82	3.35	2.4	2.32	0	2.87	2.8	3.17	3.31	2.97	3.15	3.11	0	3.31	3.07	2.24	2.41	0.13	3.59	3.55	2.37	2.11	3.22	3.04	3.02	3.57	2.89	2.87	3.26	3.66	3.58	2.76	2.96	2.27	3.66	1.82	1.88	3.64	3.57	3.08	4.14	1.91	1.77	0	1.63	2.5
AC008267.3	2.13	1.69	2.02	1.92	2.1	1.98	1.75	1.99	0.98	1.72	1.45	1.5	1.6	2.13	2.09	1.95	2.93	1.72	1.94	1.12	2.22	2.16	1.91	2.09	1.69	1.6	1.88	2.24	1.85	2.5	2.64	1.66	1.88	1.73	0.38	2.04	1.76	2.34	1.19	3.1	1.87	2.05	2.44	2.76	1.91	2.09	1.43	0.8	2.21
ANXA2	7.44	6.85	6.94	7.13	7.67	6.86	7.3	8.29	7.49	7.47	6.73	6.89	6.99	6.88	7.19	5.49	7.76	7.24	7.18	7.72	8.25	6.78	7.06	7.73	8.18	7.19	6.83	7.14	6.65	7.05	7.25	7.96	7.38	7.2	7.28	7.59	7.67	7.36	7.39	7.48	7.58	6.73	7.68	6.82	7.21	7.62	10.36	7.8	7.35
RAB39B	1.48	1.64	1.7	1.88	1.61	2.19	1.42	0.66	1.84	2.32	2.08	2.17	1.8	1.73	2.48	1.49	1.5	2.05	2.41	2.88	0	1.8	2.76	2.37	0.11	2.6	2.32	2.16	2.52	3.84	3.59	1.36	2.08	1	1.38	1.96	1.36	2.69	2.08	3.22	1.65	2.37	1.5	2.24	1.46	2.21	1.43	1.76	2.04
AC074141.1	2.34	4.39	3.37	2.48	2.49	2.68	3.25	1.57	2.76	3.29	2.5	3.13	3.5	4.08	3.15	2.95	3.02	2.37	3.33	2.51	0	3.48	2.73	2.69	2.69	2.85	3.53	3.66	3.27	3.42	3.44	2.4	2.49	2.84	2.81	3.13	2.27	3.3	3.25	3.64	3.2	2.98	2.75	3.47	2.73	3.72	1.43	2.63	2.18
CLSTN1	7.89	7.76	7.69	8.23	8.01	7.95	8.01	6.59	8.01	7.55	7.83	7.82	8.15	7.84	7.93	7.52	7.85	8	7.86	7.84	8.28	7.89	7.82	7.87	7.64	8.06	7.85	7.98	7.91	7.88	7.51	8.08	7.97	5.8	7.31	7.47	7.93	8.03	7.82	7.32	8.01	7.83	7.16	7.79	7.84	7.21	4.43	7.22	7.66
TXNP4	0	0	0	0	0	0.37	0	0	0.52	0.21	0	0	0	0	0.09	0	0.5	0	0	0	0	0	0	0.48	2.11	0	0	0	0.15	0	0	0.15	0	0.87	0.38	0	0	0	0	0.66	1.47	0	0.71	0.03	0.14	0.02	3.02	0.05	0.18
BTF3L4	5.04	5.54	5.73	4.89	5.09	4.94	5.65	5.66	5.51	5.62	5.34	5.33	5.43	5.61	5.68	6	4.93	5.02	5.5	5.47	5.41	5.47	5.52	5.62	5.24	5.15	5.36	5.49	5.31	5.6	5.53	5.15	5.39	5.14	5.79	5.51	5.78	5.65	5.7	5.82	5.3	5.15	5.46	5.48	5.71	5.8	5.87	6.63	5.87
AC103706.1	2.13	1.42	0.42	0.93	2.25	1.93	2.29	3.39	1.52	2.83	1.42	0.94	1.29	1.81	1.95	2.08	1.31	1.91	1.72	1.71	3.73	0	1.42	1.37	1.11	0.56	0.25	1.71	0.94	1.74	2.71	1.62	1.37	0.73	0	2.11	1.89	2.12	1.56	3.58	1.1	1.73	0	1.64	1.28	2.4	0	1.87	2.18
PLEKHM2	6.88	6.3	6.54	7.15	6.84	6.7	6.68	6.53	6.37	6.1	6.53	6.63	6.77	6.54	6.64	6.67	6.52	6.97	6.53	7.03	7.31	6.52	6.7	6.61	6.01	6.49	6.49	6.58	6.44	6.71	7.04	7.15	7.14	5.35	5.95	5.99	6.87	6.73	6.68	6.34	6.49	6.84	5.85	6.56	6.59	6.73	6.39	6.2	6.69
TXNDC5	2.48	1.87	2.13	2.9	2.3	2.47	3.07	2.62	1.76	1.1	2.29	2.5	1.95	1.73	1.09	1.91	0.09	3.83	2.56	2.6	2.94	1.93	1.99	2.16	1.69	3.14	2	1.71	1.94	2.42	2.65	3.64	2.79	0	0	0.11	1.97	1.75	1.56	2.07	1.71	2.32	0	1.48	3.3	3.42	3.75	2.95	2.55
AC244090.1	3.48	3.22	3.42	3.53	3.37	3.55	3.02	3.79	4.15	3.95	3.53	3.66	3.37	3.71	3.41	3.48	3.96	3.57	3.67	3.61	1.85	3.52	3.27	3.96	3.92	3.54	3.94	3.85	3.73	2.91	2.96	2.84	3.02	3.93	4.34	3.46	2.99	3.23	3.27	3.63	3.72	3.3	3.78	3.57	2.73	2.05	3.75	3.6	2.87
ZNF649	3.69	4.5	4.21	3.72	3.8	3.58	3.77	3.09	3.7	3.91	3.96	4.03	3.97	4.39	4.34	3.69	3.31	3.39	4.16	3.41	0.65	4.23	4.03	3.82	2.69	3.9	4.1	4.13	4.08	4.16	4.69	3.94	3.92	2.11	3.88	3.44	3.42	4.39	4.06	3.6	3.45	3.87	3.44	4.27	3.79	2.83	2.43	2.42	2.83
TTC30A	3.5	5.43	5.7	4.53	3.89	4.38	5.59	3.09	4.67	4.18	4.63	4.94	5.51	5.39	4.36	3.9	3.31	3.94	4.71	4.37	4.26	5.06	4.39	4.99	4.5	4.66	5.09	4.37	4.86	3.76	4.22	3.93	4.36	3.36	5.8	4.28	5.71	4.51	4.42	5.8	5.31	4.39	3.69	4.6	5.41	4.68	1.43	5.94	5.29
PIGBOS1	3.16	4.09	3.69	3.41	3.65	3.56	3.65	4.02	3.89	4.18	3.69	3.59	3.85	4.06	3.78	3.5	3.26	3.65	3.55	3.7	2.78	3.46	3.54	3.98	3.11	3.41	3.45	3.59	3.51	3.57	3.48	3.31	3.12	3.32	4.23	3.81	4.03	3.7	3.67	3.78	4.09	3.48	3.5	3.79	2.95	3.77	3.02	3.8	3.53
RASSF7	6.81	7.05	7.12	7.44	7.05	6.94	6.86	2.85	6.69	7	6.52	6.63	7.1	7.11	6.98	5.22	7.29	6.99	6.83	5.96	6.6	6.83	6.25	7.77	7.14	6.46	7.06	6.98	6.66	6.05	7.1	7.09	7.07	5.54	6.7	6.35	6.86	6.41	5.96	5.76	7.76	6.75	6.48	6.78	6.72	6.82	3.75	6.64	6.4
SAMD11	6.25	5.76	4.9	6.5	5.75	6.09	6.02	0	5.64	6.1	5.75	5.65	5.92	6.38	5.54	0	5.69	5.95	5.6	4.5	2.82	6.96	5.58	4.54	3.92	6.26	5.95	5.1	5.36	5.76	5.81	6.18	5.49	4.66	4.23	5.32	4.09	5.83	5.68	3.57	5.17	6.09	5.03	6.06	1.68	1.52	2.43	2.54	1.58
AC099677.1	1.96	0.17	1.42	2.48	2.03	2.06	1.25	1.68	1.32	1.19	1.93	2.39	1.3	1.08	1.41	2.06	1.89	1.69	2.15	1.48	1.37	1.51	1.54	1.65	0.69	2.36	1.96	1.99	2.15	1.21	1.51	1.84	1.23	1.8	2.01	1.32	0.54	1.59	1.33	1.32	0.92	1.71	0.89	1.18	0.84	1.05	3.75	0.98	1.72
RIMS2	0	1.37	2.76	0	0	0.7	0	0	1.6	1.42	0.33	0.94	1.04	2.41	2.8	5.17	0.82	0.63	0.93	2.76	2.68	0.09	1.49	1.95	1.69	0	1.55	1.82	1.08	1.04	1.62	0.45	1.82	4.08	3.75	1.93	0	1.34	4.3	1.04	2.14	0.55	1.97	0.51	2.31	0.02	3.43	3.75	3.11
ZNF530	2.7	2.91	2.94	3.1	2.83	2.73	3.12	2.95	2.76	2.9	2.61	3.02	2.88	3	3.11	3.6	2.5	2.48	3	3.16	3.08	3.22	2.99	3.06	0.11	2.64	3.04	2.88	2.73	3.14	3.73	2.91	2.4	3.5	2.55	3.28	3.07	2.84	2.67	3.18	1.76	2.89	2.32	2.95	2.63	3.26	0	2.72	2.42
AC138150.2	1.55	1.17	0.5	1.03	2.25	1.78	0.9	0	1.69	0.97	2.22	1.77	1.04	1.17	0.9	0	1.31	1.44	0.62	1.54	1.85	1.85	1.91	0.99	2.69	1.64	1.75	0.98	1.44	1.02	1.87	1.97	2.55	1.73	1.23	2.04	0.84	1.17	1.08	2.8	0.59	2.13	2.05	2.28	1.52	3.01	1.43	0.98	2.89
ATP5F1AP3	0.41	0.69	0.67	0.51	1.03	0.88	0.24	1.57	0.98	1.72	0.49	0.36	1.09	0.89	1.13	0.49	1.09	0.69	0.72	0.91	0.72	0.57	0.31	0.37	1.69	1.14	0.65	0.59	0.64	0.8	0.39	1.15	0.49	2	1.3	1.18	0.43	0.34	0.91	0.98	1.29	0.55	1.12	0.48	0.21	0.42	1.43	0.8	0.81
STX11	4.31	2.69	3.15	2.03	3.25	3.86	3.69	6.19	3.37	3.04	3.55	3.54	2.47	2.67	3.28	1.49	3.36	3.39	3.72	4.41	3.91	2.57	3.63	3.76	2.43	2.75	2.46	3.55	2.71	3.77	4.46	3.09	3.74	3.25	2.1	3.57	4.48	3.87	4.41	3.05	3.12	2.97	3.08	3.44	4.08	4.94	4.43	2.8	3.95
GCLM	5.08	5.42	5.41	4.88	5.13	5.33	5.73	6.84	5.56	5.52	5.73	5.63	5.23	5.43	5.72	4.95	4.43	5.22	5.77	5.55	5.76	5.1	5.47	5.68	5.72	5.11	5.15	5.05	5.4	5.44	4.83	4.75	4.94	5.53	5.54	5.29	6.13	5.49	5.18	6.96	5.61	5.4	5.73	5.45	6.82	5.47	5.75	5.78	6.48
ABCC6P2	3.35	1.08	0.49	1.08	3.26	3.25	2.31	0	2.35	2.09	3.61	3.5	1.43	1.41	1.77	0	1.84	3.77	2.12	2.79	0	2.6	3.51	0	1.23	2.64	2.64	2.22	3.2	1.72	1.54	2.05	3.13	2.62	2.91	2.43	2.47	2.08	2.01	0	0.24	3.54	2.67	2.91	2.43	0	0	3.2	3.15
FNDC5	2.92	3.17	2.3	2.03	1.83	3.4	1.22	1.12	2.47	2.94	3.32	2.84	2.25	3.76	3.97	4.96	4.11	2.57	3.26	2.54	1.13	3.65	2.51	2.88	1.11	3.06	3.6	3.98	3.38	2.57	1.63	1.62	2.74	3.27	2.7	2.32	0	2.34	3.36	0	2.99	3.51	2.19	3.32	0.28	0.56	0	1.05	0.42
MORF4	2.34	2.33	2.43	2.35	2.56	2.56	3.04	2.34	2.57	2.34	2.81	3	2.39	2.47	2.41	2.83	2.41	2.14	2.43	2.34	2.33	2.74	2.9	2.46	2.81	2.98	2.61	2.61	2.67	2.21	2.68	2.65	2.09	2.35	2.32	2.46	2.51	2.71	2.57	1.83	2.57	2.12	2.57	2.29	2.8	2.37	4.96	2.63	2.47
WIF1	1	0.59	1.18	0	0.44	0.15	0	0	0.84	0.97	1.22	1.02	0	0	0.55	0	0	2.14	0.5	0	0	0	3.3	1.13	0	0	0	0.07	0	0.02	0.84	0	0	2.32	0.38	3.75	0	0	2.34	0	0.33	0.89	0	1.54	0	0	0	0	0
AC139792.1	0.19	0.44	0	0	0.25	0.03	1.48	0.21	1.32	2.45	0	0.1	0.1	0.66	0.62	0	2.06	1.5	0	0.24	0.36	0.4	0	0	2.48	1.07	1.46	1.5	0	1.06	0.23	0	0	3.02	0.91	2.29	0.15	0.83	0	1.27	0.4	0	2.29	1.06	0	0.61	3.02	0.8	1.02
AC090197.1	1.26	0.48	1.57	0.44	1.25	1.3	4.5	0	0.98	1.51	0	0.86	0.74	0.89	0.79	0.49	1.5	1.63	1.09	1.86	2.03	0.18	1.42	1.8	0.11	0.2	0.49	0.88	0.5	0.02	1.84	1.45	1.16	1.58	1.14	1.49	2.84	2.17	0.24	1.07	1.65	1.5	0.97	1.24	2.34	1.02	0	2.14	3.46
STX12	6	6.35	6.63	6.35	6.12	5.89	6.53	7.68	6.52	6.39	6.17	6.23	6.44	6.24	6.63	6.3	5.81	5.94	6.59	6.28	6.16	6.34	6.26	7.13	6.5	6.22	6.21	6.13	6.17	6.39	6.27	6.07	5.87	6.26	6.47	6.14	6.49	6.43	6.41	5.91	7.03	6.07	6.27	6.04	6.28	6.1	5.82	5.74	6.48
HERC2P5	0	0	0	0	0.01	0	0	0	0	0	0	0	0	0.12	0.29	2.88	0	0	0	0	0	0	0	0	0	0	0	0	0	0	0.51	0	0	2.06	0	0	0	0	0	0.61	0	0	0	0	0.27	0	0	0	0
CORO7	4.36	3.16	3.39	3.91	4.25	3.9	4.52	2.81	3.46	4.04	3.23	3.5	3.34	3.68	3.99	5.09	4.29	4.56	3.38	4.7	4.69	2.65	4.07	3.89	2.28	3.27	3.3	3.78	3.42	4.58	5.65	4.23	4.76	3.11	3.28	4.23	4.49	4.14	4.28	4.29	3.67	4.12	3.46	3.91	4.68	5.09	2.75	4.1	4.98
TOX4	6.41	6.5	6.66	6.41	6.35	6.39	6.64	6.47	6.42	6.4	6.36	6.54	6.59	6.53	6.6	6.69	6.36	6.48	6.55	6.39	5.73	6.5	6.61	6.6	6.31	6.41	6.39	6.55	6.5	6.57	6.62	6.4	6.59	6.13	6.35	6.37	6.34	6.59	6.52	6.45	6.62	6.4	6.29	6.47	6.46	6.17	5.75	6.1	6.17
AC122129.1	2.62	3.23	3.26	3.53	2.93	3.39	2.6	3.09	2.85	3.6	3.54	3.15	2.84	3.28	3.16	3.23	4.2	2.75	3.27	2.64	2.41	3.77	3.11	3.42	3.69	3.35	3.97	3.95	3.62	3.45	2.93	2.21	1.69	4.2	2.61	3.55	2.43	3.07	2.45	3.16	3.25	2.3	3.56	3.4	1.84	2.56	0	1.46	2.13
SRSF6	6.89	7.25	7.04	7.02	7.18	6.93	6.88	7.38	7.43	7.45	7.09	7.06	7.21	7.23	7.44	7.05	7.46	6.75	7.27	7.12	6.78	7.25	7.11	6.86	7.33	7.35	7.17	7.23	7.17	7.45	6.91	7.16	6.79	6.65	7.01	7.45	6.95	7.33	7.23	7.43	7.2	6.99	7.14	7.3	7.22	6.95	6.34	7.36	7.09
RIMS1	0	0	0	0	0	0	0	1.57	0	0.51	0	0	0	0	0	0.23	0	0	0	0	0	0	0	0	0	0	0	0	0	0	0	0	0.71	2.41	0	0.38	0	0	0.24	0	0	0	0	0	0	2.79	0	0	0
KRT8P48	0	0	0.8	0.5	0.95	0	0	0	0	0	0	0.72	0.55	0.2	0	0	0	0.15	0.37	0	0.75	0.04	0.77	1.84	0	0.54	0.41	0	0.52	0.15	0.28	0	1.88	0	0	0.62	0.92	1.01	0	0	1.91	0.99	0.92	0.81	1.63	0	0	1.19	0.21
GBP1P1	2.63	2.57	3.03	2.68	2.69	2.52	4.14	2.84	3.01	2.94	2.21	2.96	2.43	2.87	2.53	0.17	2.2	3.28	2.77	3.79	2.57	1.99	2.38	3.66	2.57	2.07	2.59	3.7	2.28	2.56	3.99	2.97	3.26	3.4	2.58	3.21	4.03	2.84	2.86	3.72	2.83	2.91	2.17	2.54	4.1	4.99	2.43	2.45	4.57
SOCAR	0	0	0	0	0	0	0.7	0	0	0.9	0	0	0	0	0	0	0	0.63	0	0.54	0.13	0	0	0	0	0	0	0.46	0.21	0.3	0.31	0.04	0	0	0	0	0.93	0	0	0	0	0	0	0	0	1.71	2.43	0	0
RN7SKP78	1.09	0	0	0	0	0	0.7	0.47	0	0.83	0	0	0.37	0	0	0	0.82	0.51	0	0.27	1.65	0	0	0.13	1.69	0	0	0	0	0.38	1.1	0	0	2.11	0	2.04	0.3	0	0.08	1.32	0.33	0	1.38	0	0	0	0	0	0
SLC9A6	4.66	5.24	5.93	5.22	4.94	4.92	4.91	4.63	5.01	4.91	4.87	5.05	5.1	5.09	5.11	4.99	4.54	4.51	5.11	4.93	4.52	5.13	4.86	5.57	4.81	4.97	4.83	4.83	5.08	5.05	5.03	4.79	4.91	3.93	5.32	4.75	5.27	5.08	4.99	5.15	5.22	4.92	4.17	5.02	4.88	4.98	3.75	5.6	5.12
NR2C2	5.43	6.2	6.86	5.88	5.68	5.86	5.19	5.4	5.18	5.25	5.61	6.01	6.22	6.38	6.03	6.35	5.74	5.08	6.18	5.66	5.6	6.37	5.89	5.8	3.28	5.63	5.97	5.98	6.06	6.22	6.15	5.71	6.2	4.54	5.62	5.43	5.64	6.17	6.17	5.41	5.69	6.21	5.02	6.44	5.53	6.15	2.43	5.63	5.82
AC064799.1	7.7	7.36	7.49	6.84	7.62	7.35	8.56	8.5	7.6	7.68	7.66	7.73	7.05	7.18	7.15	8	7.16	7.5	7.47	7.74	8.42	7.56	7.95	7.9	7.99	7.28	7.82	7.45	7.44	7.27	8.35	7.64	8.17	7.52	8.52	7.7	7.67	7.15	7.44	8.21	7.37	7.19	7.72	7.19	8.01	8.57	9.59	8.54	7.66
NDNF	5.19	0	5.53	2.51	4.01	5.91	0.7	0.99	5.87	5.24	6.11	5.96	3.67	5.04	6.01	0	6.16	4.98	5.36	4.88	0	4.54	6.16	4.28	4.11	4.82	4.39	6.39	5.68	5.75	5.98	3.77	5.3	5.43	3.77	6.21	0.93	6.52	5.65	1.6	4.7	6.09	6.17	6.39	0	3.07	0	0	0
FLOT1	6.11	5.68	6.16	6.32	6.09	5.98	6.47	5.68	5.64	5.6	5.57	5.63	5.93	5.73	5.42	6.12	5.53	6.38	5.85	5.86	6	5.61	5.71	6.17	5.61	5.4	5.79	5.8	5.78	5.21	6.42	6.01	6.54	4.59	6.19	5.23	6.02	5.36	5.23	5.44	6.59	6	5.26	5.44	6.78	6.47	6.37	5.89	6.05
URAHP	2.82	2.07	2.73	2.95	2.73	2.44	2.8	1.91	2.04	2.27	2.9	2.94	2.57	2.5	2.41	2.21	2.89	2.78	2.41	2.65	2.85	2.76	2.54	2.55	2.92	2.25	2.35	2.5	2.6	1.61	2.6	2.94	2.81	1.41	1.81	0.96	2.36	2.66	2.2	2.69	2.14	3.24	0.97	2.59	1.34	1.85	1.43	2.2	2.72
FERMT3	6.03	3.6	3.49	4.49	5.04	4.48	5.4	4.51	4.67	4.29	4	4.69	4.85	3.88	4.25	2.49	4.14	5.52	4.65	6.36	6.15	3.08	4.99	3.95	4.01	4.47	4.31	4.4	3.5	5.82	6.19	5.78	5.1	2.73	3.14	4.85	5.98	4.72	5.02	5.39	3.48	4.68	2.75	4.18	5.72	6.33	7.08	5.01	5.75
KDELR2	6.87	6.75	6.67	6.74	7	6.84	6.98	7.23	7.18	7.12	6.8	6.82	6.83	6.78	6.97	6.52	6.86	7.01	6.8	7.1	7.64	6.72	6.88	6.74	7.8	7.02	6.82	6.78	6.87	6.9	6.51	7.04	6.84	6.4	6.8	7.06	7.14	7.01	7.09	7.24	6.8	6.58	6.89	6.82	7.12	6.96	8.28	7.61	7.1
NR2C1	4.99	5.68	5.97	5.37	5.25	5.09	5.42	5.23	5.32	5.38	5.34	5.29	5.58	5.72	5.76	5.64	5.37	5.09	5.43	5.38	5.62	5.64	5.56	5.73	4.5	5.45	5.46	5.51	5.4	5.95	5.78	5.21	5.46	4.62	5.71	5.54	5.81	5.7	5.79	5.27	5.49	5.31	5.09	5.61	5.46	5.72	4.43	4.96	5.42
FLOT2	7.38	7.09	6.99	7.5	7.58	7.13	7.23	6.76	7.28	7.22	6.89	6.98	7.32	7.11	7.14	6.87	7	7.39	6.99	7.18	7.58	6.99	7.05	7.28	7.82	7.24	6.95	7.01	6.92	7.41	6.96	7.71	7.39	6.12	6.99	6.71	7.33	7.07	7	7.54	7.36	7.07	6.62	7.08	7.07	7.06	7.1	7.34	6.99
AC007066.2	1.79	4.16	3.96	3.05	2.57	3	3.37	1.66	3.01	3.58	2.59	2.7	3.72	4.14	3.46	2.18	2.59	1.8	3.47	2.83	2.13	3.67	3.32	3.34	2.43	2.75	3.35	3.5	3.33	3.17	3.47	2.91	3.06	2.87	3.58	2.65	3.11	3.61	2.98	3.67	3.5	3.17	1.26	3.48	3.11	3.91	0	2.2	3.71
ADAMTS5	4.33	4.64	5.33	3.82	4.82	4.55	5.5	6.47	5.41	5.34	5.02	5.28	4.62	4.88	5.33	5.88	5.37	4.44	4.6	4.64	5.26	4.66	4.82	2.9	4.5	5.42	4.86	4.88	4.27	4.19	6.11	5.29	5.24	4.84	5.5	5.82	5	5.39	5.63	4.21	5	4.79	4.82	5.07	4.86	5.01	4.6	1.87	4.92
ABHD8	5.15	4.71	4.85	5.63	5.04	5.26	4.6	3.5	4.87	4.24	5.07	5.05	5.22	4.84	4.78	4.57	4.67	5.23	4.6	4.78	4.65	4.99	4.59	5.09	3.92	4.43	4.87	4.41	4.82	4.33	4.8	4.74	5.05	3.62	5.11	4.27	4.73	4.46	4.69	4.67	5.1	5.25	3.71	4.69	4.51	4.45	1.43	4.73	4.67
MIR762HG	0.9	1.73	1.64	2.12	1.25	1.44	2.18	0.25	1.1	1.42	1.08	1.63	1.9	2.17	1.84	0.85	1.31	1.51	0.82	1.6	1.41	1.52	0.95	1.57	1.69	0.71	1.7	1.71	1.69	1.12	2.07	1.77	1.66	0.41	1.76	1.11	1.84	1.56	1.16	2.24	1.4	2	1.38	1.54	0.99	1.21	0	0.91	1.25
SUMO2P20	0	0.58	0.75	0.16	0	0	0	0	0.32	0.73	0	0	0.65	1.06	0.7	0.24	0	0.27	0	0.27	0	0	0	0.56	0.49	0	0	0	0	0.41	0.82	0	0.2	0	1.46	0.58	0.71	0.38	0.95	0.23	0.75	0.26	0.03	0.67	0.93	1.52	0.43	1.49	0.68
SEMA4F	4.39	4.57	5.37	5.42	4.65	4.39	4.13	5.06	4.44	4.02	4.16	4.45	5.13	4.67	4.38	4.75	4.48	4.95	4.84	5.25	5.44	4.66	4.37	5.4	4.36	4.43	4.61	4.54	4.41	4.12	4.97	4.56	4.75	2.54	4.13	3.77	4.4	4.52	4.54	5.43	4.94	4.61	3.59	4.24	4.27	5.11	3.43	6	4.47
LINC02798	2.02	0	0	0	0.25	1.62	0	3.82	2.75	1.68	2.8	2.27	0.21	1	2.2	0	1.82	0.63	1.44	1.38	1.53	0.04	2.38	0	1.11	1.48	0	2.18	2.17	1.61	3.36	1.27	1.05	3.32	0	2.28	0.16	2.66	2.38	0	0	2.17	2.12	1.95	0.34	0	2.43	0	0
ALAS1	6.68	6	5.82	6.29	6.38	6.17	5.26	6.08	6.11	6.22	6.12	6.2	6	6.29	6.29	6.49	5.67	6.4	6.2	6.23	5.67	6.25	6.17	5.91	6.63	6.17	6.21	6.27	6.28	6.17	5.72	5.96	6.33	4.89	5.9	5.78	5.3	6.18	6.7	5.48	6.27	6.11	6.81	6.26	5.37	5.29	5.68	6.24	5.45
MSH6	5.45	5.84	6.34	5.53	5.49	5.55	6.17	5.92	5.44	5.45	5.73	5.77	5.81	5.54	5.56	5.69	4.89	5.3	5.99	6.02	6.32	6.07	5.85	5.79	5.69	5.84	5.87	5.8	5.72	5.81	5.84	5.74	5.65	4.81	5.23	5.23	5.96	5.31	5.41	6.19	5.67	5.48	4.63	5.37	5.82	6.38	4.89	6.61	6
PEX12	3.87	4.4	4.44	4.04	4.07	4.44	4.54	4.04	4.32	4.31	4.77	4.5	4.7	4.5	4.19	4.3	3.63	3.78	4.44	4.31	2.91	4.91	4.16	4.19	3.69	4.47	4.45	4.24	4.69	3.84	3.72	3.99	3.74	3.22	4.8	3.46	4.05	4.15	3.95	4.62	4.14	4.43	3.32	4.08	4.02	3.95	1.43	4.39	4
RPL12P41	0.53	1.09	0.86	0.33	0.64	0.5	1.39	0.06	0.72	0.9	0.65	1.59	0.78	1.14	0.58	0.79	0	0.88	0.64	1.75	2.39	1.12	1.59	1.26	0	0.7	0.78	0.46	0.89	1.34	2.31	0.51	1.51	2	2.61	1.39	1.6	0.74	1.41	2.87	0.72	0.83	1.49	1.16	2.35	2.54	3.63	1.84	0.74
SPDYE5	2.78	3.18	3.73	3.34	3.46	2.58	2.32	2.2	2.94	3.49	3.04	3.07	2.3	3.07	2.7	2.9	3.75	3.4	3.08	2.84	3.83	3.01	3.48	2.81	4.18	3.03	3.38	3.52	3.52	3.33	3.79	2.98	2.86	3.61	2.01	3.22	2.58	3.34	2.33	3.35	2.24	3.27	3.43	3.5	3.08	4.03	2.12	2.92	3.17
TPRG1-AS1	0	0.6	0.73	0	0	0.47	0.34	2.14	0	0.32	0	0	0.74	0.61	0.41	0	0	0	0.39	0.03	0.23	0.44	0.4	0.48	0.11	0	1.18	0.01	0.84	0	0	0.26	0	0.68	1.86	0	0	0.51	0	0	1.47	0	0	0	0.28	0	3.02	1.42	0.14
AC089999.4	1.95	1.95	2.24	1.03	1.61	1.73	0.48	0	1.22	1.83	0.53	1.36	1.57	2	1.9	0	2.09	1.75	1.09	1.34	1.23	1.11	1.42	3.01	1.11	1.39	1.79	1.07	1.5	1.21	0.95	0.62	1.77	0	1.3	0.6	0	1.81	0.72	1.88	2.29	1.64	0.8	1.54	0.41	0.95	0	0.05	0.42
HSPA8P7	1.7	0.78	1.24	0.71	0.74	1.19	0.22	1.75	1.42	0.83	1.26	0.86	0.57	0.23	0.95	0.61	0.67	0.69	0.92	0.95	0	1.07	0.48	0.71	0.11	1.03	0.32	0.66	1.49	0.67	0.39	1.26	0.55	0.73	0	0.79	0.65	0.41	0.61	0.47	0.76	1.4	0.26	0.99	1.6	0.37	1.43	0.45	0.97
CEP170B	7.54	7.45	7.45	8.08	7.66	7.44	6.44	6.86	7.07	6.64	7.13	7.09	7.82	7.44	7.86	7.46	7.18	7.36	7.44	6.82	7.81	7.62	7.19	7.64	6.04	7.15	7.18	7.24	7.34	7.19	7.63	7.95	7.99	5.08	6.46	6.4	6.69	7.61	7.58	6.95	7.96	7.54	6.29	7.49	6.06	5.85	4.24	6.29	5.79
PSMB5	6.22	5.95	5.65	6.15	6.54	6.21	6.12	6.75	6.57	6.44	6.02	6.01	6.1	5.78	6.08	5.72	6.53	6.32	5.99	6.07	6.26	5.94	5.86	5.89	7.57	6.15	5.95	6.05	5.9	5.85	5.44	6.31	5.77	6.2	5.97	6.19	5.67	5.98	5.86	6.28	6.05	5.87	6.27	5.83	5.95	5.62	7.92	5.95	5.57
KLHDC7B	4.39	1.1	0	1.44	6.06	2.62	1.07	0.66	5.1	2.8	2.98	5.02	1.37	1.29	4.14	3.86	3.5	5.08	3.15	3.92	4.07	0	3.79	2.06	2.43	4.27	1.38	4.6	5.01	5.17	5.59	4.76	6.41	0	0	4.69	2.75	5.45	4.91	2.12	2.4	4.23	4.4	4.58	1.91	4.2	0	0	2.34
AC009318.2	0	0.78	0.88	0.29	0	0.3	0.22	0	0.1	0.51	0.29	0.1	0	0.64	0.55	0.72	0.5	0	0.62	0.41	0	1.04	1.03	0.48	0	0	0.7	0	0.15	0.21	0.6	0	0	0	0.06	0.6	0.75	0.87	0.91	0	0	0	0.8	0.59	0.99	1.47	0	0	1.25
RAP2CP1	0	1.39	1.3	1.55	0.44	1.02	1.07	0	0.1	0	0	0	1.72	1.45	0.09	0	0.31	0.51	1.09	0	0.65	1.07	0	0.71	0.11	1.34	0	0.16	0.5	0	0	0.26	0	0	0.23	0	0	0	0	0	2.38	0.17	0	0	0.41	0.09	0	0.8	0
ALAS2	1.67	1.73	0	0	0.44	0	0	0	0.32	0	0	0.58	3.07	2.5	0.26	0	0	5.24	0.38	2.54	0	0	0.69	0	0	0	0	0.98	1.73	0	1.27	0.04	0	0.41	0	0	0	0	2.12	1.32	0	0.97	0	0	3.79	0.37	0	0.59	0
MMP28	3.49	2.66	2.43	2.55	2.93	3.08	3.03	4.72	2.87	2.62	2.89	2.76	2.07	3.24	3.12	0.53	3.31	2.57	3.05	3.29	3.95	2.6	3.17	5.39	0.11	1.67	2.96	3.17	2.75	2.34	4.48	3.55	2.95	3	3.11	3.56	2.85	2.82	3.78	1.57	3.98	3.07	3.1	2.83	2.26	0.02	5.19	4.04	2.13
PHACTR3	3	1.87	2.83	2.74	4.53	3.4	1.8	0	3.47	4.11	2.32	3.28	3.04	2.83	4.41	0	4.77	2.72	3.33	2.24	0	2.04	4.41	3.24	2.11	3.55	2.41	3.55	3.46	3.99	5.47	3.89	3.87	4.08	0.96	4	1.3	4.77	3.34	2.12	2.01	3.3	4.73	3.92	0.41	0	0	2.84	0
BAALC	2.67	2.61	3.52	1.82	2.3	2.33	1.65	4.19	2.27	2.87	1.69	2.17	2.72	2.55	2.73	6.13	2.41	2.14	2.44	2.34	2.97	2.95	1.87	1.95	2.11	0.85	2.38	2.66	1.94	1.91	3.04	2.26	2.43	0.41	2.94	0.6	1.01	2.56	5.48	0.24	1.87	3.17	1.71	2.46	1.52	0.65	3.02	1.72	0.18
PPP1R10	5.53	4.37	5.11	4.7	5.11	5.42	4.99	4.96	4.45	4.42	5.12	5.17	4.6	5.18	4.43	5.21	4.27	5.03	4.65	4.87	4.31	5.71	4.95	4.32	3.61	4.61	5.28	5.04	5.25	4.74	5.66	5.19	5.16	3.32	4	4.59	4.68	4.79	4.91	4.79	5.26	5.13	3.79	5.02	5.11	4.93	2.43	4.64	4.53
TEX52	0.79	1.53	1.96	2.48	1.25	1.73	0.98	0	0.32	0.97	1.22	1.02	1.13	1.1	0.41	2.08	1.67	0.63	0.72	0.86	0	2.6	1.3	1.19	0	1.71	1.55	1.53	2.3	1.21	1.23	1.26	0.37	0	0	0	1.93	0.34	0.08	0.24	0.33	1.93	0	0.78	1.63	1.61	0	0	1.72
AC245060.7	0.9	0.24	0.76	0.44	0.61	1.22	0	0	0.1	0.68	0.53	0.68	1.29	0.89	0	0.33	1.31	0.75	0.67	0.12	0	1.36	1.37	0.25	0.11	0	0.6	0.98	0.69	0.38	1.31	0.45	1.49	2.44	0	0	0	0.69	0.24	0.66	0.01	1.83	1.38	1.74	0.48	0.26	1.43	0.05	0
LY6E-DT	0.9	0.1	0	0.29	1.03	1.33	2.39	0	1.27	1.16	1.53	0.98	0	0.81	1.82	0	0.67	1.91	0	0	0.85	0.85	0.69	0	2.11	0.91	0.38	0.53	1.39	1.53	1.05	0.26	0	3.24	0	0.6	1.62	1.02	0.77	0.78	0	1.53	2.08	1.14	2.6	3.04	1.43	1.68	1.7
EIF4G3	5.77	6.75	7.4	6.97	6.46	6.22	6.42	6.37	6.08	6.02	6.31	6.64	6.93	6.49	6.17	6.42	5.33	6.14	6.89	6.67	6.9	6.47	6.41	7.41	5.75	6.12	6.4	6.36	6.61	6.52	6.41	6.62	6.7	5.36	6.83	6.5	6.52	6.57	6.29	6.37	7.13	6.47	6.05	6.49	6.26	6.25	5.96	5.99	6.8
ADAMTS7	3.97	3.24	2.63	3.85	4.45	3.93	5.79	5.02	3.85	3.24	3.55	3.86	3.07	3.95	3.66	3	3.83	3.76	3.16	5.34	6.18	2.65	3.58	3.12	1.69	3.05	2.59	3.89	2.39	3.04	4.95	5.26	5.01	1.11	2.67	1.99	5.88	4.6	4.16	1.98	3.12	4.26	1.44	3.64	4.25	4.03	3.75	2.95	4.97
AC020658.7	0	1.95	0.5	0.93	0	1.15	0	0	0.32	0.51	0.53	0.23	1.5	1.81	0.67	0.23	1.96	0.63	1.38	0	0	0.3	0.37	2.16	0	1.2	1.49	1.07	1.82	0	0.73	0	0.91	0.41	0.64	0.11	0	1.25	1.5	0	2.37	1.4	0	1.24	0	0	0	0	0
GFM2	4.98	5.58	5.72	5.46	4.87	5.17	5.42	4.89	5.23	4.84	5.52	5.52	5.63	5.48	5.35	6.14	4.31	4.88	5.65	5.27	4.16	5.78	5.19	5.36	4.86	5.39	5.38	5.34	5.61	5.26	4.78	4.64	4.85	4.14	5.26	4.39	5.16	5.11	5.28	4.82	5.65	5.3	4.64	5.07	5.97	5.22	4.24	5.69	5.66
MDS2	0	0	0	0	0	0	1.54	0	0	0	0	0	0	0.1	0	0	0	0	0	0	0	0	0.48	0	0	0	0	0	0	2.26	2.37	0	0	1.58	0	0.6	0.3	0	0	1.47	0	0	0	0	0	0.65	0	0	0
PML	6.61	6.38	6.82	6.96	6.86	6.28	7.27	6.96	6.47	6.27	5.88	6.46	6.97	6.72	6.46	6.41	6.08	6.97	6.49	7.42	8.14	5.95	6.62	7.03	5.32	6.31	6.28	6.39	6.22	6.61	7.32	7.6	7.56	5.08	6.3	6.04	7.83	6.64	6.95	6.34	6.65	6.72	5.54	6.45	7.19	8.1	5.24	6.85	7.31
MDM4	6.58	7.22	7.27	6.75	6.69	6.52	6.8	6.84	6.89	6.99	6.73	6.81	7.03	7.14	6.94	6.99	6.96	6.66	7	6.69	7	7.05	6.96	6.87	6.5	7	6.92	7.03	6.88	7.36	7.25	6.75	6.72	6.56	6.5	6.98	6.74	7.21	6.92	7.53	7.06	6.89	6.57	6.96	6.39	7.43	4.43	7.2	6.95
AL683807.1	0	0	0	0	0	0	0	0	0	0	0	0	0	0	0	0	0	0	0	0.41	2.18	0	0	0	0	0	0	0	0	1.97	0.73	0.04	0	0	0	0.11	0.65	0	0	1.47	0	0	0	0	0	2.15	1.43	0	1.15
SMG1P6	0.9	0.89	2.11	0.62	0.94	0.81	1.38	1.15	1.18	1.18	0.81	1.07	0.5	1.07	0.97	0.91	1.25	0.97	1.56	1.28	1.31	1.12	0.5	1.14	1.32	0.2	0.99	0.72	1.3	2.19	1.97	0.97	1.39	2.75	0.7	1.62	1.13	1.41	1.62	1.82	1.01	0.81	1.9	1.25	1.3	2.5	0	1.12	1.53
MAP3K7	5.66	6.3	6.63	5.76	5.85	5.58	6.11	5.8	6.13	6	5.83	6.14	6.15	6.18	6.38	6.29	5.44	5.61	6.21	6.13	6.05	6.19	6.07	6.22	5.32	5.96	5.93	5.88	6.1	6.43	6.35	5.83	6.06	5.87	6.02	6.32	6.41	6.39	6.26	6.31	6.09	5.93	5.92	6.06	6.26	6.32	5.02	6.05	6.25
PABPC1	7.72	7.68	7.35	7.59	7.91	7.65	7.72	8.47	8	7.82	7.63	7.69	7.66	7.52	7.83	7.35	8.09	7.75	7.7	7.93	8.44	7.64	7.72	7.82	8.44	8	7.61	7.66	7.59	8.24	7.35	8.05	7.71	8.55	7.73	8.33	7.76	7.85	7.9	8.24	7.78	7.47	8.24	7.64	7.78	8.12	8.75	7.85	7.64
SLC22A31	1.61	0	0	0.12	0.25	1.15	0	0	0	0	1	0	1.5	1.81	0.67	0	0	1.51	0	0	0.33	0	0	0	0	0	0.6	0.24	0.78	0	3.18	0.91	0	0	0	0.6	0	1.07	0	2.16	0	0	0	0	0	0.81	0	0	0
SPOUT1	1.18	0.48	0.18	0.93	1.14	0.78	0.48	1.47	0	0.83	0.74	0.23	0.21	0	0.26	0	0.09	0.86	0.24	0.12	1.23	0.8	0.87	0.99	0.11	0	0.11	0.53	0.78	1.02	1.05	1.36	0.37	0	0	0	0.43	0.34	0	1.32	0	0	0.61	0.69	0.28	1.09	0	0	0.63
RNPEPL1	7.05	6.31	6.45	7.04	7.08	6.92	7.02	7.37	6.72	6.55	6.7	6.73	6.84	6.54	6.77	7	6.81	7.16	6.67	7.11	6.95	6.34	6.62	6.96	6.62	6.83	6.46	6.55	6.61	6.99	7.02	7.32	7.11	5.66	6.48	6.42	7.27	6.64	6.79	7.11	6.6	6.9	6.03	6.69	6.76	6.77	6.02	6.94	7.09
UBAC2-AS1	1.55	2.27	2.48	2.12	1.83	1.93	0.6	2.79	1.91	2.04	2.12	2.1	2.17	1.77	1.84	2.37	1.82	2.18	2.16	1.81	0.33	2.24	1.69	1.76	1.69	1.78	2.35	2.24	1.98	1.61	1.53	0.26	1.23	2.87	2.89	0.79	0.01	1.92	0.82	1.24	1.87	2.2	1.71	1.64	0	0.73	0	1.54	0.81
AL359220.1	1.95	3.42	2.96	1.76	1.96	2.26	3.87	3.06	2.94	3.56	1.42	2.36	2.57	3.55	3.02	0.85	2.5	2.51	2.72	3.12	0.65	2.3	3.12	4.07	1.69	2.75	2.79	2.82	1.86	3.72	4.47	2.97	2.46	4.37	2.45	4.49	3.89	3.66	3.41	4.27	2.74	2.34	2.71	3.16	2.28	3.15	0	0	3.54
COG5	4.82	5.45	6.13	5.09	4.94	5.03	5.29	4.5	5.08	4.86	5.06	5.44	5.41	5.45	5.08	5.43	3.99	4.94	5.31	5.37	6.02	5.36	5.33	5.72	3.69	5.19	5.05	5.11	5.32	5.31	5.46	4.97	5.51	4.03	5.31	4.93	5.67	5.41	5.52	5.34	5.45	5.34	4.62	5.21	5.72	5.84	4.6	6.77	5.69
INSYN1-AS1	3.53	0.87	0.42	1.44	1.14	2.59	0	0	2.69	2.6	1.53	2.27	0.85	1.17	1.67	4.87	3.89	0.96	1.67	1.54	0	1.18	2.51	0.76	1.11	1.64	1.55	3.2	1.64	2.3	2.12	0	2.16	2.58	1.96	2.04	0	2.52	4.63	0	1.53	3.02	2.12	2.85	0	0	0	0	0
CLDN4	7.34	6.73	6.54	7.02	7.46	6.52	6.68	0	7.28	7.06	6.31	6.69	7.1	6.42	6.64	5.45	6.58	7.03	6.88	7.15	3.3	6.51	6.58	7.44	7.83	6.89	6.48	6.54	6.39	6.56	6.64	7.64	7.2	4.7	6.7	6.68	6.63	6.72	7.01	6.66	7.65	6.4	6.28	6.45	6.53	6.09	4.75	7.13	6.35
HMGN2P41	0.67	1	1.32	0	0	0.42	1.69	1.06	1.42	1.13	1.1	1.27	0.82	1.63	1.71	1.14	0.59	0.78	1.25	1.36	1.21	1.43	1.38	1.69	0.25	0.45	1.65	1.21	1.12	1.17	0.29	0.54	0	0.5	0.63	0.95	1.39	1.22	1.28	1.34	1.13	0.04	0.92	0.62	2.31	1.72	3.13	1.98	2.33
EEF1B2P2	3.12	2.59	2.49	1.86	3.27	2.68	3.42	5.5	3.95	3.79	2.89	2.66	2.27	2.8	2.93	2.2	2.96	3.08	2.73	2.81	3.32	2.66	2.7	2.33	5.17	2.92	3.16	2.61	2.6	2.89	3.11	3.25	2.51	3.79	3.44	3.18	2.97	2.53	2.55	4.63	2.51	2.38	3.08	2.7	3.91	3.6	5.52	4.19	3.24
WDR88	2.04	1.87	2.65	1.44	1.03	2.02	1.29	0.25	0.52	1.21	0.83	1.82	2.13	2.5	0.55	0.78	0.82	0.86	1.5	1.04	0.78	2.52	0.78	2.16	1.11	1.39	1.96	1.46	1.94	0	1.81	1.36	1.3	0	1.45	0.11	0.43	1.56	1.08	2.4	1.96	1.6	0	1.91	1.14	2.18	0	2.63	1.31
P2RX4	5.92	5.24	5.56	5.38	5.69	5.85	4.91	3.19	5.38	5.2	5.62	5.64	5.69	5.3	5.49	3.86	5.6	6.15	5.45	6.25	6.68	5.41	5.79	5.81	4.45	5.36	5.2	5.47	5.63	5.64	5.96	5.73	6.1	4.07	5.18	5.08	5.91	5.73	5.5	5.4	5.41	5.83	4.85	5.62	5.89	6.16	4.75	5.86	6.02
NFKB2	7.31	6.38	6.43	6.54	7.4	6.62	7	5.97	6.76	6.85	6.18	6.53	6.61	6.28	6.69	5.48	6.61	7.05	6.41	6.83	7.12	6.14	6.71	6.95	6.74	6.51	6.16	6.52	6.62	6.82	7.11	7.33	7.13	4.77	6.29	6.74	7.32	7.05	6.92	7.15	7.25	6.64	6.68	6.46	6.47	7.57	6.39	6.75	7.08
PPP5D1	2.16	3.06	3.4	2.61	2.14	2.26	2.73	2.12	2.49	3.08	2.29	2.58	2.5	3.45	2.63	2.57	3.54	1.93	2.29	1.78	0.91	3.09	2.56	3.24	1.69	2.41	3.11	3.13	2.29	2.5	3.04	2.52	2.32	4.99	2.69	3.6	2.47	3	2.8	2.99	2.68	2.55	4.06	3.08	1.99	2.65	1.43	1.45	1.72
LHX1	6.12	4.98	5.12	4.58	6	6.4	0	0	6.24	6.67	6.7	5.89	6.15	6.06	5.67	0	7.49	5.98	5.67	5.06	3.13	5.66	5.66	5.65	6.89	5.75	5.44	6.77	5.63	5.86	4.77	5.05	6.07	6.48	5.36	6.56	1.46	6.02	5.59	5.97	4.76	6.41	6.4	6.5	0	0	0	3.4	0
CTHRC1	2.79	2.69	3.06	1.64	3.74	1.3	3.05	3.57	3.01	1.76	1.22	1.82	2.9	1.45	1.73	2.77	0	2.57	4.5	6.13	7.24	0.89	2.64	3.09	2.11	1.56	1.84	1.46	0.6	2.26	3.21	5.14	3.85	1.22	2.27	2.55	5.24	2.25	4.52	2.66	2.92	1.45	0.12	1.99	3.82	6.05	5.02	5.77	5.31
BMS1P4	0.26	0.24	0.88	0.12	0.03	0	0.07	0	0.52	0.1	0	0	0.74	0.34	0.26	0	0	0	0.38	0	0.5	0	0	0.84	0.11	0	0.49	0	0	1.12	1.19	0	0.49	0	1.23	0.6	0.3	0.17	0.37	0.78	1.18	0	0	0.11	0	0.56	1.43	0	0.53
FKBP1B	2.61	2.37	2.3	2.93	2.49	1.68	1.54	0	1.98	2.51	1.15	2.2	2.21	2.64	2.45	1.28	2.89	2.18	2.09	1.6	1.41	1.57	2.17	2.76	2.69	1.91	1.96	2.28	2.52	2.3	2.9	2.97	3.35	0.41	2.84	2.75	1.8	2.41	1.96	1.07	1.96	2.17	3.01	2.34	1.41	0.56	3.02	2.86	0.89
WFS1	6.19	5.9	6.83	7.03	5.68	6.33	5.47	7.12	5.78	5.49	5.85	5.94	6.6	6.11	6.06	5.89	5.75	6.29	6.09	5.85	4.8	5.95	5.91	7.06	5.01	5.98	5.8	6.06	5.93	5.36	6.48	6.55	6.39	3.8	6.06	4.84	5.33	6.12	6.11	5.43	6.94	6.39	4.54	5.88	4.7	4.23	4.75	5.32	5.31
HSPA6	9.4	2.48	1.4	1.79	4.95	2.5	4.22	8.38	2.82	3.37	3.03	3.2	3.95	3	2.09	1.18	1.31	5.39	3.47	4.41	6.33	3.19	4.03	3.17	4.2	3.68	3.49	3.58	3.48	6.29	6.06	4.64	4.57	2.41	3.32	3.87	5.47	2.96	5.5	2.66	3.7	4.67	2.93	3.74	4.73	6.21	4.96	4.1	5.6
ERVE-1	2.66	4.11	4.35	4.62	2.87	3.65	0	0	2.63	1.83	3.35	3.3	4.25	3.89	3.38	0	2.31	2.48	3.97	1.66	0	4.4	2.65	4.73	0	3.36	3.87	3.27	2.88	3	2.49	1.27	1.73	0.41	3.87	1.84	0	2.43	2.26	0	4.52	3.63	1.12	3.01	0	0	0	0	0
AL590822.3	3.94	4.54	3.12	3.95	3.59	4.7	4.97	1.99	3.58	3.87	4.45	4.04	3.97	4.85	4.11	1.57	4.09	3.71	3.44	3.26	3.35	3.98	3.85	3.61	2.92	3.67	4.37	3.82	4.27	3.69	4.8	3.94	3.88	2.73	2.73	2.79	4.3	4.18	2.89	2.43	3.9	4.4	2.05	4.23	3.92	3.1	1.43	2.08	4.45
FAM83D	3.36	2.03	2.22	2.33	3.06	3.73	2.48	2.12	2.22	1.83	3.61	3.73	1.5	1.17	2.04	0	1.96	2.98	3.05	3.18	4.36	3.81	3.72	2.9	0.11	3.39	2.52	2.07	3.54	1.97	1.7	3.12	2.43	2.66	1.14	2.11	3.44	1.49	1.67	2.6	1.18	4.19	0.97	2.18	1.63	3.41	1.43	5.57	2.18
NPIPB2	3.94	4.04	4.42	4.03	3.98	4.27	4.4	3.75	2.95	3.49	3.73	3.84	3.46	3.8	3.68	4.03	3.22	3.92	3.46	3.8	3.62	3.94	3.58	4.19	4.04	3	3.97	3.65	4.09	3.57	4.24	3.45	4.77	2.76	3.5	2.93	4.51	3.77	3.95	4.01	2.79	4.06	2	3.78	3.45	4.79	2.37	3.83	5.36
METTL5	4.76	5.1	4.97	4.74	5.15	4.73	5.15	5.8	5.33	5.36	4.85	4.7	4.92	5.07	5.18	4.99	4.91	4.77	4.96	4.74	5.34	4.77	4.71	4.98	5.24	4.89	4.97	5	4.87	4.84	4.87	4.8	4.7	5.22	5.2	4.88	5.05	5.02	4.94	5.8	5.08	4.7	5.2	4.91	4.89	5.23	4.82	5.29	5.16
HSPA8P5	1.55	0.78	0.4	1.12	1.44	1.05	0.58	1.01	1.25	0.97	0.6	1.39	0.44	0.6	0.89	0.22	1.31	1.33	0.82	1.22	0.68	0.69	1.3	0.62	2.11	1.2	0.42	1.16	0.98	0.95	0.08	1.38	0.91	1.87	0	0.96	0.63	1.07	1.1	1.46	0.8	0.79	1.48	1.32	0.91	0.88	2.75	1.16	0.63
AL645728.1	1.01	2.35	1.62	0.71	0.93	1.84	1.48	2.31	0.9	2.04	0.92	0.12	1.97	2.06	1.51	0.41	1.97	0.51	1.19	0.66	0.8	1.62	0.38	2.3	0.11	1.3	1.52	0.78	1.6	0.8	1.37	1.04	1.08	2.73	2.48	0.64	0.18	0.99	0.82	1.22	2.6	1.64	0.91	1.24	0	1.17	0	0	1.37
AC024560.4	1.4	1.99	2.73	2.05	1.48	2.21	1.95	1.39	1.3	2.04	1.53	2.22	2.78	2.39	2.06	2.37	2.41	1.71	2.37	1.38	3.67	2.24	2.23	3.04	2.6	1.58	2.39	2.6	2.36	1.66	1.99	1.51	2.09	0	1.54	1.36	1.83	2.12	1.9	2.28	2.28	1.98	0.35	1.92	1.71	2.75	0	1.5	1.74
PHLDB1	7.42	7.58	8.28	8.43	7.92	7.63	7.69	7.77	7.4	6.74	7.71	7.62	8.21	7.72	6.99	5.35	7.5	7.71	7.61	7.78	7.62	7.7	7.9	7.91	6.39	7.25	7.82	7.77	7.61	6.92	7.86	8.5	8.25	5.68	6.69	6.83	7.7	7.71	7.57	7.31	7.98	7.56	5.96	8.08	7.15	7.19	6.13	6.69	7.43
BMP1	6.23	5.34	5.72	6.11	6.53	5.77	6.6	6.79	5.47	5	5.7	5.75	5.88	5.69	6	4.5	6.4	6.55	5.74	6.9	8.22	4.86	6.43	5.77	5.47	5.11	5.27	5.77	5.84	5.7	6.97	7.35	7.12	4.52	4.56	5.57	7.03	6.16	6.42	6.15	5.36	5.83	5.38	6.07	6.46	7.5	5.68	6.57	6.72
AC092306.1	2.61	1.99	1.93	1.71	2.96	2.5	0	0	2.94	3.7	2.32	2.27	1.9	2.71	2.41	0	3.96	2.44	2.44	1.12	0	2.18	2.24	3.4	3.28	2.3	2.7	3.11	2.12	1.97	1.63	1.97	1.91	4	1.45	3.46	0.16	2.59	1.96	0	3.01	2	3.97	2.91	0	0.47	0	0	0
NFKB1	6.45	6.01	6.49	6.35	6.3	6.15	6.6	6.28	6.06	5.79	6.15	6.17	6.38	6.03	5.96	6.02	5.63	6.35	6.29	6.53	6.05	6.32	6.37	6.64	5.11	6.31	6.24	6.2	6.19	6.34	6.43	6.73	6.53	4.8	5.9	5.99	6.48	6.24	6.48	6.07	6.22	6.1	5.78	6	5.97	6.26	5.13	6.59	6.36
GSK3A	6.16	5.72	5.65	6.19	6.01	5.99	5.82	5.7	5.88	5.92	6.02	5.94	6.07	5.96	5.96	6	5.95	6.18	5.79	5.91	6.29	5.96	5.97	5.89	5.81	5.9	5.93	5.88	5.97	6.1	6.02	6.05	6.17	5.4	5.97	5.79	6	5.87	5.89	5.99	5.86	6.08	5.69	5.95	5.55	6.03	4.89	5.45	5.78
AC104964.1	1.68	0.37	0	0.44	1.44	1.88	0.38	0	0.7	1.33	1.36	0.7	0.28	0	0.69	0	0	1.06	1	1	0	0.89	0.78	0	1.11	0.72	0.63	0	1.51	0.94	0	0.06	0.61	0	0	0	1.31	1.76	0	0	0	1.4	0.38	1.74	0.52	0.02	0	0	1.06
AC007041.1	1.18	1.45	1.4	1.21	1.35	1.06	1.73	1.36	1.8	0.83	1.15	0.82	1.54	1.4	1.26	1.41	1.89	1.09	1.09	0.86	0.91	1.18	1.66	0.92	1.11	0.39	1.38	0.66	0.94	1.3	1.19	1.91	0.66	1.73	1.7	0.7	1.33	0.81	1.08	1.28	1.56	0.77	0.61	1.11	1.55	1.15	3.02	1.26	1.83
AC073896.2	2.79	2.93	2.62	2.25	1.96	2.44	1.48	1.57	1.98	2.47	2	2.42	2.33	2.91	1.73	2.59	2.59	2.09	1.92	2.12	2.75	2.6	2.39	2.76	1.11	2.09	2.77	2.39	2.71	3.12	2.68	2.21	2.55	1.58	2.38	1.7	2.46	2.41	2.27	2.69	1.71	2.32	1.71	2.59	1.86	2.42	0	1.29	1.63
LMBR1	5.34	6.22	6.56	6.12	5.77	5.79	5.87	5.42	5.55	5.5	5.93	5.97	6.11	6.25	6.07	6.37	4.82	5.63	6.14	6.03	6.5	6.22	5.91	6.03	4.86	6.07	5.98	5.88	5.97	5.65	5.81	5.67	5.81	4.7	6.21	5.1	5.9	5.82	6.42	6.18	6.22	5.92	5	5.83	5.68	5.98	3.75	7.17	5.91
RAB5IF	3.66	2.87	3.27	3.85	3.88	3.69	3.2	3.99	3.54	3.24	3.42	3.25	3.23	2.77	3.53	2.82	3.2	3.84	3.55	3.76	4.13	2.93	2.87	3.41	4.11	3.32	3.13	3.11	3.39	3.02	3.24	4.16	3.28	2.11	3.2	2.79	3.2	2.84	3.41	3.8	3.45	3.41	2.8	3.09	3.41	3.07	5.13	4.19	3.18
HADHA	7.65	7.4	7.21	7.6	7.66	7.6	7.48	8.57	7.8	7.58	7.54	7.55	7.52	7.3	7.56	7.57	7.78	7.61	7.55	7.67	7.44	7.47	7.48	7.32	8.21	7.76	7.53	7.47	7.43	7.55	6.98	7.52	7.28	7.52	7.36	7.4	7.47	7.42	7.47	7.46	7.62	7.38	7.45	7.28	7.77	7.1	8.34	7.54	7.59
TENT2	5.51	6.29	6.31	5.8	5.65	5.49	6.38	6.26	6.1	5.89	5.91	5.91	6.1	6.16	6.19	6.25	5.1	5.42	6.12	5.97	6.09	5.97	5.92	5.96	4.69	5.98	5.94	5.91	5.95	6.3	6.01	5.62	5.94	5.39	5.69	6.06	6.36	6.12	6.16	6.16	6.01	5.71	5.62	5.95	6.55	6.37	5.43	6.7	6.4
NONO	7.54	7.22	7.27	7.54	7.6	7.52	7.6	7.43	7.5	7.39	7.42	7.41	7.47	7.37	7.48	7.3	7.58	7.58	7.39	7.61	7.52	7.44	7.59	7.48	7.24	7.66	7.38	7.48	7.44	7.68	7.24	7.83	7.59	7.34	7.13	7.49	7.58	7.53	7.49	7.8	7.27	7.33	7.23	7.44	7.57	7.66	7.06	7.77	7.38
FMN2	3.69	0	0	0	2.25	3.79	0	0	3.79	3.38	4.14	4.19	0	2.64	4.43	0	4.67	2.96	3.66	2.48	0	2.36	4.55	0.37	3.11	2.56	1.79	4.46	4.15	3.89	4.86	1.36	3.23	3.93	0	4.2	0	4.9	3.73	0.98	0	4.4	4.69	4.41	0	3.4	1.43	0	0
AC068580.1	1.67	0	1.26	1.64	1.25	0.44	0.35	0	0.32	0	0.92	1.58	1.37	1.64	0.79	1.97	0.09	1.8	1.87	1.2	2.23	0.04	1.24	2.16	0.11	0	0.38	0.88	0.39	0.8	1	1.77	2.08	0	0	0	0.65	1.25	1.67	0.66	2.53	1.5	0	0.59	1.07	2.05	0	0	1.42
TNS4	2.92	2.71	4.06	3.27	2.61	3.47	0	0	2.27	3.16	2.98	2.7	3.45	2.45	3.5	0	3.54	2.88	3.55	2.78	0	3.36	2.85	5.57	0	1.97	2.63	3.82	2.76	2.38	1.57	0.04	1.77	1.73	2.76	1.79	0	3.82	1.24	0	4.55	3.71	1.8	3.75	0	0.65	0	0	0
CDC37P1	0	0	0.57	0	0	0	0	0	0	0	0	0	0	0.29	0	0	0	0.22	0	0	0	0	0	0	0	0	0	0	0	0	0	0	0	0	0	0	0.3	0	0	1.71	0	0	0	0	1.31	1.61	0	0	0
C12orf29	3.79	5.03	4.95	4.05	3.92	3.99	4.48	4.36	4.57	4.59	4.55	4.38	4.5	4.62	4.8	4.53	3.26	3.84	4.6	4.28	4.55	4.62	4.37	4.48	3.81	4.43	4.65	4.19	4.42	4.57	4.5	3.93	3.9	4.27	4.93	4.91	4.81	4.69	4.74	4.45	4.38	4.22	4.47	4.62	4.62	4.79	4.43	4.83	4.69
TRPV4	6.68	5.73	6.32	6.68	6.58	6.93	5.98	0.99	6.38	5.75	6.85	6.67	6.44	6.11	5.9	3.69	6.45	6.79	5.88	6.03	5.42	6.74	6.18	6.07	5.72	6.46	6.3	6.25	6.54	5.91	5.16	5.72	6.46	5.33	5.43	5.69	4.89	5.99	5.9	1.24	6.36	6.87	5.41	6.67	5.63	4.33	3.02	5.52	5.51
SLC52A3	5.08	4.53	6.02	6.11	5.47	5.59	1.35	0.99	4.87	5.43	5.2	4.92	5.71	5.34	5.56	0	5.53	5.63	5.48	4.16	0.13	5.52	4.89	6.22	5.28	4.97	4.99	5.86	4.4	5.78	5.32	4.21	5.83	3.27	5.08	4.66	2.7	5.58	6.08	0.24	5.66	6.02	5.8	5.32	0.28	3.42	0	4.49	1.04
HNRNPH2	6.19	6.42	6.21	6.14	6.47	6.21	6.29	6.68	6.85	6.62	6.31	6.25	6.44	6.36	6.61	6.07	6.36	6.21	6.44	6.21	5.75	6.3	6.27	6.27	6.78	6.51	6.16	6.31	6.35	6.45	5.87	6.33	6.07	5.91	6.38	6.44	6.25	6.52	6.43	6.43	6.6	6.13	6.31	6.37	6.16	5.93	6.29	6.33	6.21
AL391056.1	0	0.59	0	0.12	0	0	0.8	0	0.84	0	0	0	0	0	0	0	0	1.86	0	0.86	0	0	0.24	0.67	0.11	0.56	0.38	0	0	0	0.95	1.26	0.71	1	0	0.96	1.43	0	0.82	0.4	0.59	0	0	0.78	1.46	1.15	1.43	1.72	2.11
RRM2	2.22	2.14	1.35	1.41	3.32	2.76	4.05	0	2.04	2.6	3.42	2.61	2.72	2.84	2.63	1.39	1.5	2.59	3.55	5.96	5.38	2.8	3.03	1.88	2.92	2.52	2.77	2.18	3.23	3.18	3.04	2.74	3.31	3.24	1.94	2.32	4.8	2.54	1.5	4.57	1.99	2.18	2.35	2.43	3.9	5.73	5.34	6.76	4.3
SNX25	4.65	5.53	5.89	5.82	4.97	5.19	5.34	4.42	5.08	5	5.26	5.48	5.51	5.39	5.52	5.37	4.82	4.92	5.63	5.23	4.73	5.21	5.34	5.25	3.69	5.06	4.97	5.47	5.58	5.32	5.16	4.46	4.79	4.24	5.4	4.61	5.36	5.56	4.92	4.96	5.83	5.33	4.93	5.14	4.71	5.71	3.75	4.24	5.16
LY6K	1.41	0.87	2.42	2.51	1.03	0	0	2.52	0	1.76	0.53	0	1.04	0	0	1.28	0	0	1.96	0	0.5	0.62	1.24	0	1.69	0	1.92	0.24	1.5	0	0.39	0.45	1.16	0.73	2.34	0	0.01	0	1.87	0	3.67	1.17	2.26	0	0	0	3.75	1.91	0
RPS7	6.36	6.55	6.24	5.81	6.41	6.12	6.96	7.23	6.6	6.64	6.19	6.39	6.13	6.4	6.5	6.24	6.41	6.19	6.25	6.67	6.82	6.06	6.4	6.2	7.2	6.27	6.3	6.16	6.36	6.67	6.63	6.44	6.57	6.63	7.18	6.82	6.55	6.37	6.37	7.57	6.24	6.25	6.81	6.61	7.14	7.32	8.9	7.67	6.55
FOXF2	0	0	0	0	0	0	0.9	0.25	0.32	0	0	0	0	0	0.26	0	0	0.86	0	0	3.3	0	0	0.13	0	0	0	0	0	0	1.84	0.62	0	0	0	0	0.43	0	1.37	3.58	0	0.1	0	0	0.14	1.69	0	0	0
AC005280.1	0	0	0	0	0.44	0	0	0	0	0.14	1.29	1.02	0	0	0	0	0.09	0.22	0	0.86	0	0	1.54	0	0	0.85	0	0	0.78	0	0	0	0	2	0	0	0	0	0.24	0	0	0.64	0	0	0	0	0	0	0
AL928970.1	1.25	2.01	2.45	1.4	2.2	1.91	1.92	0.86	1.61	3.23	2.03	1.51	1.98	2.26	1.55	2.29	2.59	2.01	2.01	1.37	0.64	2.48	2.1	2.6	1.96	1.46	2.11	2.45	2.34	1.96	2.38	1.11	1.31	2.5	2.12	2.18	1.74	1.79	1.71	1.99	1.74	2.44	1.75	2.72	1.46	2.12	0	1.4	2.55
SGMS2	4.47	5.88	5.46	4.07	4.58	4.76	5.03	1.66	5.35	5.07	5.15	5.42	5.22	5.2	5.7	5.46	3.99	4.3	5.81	5.47	5.26	5.39	5.35	4.31	4.86	5.47	5.03	5.13	5.54	4.98	4.93	4.74	5.03	4.29	4.66	4.65	5.94	5.71	5.51	4.67	5.15	5.12	5.23	5.46	5.66	5.07	3.02	5.17	5.77
PDF	4.06	2.21	2.71	3.79	4.43	3.96	3.85	3.44	3.54	3.04	4.07	4.08	2.57	2.64	2.52	3.05	2.41	4.56	3.22	3.82	2.94	3.3	3.56	3.34	4.57	3.65	3.08	2.59	3.76	2.5	2.74	3.96	3.49	1.41	2.01	2.11	3.16	2.3	2.96	3.2	3.94	3.26	2.5	3.09	3.39	1.69	3.02	4.57	3.46
SLC22A5	6.87	6.16	6.95	6.65	7.23	7.59	7.37	5.34	6.36	6.65	7.09	6.77	6.4	6.14	6.82	6.2	6.68	7.08	6.79	6.46	7.09	6.94	7.29	6.64	6.42	6.75	6.65	6.39	7.11	7.04	6.29	6.71	7.04	5.63	6.28	6.28	7.27	7.13	6.61	7.27	6.31	7.28	5.76	7.03	8.36	6.65	3.02	6.9	8.06
DNAH5	4.73	4.07	5.31	3.14	4	5.29	4	0	4.36	4.72	4.16	4.45	4.49	3.17	3.72	0	2.41	1.69	3.81	4.34	5.91	3.3	3.67	3.62	2.92	4.22	4.38	3.48	5.09	4.64	3.66	3.72	4.52	4.6	3.47	4.44	5.17	4.68	4.18	4.39	4.42	4.13	3.44	4.76	5	5.32	0	4.81	5.2
CASP12	0	2.24	1.98	1.29	0	0	3.32	0	0	0	0	0	0.04	1.23	0.09	0	0	0	0	0	0	0.62	0.1	1.06	0	0	0	0	0	0	0.84	0	0	0	0.06	0.6	1.54	0.97	1	0	0.33	0	0	0	0.14	0	0	0	1.72
PPIA	8.61	8.49	8.5	8.22	8.69	8.42	9.21	8.62	8.66	8.85	8.47	8.61	8.22	8.44	8.32	8.8	8.3	8.55	8.5	8.76	8.64	8.46	8.46	8.71	9.16	8.31	8.58	8.49	8.53	8.16	8.7	8.51	8.75	7.79	9.3	8.31	8.72	8.24	8.37	9.11	8.46	8.15	8.47	8.25	8.83	8.72	10.01	10.16	8.77
C3	7.44	4.85	4.19	5.58	8.4	6.52	8.47	7.1	6.54	5.57	6.5	6.97	5.99	5.43	5.36	3.56	4.54	8.84	6.95	8.59	9.41	4.57	7.82	6.47	7.48	6.67	5.01	6.07	6.81	7.1	7.58	8.78	8.5	4.06	5.18	6.87	8.18	6.55	7.95	7.05	5.12	6.12	5.64	5.93	9	8.13	9.77	8.82	8.79
CPPED1	6.39	6.31	6.61	6.44	6.45	6.53	6.57	5.08	6.44	6.1	6.8	6.72	6.4	6.24	6.43	6.83	5.88	6.59	6.5	6.5	5.96	6.54	6.51	6.38	6.22	6.59	6.51	6.34	6.55	6.27	5.94	6.12	6.36	6.14	6.82	5.96	6.38	6.19	6.58	6.39	6.5	6.5	6.11	6.3	6.45	5.85	5.13	6.53	6.59
WDR33	6.92	6.82	7.08	6.81	6.8	6.96	7.22	6.74	6.84	6.73	6.92	7	6.95	7.09	7.03	7.11	6.73	6.82	6.75	6.81	6.75	7.06	7.15	6.88	5.99	6.8	7	6.94	6.96	7.26	7.39	6.81	6.92	5.98	6.65	6.74	7.3	7.04	6.88	7.38	6.47	6.98	6.48	7.01	7.21	7.18	4.6	7.06	7.01
AC005726.1	1.93	0.44	0	0	1.11	1.91	0.76	0	1.76	1.1	2.06	2.24	0.2	0	0.47	0	0.79	2.3	1.38	0.94	0	1.5	1.27	0	0	1.5	1.13	0.69	1.83	0	0	0	0	0.48	0	0	0	0.5	0	0	0	0.06	0	0.53	0.98	0	0	0	1.14
PDE6A	0	0	0	0	0	0	0	0.47	0	0	0	0	0	0	0	0	0	0	0	0	0	0	0	0	0	0	0	0	0	0	0	0	0	2.02	0	0	0	0	0	1.53	0	0	0	0	0	0	1.43	0.68	0
EIF3F	6.74	6.97	7.08	6.8	6.69	6.74	6.69	7.2	6.87	7.02	6.69	6.73	6.9	6.88	6.84	6.86	6.73	6.66	6.71	6.66	6.29	6.87	6.73	6.96	6.87	6.8	6.8	6.69	6.68	6.96	6.97	6.82	6.81	6.89	7.27	6.89	6.72	6.77	6.95	6.75	6.83	6.64	6.8	6.79	7.18	6.6	7.15	6.98	6.48
ZNF271P	5.72	6.09	6.12	5.53	5.74	5.8	5.75	5.92	6.21	6.25	6.03	6.04	6.18	6.11	6.17	6.14	5.76	5.63	6.02	5.91	5.71	6.32	6.15	5.89	6.32	6.2	6.12	6.28	6.21	6.12	5.77	5.56	5.67	6.35	6.48	6.33	5.87	6.31	6.08	5.95	5.95	5.81	6.54	6.31	5.21	5.91	5.6	6.43	5.61
SGMS1	5.52	6.12	6.53	6.16	5.83	5.76	5.65	4.71	6.12	5.85	5.88	6.09	6.41	6.09	5.85	5.89	4.94	5.41	6.13	5.72	4.46	6.41	5.97	6.21	6.26	6.33	6.11	5.95	6.21	5.91	5.76	6.1	6	4.68	5.77	5.45	5.9	6.02	6.31	5.43	6.17	6.15	5.52	6.02	5.44	5.54	4.24	6.01	5.65
PPP2R3B	4.7	4.31	4.49	5.01	4.96	4.82	4.85	5.06	4.53	4.98	4.43	4.46	4.51	4.95	4.48	4.55	4.9	5.19	4.39	4.56	5.72	4.57	4.75	5.13	3.95	4.14	4.81	4.58	4.66	4.7	5.59	5.55	5.42	3.99	3.67	4.51	4.54	4.49	4.83	4.3	5.23	4.98	4.32	4.97	3.53	4.65	3.1	5.01	4.4
FOXF1	3.02	2.48	2.42	2.16	2.4	1.98	5.03	0.25	3.3	3.16	2.61	2.82	2.13	1.45	2.82	2.37	0.82	2.22	2.67	2.54	3.75	0.72	2.59	3.45	2.11	2.09	1.55	3.16	2.3	1.46	3.1	1.36	3.61	2	1.96	0.38	4.06	3.87	2.44	1.72	2.53	2.64	0	2.69	3.61	2.83	0	2.08	3.94
ABCB9	4.69	4.96	5.31	5.4	4.78	5.11	4.2	3.89	4.81	4.62	4.48	4.76	5.07	5.26	4.44	4.98	5.21	4.99	4.69	4.93	5	5.05	4.42	5.25	3.11	4.5	5.1	4.9	4.89	4.11	4.72	4.58	4.65	3.9	4.18	3.84	3.8	4.43	4.47	4.37	5.29	4.99	3.53	4.63	3.28	4.31	2.43	4.63	4.37
AL022069.2	0.67	3.47	3.44	3.64	1.44	2.3	0.48	0	1.22	2.04	2.45	2.2	2.95	3.49	1.84	2.55	2.09	1.22	2.67	1.27	0	3.61	1.54	2.09	1.11	2.56	3.24	2.68	3.06	1.53	1.35	0.62	1.37	0	2.7	1.25	0.43	1.56	1.37	0.78	2.87	2.69	0.61	2.78	0.52	0	0	0	2.04
PPA2	6.02	6.07	5.92	5.94	6.27	6.18	6.06	6.44	6.63	6.55	6.28	6.2	5.98	6.15	6.3	6.08	5.91	6.15	6.21	6.08	5.15	6.2	6.03	5.92	7.38	6.21	6.22	5.96	6.2	5.94	5.53	5.92	5.81	6.28	6.07	6.2	5.79	6.09	5.97	6.34	6.17	6.01	6.4	5.97	5.7	5.12	6.52	5.62	5.89
AC023794.2	0.73	2.82	1.38	3.13	1.91	1.8	2.36	1.1	2.52	2.69	2.18	2.91	2.82	3.1	2.63	1.22	1.41	1.4	2.55	1.79	1.9	2.49	0.58	1.34	2.43	1.81	2.23	2.55	2.78	0.86	3.02	2.43	1.82	0	2.88	1.82	1.89	1.3	0.08	2.44	2.06	1.97	0	2.37	0.76	2.42	0	1.89	1.11
SCYL3	4.3	4.9	5.36	4.63	4.62	4.32	4.9	4.72	4.51	4.78	4.7	4.8	4.99	4.97	4.89	4.72	4.26	4.61	4.88	4.35	3.75	5.1	4.83	5.16	3.94	4.78	4.99	4.69	4.91	4.85	5.22	4.79	4.68	3.75	4.76	4.51	4.47	4.57	4.58	4.8	5.01	4.78	4.14	4.48	3.65	5.14	0	5.52	4.08
AC004687.1	2.79	0.78	0	0.29	3.71	1.98	3.16	0.25	2.47	3.47	0.74	1.3	2	1.23	0.79	0	0	2.41	1.77	3.41	3.03	0	2.48	1.71	2.11	2.64	1.75	0.39	0	3.61	4.15	3.36	2.79	0	0.38	3.41	3.74	1.69	2.31	3.79	1.33	1.17	0	0	3.68	3.56	0	1.45	3.77
AC092279.3	3.22	4.1	4.33	4	3.71	3.58	3.81	2.75	3.63	3.9	3.52	3.69	4.48	4.06	3.97	3.91	3.41	3.52	3.71	3.35	3	4.26	3.67	4.35	3.43	3.88	4.08	3.74	3.97	3.91	3.72	3.82	3.19	1.41	2.45	2.84	3.67	4.08	3.99	4.37	4.13	3.04	2.05	4.01	2.61	3.23	0	3.32	3.52
LINC02043	0	0	0	0	0	0	0.15	2.13	0	0	0	0	0	0	0	0	0.52	0	0	0	2.05	0	0	0	0	0	0	0	0	0	0	0	0	0	0	0	0	0	0	0.28	0	0	0	0	0	1	0	0.19	0
MAPK6	4.81	5.39	5.42	4.04	5.26	5.06	4.52	5.2	5.27	5.21	5.47	5.58	5.21	4.97	5.5	6.09	4.23	4.82	5.41	5.58	5.63	5.41	5.52	5.61	4.69	5.19	4.84	4.95	5.44	5.39	5.36	4.87	5.49	5.83	5.29	5.4	5.65	5.63	5.53	5.35	5	5.47	5.94	5.6	5.33	6.04	5.02	5.72	5.47
ZNF488	2.79	0	0	0	3.3	3.73	0	0	2.8	3.8	2.64	3.49	0	1.93	3.28	0	2.31	2.63	2.5	3.36	0	1.76	1.48	0.76	0.11	3.43	2.9	4.1	2.36	2.21	2.83	0.62	2.61	1.73	0	2.04	0	2.21	2.53	0	0.01	3.15	1.61	3.34	0	0	3.02	2.86	0
RBPMS2	4.99	4.57	3.83	4.98	4.62	5.33	4.83	5.79	4.83	4.83	5.02	5.1	4.12	4.63	5.11	5.54	4.33	5.25	4.57	4.47	4.26	4.24	4.96	2.45	4.2	4.37	4.45	4.66	4.77	4.64	4.77	4.12	5.17	4.32	3.98	4.06	4.31	4.93	5.48	1.6	4.38	5.37	4.82	4.84	3.59	2.05	2.43	2.8	4.87
FEM1A	4.15	3.56	3.04	3.39	3.65	3.48	4.16	3.67	3.23	4.39	3.42	2.69	3.34	3.74	3.54	2.92	3.92	3.04	3.4	2.59	2.64	3.89	3.08	3.71	3.95	3.15	3.76	3.75	3.19	3.83	3.81	3.82	2.67	4.99	3.54	3.49	3.01	3.51	3.55	3.91	3.75	3.11	3.87	3.68	2.22	3.6	1.43	2.11	3.06
AC069544.1	1.48	1.95	1.53	1.88	1.83	1.93	2.02	1.75	1.42	1.1	1.15	1.1	1.63	2	1.26	1.08	2.09	1.14	1.44	0.76	0.5	1.18	0	2.16	0.11	0.39	1.32	1.32	1.73	0.02	1.39	2.26	1.43	0	1.91	0.6	1.36	0.75	1.31	2.69	1.1	1.6	0.61	1.31	1.82	2.34	1.43	0.91	1.81
CDADC1	4.64	5.35	5.53	4.97	4.57	5.33	5.48	5.5	5.27	4.83	5.25	5.28	4.53	5	5.3	5.24	4.11	4.63	5.17	4.61	3.45	5.42	5.19	6.22	4.43	5.18	4.85	4.62	5.14	4.8	4.79	4	4.04	4.73	5.54	4.44	4.99	4.84	4.47	4.44	5.83	4.93	4.81	4.84	5.36	4.29	3.75	4.91	4.66
RGS1	4.45	5.43	5.1	4.71	5.42	4.76	6.3	3.25	4.93	4.56	4.85	4.63	5.16	5.77	5.4	3.68	2.75	6.1	5.63	7.05	6.59	3.75	6.13	4.96	5.2	6.03	4.94	4.79	4.92	6.18	6.68	6.44	6.2	4.32	5.09	6.55	7.35	6.09	6.56	7.02	4.48	5.52	4.62	3.79	6.91	7.22	5.24	6.45	7.53
PIGC	4.97	5.29	5.3	5.23	5.18	4.85	5.48	5.26	5.36	5.1	5.16	5.13	5.58	5.5	5.45	5.15	4.73	5.22	5.27	5.36	5.17	5.27	5.25	5.51	4.63	4.98	5.25	5.33	5.25	5.08	5.5	5.45	5.24	4.71	5.53	5	5.3	5.4	5.63	6.09	5.47	5.07	4.76	5.07	4.94	6.07	4.75	6.26	5.21
RIPK3	3.52	3.86	3.96	4.13	3.61	3.08	3.05	2.31	3.01	3.1	2.61	3.17	3.74	3.61	3.28	0	2.67	3.86	3.16	3.64	3.35	3.37	3.42	4.57	2.69	3.54	2.65	3.11	3.3	4.08	4.74	3.86	4.17	1.22	3.21	2.65	3.44	3.69	3.69	3.22	3.35	3.53	2.61	3.54	2.91	4.43	1.43	2.42	3.23
FAM133B	4.99	5.57	5.68	4.43	5.02	4.71	5.42	5.36	5.5	5.79	5.11	5.13	4.89	5.42	5.68	5.05	5.7	4.64	5.29	5.17	5.81	5.3	5.29	5.22	5.26	5.24	5.35	5.5	4.97	5.96	5.67	4.72	4.88	6.79	6.22	6.84	5.53	6.06	5.62	6.37	5.81	4.82	6.93	5.78	5.35	5.54	4.48	5.94	5.15
GJB3	0	0	2.3	0.82	2.44	0	0	0	0.98	0.32	0	0.47	1.9	0	0	0	0	1.22	1.38	2.04	3.94	0	0.59	5.45	0.11	0.71	0	0	0	0	2.02	3.84	3.16	0	1.58	0	0.3	0.34	0.37	0	2.84	0	0.38	0	0	0	2.43	4.82	0
STAMBP	6.1	6.03	6.33	6.1	6.03	6.08	6.38	5.72	6.09	5.93	6.08	6.35	6.06	6.19	6.17	6.32	6.05	6.03	6.11	6.44	6.6	6.08	6.18	6.06	5.81	6.03	6.03	6.11	6.15	6.11	6.25	5.98	6.12	6.03	6.43	6.3	6.44	6.23	5.96	6.45	6.02	6.14	6.27	6.06	6.32	6.49	4.43	6.77	6.33
MVK	5.97	6.09	6.73	7.03	6.49	6.3	6	5.36	6.12	5.98	6.13	6.29	6.68	6.26	5.99	5.42	5.79	6.37	6.07	5.9	3.9	6.12	5.79	6.43	6.65	6.01	6.26	6.17	6.15	5.66	5.71	6.29	6.23	5.18	6.57	5.43	5.87	5.58	5.61	5.15	6.72	6.2	5.73	6.09	5.83	4.58	4.6	5.83	5.51
CRISPLD1	2.38	4.09	2.98	2.71	2.83	2.73	3.18	3.89	2.8	2.8	3.1	3.33	2.77	3.32	3.46	0	2.09	2.3	3.55	4.13	5.61	3.09	3.48	2.95	2.69	2.52	3.6	2.88	3.36	2.12	3.6	2.84	2.74	1.73	2.1	2.7	1.48	2.72	4.12	1.6	2.82	2.48	0.97	3.57	0	2.52	2.43	4.27	1.58
LGI2	3.69	5.52	6.57	6.29	3.4	3.22	1.35	1.57	4.36	4.44	3.06	3.95	5.81	4.63	3.84	2.77	2.67	3.71	5.77	3.73	4.57	5.22	3.86	7.18	1.11	4.12	5.43	4.13	3.2	2.8	4.85	4.23	4.01	2.73	6.34	4.11	3.11	4.2	3.51	2.63	6.56	3.8	2.71	3.84	0.28	3.1	4.89	1.17	0
BNIPL	3.46	3.72	3.36	4.66	2.17	3.37	1.36	1	3.75	4.29	3	3.85	2.33	4.45	4.85	2.1	3.31	2.92	3.31	2.74	0.91	5.25	3.05	4.03	3.28	4.92	4.32	4.33	4.11	3.19	3.21	1.36	2.12	4.43	2.01	3.72	1.94	4.68	2.59	3.01	3.61	3.73	3.56	4.52	0.91	3.06	0	1.92	1.32
ADAM22	4.6	5.83	6.81	5.46	4.18	4.69	4.43	5.1	4.93	4.97	4.61	4.98	5.64	5.45	4.82	4.42	4.86	3.96	5.72	4.63	2.41	5.43	5.28	5.61	3.69	4.98	5.26	5.31	4.75	4.7	5.5	4.14	5.02	3.7	5.61	4.85	5.38	5.13	5.39	5.97	5.79	5.15	4.08	5.1	4.32	2.81	3.75	3.86	5.62
HGD	6.77	6.12	5.64	6.27	6.75	6.89	6.37	0.66	6.84	6.44	6.91	6.79	6.26	5.86	6.55	6.49	6.44	6.98	6.29	6.62	4.79	6.58	6.6	6.25	7.03	6.84	6.5	6.24	6.81	6.32	5.4	5.82	6.16	7.13	6.21	6.29	5.79	6.38	5.96	6.31	6.12	6.63	6.46	6.32	6.22	5.55	4.24	6.7	6.73
NDUFV2-AS1	2.55	2.45	2.98	2.16	2.53	2.4	2.73	2.25	2.22	2.21	2.15	1.98	2.47	2.85	2.67	2.91	2.67	2.33	2.56	2	2.23	2.55	2.48	3.22	0.11	2.2	2.18	2.82	2.24	2.86	3.02	2.94	2.46	1	2.38	2.11	2.6	2.56	2.47	2.93	2.79	3.07	0.38	2.51	1.52	3.02	0	2.08	2.45
LINC00920	1.09	1.03	0.08	0	0.76	0.3	0.9	0.25	0.69	0.83	0.42	1.02	0.21	0.73	1	0	0.82	0	0	2	1.57	0	1.42	0.76	0	0	0.25	0.77	0	0.21	1.87	1.45	0.99	0	0.06	1.49	1.54	1.34	1.16	1.83	0	0	0	0.24	0	2.99	1.43	0	1.53
AL590096.1	0.09	1.82	1.03	0.93	0.61	1.3	0.6	0	0.1	0.32	1.15	0.86	1.5	1.4	0	0.57	0.09	0.96	0	0	0	1.8	0	1.06	0.11	0.2	1.25	0.07	1.33	0.8	0.73	0	0	0	0.38	0	0	0.49	0	0.4	0.71	1.1	0	1.03	2.23	1.09	0	0	1.25
GPAA1P2	1.55	1.39	1.08	2.1	0.96	1.47	0.35	0.91	1.37	2	0.29	0.63	0.04	1.83	2.67	7.09	3.33	0	2.7	1	0	1.52	1.73	0	0.69	0.64	0.11	2	0.64	2.57	1.63	0	0.99	1.5	0	0.96	0	2.61	3.37	0	0.53	2.85	0.26	2.77	0	0.15	0	0	0
C11orf49	5.94	5.92	5.98	5.97	6.2	5.95	6.03	4.51	6.11	6.01	5.89	5.92	6.16	6	5.83	5.62	5.96	6.14	5.76	5.99	5.71	6.01	5.39	6.03	5.97	5.84	6.08	6.05	5.9	5.54	5.94	6.13	6.27	5.31	6.07	5.51	5.97	5.88	5.73	5.87	6.06	6.03	5.51	5.84	5.67	5.93	4.24	5.61	5.83
AP1S3	4.25	5.33	4.62	4.51	4.59	3.84	4.37	1.25	5.09	5.53	4.32	4.41	5.16	5.36	4.97	3.94	4	4.07	5.18	5.13	4.8	4.91	4.64	5.19	7.17	4.91	5.22	4.61	4.6	5.19	4.6	5.29	4.98	5.37	6.21	5.16	5.17	4.93	4.22	6.15	5.56	3.65	6.25	4.48	4.44	4.09	3.02	5.66	4.68
OGFRL1	5.23	6.27	6.35	5.43	5.43	5.22	6.59	7.15	5.96	5.78	5.45	5.54	5.83	5.53	6.21	4.14	4.99	5.49	5.86	5.94	7.03	5.63	5.99	5.6	4.57	5.66	5.65	5.78	5.26	6.52	7.01	6.11	5.81	5.45	5.82	6.66	7.03	6.63	6.23	6.54	5.61	5.56	5.47	5.79	6.95	6.74	6.34	6.76	7.25
EIF2S1	5.79	6.13	6.24	5.75	5.78	5.64	6.07	6.61	6.3	6.15	6.04	6.1	5.89	5.98	6.27	6.23	5.35	5.88	6.26	6.16	6.09	6.17	6.12	6.16	6.28	6.14	5.99	6	6.01	6.12	6.09	5.92	5.71	5.96	6.29	5.98	6.15	6.23	6.39	6.3	6.11	5.75	6.16	5.91	6.31	6.22	7.05	6.28	6.04
AC108134.4	0.09	0.57	0.64	0.29	0	0.44	0.6	0	0.32	1.32	0.53	0.23	0.37	0.81	0	0	0	0.75	0.24	0	0	0.18	0	1.38	0.11	0.2	0.79	0.77	0.01	0.38	0.14	0.62	0.41	0	0.38	0	0.01	0	0	1.16	0.47	0.1	0	0.31	0	0.88	0	0	0.31
SLC22A7	7.38	6.03	0.7	4.73	7.34	7.44	1.94	0	7.54	6.87	7.71	7.41	5.96	4.25	6.19	0	5.67	7.72	6.32	7.07	0	6.87	6.73	0	6.13	7.59	7	5.65	7.12	5.57	1.81	1.84	4.38	5.73	3.14	5.55	2.33	6.57	5.18	0.07	1.01	7.24	5.1	6.64	0.14	0	0	4.7	1.18
ACPP	5.1	5.89	3.94	5.79	5.9	5.82	0	0	6.35	6.67	5.27	6.31	6.2	5.72	7.04	0	4.89	4.5	5.95	5.32	0	5.81	5.29	4.23	4.69	7.12	6.47	6.34	7.02	4.78	6.31	4.73	4.92	3	5.08	4.96	3.66	6.98	4.26	5.52	6.5	6.11	4.29	6.07	0	1.15	1.43	1.54	0.31
MCUB	3.45	2.76	3.14	2.55	3.65	2.7	4.7	3.73	2.94	3.13	3.46	3.45	3.35	3.18	3.39	0.85	2.75	3.88	3.84	5.34	5.69	2.33	4.16	3.45	3.11	2.94	3.2	3.14	2.55	5.14	4.93	4.42	4.17	3.54	3.14	4.08	5.17	3.49	4.4	5.17	1.59	2.6	3.55	3.05	4.34	5.37	6.39	4.98	4.77
AL132777.1	0	0	0	0	0.35	0	0	0	1.27	1.72	0	0	0	0.29	0	0.08	0.67	0.51	0.09	0	0.72	0	0	0.06	0.11	0	0.38	1.07	0	0.74	0	0	0	2.11	0.76	2.22	0	0	0	0.98	0.82	0	2.12	0	0	0	0	0.05	0.04
MAP3K12	5.76	5.11	5.56	5.46	5.77	5.37	5.63	4.9	5.33	4.68	5.27	5.47	5.91	5.84	5.11	4.43	5.48	5.98	5.24	6.24	7.31	5.21	5.85	5.7	4.43	4.99	5.53	5.63	5.55	5.23	6.43	6.17	6.23	2.27	4.41	4.53	5.96	5.42	5.63	5.61	5.29	5.69	3.38	5.66	5.48	6.71	3.43	5.64	5.82
ADAM12	2.48	1.42	2.53	2.16	3.73	3.02	1.65	5.63	3.3	3.76	1.92	3.36	3.38	3.36	2.3	0.57	1.5	3.2	4.53	7.11	7.62	1.04	4.14	2.53	0.11	3.12	2.25	3.39	1.55	3.14	4.32	5.65	4.86	2	2.01	2.84	5.44	4.34	3.77	3.96	1.4	2.4	2.8	2.83	3.42	6.12	5.52	4.86	2.18
AC027601.1	1.18	0	0	0	2.61	1.5	0.9	0	1.16	2	1.74	1.3	0	0	2.84	0.18	1.09	2.75	0.82	2	0	1.47	0	0.13	1.11	0	1.44	0.77	1.78	2.74	0	0	0.71	1.63	0	0.38	0	0.87	0.56	0.53	0	3.79	0	0.11	0	0	0	0	0
AC012158.1	0	0	0	0.44	0	0	0	1.25	0	0	0	0.68	0.21	0	0.41	0	0.09	1.14	0	0.27	0	0.18	0	0	1.69	0	0	0.07	0.27	0	0	0	0	0.73	0.23	0	0	0	0	0.07	0.82	0	0	0	0	0	0	0	0
RRAGC	4.88	5.13	4.83	4.72	4.87	4.72	5.2	6.01	5.36	5.27	5.04	5.07	4.83	4.79	5.19	5.15	4.77	4.84	5.17	5.36	5.44	4.96	5.02	4.92	5.53	4.96	4.91	4.86	5.08	5.28	4.93	4.86	4.72	5.02	5.27	5.35	5.43	5.14	5.07	5.2	5.11	4.69	5.48	5	4.54	4.94	5.75	5.86	5.2
SPINDOC	5.76	4.53	5.01	5.35	5.25	4.9	5.05	5.99	4.64	4.66	4.72	4.77	4.88	4.7	5.07	4.98	4.93	5.12	4.77	4.98	5.39	4.59	4.61	5.03	3.69	4.43	4.91	4.76	4.98	5.07	5.41	5.13	5.39	2.58	4.36	4.48	4.9	4.55	4.66	5.29	4.83	4.97	4.37	4.68	5.12	5.42	4.43	4.99	4.54
POLH	5.75	6.23	6.15	6.13	6.01	5.45	6.54	5.68	6.54	6.03	5.83	6.46	6.28	5.86	5.63	5.94	5.3	5.39	6.01	6.11	6.73	6.22	5.94	5.78	6.48	5.88	6.29	6.08	5.87	5.69	5.83	5.83	5.66	6	6.17	5.83	6.48	5.57	5.49	6.48	6.32	5.42	5.67	5.91	6.31	6.78	3.43	5.38	6.66
LINC02325	0	0	0	0	0	0	0	0	0	0	0	0	0	0	0	0	0	0	0	0	0	0	0	0	0	0	0	0	0	0.21	1.53	0.77	0	0	0	0	0	0	0	1.98	0	0	0	0	0	1.81	0	0	0
SGPP2	6.61	6.84	7.08	7.34	6.69	6.65	6.33	1.03	6.42	6.41	6.46	6.76	6.96	6.84	7.26	7.38	6.59	6.5	7.15	6.59	6.76	6.88	6.59	6.68	5.82	7	6.78	7.13	6.87	6.82	6.41	6.85	6.89	4.54	6.53	6.04	6.94	6.92	6.81	6.69	6.76	6.87	6.12	6.63	6.92	5.82	4.02	7.4	7.14
HMGA2	0	0	0	0	0	0	0	0	0.15	0.67	0	0	0	0.81	0.09	0	0.09	0	2.09	4.17	7.75	0.31	0.1	0	1.69	0	0.7	0	0	0	0.98	2.4	0.91	2.47	0.53	0.14	0.95	0.34	0.08	1.72	0	0	1	0.61	0	3.41	1.43	4.14	0
ATP8B3	1.79	1.73	1.3	1.37	1.69	0.88	3.1	0	1.1	0.73	1	0.68	1.74	1.6	1.61	0.41	0.82	1.91	1.56	4.47	6.03	0.3	1.54	1.84	2.43	0	1.65	1.71	1.01	1.46	3.88	3.33	2.69	2.36	2.01	1.38	6	1.87	1.5	1.32	1.59	1.17	0.61	1.48	2.41	5.66	3.02	3.22	6.78
CBFA2T2	6.44	6.12	6.64	6.74	6.27	6.41	6.14	5.6	5.92	6	6.3	6.18	6.49	6.51	6.15	7.04	6.53	6.3	6.29	6.4	6.66	6.74	6.49	6.63	6	6.34	6.56	6.47	6.62	6.33	6.28	6.44	6.49	5.8	6.2	6.14	6.04	6.32	6.26	6.86	6.27	6.29	5.91	6.4	5.85	6.46	3.78	6.69	6.19
PTEN	6.66	7.36	7.32	6.53	6.78	6.56	7.32	8.99	7.29	7.05	6.95	7.12	7.15	7.27	7.45	6.82	6.23	6.69	7	7.24	6.57	7.01	7.29	7.01	6.39	7.07	7.02	6.84	6.85	7.46	7.61	7.02	6.78	6.87	7.04	7.33	7.75	7.46	7.57	7.27	7.12	6.64	6.88	7.05	7.1	7.44	6.58	7.29	7.44
TIMM10B	5.16	5.59	5.67	5.28	5.37	5.29	5.25	5.4	5.55	5.74	5.61	5.54	5.47	5.64	5.94	5.87	5.37	5.52	5.7	5.45	4.92	5.67	5.48	5.76	5.75	5.51	5.71	5.8	5.74	5.45	5.27	5.18	5.16	5.01	5.74	5.34	5.24	5.67	5.73	4.92	5.64	5.31	5.64	5.5	5.75	5.2	5.24	5.64	5.28
ASTN2	4.83	5.08	5.08	5.52	4.54	5.04	6.01	3.52	4.89	4.49	4.56	5.07	4.81	4.93	4.15	6.04	4.17	5.12	4.16	4.27	3.82	4.27	4.54	4.77	4.36	4.51	4.98	4.49	4.6	4.02	5.11	4.82	5.25	3.03	4.37	4.2	5.06	4.57	5.29	3.57	4.69	4.98	3.66	4.41	6	3.05	2.43	3.78	4.28
HMGA1	5.78	4.99	5.61	5.59	6.05	5.28	3.97	4.42	5.52	5.65	5.14	5.59	5.65	5.49	5.63	5.63	5.02	6	5.84	6.75	6.94	5.29	5.55	6.31	6.24	5.58	5.25	5.22	5.49	5.96	5.99	6.61	6.54	4.06	5.39	5.58	5.35	5.85	5.66	6.57	5.77	5.68	6.42	5.63	4.87	6.63	5.13	6.28	5.21
SGPP1	5.7	6.32	6.25	6.11	6.17	6.53	5.24	5.16	6.42	6.07	6.35	6.17	5.61	6.35	6.62	5.28	5.48	5.67	6.34	5.62	4.84	6.16	6.17	6.07	6.48	6.31	5.9	6.22	6.15	6.59	5.41	5.06	5.46	4.62	5.89	5.88	5.33	6.5	5.79	6.27	6.29	6.14	6.02	6.38	5.47	5.55	4.24	3.58	5.23
SPCS3	5.67	6.49	6.54	5.74	6.01	5.79	6.44	6.13	6.5	6.43	6.19	6.31	6.54	6.57	6.71	6.01	5.73	5.94	6.54	6.56	6.59	6.4	6.27	6.17	6.68	6.65	6.26	6.24	6.48	6.61	6.12	5.99	5.85	5.38	6.27	6.36	6.76	6.71	6.58	6.24	6.13	6.01	6.21	6.17	6.87	6.9	6.96	6.66	7.02
ASTN1	0.26	0	0	0	0.61	0.56	0	0	1.1	1.32	0.74	0.1	0	0.34	0.41	0	0.09	1.05	0	0	0	0	0.59	0	0.11	0	0	0.53	0	0.67	2.41	0	0	0	0	0.79	0	0.49	0.91	1.53	0	0.55	0	0.37	0	0	1.43	5.1	0
RAE1	5.28	5.37	5.36	5.3	5.13	5.29	5.38	5.64	5.37	5.24	5.25	5.22	5.5	5.49	5.51	5.49	5.07	5.13	5.41	5.49	5.65	5.47	5.22	5.41	5.2	5.23	5.46	5.43	5.32	5.26	5.4	5.24	5.08	4.36	5.35	5.11	5.26	5.27	5.3	5.61	5.24	5.38	4.88	5.09	4.86	5.49	4.24	5.5	4.92
CATSPER2	4.06	4.52	4.44	4.32	4.25	4.74	4.59	5.47	4.64	4.9	4.28	4.51	4.96	5.25	4.03	5.69	4.75	4.37	4.68	4.13	2.47	4.68	4.29	5.24	4.49	4.35	4.96	4.75	4.4	4.15	5.19	4.17	4.42	4.39	4.14	4.15	4.32	5.1	4.88	3.24	5.21	4.47	4.15	5.06	4.61	4.26	4.04	3.83	5.11
HMG20B	6.78	6.51	6.16	6.83	6.96	6.76	6.65	6.31	6.69	6.72	6.52	6.42	6.49	6.61	6.71	6.16	7.29	6.68	6.44	6.63	6.51	6.46	6.42	6.4	6.82	6.48	6.48	6.59	6.53	6.49	6.4	6.96	6.79	6.39	6.47	6.66	6.63	6.62	6.44	6.72	6.68	6.53	6.55	6.59	6.13	6.31	5.6	5.98	6.37
MT-TP	2.61	2.48	1.3	2.61	2.93	2.68	1.98	2.62	2.56	3.6	2.61	1.82	2.54	2.26	2.58	1.94	4.02	1.96	2.72	2.91	2.94	2.07	2.3	1.48	3.11	3.2	2.55	2.53	2.08	2.64	1.95	2.49	2.33	4.92	2.78	3.98	2.57	2.56	2.41	2.57	1.71	2.5	3.8	2.4	2.93	1.52	5.52	2.7	2.39
PDZD7	3.91	1.99	1.85	1.58	3.32	4.32	3.05	2.79	3.8	3.37	4.17	3.92	2.77	2.79	3.52	1.97	3.96	3.18	3.2	3.39	3.75	3.26	3.52	2.16	3.28	3.12	2.9	3.41	3.6	2.94	3.67	3	3.33	3	2.1	2.92	2.72	3.84	2.84	4.04	2.1	4.1	3.01	3.4	2.73	4.47	2.43	2.95	4.4
CD247	4.23	1.24	1.46	1.37	3.27	2.37	4.4	1.25	2.6	2.64	2.19	2.27	1.8	2.23	2.34	0	2.31	4.12	2.56	4.54	2.37	0.62	4.19	1.88	1.11	3.06	2.75	2.28	1.69	4.71	5.38	4.73	3.95	0	0.64	3.92	4.59	2.87	3.87	5.24	1.26	2.67	1.5	1.83	3.73	5.45	0	0.68	4.91
ADNP2	5.32	5.63	5.94	5.04	5.36	5.44	5.19	5.4	5.25	5.05	5.37	5.59	5.68	5.64	5.75	5.88	5.31	5.3	5.74	5.34	4.77	5.76	5.63	5.33	5.2	5.41	5.52	5.41	5.66	5.34	5.57	5.21	5.59	4	5.02	5.21	5.86	5.73	5.62	5.26	5.91	5.5	5.17	5.47	5.17	5.54	3.75	5.19	5.6
TAMM41	3.83	3.8	4.46	4.18	3.7	3.69	3.8	4.55	3.8	3.95	4.04	3.63	4.23	4.52	3.68	4.96	4.29	4.04	3.96	4.09	3.78	4.07	4.26	4.38	4.33	3.91	4.09	4.51	4.75	4.65	4.65	4.07	4.08	3.92	3.92	3.65	3.92	4.08	4.24	4.49	4.13	3.7	3.24	3.5	4.4	4.45	3.75	3.54	3.81
RPS20P2	0	0	0	0	0	0	0.19	1.23	0	0	0	0	0	0	0	0	0	0	0	0	0	0	0	0	0.52	0	0	0	0	0	0.55	0	0	1.89	1.92	0	0	0	0.04	1.73	0.44	0	0.11	0	0	0	0.18	0	0
CMYA5	5.04	5.6	5.66	3.94	5.15	5.46	6.8	5.25	5.37	5.27	5.66	5.67	5.14	5.88	5.68	5.33	6.14	5.1	5.52	4.87	4.27	5.9	5.42	6.37	4.28	5.29	5.4	5.83	5.8	5.66	5.82	4.65	5.55	5.95	4.69	5.99	6.77	5.93	5.26	4.49	5.37	5.9	5.74	6.1	5.65	1.85	0	4.23	0.53
KLF15	6.32	6.8	5.96	6.44	6.31	6.86	6.5	7.57	5.76	5.99	6.35	6.05	5.79	6.65	6.82	6.6	6.51	6.63	6.48	5.61	1.13	6.74	6.69	5.36	5.2	6.35	6.35	6.09	6.9	6.34	6.43	5.59	5.73	6.67	5.89	5.86	5.47	6.41	5.78	4.68	5.6	6.52	5.35	6.18	6.34	2.05	0	5.73	6.19
CHMP6	4.98	4.62	4.7	5.16	5.11	5.08	5.21	4.88	4.71	4.42	4.7	4.66	4.96	4.69	4.58	4.75	4.38	5.29	4.6	5.05	4.68	4.94	4.9	4.97	4.28	4.69	4.76	4.67	4.66	4.33	4.82	5.27	5.03	3.54	4.7	4.36	5.05	4.6	4.6	4.75	4.89	4.99	3.73	4.79	5.23	4.45	4.24	5.04	4.97
ADAMTS6	1	4.43	4.15	3.46	0.61	1.06	1.92	0.66	2.76	2.95	1.22	1.86	3.02	4.61	2.76	0	2.63	1.8	2.64	3.33	3.51	2.6	2.64	1.42	0.11	2.2	2.9	1.66	1.56	4.94	3.79	0.91	1.77	3.97	1.96	3.6	3.35	3.38	2.08	1.72	3.28	2.88	2.66	1.99	0.41	2.58	0	0.01	0.81
VWDE	0.09	0.78	3.3	1.21	0	0	0	0	1.76	1.68	0	1.02	0.21	0.89	1.48	0	0.5	0.22	2.09	3.02	0.78	1.04	0.1	0.99	0.11	0.97	0.96	0.53	0	0.67	0.67	0	0.91	2.11	2.58	0.11	0	0.49	0.08	3.84	2.5	0.45	0.38	0	0	4.61	2.43	0.29	0
APOC3	3.55	0	0	0	1.03	4.17	0	1.99	2.69	3	3.26	2.8	0	0	0	0	3.02	0.37	0.5	0	0	1.89	0.59	0	0	2.6	2.35	1.46	2.12	2.3	0	0	0.99	2.22	0	0.96	0	2.78	0	0	0	3.83	2.32	1.91	0	0	0	2.54	0
AL137009.2	1.34	2.89	2.67	0.29	1.83	1.06	0.22	3.52	0.52	2.51	1.08	0.68	1.5	2.1	1.61	2.13	2.31	0.96	1.92	1.27	0.78	1.36	1.69	1.88	2.92	1.85	1.84	2.02	1.82	2.86	3.24	1.26	1.99	3.66	3.41	3.22	2.33	2.78	2.53	2.43	2.37	2	3.35	2.24	0	1.02	0	0	0.97
DDX19A	5.23	5.3	5.31	5.15	5.48	5.07	5.61	5.92	5.49	5.85	5.23	5.11	5.07	5.2	5.27	5.02	5.58	5.28	5.3	5.34	5.53	5.22	5.11	5.21	6.09	5.24	5.19	5.59	5.22	5.51	5.2	5.38	5.01	4.95	5.09	5.36	5.01	5.44	4.91	5.76	5.77	5.06	5.16	5.18	5.2	4.55	3.02	4.94	4.86
AC012181.1	0	1.37	1.03	0	0	0	1.22	0.47	0.69	0	0.64	0.47	1.44	0.73	1.26	2.78	0	1.05	1.38	0.41	0.5	0.96	0.69	0.84	0.11	1.91	1.04	0.39	1.27	1.61	0.79	0	0.08	0	0	0	1.89	0.97	1.24	0.98	0.01	1.34	0	0.95	0.91	1.09	0	0	2.18
PDIK1L	3.45	4.74	4.61	3.53	3.8	3.92	4.18	3.97	4.06	4.53	4.49	4.19	4.58	4.7	4.91	4.63	3.31	3.3	4.62	4.12	2.72	4.57	4.12	4.72	4.2	4.56	4.35	4.27	4.49	4.72	4.14	3.84	3.4	3.77	4.52	4.04	4.42	4.52	4.37	4.46	4.09	4.04	3.89	4.44	3.59	4.1	0	4.34	4.58
CKS1BP2	2.27	2.32	2.18	2.61	2.58	2.09	3.25	3.42	2.37	2.53	2.02	2.47	1.25	1.99	1.78	2.45	1.72	2	2.11	2.64	3.33	2.32	2.23	2.42	1.61	2.18	2.13	1.88	2.09	1.5	2.41	1.88	2.15	1.85	1.97	0.82	2.26	1.99	2.25	2.05	2.43	1.83	0.89	1.52	2.53	3.78	4.09	4.42	3.1
PRPF19	6.59	6.29	6.2	6.64	6.66	6.5	6.51	6.48	6.58	6.49	6.32	6.29	6.61	6.34	6.36	6.27	6.38	6.55	6.3	6.51	6.44	6.37	6.27	6.6	6.53	6.57	6.41	6.39	6.42	6.4	6.32	6.87	6.62	5.71	6.29	6.07	6.49	6.38	6.36	6.38	6.54	6.46	5.99	6.16	6.66	6.31	5.89	6.26	6.39
SESN3	5.45	6.43	6.61	5.72	5.49	5.42	5.17	6.35	5.55	5.43	5.39	5.74	5.96	5.33	5.81	5.43	4.52	5.51	5.77	5.84	3.51	5.77	6.16	6.62	4.2	5.57	5.36	5.13	5.33	6.55	6.17	5.71	5.51	5.26	6.35	5.63	5.32	5.69	6.58	6.4	6.39	5.66	5.16	5.54	5.77	6.08	4.6	5.94	5.07
TRAPPC3	6.03	5.92	5.92	5.97	6.23	6.01	5.93	6.39	6.26	6.11	6.02	5.96	6.03	6.07	6.19	5.93	6.32	5.99	5.92	6.1	5.98	5.99	5.94	5.94	6.26	6.13	5.93	6.03	5.96	5.98	5.88	6.16	6.01	5.77	5.89	5.9	5.85	6.1	5.9	5.77	5.92	5.97	5.97	5.94	5.95	5.72	6.56	6.39	5.96
AC009093.2	0	0	0	0	0	0	0	0	0	0	0	0	0	0	0	0	0	0.22	0.56	0.91	0.33	0	0	0	0	0	0	0	0	1.53	1.71	0	0.37	0.41	0	0.88	0.89	0	0	0.24	0.33	0	0	0	0.07	1.52	0	0	0.04
CCN3	4.29	5.38	5.74	6.05	4.59	3.5	5.55	2.12	5.29	4.32	3.37	4.61	5.21	5.12	4.88	2.13	2.31	3.75	5.25	4.55	5.99	4.62	4.69	5.45	1.69	5.1	4.93	4.22	4.05	4.07	5.42	5.76	5.35	2.58	5.47	4.84	5.35	4.74	6.23	5.25	5.85	4.34	3.32	3.71	4.46	4.23	0	5.59	4.55
PBX2	4.17	4.29	4.82	4.64	3.92	4.12	4.47	3.28	4.09	4.06	4.01	4.23	4.56	4.59	4.2	4.01	4.42	4.37	3.84	4.34	4.18	4.48	4.55	4.93	2.6	3.9	4.29	4.37	4.31	4.58	5.55	4.38	4.86	2.6	3.91	3.88	4.74	4.47	4.37	4.3	4.01	4.67	3.5	4.59	4.87	5.08	1.78	3.89	4.71
AP000866.1	2.73	4.82	4.9	4.38	3.35	3.63	3.54	3.06	3.04	3.44	3.65	3.47	5.02	4.78	4.04	3.05	3.41	2.8	3.93	3.46	2.03	4.51	3.41	4.13	2.11	3.54	4.67	3.51	3.81	3.48	3.07	2.91	2.95	4.71	5.02	3.52	3.46	3.66	3.64	4.49	4.9	3.72	3.41	4.43	4.3	3.6	2.43	1.63	3.63
AP005432.1	1	1.48	2.2	0	0.44	0.56	0.22	0	1.6	2.32	0.42	0.36	2.13	0.89	1.61	0.03	1.82	0.37	1.62	0.12	0	1.21	0	3.34	1.69	1.56	0.96	1.88	0.5	1.67	0.46	0.26	0.71	2.44	0	0.11	0	1.75	1.16	1.16	1.87	0.45	0.97	1.87	0	0	0	0	0
SLC25A4	6.51	6.96	6.51	6.99	6.64	6.65	6.32	6.51	6.99	6.85	6.58	6.62	6.82	6.99	7.04	6.74	7	6.46	6.96	6.33	5.3	6.85	6.36	6.19	7.29	6.73	6.85	6.79	6.83	6.57	5.97	6.26	6.23	6.34	6.79	6.42	5.94	6.57	6.82	6.37	7.01	6.49	6.53	6.51	6.14	4.81	4.89	5.45	6.02
FGFR3	7.24	7.27	7.54	7.6	7.19	7.34	6.61	1.83	7.16	6.77	7.67	7.38	7.78	7.88	7	3.16	6.56	7.41	7.04	6.52	3	7.68	7.22	7.01	6.15	7	7.65	7.29	7.15	6.73	6.34	7.3	7.5	5.97	6.08	6.8	5.89	6.92	6.47	6.16	6.91	7.56	5.63	7.7	4.79	4.58	3.43	6.62	5.96
ENPP5	5.23	5.63	6.03	5.87	5.75	5.54	5.97	1.25	5.61	5.13	5.78	5.91	5.8	5.6	5.63	3.61	4.26	5.3	5.74	5.28	3.74	5.7	5.66	6.16	5.57	5.48	5.73	5.33	5.61	4.69	5.39	5.55	5.65	4.08	5.88	5.13	5.68	5.45	5.46	5.71	5.86	5.56	4.74	5.44	6.08	2.77	1.81	5.35	5.19
TAL2	0	1.03	0.26	1.12	0	0	0.48	0	0	0.68	0.42	0	1.04	0.73	0	0	0	0	0	0	0	1.11	0	0	0	0.56	1.38	0	1.39	0	0	0	0	2.22	1.14	0	1.3	0	0	0	0.47	0.55	0	0.24	0.82	0	0	0	2.01
AC107982.3	0	0	0.35	0	0	0	0.22	0	0	0.42	0.29	0	0.04	0	0	0	0	0	0	0	0.5	0	0	0	0	0.39	0	0.46	0.78	0	0.05	0	0	0	0.58	0.6	0	0	0.37	1.07	0	0.1	0.38	0	0.28	1.32	0	0.72	0.58
DOP1B	5.65	4.61	5.71	5.23	5.38	5.23	5.26	3.36	4.77	4.65	4.66	5.26	5.19	4.47	5.14	6.36	4.5	5.08	5.57	6.12	5.82	4.92	5.42	6.12	3.81	5.04	5.16	5.36	5.33	5.37	5.48	5.58	5.09	4.42	4.99	4.97	6.94	5.21	5.47	5.14	5.2	5.27	4.43	5.39	5.26	5.78	4.02	5.63	6.77
XRCC3	5.42	4.8	5.38	5.56	5.32	4.96	5.12	5.21	4.59	4.44	4.51	4.85	5.12	5.28	5.39	5.17	5.1	5.34	4.77	5	5.29	5.24	5.12	5.69	2.92	4.89	5.16	5.45	4.79	5.64	6.01	5.86	5.69	1.41	3.85	4.02	5.13	5.31	5.45	5.09	4.88	5.3	2.38	5.44	4.45	5.22	2.43	4.34	4.99
AL035670.1	0	0.59	0	0	0	0	0	0	0.13	0	0	0.47	0	1.04	0.09	2.43	0	0	0	0	0	0	0	0	0	0	0	0.24	0	0	0.26	0	0	1.63	0	0	0.54	1.17	1	0	0	0.1	0	0	0	0	0	0	0
H3C10	0.67	1.03	0.98	0.44	0	0	0	0.47	0.1	0	0	0	1.29	1.17	0	0	1.67	1.14	0.62	0.27	0	2.33	0	0	1.69	0	0	0	0	0	0	0	0.23	1.22	1.3	0	1.01	0	0.24	3.07	0	0	0.12	0	2.73	3.05	1.43	0.98	0.53
RING1	5.13	4.5	4.59	4.85	5.17	4.99	4.86	4.53	4.59	4.72	4.89	4.71	4.7	4.69	4.61	4.52	4.94	5.12	4.6	4.59	4.47	4.71	4.85	4.94	4.24	4.4	4.93	4.69	4.81	4.11	5.32	4.92	5.22	3.25	4.23	4.09	4.1	4.38	4.21	4.34	4.76	4.91	4.06	4.61	5.17	4.73	4.02	3.69	4.48
SLC8A1	6.34	3.76	4.94	3.6	6.7	6.63	5.32	2.42	6.9	6.42	7.44	6.83	3.95	5.74	6.35	1.68	6.68	6.34	7.06	6.18	4.34	5.65	7.05	4.38	5.97	6.5	5.59	7.71	6.65	7.38	5.91	4.86	7.2	4.6	3.08	6.8	5.28	7.41	6.43	3.66	3.05	7.35	6.91	7.83	4.73	5.21	3.02	3.89	5.53
TRIM16	4.25	3.78	3.84	4.18	4.45	3.92	4.47	4.56	3.69	4.02	3.95	3.75	4.03	3.86	3.62	4.17	3.82	3.94	3.92	4.18	4.55	4.21	4.05	5.11	4.07	3.68	3.95	4.07	3.79	3.67	3.85	4.17	4.18	3.48	3.93	3.62	4.76	3.91	3.82	6.73	4.41	3.71	3.57	3.48	5.4	4.89	4.75	5.29	4.8
RPL15P3	8.22	7.5	7.64	7.63	8.07	7.84	7.76	8.23	7.5	7.66	7.78	8.08	7.6	7.72	7.52	8.59	7.69	8.19	7.45	8	7.66	7.74	8.12	8.05	8	7.51	7.96	7.56	7.72	7.85	8.68	8.44	8.7	7.61	8.5	7.81	7.46	7.49	8.01	8.02	7.06	7.94	7.75	7.64	8.41	8.02	9.79	8.39	7.08
ACTG1P3	0	0	0.82	0.58	0	0	0	0	0	0	0	0	0.04	0	0	0	0	0.37	0	0	0.91	0	0.24	0.25	0	0	0	0	0	0	0	0	0.23	0	0	0	0.54	0	0	0	0	0	0	0	0	0.02	0	0	0
ALG11	2.13	2.89	3.99	2.48	2.37	2.47	2.45	2.25	2.65	3	2.26	2.76	2.85	2.81	3.36	3.33	1.82	2.51	3.02	2.62	3.03	2.67	2.54	2.4	1.69	2.39	2.49	2.68	2.78	3.25	3.38	2.04	2.43	3.66	2.78	2.92	2.3	3.03	2.84	2.72	2.87	3.09	2.32	3.14	2.6	3.23	4.43	3.67	3.37
GPR183	3.91	2.93	3.06	2.76	3.78	2.19	3.93	2.25	3.63	2.64	1.74	3.3	2.9	2.57	2.76	2.43	0.09	4.44	4.04	5.39	5.37	0.52	4.28	2.73	3.28	3.34	2.46	1.39	2.47	4.89	5.02	4.22	4.54	1.41	2.48	4.76	5.26	4.06	5.04	4.88	2.4	3.02	2.12	1.24	4.34	5.16	5.43	4.43	4.13
KCNAB3	3.5	4.45	3.98	3.29	4.07	3.2	2.29	1	2.76	3.29	3.14	3.22	3.5	3.92	3.6	2.75	3.93	2.6	3.31	3.38	3.03	3.89	3.56	3.65	1.69	2.6	3.55	3.62	3.56	2.83	4.48	3.49	3.93	3.5	3.08	2.88	3.48	3.8	2.96	3.64	3.88	3.64	2.75	4.33	2.86	3.7	2.43	3.13	2.55
MEST	5.76	4.49	4.71	4.41	5.95	5.47	4.64	7.03	6.06	5.93	5.03	5.77	5.13	5.44	5.06	1.03	5.32	5.23	4.49	4.82	6.14	5.26	5.49	4.53	5.15	5.91	5.08	5.1	5.58	4.55	5.17	5.7	5.22	3.36	4.11	5.21	4.43	5.98	5.91	4.64	5.03	5.07	5.59	5.14	4.53	4.86	9.03	4.78	1.31
OSBPL3	5.16	7.32	7.36	6.93	5.52	5.86	5.92	1.66	6.24	6.26	6.24	6.32	7.31	7.38	6.95	6.97	6.09	5.17	7.2	6.12	7.11	6.98	5.95	7.2	5.39	6.25	6.71	6.69	6.96	6.41	6.05	5.71	6.19	5.28	6.82	6	6.14	6.38	6.18	5.74	7.26	6.15	5.75	6.88	5.57	6.17	2.43	6.4	6.44
ALG12	4.91	4.96	5.28	5.72	4.84	5.1	4.73	4.57	4.59	4.13	4.79	4.93	5.09	5.13	4.93	5.19	4.63	5.03	5.06	4.89	4.16	5.17	4.77	5.06	3.11	4.64	4.95	4.65	5.12	4.67	5.1	5.1	5.25	2.5	4.35	3.9	4.88	4.58	4.99	4.23	5.06	5.03	3.29	4.52	4.39	3.85	0	4.64	4.73
CRLS1	4.31	3.88	3.84	4.13	4.42	4.36	3.87	5.33	3.93	3.76	4.42	3.85	3.74	3.63	3.76	3.53	3.75	4.28	3.97	4.01	3.43	4.02	3.78	3.54	4.2	4.16	3.81	3.34	3.96	3.32	3.23	4.26	3.61	3.8	3.47	3.52	3.51	3.72	3.81	3.98	4.01	3.53	3.71	3.55	3.85	3.33	4.24	5.12	3.89
NAV2	6.11	6.51	6.63	6.61	6.32	6.54	5.09	5.15	6.39	6.63	6.11	6.66	6.27	6.8	6.55	6.85	6.49	6.13	6.74	6.17	6.19	6.78	6.6	5.48	6.63	6.92	7.01	6.97	7.26	6.19	6.25	6.59	6.82	6.04	6.22	6.49	6.09	7.13	6.25	5.22	6.4	6.26	7.19	6.83	4.67	5.84	3.02	6.31	4.4
TRIM26	5.68	4.39	4.64	4.71	4.54	5.03	4.48	3.84	4.25	3.92	4.92	4.96	4.68	4.79	4.43	4.51	4.38	4.66	4.43	4.72	4.12	4.95	4.95	5.09	2.51	4.71	4.89	4.78	5.01	4.75	5.44	4.47	5.04	3.56	4.37	4.25	4.34	4.33	4.24	4.11	4.66	5.14	3.76	4.88	5.42	5.06	1.43	4.16	4.83
PSMD10P1	0	0	0	0	0	0	0	0	0	0	0	0	0	0.1	0	1.78	0	0	0	0	0	0	0	0	0	0	0	0	0	1.86	1.31	0	0	0	0	0.96	0	0	1	0.24	0	0.89	0	0	0	1.26	0	0.17	0
DUXAP8	1.97	0	0.1	0.76	2.22	2.44	5.2	4.79	1.87	2.21	1.95	1.46	0	1.31	2.34	0	1.64	1.19	1.67	3.47	4.63	0	2.12	0.28	2.61	1.25	0.63	1.43	0.11	1.58	2.59	1.42	0.08	3.72	3.2	1.93	4.73	1.78	2.99	6.09	0.7	1.95	1.53	0.57	3.13	6.8	3.17	0.65	5.09
ARRDC3	5.72	7.01	6.73	5.98	5.93	6.35	6.83	4.59	6.61	6.53	6.72	6.47	7.28	6.72	6.72	5.96	5.86	5.83	7	6.33	6.81	6.75	6.42	6.97	6.25	7.07	6.78	6.62	6.71	6.14	6.13	6.46	6.54	6.27	6.92	6.4	7.09	6.46	6.42	6.2	7.41	6.03	5.67	6.7	6.87	7.62	6.29	6.79	7.2
RPRD2	6.35	6.5	6.72	6.41	6.07	6.33	6.59	5.77	6.18	6.18	6.46	6.65	6.66	6.55	6.4	6.58	5.94	6.58	6.26	6.43	6.12	6.7	6.72	6.69	5.47	6.56	6.71	6.59	6.72	6.42	6.56	6.34	6.7	5.52	6.51	6.24	6.71	6.51	6.37	6.45	6.22	6.59	5.72	6.45	6.52	6.49	4.43	7.39	6.7
RCAN3AS	0.09	0	0	0	0	0	0	0	0	0	0	0	0	0	0	0	0	0	0	0	0	0	0	1.06	0.11	0	0	0	0	1.02	0.9	0.04	0.37	0	0.86	0	0	0	0.37	0.98	0.01	0	0	0	0	0	0	0	0.04
AC087482.1	4.29	3.05	0.64	0.93	3.59	3.89	5.14	3.69	3.8	3.56	4.36	4.32	2.44	2.26	3.6	0.13	2.75	3.83	3.18	3.18	0	3.72	3.89	1.42	3.43	3.75	3.84	3.02	3.95	3.4	1.43	0.62	2.04	4.03	2.41	3.15	4.94	3.52	2.5	0	1.65	4.34	3.19	3.53	4.77	2.92	3.02	3.72	4.7
CORT	2.13	1.82	0.98	1.12	1.44	1.73	1.29	0.25	0.84	1.68	1.48	1.17	1.04	1.5	1.73	0.33	1.82	1.37	0.82	0.95	0	2.11	1.48	0.67	1.11	0.97	1.18	0.77	1.73	1.12	1.31	1.26	1.86	0.73	0.06	1.11	0.84	1.49	0.61	1.4	1.18	2.1	0.8	2.21	0	0.95	0	0.29	0.42
CDC14C	0	0.24	1.36	0	0	0.32	0	0	0.02	0	0.57	0.73	0	0	0	0	0	0	0	0	0	0	0.08	0	0	0	0	0	0.44	0	0	0	0	0	0	0.01	0	0	0	0	0.01	0.08	0	0.15	0.84	0	2.43	0.07	1.77
FNTB	3.95	3.97	3.89	4.04	3.9	3.94	3.4	3.79	3.69	3.8	3.76	3.96	3.99	3.99	3.46	3.98	3.59	4.08	3.71	3.8	3.35	3.97	3.79	3.85	3.28	3.75	3.8	3.77	3.84	3.52	3.94	3.86	4.23	2.58	4.14	3.25	3.66	3.66	3.83	3.57	3.56	3.57	3.26	3.89	3.73	3.55	3.43	3.67	3.18
GCDH	6.19	5.9	5.42	5.91	6.39	6.47	5.5	7.2	6.12	5.76	6.51	5.95	5.73	5.7	5.96	6.13	6.02	6.67	5.79	6.2	5.49	6.47	5.73	5.64	5.43	6.72	6.03	6	6.36	5.82	5.59	5.68	5.54	6.22	5.41	5.52	5.06	5.77	5.39	5.35	5.53	5.96	5.4	5.9	5.2	4.88	5.13	6.02	5.52
SLC17A2	0	0	0	0	1.96	0.44	2.48	0	1.32	0.1	0.92	1.58	0	0	0	0	0	1.44	0	0.76	0	0	1.99	0	2.69	0	0.96	0	1.15	0	0.95	0	2.74	0	0.06	0.79	2.65	0.49	0.5	0.53	0	0.81	0	0.37	3.03	3.01	1.43	3.34	1.58
TDO2	0	0.37	0	0	1.25	0	1.14	0	0.1	0	0	0.1	0	0.6	0	0	0	0	0.67	3.01	1.28	0	0.17	0	0	0	0.04	0	0	0.21	0.97	1.15	0.43	0	0	0	0	0	0.08	2.36	0	0	0	0	0	4.04	3.43	0.17	2.66
POU3F1	0	0.34	0.5	0.76	0	0	0.22	0	0.42	0.21	0	0	1.29	0.64	1.09	0	0	0	0	0	0	0	0	1.31	0	1.3	1.11	0	0	0.8	0.23	0.15	0	2.11	0.38	0	0.97	0	0	0.98	1.48	0	0	0	0.52	1.4	0	0	2.08
KITLG	5.42	6.18	6.64	5.04	6.03	5.75	5.09	4.89	6.48	5.98	6	6.21	6.01	6.28	6.29	3.15	4.69	5.34	6.33	5.36	4.07	6.14	5.86	5.81	7	6.1	5.51	6.02	5.74	6.1	6.05	5.69	5.99	4.29	6.08	6.06	5.12	6.65	6.48	6.15	6.48	6.2	6.35	6.55	4.65	3.99	5.02	4	4.96
AL356488.3	2.52	3.65	3.74	3.24	2.87	3.07	3.08	3.39	3.08	3.52	3.09	3.46	3.89	3.57	3.38	2.75	3.46	2.25	3.51	2.88	0.54	3.28	2.92	3.52	3.11	3.14	3.59	3.11	3.31	2.54	2.7	1.96	2.92	4.43	4.54	2.91	2.16	3.2	2.81	4.5	3.49	2.33	3.21	2.83	2.04	2.48	1.43	2.7	2.65
LINC02678	0	0	0	0	0	0	1.07	0	0	0	0.42	0	0	0	0	0	0	0	0	0	0	0	0	0	0	0	0	0	0	0	0	0	0	0.41	0	0	0.16	0	0	0	0	0	0	0	1.58	0.65	0	0	0
CD302	2.13	2.59	3.25	1.88	2.03	1.44	2.85	3.95	2.69	2.51	2.71	2.92	2.97	2.6	3.11	0	1.09	1.91	2.85	2.83	1.72	2.44	3.17	1.99	2.92	2.6	2.35	2.59	2.01	2.94	3.56	2.36	2.33	2.97	0.86	2.04	3.11	3.21	3.34	2.26	1.76	2.29	1.38	2.24	2.74	3.25	4.24	3.48	3.29
ALYREF	5.49	5.11	5.07	5.24	5.69	5.31	5.5	5.99	5.81	5.74	5.27	5.2	5.26	5.27	5.39	5	5.86	5.44	5.4	5.53	5.88	5.09	5.01	5.39	6.09	5.35	5.28	5.36	5.06	5.29	5.22	5.68	5.1	4.64	5.12	5.23	5.27	5.44	5.14	5.41	5.61	5.03	5.17	5.04	5.66	5.04	6.6	5.69	5.18
UBE2D3	7.43	7.48	7.36	7.14	7.43	7.23	7.51	7.71	7.78	7.76	7.37	7.39	7.36	7.48	7.7	7.36	7.43	7.31	7.5	7.48	7.36	7.38	7.38	7.4	8.05	7.55	7.35	7.45	7.31	7.65	7.19	7.26	7.19	7.77	7.51	7.73	7.58	7.62	7.59	7.46	7.63	7.23	7.78	7.36	7.54	7.38	8.33	7.25	7.54
AC093904.4	2.04	3.27	2.52	0.71	1.25	2.81	0	0	1.84	0.97	2.71	2.39	2.25	2.95	2.22	2.65	1.09	2.33	1.62	1.65	0	2.65	2.39	1.84	0.11	2.03	1.92	3.28	3.66	1.8	2.39	0	1.43	2	1.91	1.79	0	2.17	2.75	0	2.18	3.54	0.38	2.83	0	0	0	0	0
HMBS	5.26	5.19	5.08	5.41	5.67	5.12	4.88	5.36	5.19	5.39	5	5.04	5.1	5.02	4.9	5.09	4.82	5.28	5.2	5.38	4.73	5.2	4.88	5.11	5.36	5.02	5.07	4.76	5.22	4.6	4.98	5.21	5.07	4.41	5.34	4.72	5.01	4.38	4.91	5.1	5.3	5.09	4.4	4.78	5.1	4.74	5.6	4.99	4.84
CCDC188	2.41	2.51	2.49	2.89	1.9	1.78	3.26	2.49	1.25	1.45	1.1	1.14	2.5	3.33	2.37	1.2	1.37	1.22	2.23	3.02	5.04	1.93	2.05	1.48	1.11	0.61	2.65	1.5	1.35	1.78	3.81	2.9	1.59	0	0.52	1.38	2.89	1.92	2.39	1.47	2.81	2.44	0.38	1.78	1.79	1.45	0	1.19	2.46
NUS1P3	1.6	0.65	0.95	0.26	2.46	0	0	0	0.42	0	0	0.44	0	0	0.44	0	0	0.05	1.3	2.11	4.11	0.51	2.02	0	0.69	0	0	0.34	0.67	0.84	2.98	3.71	2.33	0	0.06	0	3.26	1.5	1.04	0	0.33	0	0	1.86	4.08	2.54	0	0.35	4.8
GRIA1	0.09	0	0.5	0	0.61	0	2.39	2.42	0	0.32	0.15	0	0	0	0.9	0	0	0	0	0	0	0	0	0	0	0	0	0	0	0	0.6	0	0	3	0	0.38	0	0	2.53	0	0.47	0	0	0	0.91	0	0	0	0
GOLGA6L4	2.75	3.95	4.16	3.2	3.13	3	2.7	3.21	3.35	3.57	3.12	3.33	3.69	3.95	3.86	5.2	3.61	2.74	3.6	2.95	3.49	3.61	3.58	3.67	2.06	3.07	3.35	3.31	3.27	3.4	4.32	3.45	3.85	3.69	2.85	3.35	3.8	3.87	4.07	3.48	3.63	4.06	2.87	3.92	2.88	4.58	1.33	3.13	3.87
AC044840.1	0	0.1	0	0	0	0.3	0.07	0	0.69	1.32	0	0	0	0.73	0	0	0	0.75	0	0	0.13	0	0	0	0	0	0	0.39	0	1.02	0	0	0	1.87	0.38	0.38	0	0.17	0	1.24	0	0	0.61	0.48	0	0	0	0	0.18
SNTG1	1.67	1.24	0	0	1.53	2.11	0	0	2.65	4.48	2.04	2.36	0	1.17	2.52	0	4.14	3.42	1.67	0	0	0.8	0.24	2.19	3.11	3.2	0.49	2.56	1.6	2.77	0	0	0	4.84	1.7	3.32	0	1.97	0.91	0	0	2.37	3.01	2.14	0	0	0	0	0
AC090517.5	2.34	2.48	2.78	1.88	2.08	2.56	2.72	2.67	1.8	2.04	2.31	2.42	2.3	2.58	2.05	2.16	1.67	2.66	2.8	2.04	1.41	2.21	2.64	2.92	1.11	2.48	2.52	2.46	2.22	1.91	2.57	2.09	2.58	3.28	2.86	1.7	2.75	2.21	1.82	2.4	2.99	2.32	2.53	2.57	2.38	2.73	2.43	2.53	2.55
KIF14	0	0	0	0	0	0	1.14	0	0	0.1	0	0	0	0	0.13	0	0	0	0.24	2.34	3.53	0	0	0	0	0	0	0	0	0.21	0.67	0	0	3.34	0	0.11	2.31	0.17	0.16	1.99	0	0	0	0	1.14	4.09	0	4.94	1.48
TDRD6	3.16	2.85	3.91	2.93	2.53	2.33	2.45	1.12	3.86	4.21	3.37	3.36	3.27	2.93	3.45	1.97	3.14	2.14	3.2	2.54	1.13	3.47	2.95	3.21	2.92	2.67	3.18	3.55	3.24	2.99	3.48	2.36	2.77	2.66	3.12	3.32	3.5	2.92	2.61	4.56	3.26	3.5	1.71	3.54	2.49	3.8	0	2.05	2.55
LRRC75A	2.64	1.91	2.3	2.74	2.65	2.88	2.68	0	2.27	2.72	1.74	2.13	3.02	2.75	3.63	1.28	2.96	2.51	1.31	2.73	1.78	1.42	2.87	2.19	1.69	2.39	2.04	1.88	1.9	2.21	4.32	3.15	2.95	0	0.96	1.79	1.93	2.84	2.72	2.43	1.82	3.12	1.26	1.99	2.82	3.5	0	2.72	2.89
SS18	6.2	6.81	6.76	6.4	6.5	6.31	6.26	6.52	6.64	6.64	6.43	6.55	6.85	6.72	6.92	6.45	6.31	6.2	6.73	6.59	6.76	6.67	6.64	6.78	6.7	6.68	6.57	6.57	6.59	6.86	6.53	6.5	6.51	6.05	6.53	6.52	6.67	6.82	6.73	6.27	6.74	6.55	6.42	6.69	6.44	6.77	5.72	6.92	6.68
ANP32BP1	0	0.42	0.33	0	0.25	0.15	0	1.29	0.66	1.18	0.08	0	0.89	0.08	0.44	0	0.09	0	0	0	0	0	0	0	1.11	0	0.11	0	0	0.51	0.33	0	0	3.34	0.99	0	0.09	0	0	0.4	0.8	0.04	0.02	0	0	0.77	2.43	0	0
SNTG2	0	0	0.64	0	0	0	0.14	2.75	0.22	0	0	0	0.04	0	0	0	0	0	0	0	0	0	0	0.92	0.69	0	0	0	0	0	0	0	0	0	0.64	0.49	0	0	0	2.6	0	0	0	0	0	0	0	3.45	0
POLR2K	4.86	5.34	5.04	5.02	4.9	4.71	4.98	5.17	5.32	5.43	4.98	5.05	5.09	5.23	5.31	5.05	4.93	4.81	5.1	5.03	5.27	4.98	5.14	5.25	5.01	5.08	5.05	5.04	4.95	5.16	4.77	5.04	4.77	5.42	5.67	5.56	5.08	5.17	5.28	5.17	5.05	4.8	5.49	5.2	5.1	4.95	6.39	5.31	4.92
AC007292.1	1.34	2.18	1.13	1.12	2.08	1.56	1.68	0	1.52	2.42	1.29	1.68	2	1.64	1.34	1.13	2.59	1.75	1.16	1.65	0.13	2.14	1.54	1.71	0	0.71	1.44	1.59	1.15	1.46	2.07	0.91	1.91	1.58	0.96	1.11	1.16	1.17	1.77	1.4	1.87	2.29	0.97	2.18	0.52	1.15	0	0.76	1.53
AC006511.4	0.94	3.25	2.86	1.54	1.25	1.44	2.18	1.81	2.23	2.15	1.94	1.83	2.99	2.88	1.87	0.6	1.09	1.44	2.61	1.68	0.67	2.46	1.54	2.75	2.29	1.96	2.57	1.88	1.88	1.05	1.23	1.63	0.95	2.26	3.79	1.07	2.14	1.23	1.46	2.26	2.84	1.25	1.97	1.65	2.76	1.56	1.7	1.16	1.53
RPL23AP32	2.18	1.73	1.46	1.37	1.83	2.15	2.75	3.16	2.16	3.21	1.53	1.58	1.74	2.53	2.41	0	3.75	1.51	1.62	1.6	1.5	1.18	2.45	3.53	1.69	1.64	2.32	2.93	1.33	2.02	2.91	0.77	1.61	3.41	2.71	3.22	2.43	3.27	1.91	2.03	2.14	2.45	3.29	2.85	0.99	1.95	0	0.98	2.53
OSBPL9	6.55	7.19	7.05	7.17	6.64	6.72	6.67	5.96	6.81	6.55	6.92	6.93	7.24	7.16	7.13	7.15	6.67	6.53	7.05	6.79	6.54	7.12	6.87	6.74	6.11	7.05	6.94	7.05	7.05	6.87	6.62	6.9	6.86	6.68	7.01	7.01	6.87	6.96	6.93	6.63	7.11	6.8	6.72	6.9	6.6	6.27	6.02	7.35	6.4
AC090825.1	2.39	1.41	2.22	1.24	2.72	1.72	2.42	1.88	2.5	2.78	2.85	2.49	0.21	3.14	2.2	3.19	2.69	2.68	2.54	2.9	3.68	2.59	2.59	2.26	2.11	2.57	1.59	3.25	1.12	2.74	3.95	3.1	2.31	3.04	1.98	2.69	3.5	3.16	2.67	2.58	2.55	2.58	2.05	1.54	2.6	4.59	0	2.15	3.96
SLC44A2	7.66	7.8	7.51	8.13	7.8	7.69	7.69	7.44	7.85	7.69	7.48	7.49	8.08	7.87	7.87	7.01	8.07	7.76	7.79	7.33	8.21	7.92	7.58	8.05	7.45	7.92	7.76	7.8	7.54	7.87	7.57	8.02	7.67	6.25	7.33	7.43	7.57	7.91	7.68	7.4	8.05	7.64	7	7.68	7.46	6.62	6.39	7.64	7.58
PSMA3-AS1	6.04	7	6.75	6.19	6.49	6.14	6.22	6.58	6.97	7	6.38	6.43	6.77	6.84	6.92	6.41	6.66	6.13	6.66	6.27	6.28	6.61	6.58	6.57	6.82	6.41	6.6	6.49	6.48	6.98	6.67	6.41	6.41	6.76	6.52	7.07	6.38	7.01	6.72	6.98	6.92	6.43	6.68	6.77	6.19	6.64	5.43	6.04	6.38
CYP51A1-AS1	0	1.37	0.1	0	0	0	0	0.01	0	0	0	0.1	1.5	1.17	0.15	0	0.09	0	1	0	0	0	0	1.37	0.11	0	0.65	0	0	0	0	0	0	0.04	1.52	0	0	0.17	0	0.09	0.18	0	0	0	0	0	0	0	0
GRIA2	0	0	0	0	0	0	0	0	1.42	1.42	0	0	0	1.29	2.09	0	0	0	1.16	0	0.5	0	0	0	0	0	0.38	0.53	0	0	0.53	1.36	0	1.58	0	0.11	0	1.34	0	0	0	0.23	0	0.11	0	0	0	0	0
GAPDHP76	0	0.24	0	0	0.03	0.88	0	0	0.52	0.83	0.92	0.47	0	1.23	0.67	0	1.82	0.51	0	0	0	0.04	0	0	1.69	0.56	0.49	0.98	0.6	0.21	0	0	0	2.32	0	0.96	0	0.97	0	1.78	0	0.45	1.5	1.48	0	0	0	1.05	0
SNHG6	4.45	4.53	4.09	4.44	4.58	4.23	4.5	5.45	4.96	5.01	4.12	3.96	4.35	4.42	4.48	4.06	5.07	4.45	4.38	4.34	5.13	4.25	4	4.25	5.06	4.29	4.19	4.34	4.09	4.68	4.17	4.69	4.12	4.79	4.63	4.82	4.28	4.47	4.25	4.87	4.29	3.97	4.71	4.17	4.49	4.69	6.72	4.58	4.38
STK19B	0.78	0	0	0	1.64	0.63	1.24	0.03	1.11	0.83	0.87	1.02	0	0.11	0.25	0	0	2.23	0.24	1.15	0	0	1.12	0.68	1.41	0.38	0.37	0.06	2.04	0	1.1	0.72	1.77	0	0	0.13	0.81	0.4	0	0.54	0.88	0.55	0.81	0.46	0.74	1.79	0	0	1.31
MIPOL1	2.98	4.38	4.64	3.15	3.06	3.08	1.69	2.48	3.76	3.74	3.38	4.04	3.9	4.22	3.85	3.9	3.05	3.22	3.81	2.49	1.78	4.16	3.55	3.99	2.75	3.52	3.84	3.49	4.01	3.56	4.11	3.36	3.56	4.02	4.15	4.34	2.93	4.15	3.38	4.52	4.17	3.6	4.03	3.99	2.61	2.79	1.43	3.09	2.31
AC012254.5	0.55	0.95	1.08	0.29	0.44	0.98	0.8	0.66	0.52	0.51	0.53	0	0.21	0.45	0.79	0.23	1.09	0.05	0.38	0	0	0.89	0	0	0	0	0.88	0.53	0.6	0	1.31	0.26	0.23	0	0	0	1.01	0.17	0.61	0.88	0.47	0.1	0	0.95	0	0	0	0.05	0
TLR6	1.64	1.81	0.96	1.29	1.08	0.22	2.14	0	1.6	1.16	0.55	1.82	2.19	1.34	1.52	0	0.31	2.24	0.87	3.75	4.2	0	1.82	1.19	1.74	1.78	0.7	1.1	0.64	2.95	3.4	2.54	2.02	3.39	1.04	2.95	3.75	2.07	2.03	3.17	0.53	1.89	0	0	2.93	4.78	3.43	3.46	3.55
AL096870.10	0.41	0	0	0	0.76	0.44	0.22	0.25	0.84	0.32	0	0.23	0	0.1	0.67	0	0.09	0.22	0	0	0	0	0	0.37	1.69	0.39	0.25	0.07	0.27	0	0	0.77	0	0.41	0.52	0.11	0	0.17	0	0.66	0.59	0.23	0.8	0	0	0	0	0	0
AL359183.1	0.79	0	0.57	1.51	0.76	0.56	0.07	0	0.98	2.32	0.64	0.58	1.74	0	0.09	0	1.96	0.75	1.67	1.86	0	0.72	0.24	0.67	2.11	2.03	0.96	1.59	0.27	0.8	1.27	0.26	0	2.11	0.52	1.6	0.93	0.17	0	1.53	1.1	0.1	1.71	0.69	0	0.15	0	0	0.72
PEX19	6.19	6.22	6.13	6.31	6.17	6.24	6.15	7.19	6.23	6.06	6.33	6.36	6.22	6.29	6.42	6.56	6.21	6.29	6.25	6.12	5.68	6.25	6.21	6.32	5.84	6.3	6.27	6.33	6.29	6.05	6.05	6	6.03	5.68	6.32	6.07	6.01	6.32	6.4	5.95	6.06	6.22	6.07	6.19	6.05	5.92	5.24	6.46	6.02
TRMU	6.82	6.52	6.66	7.01	6.71	6.95	6.67	6.42	6.49	6.39	6.68	6.56	6.67	6.85	6.63	6.7	6.76	6.86	6.41	6.47	6.67	6.59	6.42	6.64	6.32	6.54	6.6	6.55	6.65	6.57	6.77	6.68	6.55	5.05	5.79	5.7	6.6	6.65	6.49	6.53	6.41	6.95	5.51	6.7	5.93	6.45	4.6	5.61	6.5
AL136304.1	0.9	1.3	0	0.82	0	0.15	0.8	0	0.1	0.68	0.29	1.02	0.74	0.45	0	0.41	0	0.22	0	0	0	0.8	0	1.25	0	0	1.38	0.07	1.21	0.38	0.95	0	0.81	0	0	0	0.01	0.34	0.61	0	1.1	1.29	0	0.59	0	0.15	0	0	0.63
PRDM7	0.34	0	0	0	0	0.62	0	0	0.36	1.1	0.8	0.51	0	0	0	0	0.91	0	0	0	0	0.13	0.22	0	0.69	0.16	0	0	0.06	0	0	0	0	2.25	0	0	0	0	0	0.94	0	0.64	0.17	0.43	0	0	0	0	0
DLL4	5.39	4.93	5.28	5.61	4.47	4.13	7.02	5.21	4.61	5.05	4.74	4.42	5	5.31	4.64	4.56	4.99	4.42	4.65	4.65	5.6	4.75	4.02	4.03	3.57	3.97	4.11	5.28	4.52	4.34	5.19	5.7	5.12	3.54	3.96	4.04	6.62	4.85	5.02	3.58	4.62	4.54	3.8	4.73	5.59	5.25	0	1.91	6.2
ALG1	4.97	4.47	4.73	5	5.05	5.03	5.12	4.31	4.52	4.26	4.72	4.84	4.92	4.59	4.18	4.87	3.84	5.05	4.46	5.13	4.63	4.73	4.7	4.66	4.04	4.73	4.81	4.69	4.8	4.09	4.63	5.01	4.84	2.79	4.09	3.63	4.83	4.38	4.7	5.16	4.66	4.88	3.13	4.49	5.28	4.38	4.13	5.49	5.23
AC008481.1	0.35	0.43	0.52	0	0	0	0	0.55	0.22	0.67	0.05	0	0	0.09	0.05	0.28	0	0.03	0.18	0	0.03	0	0	0.27	0	0	0	0	0	0.49	0.51	0.43	0.39	0.38	1.47	0	0.09	0	0.42	1.55	0.29	0	1.24	0.02	1.06	1.15	2.55	0.83	0.11
AC068587.2	0.44	0.4	1	0	1.03	0.47	0.88	0	0	1.22	0.06	0.07	0.34	0.77	1.74	0.31	0	0	0	0.63	0	1.15	0.42	1.07	0	0	0	0	0.92	1.36	1.74	1.18	1.04	0.47	0.74	0	0.41	1.8	1.42	1.98	0.24	0.68	0	0.7	0	0	0	0.47	0
SLC38A2	6.38	7.23	7.5	6.9	6.98	6.6	6.82	7.83	6.87	6.95	6.61	6.44	7.1	7.13	7.42	6.77	7.03	6.62	7.14	6.91	7.4	7.04	7.03	7	6.79	7.01	6.92	6.83	6.63	7.67	7.25	7.16	7	6.69	6.57	7.53	7.48	7.34	7.4	6.89	6.72	6.76	6.42	7.02	7.48	7.4	6.99	7.22	7.27
CR545473.1	0	0	0.18	0	0.61	0.3	0.35	0	0.42	0	0.42	0.47	0.04	0.1	0.41	0	0.31	0.44	0.09	0.34	0	0.11	0.17	0.31	0	0	0	0.39	0.39	0.38	0.57	0.7	0.49	2.46	0	0	0.36	0	0.24	0	0.01	0.55	1.32	0.48	1.03	0	0	0	0.31
TMPRSS6	0	0	0	0	0.61	0	0.98	0.25	0.52	0.51	0	0	0.85	0.23	0.67	0	0	1.22	0	1.04	2.03	0	0.37	0.25	0	0	0.38	0	0	0	1.27	2.91	1.81	1.58	1.14	0.38	2.33	0	0.24	0	0.33	0	0	0	1.34	1.99	0	1.11	1.18
TRAF3	6.24	5.22	5.7	5.78	6.23	6.22	5.95	6.22	5.56	5.35	6.15	6.08	5.47	5.01	5.58	5.65	5.78	6.21	5.74	6.06	6.2	5.73	6.33	5.95	5.36	6.15	5.93	5.78	6.19	6.03	6.25	6.8	6.37	4.66	4.34	5.22	6.3	6.07	5.77	5.74	4.62	6.07	5.36	5.78	5.96	6.34	4.89	5.83	6.02
TSACC	0.09	0.87	0.26	0	0.03	0	0	0	0.1	0.1	0.83	0.94	0	0	0	0	0	0.22	0.24	0.86	0	0	0	0.25	0	0.2	0	0.07	0.5	0.91	0	0.45	0.71	0.73	0.64	0	0	0.34	0	1.53	0	0.23	0	0	0	2.02	0	1.11	0
ESF1	6.08	6.5	6.27	5.46	6.29	5.83	6.45	7.06	6.72	7.01	6.4	6.25	5.9	6.34	6.54	6.13	6.94	6.04	6.41	6.55	6.25	6.27	6.36	6.21	7.09	6.37	6.45	6.59	6.16	6.73	6.05	5.92	5.75	7.94	7.17	7.53	6.75	6.75	6.65	7.34	6.59	5.89	7.6	6.61	6.37	6.3	5.52	6.97	6.19
PWWP2A	4.9	5.71	6.07	5.34	4.94	5.13	5.9	4.51	5.09	5.34	5.29	5.41	5.66	5.82	5.7	5.88	4.71	4.66	5.63	5.1	5.09	5.83	5.41	5.54	4.86	5.26	5.44	5.56	5.44	5.66	5.73	5.14	5.06	4.93	5.31	5.53	6.01	5.68	5.5	5.22	5.48	5.29	5.06	5.48	6.5	5.79	4.02	5.94	6.04
LYN	5.07	5.22	5.84	5.87	5.33	4.78	6.07	4.62	5.39	5.36	4.74	5.44	5.67	5.41	4.79	3.08	3.41	5.48	5.48	6.16	6.34	5.52	5.42	5.7	4.81	5.62	5.18	5.21	5	6.77	5.83	5.73	5.65	5.06	5.5	5.66	6.22	5.59	5.48	5.95	5.16	4.97	4.38	5.04	5.68	6.66	7.02	6.1	5.96
AC046185.2	0.9	0.69	1.3	0.58	1.44	1.83	0.35	0.66	0.76	0	1.48	1.63	0.85	0.73	0.55	0.85	1.31	1.22	1.16	1.41	0	1.78	0.91	1.19	0.11	1.14	0.6	0.77	0.9	0.86	1.1	0	1.33	0.41	1.38	0.38	0	0.97	0.5	0	1.33	1.89	0.8	0.69	0	0	0	0.17	0
KIF9	4.42	4.12	3.98	4.04	4.62	4.2	3.9	2.91	4.71	4.61	4.22	4.33	4.26	3.96	4.19	3.95	4.33	4.34	4.1	4.09	3.43	4.22	3.91	4.23	5.36	4.17	4.32	4.08	4.22	3.95	4.02	4.59	4.51	4.29	4.34	4.3	3.7	3.8	3.54	3.93	4.72	4.2	4.38	3.99	3.69	3.34	4.02	3.72	3.95
HOXC5	0	0.59	0	0	0.03	0	0	0	0	0	0	0	0.5	0.23	0	0	0.82	0	0	0.12	0	0.52	0	0	0	0.85	0	0.39	0.27	0	1.63	0	0	1.87	0	0	0.3	0	0.24	0	1.01	0.55	0	0	0	1.32	0	0	0
CNKSR3	6.36	6.55	5.64	5.59	6.25	6.14	6.9	5.53	6.5	6.72	6.31	6.32	5.67	6.02	6.68	6.24	5.86	6.22	6.35	6.34	3.33	6.27	6.58	5.04	6.35	6.44	6.43	6.36	6.62	6.25	6.59	6.54	6.65	6.74	6.7	6.86	7.46	6.5	6.29	6.81	6.23	6.16	6.99	6.52	7.11	6.78	3.02	6.35	7.09
AC097359.2	2.65	2.67	1.86	2.07	2.53	3.46	2.2	2.06	2.57	2.06	3.5	3.39	2.63	2.49	1.37	3.66	1.67	2.75	2.61	3.02	1.59	2.55	2.97	2.04	1.69	2.14	3.14	2.24	2.78	2.25	1.6	2.21	2.68	2.01	3.06	1.25	2.11	2.17	2.89	2.69	1.82	3.03	1.51	2.62	2.58	0.93	1.43	1.72	1.25
DIO3OS	3.38	2.07	3.85	3.75	3.25	3.99	4.24	6.78	3.47	3	2.94	2.39	3.11	4.58	4.82	1.94	4.94	4.96	4.28	3.06	0	2.33	3.99	4.2	1.11	2.34	3.15	4.23	2.84	2.86	5.58	3.56	3.68	2.22	1.3	2.44	2.36	3.96	4.47	3.3	3.16	4.16	1.8	3.67	1.95	0.56	3.02	0	2.91
KMT2E	7	7.4	7.47	7.02	6.89	6.77	7.13	6.88	7.16	7.37	6.95	7.12	7.33	7.33	7.35	7.04	7.55	6.85	7.05	7.06	7.7	7.14	7.19	7.22	7.53	7.22	7.24	7.41	6.98	7.99	7.39	7	7.21	7.85	7.77	8.09	7.58	7.62	7.49	7.61	7.31	6.87	7.7	7.53	6.91	7.46	5.6	7.66	7.06
NVL	4.59	4.98	5.25	4.87	4.72	4.67	5.23	4.64	5.01	4.84	4.92	5.04	5	5.11	4.88	5.49	4.96	4.69	5.06	4.88	5.51	5.06	4.88	5.13	4.63	4.88	5.04	5.12	5.03	5.07	5.22	4.8	4.79	5.09	4.63	5.14	4.94	4.94	4.93	4.73	4.98	4.92	4.89	4.93	4.83	5.58	3.43	5.98	5.02
LPA	3.56	0.85	0	0.51	2.74	3.81	0	0.86	3.34	3.03	4.59	3.42	0.82	1.36	2.37	0	1.62	2.36	2.01	2.69	0	2.82	2.92	0	0.11	1.98	2.41	0.98	3.64	1.34	0	0	0.39	2.9	0	1.23	0	1.14	1.08	0	0	2.28	0	1.33	0	0	1.43	0	0
RDH10	6.75	7.07	7.46	7.26	6.97	6.8	5.02	7.53	7.3	6.68	6.86	7.19	6.79	7.2	6.88	6.14	6.52	6.53	6.99	6.42	7.35	7.26	6.66	7.79	6.95	7.16	6.81	6.67	6.92	6.65	6.05	5.86	6.29	5.16	7.09	6.33	5.82	6.97	6.63	5.85	7.94	6.69	6.9	7.13	4.54	6.43	4.89	5.32	5.77
GK	6.08	5.59	4.54	3.76	5.83	6.3	5.08	4.02	6.43	5.96	6.9	6.76	4.57	5.19	5.66	5.81	5.33	6.08	5.74	6.3	4.77	6.04	6.64	3.66	5.44	6.41	5.55	5.41	6.43	5.57	4.19	3.66	5.36	6.44	5.03	5.79	5.65	5.98	5.52	4.66	4.27	6.61	6.1	6.47	4.85	5.71	3.6	5.66	6.27
PLAU	5.76	6.75	6.47	7.39	6.47	5.95	4.53	4.35	6.65	6.24	6.07	6.4	7.14	7.12	5.81	3.2	4.61	5.69	6.67	6.78	7.79	6.8	5.67	5.3	6.37	6.74	6.79	6.57	6.48	4.63	5.91	6.9	6.61	3.62	6.91	5.73	5.57	6.58	6	4.46	7	5.9	5.21	6.36	4.89	6.32	5.13	5.49	4.21
MTHFD2	4.44	5.35	4.95	4.37	4.39	4.23	4.67	6.45	4.78	4.82	3.81	3.99	4.08	4.77	6.07	5.43	4.74	4.63	5.57	5.6	6.17	3.52	5.21	4.22	3.81	4.25	4.78	4.5	4.54	5.46	5.94	5.22	4.38	4.91	3.41	4.79	5.71	5.49	4.83	6.09	4.11	4.51	4.78	4.5	5.34	6.16	5.02	5.95	5.87
AGK	5.3	5.84	5.78	5.58	5.22	5.24	5.39	5.85	5.2	4.99	5.69	5.67	5.52	5.85	5.66	5.92	4.79	5.31	5.41	5.44	5.58	5.97	5.7	5.44	4.6	5.47	5.68	5.44	5.69	5.63	5.6	5.15	5.5	4.64	5.72	4.9	5.59	5.47	5.56	5.95	5.27	5.54	4.28	5.56	5.43	6.21	3.24	6.6	5.85
FKBP14	3.71	4.56	5.16	3.84	4.1	3.72	4.22	4.34	4.5	4.14	4.05	4.17	4.5	4.51	4.46	4.87	3.37	3.87	4.47	4.73	4.19	4.32	4.33	4.94	4.2	3.99	4.19	4.34	4.12	4.25	4.77	4.15	4.04	3.38	4.7	3.96	4.84	4.84	4.98	4.92	4.87	4.18	4.52	4.28	4.47	5.21	4.02	5.56	4.55
PPIAP59	2.79	2.74	3.11	2.65	2.75	2.71	3.43	2.88	2.99	2.84	2.74	2.79	2.56	2.78	2.62	3.37	1.16	2.73	2.89	3	2.72	2.76	2.36	3.07	3.13	2.6	2.7	2.62	2.64	2.32	2.13	2.23	1.71	1.96	3.22	2.26	3.02	2.85	3.04	3.55	3.19	1.86	2.4	2.23	3.38	3.18	5.2	4.75	3.39
AL355472.1	0.35	0	0	0	0.31	0.46	0.4	1.37	0.18	0	0	0	0	0	0.71	0	0	0.59	0	0	0.13	0	0	0	1.11	0	0	0	0	0	0.21	0.87	0	2.74	0.28	0	0	0	0	0.86	0	0	0.12	0	0	0	0	0	0
WNT9A	3.07	1.91	1.96	2.55	3.06	2.4	0.07	1.12	2.6	1.51	3.27	2.2	1.29	1.6	2.48	3.52	1.5	3.72	2.77	1.76	4.59	1.36	2.73	4.8	0.11	2.52	0.88	2.28	1.08	2.5	4.29	3.33	2.52	0	2.06	2.18	2.65	2.21	3.99	1.6	3.01	2.91	1.26	1.74	0	3.95	1.43	0.4	1.93
TRAF6P1	0	0	0.13	0	0	0	0	0	0	0	0	0	0	0	0.55	0.57	0	0	0.87	0.54	0	0.57	0.17	0.13	0	0.64	0	0	0.21	0	0	0.15	0.61	0	0	0	0.3	0	0	0	0	0	0	0	0	0	0	0	0.04
ARHGEF11	6.59	6.29	6.85	7.24	6.3	6.65	6.07	5.93	5.89	5.68	6.51	6.46	6.8	6.53	6.34	7.06	6.36	6.59	6.54	6.71	6.96	6.87	6.67	6.88	4.11	6.51	6.75	6.77	6.85	6.23	6.69	6.84	6.88	5.17	5.56	5.59	6.15	6.44	6.49	6.32	6.26	6.65	5.35	6.66	5.86	7.1	4.6	7.03	6.28
NENF	5.71	5.31	5.01	5.44	5.78	5.55	5.51	6.18	5.96	5.9	5.47	5.32	5.47	5.2	5.52	4.81	6.2	5.6	5.35	5.26	5.76	5.26	5.19	5.46	6.82	5.61	5.46	5.33	5.24	5.17	4.95	5.75	5.24	5.82	5.6	5.68	5.19	5.42	5.28	5.71	5.69	5.34	5.68	5.21	5.25	5.31	7.36	5.76	5.24
TMEM156	2.22	1.37	0	0	1.44	1.44	2.35	0	2.37	2.6	1.42	1.73	0.04	1.69	0.79	0	0	2.74	1	2.87	2.03	0.3	3.26	0	2.11	3.6	1.84	1.39	1.55	4.95	3.55	2.09	1.99	2.91	0.96	3.57	3.25	1.97	2	4.21	0	1.34	1.3	2.11	2.52	4.19	1.43	2.11	2.73
RPS8	6.64	6.61	6.22	6.5	6.97	6.46	6.87	7.32	6.98	7.06	6.36	6.47	6.54	6.49	6.65	6.46	7.31	6.65	6.53	6.72	7.06	6.41	6.64	6.63	7.91	6.71	6.54	6.57	6.29	7.05	6.92	7.14	6.99	7.26	7.27	7.22	6.72	6.67	6.55	7.28	6.51	6.42	7	6.5	6.72	6.92	9.9	7.42	6.57
AC011468.5	0	1.64	0.93	0	0.25	0.68	1.07	1.47	1.32	1.97	1.08	0.94	1.74	0	1.41	1.13	0.5	0.96	1.5	0.41	0	1.18	0.24	0.92	0.11	0	1.7	1.53	0.94	0	0.67	0	0.71	0	1.96	0.6	0.16	1.25	0.5	1.66	1.01	0.23	0.38	1.03	0.99	1.02	0	0.29	0.42
FTX	5.65	7.12	7.22	6.02	6.19	6.19	6.61	6.03	6.38	6.7	6.44	6.45	6.93	7.14	6.91	6.5	6.3	5.83	6.57	6.36	6.11	6.65	6.78	6.89	5.68	6.4	6.6	6.75	6.57	7.02	7.44	6.24	6.87	6.74	6.62	7.24	7.13	7.25	7	7.56	6.55	6.89	6.55	7.24	6.42	6.93	4.24	6.64	6.45
COX20P1	3.53	4.17	3.96	3.98	3.96	3.88	4.27	4.46	4.68	4.39	4.54	4.34	3.73	4.24	3.98	4.34	3.5	3.48	4.42	3.89	3.64	4.43	3.61	3.51	4.5	3.97	4	3.98	3.72	3.24	3.34	3.16	3.18	4.14	4.25	3.61	3.14	3.72	3.73	3.95	4.06	3.63	4.08	3.5	3.85	3.44	4.13	4.5	3.95
ASS1P9	3.31	0.69	0.25	0.51	2.53	3.79	1.02	1.12	2.1	2.34	2.98	2.81	0.69	1.1	2.45	0	3.28	3.15	1.77	2.43	0.97	2.14	2.82	1.4	2.28	2.45	1.82	1.46	2.46	2.9	0.7	1.04	2.26	2.97	0.86	2.57	0.97	2.07	1.56	0	0.1	3.8	2.86	3.24	1.36	0	4.02	0	1.04
EPHB4	6.87	6.82	6.82	7.39	7.18	6.91	7	5.74	6.71	6.78	6.75	6.75	7.14	7.05	6.9	5.11	5.87	7.01	6.69	6.89	7.17	6.99	6.75	6.5	6.47	6.96	7.03	6.87	6.68	6.28	6.75	7.24	7.01	4.83	5.91	6.12	6.63	6.55	6.55	6.62	6.82	6.73	5.07	6.72	6.19	5.09	3.75	6.82	6.22
ADNP	6.52	7.01	7.22	6.66	6.65	6.59	6.78	6.84	6.45	6.56	6.67	6.6	6.99	6.91	6.94	7.13	6.33	6.24	6.96	6.66	6.94	7.02	6.76	6.78	6.05	6.77	6.85	6.83	6.73	7.15	6.89	6.92	6.83	5.85	6.7	6.77	6.92	6.98	6.85	6.9	6.67	6.77	6.39	6.84	6.56	7.04	5.6	7.56	6.76
ENHO	0.55	1.53	0.35	1.51	0.44	0.15	0	0	1.1	1.1	0	0.23	1.69	1.29	0	0	0	0.05	0.92	0.27	0.33	0.42	0	0	0.11	0	0.7	0	0.86	0	0	0	0	0	0.76	0	0	0	0	1.88	1.33	0	0	0	0	0	0	0.05	0.53
SPAG7	6.34	6.29	5.89	6.38	6.46	6.23	6.17	6.58	6.4	6.46	6.06	6.03	6.18	6.15	6.2	6.05	6.87	6.32	6.12	6.23	6.73	6.1	6.01	6.17	6.34	6.26	6.15	6.23	6.09	6.16	5.89	6.55	6.15	6.25	6.52	6.31	5.94	6.13	5.95	6.17	6.43	6.06	6.35	6.04	6.03	6.06	7.05	6.1	5.82
TMEM256	3.88	3.73	3.11	3.41	4.25	3.92	3.93	4.67	4.18	4.31	3.81	3.61	3.61	3.57	3.82	3.28	4.48	3.98	3.55	3.82	3.9	3.66	3.57	3.55	6.01	4.09	3.79	3.8	3.67	3.8	3.15	3.6	2.84	4.64	3.95	4.04	3.58	3.87	3.45	4.19	3.71	3.54	4.34	3.6	3.73	3.25	6.24	3.76	3.54
MMP23B	4.32	2.65	4	3.62	4.11	3.13	2.47	4.19	3.51	3.32	2.77	2.95	3.32	3.57	3.59	1.37	2.45	4.46	3.57	4.45	3.88	1.07	3.62	3.75	2.92	2.67	3.74	3.02	2.78	2.53	4.86	5.02	3.86	2.5	2.71	3.62	3.91	3.32	5.27	3.3	3.91	2.79	2.08	1.81	2.05	2.6	3.02	2.37	1.81
TRAPPC12-AS1	1.13	0.82	1.33	1.67	0	0.5	0	0	0	0	0.83	0.98	0.9	0.81	0.09	0.78	0	0.57	0.5	0.27	0	1.5	0.95	0.42	0	0.56	0.6	0.98	0.94	0	0.5	1.21	1.04	0	0.06	0	0.16	0.17	0	0	0.87	1.69	0	0.24	0	1.18	0	0.87	0.63
POGLUT2	4.01	3.3	3.81	3.5	4.17	3.3	4.9	1.75	3.91	3.24	4.02	4.01	3.84	3.63	3.11	3.52	2.96	3.65	3.72	4.96	3.72	3.69	3.98	3.6	2.69	3.8	3.53	3.84	3.52	3.19	4.16	4.47	4.24	0.73	3.5	3.04	4.95	3.75	4.13	4.15	3.38	3.51	2.38	3.71	3.89	5.69	4.43	6.13	4.63
RNASEH2B-AS1	0	0	1.18	0	0	0	2.42	0	0.84	1.33	0	0	0.78	1.05	1.41	0	1.31	0.05	0.44	2.62	1.98	0.42	0.48	0.67	0.11	0.56	0.38	0.07	0	1.04	2.56	0.77	0.49	4.18	2.86	2.11	3.09	1.65	0.5	2.41	0	0.34	0.12	0	1.07	2.63	0	0.84	1.85
SLC7A1	5.68	6.31	7.5	7.24	6.1	5.64	5.52	4.46	5.77	5.54	5.53	6.15	5.84	5.95	6.19	6.65	5.26	5.71	6.93	5.37	6.29	6.27	6.01	7.84	4.57	6.02	6.01	6.1	6.11	6.18	5.73	6.04	5.94	4.19	6.47	5.34	5.71	6.69	5.28	5.07	7.1	6.06	5.55	6.01	6.01	7.05	4.43	6.41	6.39
RAC3	4.33	4.16	3.59	3.41	4.77	4.34	3.34	5.79	4.24	4.16	4.32	4.44	4.1	3.54	4.21	2.83	3.96	4.36	3.76	3.97	3.98	4.54	3.57	4.44	4.5	4.25	3.88	3.68	4.33	3.38	3.64	3.94	3.74	4.19	3.96	3.44	2.95	3.49	3.44	4.51	4.32	4.14	3.61	4.01	1.34	2.75	3.02	2.91	2.04
ETS2	6.93	6.58	6.76	6.79	7.21	6.77	7.36	6.21	7	7.09	6.76	6.72	6.93	6.73	7.06	6.15	7.05	7.04	7.13	6.79	7.27	6.33	7.07	7.11	7.15	6.87	6.56	7.1	6.82	6.93	6.96	7.3	7.07	6.03	6.6	7.13	7.17	7.27	7.02	6.39	7.45	6.64	7.02	6.89	6.76	6.41	5.68	6.53	6.34
AC023355.2	0.23	3.21	2.34	2.46	1.62	1.2	1.3	0.07	0.68	2.08	1.21	0.8	2.38	2.32	1.7	0	1.45	0.2	1.84	0.61	1.2	2.97	1.23	2.27	0.87	1.07	2.27	0.57	1.25	1.46	2.09	0.59	1.33	3.34	2.42	1.16	1.67	1.95	0.76	1.42	2.19	1.52	0.65	1.62	0.91	1.3	0	0	0.93
ATM	5.58	6.64	6.67	5.82	5.72	5.6	6.58	5.53	6.05	6.26	5.69	5.82	6.49	6.4	6.21	6.06	5.93	5.61	6.09	6.16	5.74	6.09	6.1	6.1	6.07	6.09	6.18	6.1	6.06	7.19	6.62	5.87	5.92	6.79	6.48	6.79	6.77	6.32	6.3	7	6.42	5.92	6.1	6.3	6.51	7.02	5.13	6.17	7.05
KCTD15	5.29	6.2	6.04	6.77	5.37	5.78	6.43	5.05	5.3	5.52	5.59	5.28	6.51	6.19	5.74	3.54	5.71	5.28	5.89	5.56	6.95	6.06	5.37	5.55	4.01	5.5	6.17	6	5.87	4.92	6.07	5.83	5.54	4.11	5.5	4.82	6.01	5.8	5.34	5.82	6.22	5.58	4.07	5.61	5.29	5.03	4.02	6.61	5.83
PTK2B	6.85	5.82	6.82	6.83	6.81	6.85	6.03	5.61	6.16	5.92	6.76	6.5	6.78	6.04	6.01	7.13	5.85	7.08	6.42	7.05	6.95	6.28	6.91	6.83	6.09	6.62	6.39	6.43	6.28	7.65	6.98	6.65	7.18	5.24	5.95	6.05	6.21	5.95	6.59	6.89	6.49	6.63	5.07	6.48	6.02	6.85	3.75	6.01	6.63
RFESD	0.67	2.99	2.42	1.37	1.35	0.56	1.98	2.47	1.6	1.68	1.08	1.68	2	2.48	1.48	2.39	1.09	0.37	1.96	0.41	0.91	1.89	1.17	2.37	2.92	1.48	1.96	1.07	1.78	1.21	1.73	0.26	0.81	1.41	3.35	1.25	2.01	1.56	1.61	1.88	3.2	0.55	0.8	1.87	1.99	0.56	3.02	2.95	1.63
ASB3	4.58	4.78	5.05	4.39	4.41	4.19	4.73	4.38	4.84	4.88	4.52	4.85	4.97	4.98	5.03	4.93	4.49	4.34	4.63	4.89	4.74	4.69	4.81	4.58	4.78	4.52	4.79	4.65	4.62	4.82	4.79	4.51	4.53	4.92	4.91	5.02	5.28	4.84	4.86	5.14	4.83	4.55	4.5	4.68	4.54	4.91	3.02	5.3	4.59
TAF1A-AS1	1.73	3.05	3	1.44	1.53	2.22	1.75	2.62	2.6	1.68	2.42	2.75	3.02	2.67	2.18	2.13	2.41	0.96	2.5	2.08	1.03	2.65	2.1	3.01	2.43	2.3	2.44	2.07	2.15	1.53	1.67	0.62	1.61	3.12	3.64	1.6	2.48	1.87	1.61	3.3	2.5	2.07	2.27	1.99	2.21	2.21	0	3.93	2.01
ZFP3	3.87	5.06	5.06	4.95	4.27	4.52	4.14	3.22	3.71	4.14	4.66	4.63	5.01	4.99	5.24	5.34	3.67	4.14	5.08	4.44	0.78	4.98	4.73	4.52	2.43	4.69	5.14	5.01	4.93	4.89	4.92	4.33	4.88	3.41	5	4.15	4.54	4.74	4.61	5.69	4.23	4.83	4.38	4.91	4.14	5.68	2.43	0.68	4.7
ZNF133	5.57	5.6	5.78	5.84	5.56	5.71	5.41	5.46	5.51	5.62	5.41	5.31	5.63	5.87	5.67	5.37	6.08	5.61	5.51	5.43	5.23	5.74	5.54	5.79	4.75	5.47	5.71	5.68	5.46	5.38	5.72	5.79	5.55	4.89	5.39	5.32	5.5	5.51	5.44	6.11	5.32	5.61	5.16	5.83	5.14	5.41	4.02	5.88	5.35
YEATS2-AS1	0.67	0.95	1.93	1.44	1.61	0.68	1.9	0	0.1	0	0.92	1.47	1.21	1.45	0.41	1.65	1.82	0.96	0.92	1.12	3.57	1.62	0.69	0.99	0	0.85	1.6	1.24	1.3	1.3	1.67	1.84	1.37	0	0	0	2.23	0.49	0.24	1.07	0.33	1.04	0	1.18	1.07	3.02	0	1.17	1.25
AC006452.2	0.09	1.03	1.22	1.29	0	0.15	0	0	0.69	0.32	0	0.23	1.85	1.55	1	0	0	0	0	0	0	0	0	0	0.11	0.39	0.38	0	0.39	0	0	0.45	0	3.11	0	0	0	0	0	0	1.4	0	0	0.11	0	3.4	0	0	0
RELCH	5.04	5.91	6.47	5.15	5.26	5.39	5.73	5.38	5.67	5.58	5.65	5.66	5.93	5.93	5.74	5.96	5.13	5.03	5.84	5.54	5.98	5.86	5.74	6.15	4.92	5.69	5.62	5.57	5.73	5.92	5.92	5.52	5.53	5.34	5.5	5.91	5.8	5.76	5.79	5.63	5.97	5.71	5.21	5.98	5.56	6.04	3.02	6.33	6.05
TTI2	3.71	3.71	3.66	4.05	3.44	3.8	3.7	3.28	3.54	3.07	3.97	3.84	3.86	3.68	3.88	4.04	3.02	3.91	3.5	3.67	3.23	3.8	3.8	3.87	2.43	3.71	3.87	3.86	4	3.79	4.26	3.81	3.87	3.69	3.77	3.04	3.52	3.67	3.84	3.82	3.75	3.76	2.77	3.47	3.68	3.23	1.43	3.95	3.64
AC090686.1	2.41	1.79	2.23	1.1	1.99	1.94	2.32	3.28	2.55	2.17	1.64	1.72	1.57	2.24	1.96	2.3	2.31	2.37	1.7	1.25	2.2	1.72	1.75	2.38	2.05	1.48	2.03	1.55	2.09	2.3	2.44	2.58	1.46	2.09	2.53	1.82	2.22	1.43	1.87	3.38	2.05	1.74	2.31	1.8	3.47	3.33	4.02	2.88	2.28
NXT2	3.69	4.43	4.58	3.67	2.96	3.58	3.9	3.85	3.86	3.58	4.03	4.27	4.17	4.11	4.1	3.92	3.36	3.42	4.1	3.89	3.13	4.16	4.02	4.28	4.2	4.06	3.74	3.8	4.03	3.99	3.65	3.18	3.16	4.03	4.2	3.57	4.43	3.81	4.18	3.97	4.03	3.65	3.95	3.96	3.86	4.47	4.24	4.93	4.43
LIPE-AS1	1.41	0.48	0.76	0	0.76	0.68	1.42	4.2	0.84	1.68	0	0.47	0.95	0.73	1.79	1.37	1.82	0.96	0	0	0.65	0	0	1.53	0.11	0	0.38	0.66	0.15	1.12	1.35	0.77	1.08	2.93	2.19	1.11	1.01	0.49	1.08	1.32	1.26	0.73	0.61	1.18	0	0	2.43	1.54	0.04
IL17RE	4.91	5.33	5.59	6.09	5.16	5.48	4.25	5.12	5.47	5.25	4.99	5.41	5.81	5.58	5.13	2.39	5.27	5.04	5.27	4.28	2.51	5.73	4.45	5.84	4.97	5.49	5.77	5.27	5.09	4.04	5.14	5.46	4.95	3.71	5.22	4.04	3.98	5.03	4.62	3.12	5.95	5.27	3.89	5.2	3.36	2.67	2.43	2.45	3.64
ROMO1	4.97	4.43	4.09	4.65	5.21	4.7	4.62	5.47	5.18	5.32	4.45	4.42	4.56	4.38	4.61	4.09	5.52	4.84	4.59	4.64	5.11	4.26	4.24	4.43	6.98	4.91	4.6	4.55	4.42	4.36	4.05	5.2	4.5	4.89	4.88	4.79	4.47	4.54	4.32	4.89	4.67	4.46	5.07	4.34	4.66	4.13	7.31	4.55	4.31
RGS11	3.53	2.21	2.88	2.88	4.08	3.44	2.51	4.09	3.75	3.53	2.45	3.34	3.07	3.55	3.64	0.97	4.94	4.41	3.27	2.97	6.01	2.96	4.14	3.49	0	3.37	2.38	3.99	3.12	2.07	5.21	3.68	3.52	3	1.38	3.79	2.62	3.82	4.46	4.3	2.62	3.96	2.75	3.41	1.28	2.88	1.43	0	0
CSRP1	7.58	7.01	7.34	7.64	7.76	7.31	6.95	7.1	7.94	7.63	7.67	7.63	7.38	7.28	7.63	6.44	7.79	7.66	7.51	7.44	7.09	7.37	7.47	7.61	7.43	7.65	7.31	7.56	7.22	7.42	7.5	7.83	7.14	7.41	6.9	7.76	7.2	7.59	7.53	6.97	7.4	7.13	7.39	7.3	7.08	7.08	7.31	6.97	6.66
AC022893.1	3.61	2.37	3.37	2.07	3.08	3.19	2.62	0	2.42	3.47	4.01	2.45	2.25	3	2.87	0.23	3.67	2.14	2.59	2.12	1.85	2.98	3.33	2.73	2.43	2.67	2.25	3.39	2.52	3.1	4.97	2.77	3.3	4.58	2.61	4.3	1.54	3.63	3.78	2.03	2.44	3.45	4.35	3.68	0	3.65	2.43	0.91	2.15
FAF2	5.95	5.98	6.25	6.11	6	5.92	6.64	5.8	5.73	5.66	6.08	6.09	6.28	6.07	6.16	6.16	5.43	5.87	6.19	6.19	6.7	6.28	6.18	6.12	5.28	6.03	6.16	5.96	6.06	6.18	6.17	6.11	6.18	4.77	6.03	5.84	6.75	6.17	5.91	6.18	5.85	5.96	5.69	5.91	7.09	6.44	5.34	6.83	6.87
MYH7B	4.78	4.66	4.75	4.88	4.03	4.32	4.19	4.81	4.37	4.23	4.48	4.48	4.75	5.26	4.2	3.8	5.52	4.12	4.44	3.85	4.62	4.87	4.31	3.9	2.43	3.69	4.79	4.69	4.57	3.95	4.89	3.9	3.96	3.59	3.78	3.41	4.16	4.49	3.8	4.09	4.56	4.73	2.37	4.79	4.55	4.41	1.43	3.34	3.81
GLT8D2	4.2	2.42	4.14	2.9	3.88	3	2.45	3.99	3.89	3.18	3.92	3.56	3.9	3.05	4.37	1.33	3.71	4.13	3.99	5.14	3.85	2.42	4.23	4.71	1.69	3.32	3.02	3.64	3.21	3.3	4.89	4.15	3.49	2.73	2.91	4	3.56	4.6	5.13	3.4	3.35	3.8	2.66	3.21	2.68	3.43	3.43	2.08	1.97
PPAT	3.58	4.67	4.87	3.55	3.83	3.86	4.46	3.57	4.15	3.97	4.17	4.29	4.63	4.53	4.57	4.05	3.02	3.52	4.3	4.18	4.92	4.16	4.12	4.08	3.69	4.26	4.28	3.92	4.14	3.97	4.02	3.81	3.86	3.79	4.34	4.23	5.06	4.19	4.22	5.34	4.46	3.87	3.91	4.39	4.25	4.77	2.43	5.13	4.79
CSRP2	5.25	6.11	5.78	5.46	5.08	5.17	6.17	6.14	5.71	5.63	5.16	5.17	5.63	6.09	6.02	1.97	4.84	5.3	5.7	4.93	5.07	5.53	5.13	5.65	6.27	5.35	5.71	5.16	5.72	4.97	5.4	5.1	4.76	5.54	6.21	5.44	5.93	5.3	5.03	6.88	6.2	5.1	4.83	4.86	6.09	4.5	5.34	4.59	5.09
RGS12	7.31	6.56	6.61	6.78	7.28	7.02	7.23	6.79	7.23	6.94	6.88	7.1	6.52	6.39	6.76	5.92	6.7	7.09	6.72	7.39	5.41	6.55	6.85	6.92	7.13	6.8	6.59	6.58	6.73	6.31	6.79	7.36	7.07	6.19	6.4	6.56	7.63	6.84	6.58	6.56	7.06	6.82	6.29	6.98	6.66	7.35	4.24	5.95	7.46
CTRC	0	0	0	0	0	0	0.22	0	0	0	0	0	0	0	0.65	0	0	0.22	0	0	0.65	0	0	0	0.11	0	0	0	0	0	1.07	0	0	3.11	0	0.6	0	0	0	0	0	0	0	0	0	2.03	0	0	0
SAMD4B	6.98	6.76	7.01	7.16	6.86	6.84	6.8	6.59	6.73	6.53	6.66	6.91	7.05	6.88	7.06	7.05	6.69	6.99	6.88	6.85	7.43	6.89	6.92	7.09	6.43	6.84	6.87	6.96	6.86	7.01	7.08	7.16	7.33	5.94	6.48	6.41	7.13	7.12	7.15	6.82	7.19	7.09	6.39	7.01	6.86	7.03	5.02	6.93	6.87
TRPC7-AS1	1.61	0	0	0	1.53	2.19	0	0	0.84	0.32	2.48	1.82	0.04	0	0	0	1.5	1.91	0	0.86	0	1.24	1.99	0	0	1.2	0.11	0	2.44	0	0	0	0.49	1.58	0	0.6	0	0.87	0	0	0	1.89	0.97	1.18	0	0	0	0.84	0
KDM3A	5.8	6.63	6.69	6.35	5.64	5.77	6.58	5.63	5.76	5.69	5.72	6	6.3	6.19	6.15	6.67	5.58	5.54	6.31	6.28	6.85	6.17	6.19	6.23	5.28	6.1	5.93	6.23	6.09	6.4	6.5	6.05	6.15	5.05	6.02	5.9	6.91	6.15	6.11	6.52	6.58	6.16	5.17	6.01	6.65	7.1	5.02	6.43	6.6
ESRRAP1	2.45	2.05	2.53	2.95	2.7	2.62	1.69	2.03	2.46	2.27	2.92	2.62	2.34	2.87	2.66	3.54	2.31	2.59	2.38	2.13	0.29	2.37	2.05	1.95	0	1.85	2.48	2.37	2.56	1.99	1.59	1.89	0.98	1.76	2.31	1.6	1.71	1.86	2.47	1.64	2.85	2.45	1.9	2.69	2.05	1.59	0	0.86	2.37
PLXNB3	2.84	2.07	2.67	2.95	2.83	2.81	2.92	1.75	2.87	2.47	2.42	2.96	2.72	3.7	3.7	1.23	3.26	2.69	2.41	3.1	6.51	2.27	3.37	3.22	0	1.56	3.13	3.24	2.27	2.7	4.75	3.18	3.42	0.73	0.23	0.79	2.43	3.07	2.67	4.54	2.37	3.15	0.38	3.7	2.41	5.03	1.43	3.74	1.89
CIB2	3.45	3.3	3.53	3.79	3.55	3.65	2.83	5.96	3.58	1.76	2.36	3.9	3.88	3.7	3.43	4.13	2.75	3.88	3.85	4.08	3.41	2.6	3.48	4.15	2.43	2.81	2.9	2.71	3.47	2.61	3.99	4.55	4.54	2.32	3.08	2.38	3.62	2.21	4.47	1.83	3.5	3.89	3.47	3.01	2.49	2.49	3.02	4.83	3.2
ELAVL1	6.44	6.42	6.45	6.68	6.61	6.42	6.56	6.33	6.64	6.56	6.48	6.52	6.54	6.6	6.62	6.48	6.26	6.6	6.48	6.48	6.86	6.65	6.5	6.53	6.24	6.59	6.47	6.64	6.52	6.62	6.39	6.51	6.41	5.98	6.41	6.39	6.51	6.61	6.6	6.72	6.6	6.36	6.29	6.43	6.09	6.33	5.24	6.41	6.33
FASTK	7.14	6.89	6.72	7.32	7.35	7.19	6.93	7.3	7.13	7.06	6.94	6.88	7.18	7.08	7.06	6.94	7.72	7.21	7.02	7.08	7.68	7.08	6.75	7	7.74	6.96	7.08	7.04	6.94	7	6.81	7.29	6.95	6.21	6.74	6.8	6.76	6.94	7.02	7.23	7.03	6.99	6.69	6.89	6.8	6.68	6.34	7.11	6.76
DTX2P1-UPK3BP1-PMS2P11	1.06	1.41	1.78	1.1	1.82	1.2	0.98	1.41	1.51	1.58	0.89	1.3	1.23	1.16	0.7	1.66	0.9	1.11	1.5	1.53	1.96	1.41	1.07	2.09	0.09	0.42	1.87	1.33	1.39	1.44	2.23	1.53	1.71	0.4	1.45	1.07	1.75	0.97	0.81	2.03	1.66	1.47	0	1.58	1.41	1.9	0	0.99	1.62
AP001922.5	2.18	0	0.42	0.58	0.03	0	0	0	0	0.51	0.29	0.58	0	0	0	0	0.5	0.05	0.24	0.27	0	0	0	0.57	0.11	0.39	0.49	1.16	0.15	0	0	1.15	0.37	0	0.06	0	0	0	0	0	0.59	0	0	0	0	0	0	0	0
AL049872.1	2.79	3.03	2.53	2.86	2.73	2.58	3.03	2.26	2.46	2.07	2.41	2.38	2.61	2.51	2.1	2.81	2.41	2.96	2.47	2.57	2.33	2.83	2.72	2.82	3.5	2.77	2.68	2.45	2.64	2.82	3.44	3.12	3.07	2.03	3.45	2.75	2.65	2.25	2.5	3.16	2.83	2.72	2.74	2.27	2.11	2.47	3.24	3.01	2.4
KBTBD6	3.92	5.02	5.12	4.02	4.2	4.68	5.07	4.86	5.22	5.24	4.9	4.95	5.05	4.94	4.98	4.61	4.48	3.96	4.8	4.33	3.89	4.9	4.72	4.46	4.7	4.88	4.98	4.55	4.96	4.81	4.32	4.39	3.85	4.69	4.76	4.96	4.57	4.81	4.21	5.07	4.37	4.54	4.67	4.96	4.28	4.7	3.02	5.48	4.59
MYOZ1	2.87	2.78	2.33	2.88	2.3	3.3	2.87	0	3.27	3.58	2.81	3.11	3.15	3.98	3.78	0	3.79	2.93	2.85	2.54	0	2.87	3.01	2.22	3.11	2.48	3.56	3.51	2.99	2.21	3.05	3.18	2.64	2.22	2.58	3.04	2.89	3.39	2.41	0.53	1.92	2.77	2.38	3.11	1.07	0	1.43	1.54	0.42
ST3GAL2	6.04	5.98	6.17	6.37	6.23	6.23	6.69	5.83	6	6.1	6.01	6.05	6.33	6.04	5.74	6.02	5.78	6.21	5.97	6.29	6.29	5.96	6.05	6.33	5.66	5.94	6.19	6.08	5.93	5.89	6.25	6.26	6.05	5.33	5.55	5.42	6.31	5.98	5.9	6.46	6.46	6.01	5.47	6.05	6.12	5.5	3.75	5.75	6.19
RARRES2	6.55	6.11	5.96	6.57	6.8	6.27	6.77	7.46	6.69	6.53	6.24	5.94	6.44	5.97	6.2	5.18	7.18	6.44	6.44	6.7	7.77	5.86	6.02	6.19	7.38	6.17	6.03	6.36	5.79	6.06	5.98	6.49	5.84	6.12	6.44	6.44	6.46	6.27	6.4	5.52	6.6	6.02	6.29	6.09	6.72	6.3	9.21	6.91	6.15
AC008659.1	0	0	0	0	0	0	1.14	0	0	0	0	0	0	0	0	0	0	0	0	0	0	0	0	0	0	0	0	0	0	0	0	0	0	0	0	0	0.43	0	0	0	0	0	0	0	0.63	0	1.43	0	0
IGKV3-11	2.9	0.15	0	0	0	2.13	0	0	2.85	1.77	0.11	1.8	0.44	1.34	0.88	0	0	4.6	0.99	3.62	0.83	0	3.1	2.85	0	5.75	3.21	0	0	5.81	4.74	4.18	0.53	0	0	1.87	2.79	3.74	0.54	4.52	0	2.92	0	0	3.51	5.54	0.43	1.4	0
PDCD2	6.12	6.31	6.42	6	6.11	6.11	6.42	6.57	6.39	6.44	6.33	6.22	6.15	6.23	6.5	6.34	5.85	6.03	6.37	6.35	5.9	6.23	6.36	6.48	6.5	6.19	6.22	6.1	6.2	6.23	6.27	6.01	6	5.93	6.59	6.16	6.18	6.28	6.13	6.43	6.1	6.02	6.21	6.25	6.41	6.31	6.34	6.42	6.19
SHISAL1	1.09	0	0.08	0.44	0.69	1.73	0	0	0.76	0.1	1.22	0.9	1.5	0	1.26	0	0.82	0.86	0.82	1.65	4.45	0	1.82	1.57	0	2.17	0.88	1.88	0.15	0	2	1.15	0	0	0	0.11	0.43	0.49	0	1.32	0.59	1.23	0.61	0.87	1.77	1.42	3.02	0	0
ZFAT	5.29	4.64	4.58	5.21	5.32	5.93	5.7	5.19	4.32	4.2	5.91	5.53	4.76	4.73	4.62	4.63	4.11	5.85	4.79	5.13	4.31	5.49	5.55	4.18	3.11	5.53	5.27	4.96	5.73	4.62	5.2	4.71	5.33	4.34	3.94	4.17	4.99	4.44	4.51	3.99	4.09	5.8	4.19	4.92	4.68	3.83	4.02	4.52	4.18
AC096541.1	1	0	0.35	0	0.25	0	1.22	0	0	0	0	0.23	0	0	0	0	0.82	1.86	0	0	1.78	0	0.1	0	0	0	0	0	0.5	0	1.31	0.26	1.49	0.41	0	0.11	1.48	0.75	0.5	0	0	0	0.97	0	1.28	0	0	0.84	0.31
AC020915.1	0	0	0.26	0	0.03	0.15	0	0	0	0	0	0	0	0	0.09	0	0	0	0	0	0.33	0	0	0	0	0	0	0	0	0	0	0	0	0	0	0	0	0	0	0.53	0	0	0	0	0	0.02	0	0	0
TMEM170A	5.08	5.71	5.67	5.5	5.04	5.13	5.81	4.9	5.49	5.73	5.5	5.45	5.51	5.62	5.87	5.6	5.24	4.91	5.73	5.36	4.98	5.76	5.29	5.28	5.17	5.66	5.61	5.53	5.71	5.89	5.29	4.98	5.07	5.17	5.73	5.61	5.75	5.58	5.58	6.17	5.37	5.06	5.48	5.71	5.59	5.44	2.5	5.75	5.58
AL590764.1	0.26	0	0	0	0.25	0	1.14	0	0	0	0	0	0	0	0	0	0	0.37	0	1.34	0	0	0	0	0.11	0	0	0	0	1.8	1.81	1.26	0	1.41	0	0.38	1.01	0.34	0	1.24	0	0	0	0	0	1.32	2.43	0.68	1.77
FRYL	5.39	6.07	6.52	5.46	5.56	5.41	6.31	6.21	5.87	6.03	5.62	5.7	6.04	6.02	6.03	6.19	5.44	5.33	5.86	5.83	5.81	5.88	5.93	5.9	5.89	6	5.74	5.81	5.63	6.29	6.18	5.61	5.89	6.08	6.03	6.12	6.48	6.11	5.9	5.87	6.05	5.58	5.8	6.05	6.49	5.7	5.43	6.03	6.55
PDCD1	0.55	0	0	0	0.35	0	1.62	0	0.76	0.6	0	0.63	0	0	0.09	0	0	1.63	0.24	3.13	0	0	0.73	0	1.11	0.48	0.32	0	0	3.37	3.5	2.31	2.08	0	0	0.88	2.11	0.69	0.44	3.34	0	1.48	0	0.03	2.72	4.66	2.02	0	4.43
TMSB4Y	1.18	2.71	2.9	0.71	2.14	0	0	0.99	2.56	2.37	0	2.39	0	0	2.73	1.65	0	0	2.53	1.41	0	2.3	1.87	2.82	0	1.91	0	2.11	2.15	1.46	2.1	1.15	1.37	2	3.36	0	0.01	2.45	2.37	0.78	2.96	0	2.26	2.14	0	0.47	0	1.4	0
ANXA9	6.01	5.62	6.25	5.87	5.95	6.14	3.9	1.99	6.06	5.93	6.28	6.03	5.79	6.15	5.53	4.93	6.16	6.22	5.65	5.35	2.13	6.22	5.92	6.6	5.78	5.96	5.83	6.11	6.06	5.46	4.67	4.97	5.58	4.32	5.87	5.21	4.39	5.71	5.24	5.07	6.05	6.09	5.66	5.97	3.59	2.32	0	5.88	3.87
MYOZ2	0	1.03	0.82	0	0.61	1.37	0	0	1.69	1.68	2.04	2.23	0.04	2.04	1.84	0	0.5	0.86	0.38	0.27	0	2.52	1.91	2.28	0	1.85	1.18	1.93	1.94	0.8	2.07	0.62	0	2.32	0.06	0.11	0	1.81	1	1.32	0.47	1.64	1.89	1.31	0	0	0	0	0
PMEPA1	6.75	5.43	5.29	5.41	7.43	6.77	7.5	7.78	6.8	6.91	6.55	6.57	5.74	6.17	6.64	4.64	7.28	6.36	6.34	7.04	7.54	6.2	6.78	5.33	6.39	6.63	6.29	7.02	6.27	6.63	6.64	8.13	7.39	6.35	5.23	7	7.65	6.99	6.7	5.97	5.07	6.49	6.8	6.68	7.13	7.26	5.68	5.77	7.07
TSEN2	4.52	5.09	5.34	4.83	4.67	4.63	4.29	4.78	4.67	4.7	4.82	4.79	5.05	5.09	4.62	5.11	4.57	4.67	4.73	4.78	3.75	5.11	4.97	5.06	3.57	4.6	5.23	4.75	4.96	4.75	4.87	4.99	5.07	4.28	4.73	4.64	4.64	4.79	4.9	5.06	4.98	4.74	3.86	5.08	4.53	4.33	3.75	4.81	4.1
CROCCP2	6.91	6.75	6.65	6.96	7.19	6.44	6.14	5.9	6.55	6.31	6.68	6.39	6.78	6.74	6.62	6.72	6.64	6.82	6.44	6.59	6.28	6.77	6.24	6.98	6.62	6.63	6.65	6.38	6.47	6.12	6.63	6.81	6.27	5.94	5.77	6.09	6.51	6.51	5.95	6.18	6.7	6.82	5.31	6.8	5.75	6.12	3.43	5.44	6.31
ERMAP	4.84	4.99	5.23	5.4	4.84	5.08	5.26	4.23	4.41	4.59	4.82	4.91	5.15	5.12	4.8	5.58	4.63	4.88	4.86	4.88	4.23	5.3	4.87	5.09	3.43	5.12	5.09	5	5.12	4.69	5.14	5.04	4.98	3.27	4.29	4.51	5.09	4.71	5.05	4.66	5.08	4.91	3.8	4.9	4.63	4.82	1.43	5.64	5.18
FRG1CP	5.14	5.11	5.39	3.74	5.33	4.59	4.76	5.96	5.36	5.63	4.89	5.2	4.89	4.87	5.51	2.46	5.53	4.56	4.37	4.88	5.94	4.8	5.36	5.07	6.44	4.58	4.79	5.43	4.89	5.13	5.29	5.19	5.22	6.26	5.83	5.8	5.67	5.54	5.08	5.04	5.31	4.82	5.96	5.62	4.09	6.22	5.48	5.58	4.72
HIC2	4.92	4.21	4.27	4.71	4.7	4.49	4.51	3.78	3.92	3.73	4.7	4.53	4.14	4.68	4.9	4.71	4.49	4.34	4.56	4.36	4.03	4.51	4.61	3.42	2.92	4.52	4.4	4.88	4.5	4.81	5.41	4.39	4.58	2.87	3.54	3.91	4.91	4.44	4.78	4	4.62	4.86	2.84	4.66	4.22	4.1	2.43	4.27	4.23
FADD	4.11	3.12	3.25	3.91	4.32	4.14	4.43	3.47	3.86	3.29	3.66	3.91	3.69	3.07	3.76	3.21	2.89	4.3	3.71	4.03	3.55	3.67	3.64	3.94	3.69	3.83	3.7	3.16	3.77	3.12	3.53	4.65	3.78	3.36	2.67	2.92	3.81	3.39	3.64	3.57	3.12	3.49	3.05	2.95	3.77	3.26	3.75	4.47	3.83
TTC21B-AS1	0	0	0	0	0	0	3.4	0	0	0.32	0	0	0	0.55	0	0	0	0	0	0	4.86	0	0	0	0.11	0	0	0	0	0	0	0	0	2.66	0	0.38	6.05	0	0	0	0	0	0.38	0.11	5.11	0	0	0	5.75
ZDHHC4	5.32	5.17	5.16	5.34	5.32	5.22	5.26	5.6	5.29	4.87	5.3	5.14	5.39	5.16	5.17	5.27	5.14	5.25	5.29	5.29	4.86	5.19	5.24	5.45	4.92	5.41	5.25	5.08	5.22	5.21	5.08	5.17	5.17	4.79	5.12	5	5.34	5.25	5.28	4.73	5.28	5.17	5.13	4.93	5.43	4.97	6.13	5.88	5
DNM1L	5.9	6.96	7.06	6.56	6.18	6.3	6.1	5.75	6.4	6.38	6.35	6.52	6.85	6.8	6.85	6.99	6.23	5.96	6.74	6.57	6.32	6.8	6.46	6.74	5.99	6.53	6.54	6.68	6.59	6.81	6.44	6.27	6.38	6.19	7.1	6.59	6.67	6.88	6.86	6.2	6.94	6.55	6.56	6.72	6.38	6.78	5.13	6.76	6.38
PLAAT1	1.34	0.59	1.08	0.93	1.35	0	0	0.83	1.76	1.83	0.29	1.23	0	0.45	1	2.57	0.82	0.63	0.82	0.76	0	0.89	0.87	1.13	1.11	0.39	0.38	1.46	0.6	0	1.23	0.45	1.81	0	1.76	0	0	0.75	0	0	0.92	0.89	0	0.69	0	0.15	0	0	0
AGPAT1	4.22	3.66	3.94	4.01	4.08	4.27	3.96	2.78	3.71	3.16	4.35	4.36	3.98	3.61	3.29	4.22	3.33	4.54	3.9	4.02	3.39	3.89	4.26	4.3	3.24	4.03	4.19	3.64	4.19	3.23	4.4	3.59	4.38	1.87	3.05	2.47	3.92	3.17	3.42	3.71	3.89	4.43	2.86	3.44	4.82	4.32	3.11	3.94	4.26
KCNJ14	3.48	2.03	1.7	0.58	2.87	2.06	2.18	3.44	2.76	3.74	2.45	2.06	1.9	2.81	2.84	1.75	2.2	2.14	2.13	2.48	3.37	2.11	1.73	2.5	3.28	2.43	2.72	2.71	2.47	3.21	3.29	2.45	2.19	4.48	1.76	3.04	2.27	1.81	2.31	3.5	2.82	2.6	2.97	3.03	2.18	3.91	0	2.86	1.93
TXN	5.48	5.49	4.84	5.11	5.79	5.53	5.54	5.7	6.01	6.03	5.49	5.39	5.27	5.22	5.61	4.68	5.85	5.54	5.44	5.62	5.64	5.28	5.26	5.13	7.23	5.69	5.38	5.31	5.31	5.61	4.71	5.59	5.19	6.5	5.62	5.87	5.67	5.52	5.41	6.08	5.37	5.21	5.96	5.4	5.74	5.39	8.37	5.44	5.59
AL157931.1	2.36	1.8	1.24	1.55	2.98	1.06	0.29	0	1.65	2.64	0	1.58	0	0.93	2.09	0	0	1.75	2.13	3.26	4.12	2.06	2.87	0.06	0.11	1.3	1.25	1.82	2.29	2.42	3.16	3.74	3.31	1.32	2.91	1.6	3.97	2.88	3.01	1.86	1.22	0.4	1.84	3.02	4.14	2.8	1.43	0.5	4.64
H2BC18	2	4.21	4.52	3.39	1.74	1.96	1.79	0	2.04	1.26	0.09	2.71	2.85	4.48	0.81	0	3.4	3.07	1.24	1.76	1.67	5.36	0.84	2.32	2.65	0.75	0.77	0.88	2.56	1.58	1.12	1.14	1.07	2.51	3.33	1.07	0	1.77	2.37	0.34	1.99	2.08	2.01	0.76	0.99	4.61	2.17	1.27	1.57
LINC00653	1.18	3.37	3.13	2.67	0.61	2.98	2.8	1.57	2.04	2.8	2.61	2.39	3.44	3.78	3	2.45	3.09	2.54	3.44	2.68	2.41	3.07	2.93	3.24	0.11	2.48	3.27	3.05	2.42	2.7	2.84	2.09	2.49	1.87	3.43	2.84	3.4	3.14	2.37	4.09	2.59	2.71	2.26	3.31	2.75	3.94	0	3.9	3.75
PLD4	3.87	3.01	1.08	2.76	4.42	3.15	4.6	0.25	3.54	2.87	2.39	3.17	2.85	1.93	1.79	0.72	0.82	4.42	2.59	4.16	1.65	1.76	3.61	1.67	2.69	3.64	2.79	2.43	1.33	2.26	5.44	4.88	4.04	0	2.48	3.04	4.36	3.39	3.92	3.34	1.65	2.85	0	1.24	3.7	2.9	0	3.67	5.73
ACADSB	6.62	7.37	6.88	6.54	6.3	7.01	5.9	6.69	7.19	6.56	7.5	7.44	6.89	7.04	7.16	7.29	6.46	6.84	7.13	7.06	3.33	7.38	7.1	6.06	5.69	7.31	6.93	6.72	7.45	7	5.6	5.08	5.79	7.55	6.63	6.62	5.87	6.8	6.47	6.57	6.69	7.37	6.91	7.09	6.7	5.67	3.75	6.04	6.33
RPL3P10	0.08	0.23	0.17	0	0	0	0	0	0.12	0.45	0	0	0	0.33	0.19	0	0	0	0	0	0	0	0	0	0	0	0	0	0	0.41	0.65	0.54	0	0	1.14	0.71	0.04	0.24	0.56	1.07	0.41	0	0.13	0.35	0	0	0	0	0
GINS3	2.34	2.61	2.97	2.71	2.44	2.5	3.37	4.71	2.12	3.13	2.12	2.42	2.88	2.73	2.87	2.41	1.82	1.96	2.94	3.61	3.12	2.75	2.66	2.99	2.57	1.78	2.44	2.39	2.6	1.91	3.29	2.4	2.84	2.84	2.73	2.44	2.77	2.45	2.75	3.34	2.47	2.64	0.97	2.4	2.14	3.56	2.43	4.43	3.23
ETNPPL	2.18	2.27	0	0.29	2.73	4.03	1.22	0	2.87	2.56	4.91	2.92	1.57	1.34	2.76	0	0	1.63	2.16	2.04	0	4.4	3.12	0	0	4.07	3.25	1.46	3.61	1.57	0	0	0.81	4.14	0	2.92	0	2.87	0.37	0	0	3.4	2.55	3.29	0	0	0	0	3.39
CFAP45	2.58	1.82	1.82	1.29	2.35	2.65	0	0	2.32	2.68	2.15	2.27	1.29	2	2.61	0	3.26	1.05	2.34	1.54	2.23	2.07	2.27	2.37	2.43	1.71	2.15	2.88	1.82	1.67	3.04	2.91	2.58	3.05	2.34	2.25	0.75	2.52	1.77	0	2.05	2.04	2.93	1.74	0	3.36	2.43	2.14	0.04
EMX1	7.19	6.34	6.93	7.71	6.86	7.44	1.29	2.31	6.82	6.71	7.18	6.97	7.38	6.91	6.73	5.94	7.63	7.14	7.04	6.33	2.23	6.92	6.71	5.73	5.01	7.02	6.66	7.31	6.97	6.88	6.59	5.26	6.44	4.82	6.36	5.93	4.42	7.02	6.93	4.97	6.75	7.47	6.52	7.18	0	3.75	0	3.59	5.12
ARPC2	6.85	6.71	6.7	6.9	7.04	6.69	6.94	6.95	7.08	6.94	6.6	6.65	6.89	6.73	6.81	6.47	7.15	6.9	6.78	7.05	7.58	6.53	6.79	6.93	7.6	6.94	6.64	6.77	6.58	7.06	6.61	7.15	6.89	7.12	6.72	7.14	7.11	6.99	6.77	6.95	7.02	6.49	7.02	6.66	7.07	7.2	9.45	6.95	6.92
IFFO1	6.28	5.01	4.78	5.26	6.1	6	6.6	5.93	5.77	5.67	5.84	5.72	5.44	5.73	5.97	6	6.29	6.19	5.26	6.4	6.34	5.04	6.03	4.77	4.57	5.57	5.63	5.85	5.67	6.42	6.58	6.37	6.17	4.71	4.63	5.57	6.37	6.05	6.05	5.39	4.6	6.01	4.59	6.07	6.16	6.63	5.43	5.88	6.39
ITGA8	5.32	5.06	6.61	5.78	5.01	5.92	5.88	6	6.59	6.86	5.58	5.91	5.31	6.2	6.46	3.57	6.89	5.47	6.11	5.22	2.58	4.83	6.38	5.82	5.79	5.71	5.58	6.53	5.52	5.51	6.14	6.19	5.27	6.18	5.28	6.1	6.1	6.89	5.67	4.96	5.53	6.02	6.12	5.94	5.06	3.65	1.43	3.99	5.45
TBC1D22A-AS1	0	0.73	0	0	0.25	0	0	0	1.04	1.78	0	0	0.04	0	0	0	0.09	0.22	0	0.27	0.33	0	0	0	1.69	0.71	0	0.98	0	1.61	1.63	0	0	2.73	1.48	2.08	0.43	0.69	0	1.6	1.22	0.27	2.55	1.03	0	0	0	0	0
CCDC174	5.57	5.91	5.9	5.66	5.66	5.64	5.54	5.89	5.82	6.05	5.73	5.82	5.83	5.83	6.05	5.96	6.32	5.58	5.79	5.74	5.33	5.7	5.82	5.81	5.5	5.83	5.79	5.99	5.79	6.22	5.93	5.63	5.61	6.64	6.18	6.29	5.62	6.05	6	5.95	5.85	5.71	6.25	5.89	5.09	5.42	1.43	5.22	5
AC245060.2	0	0	1.15	1.94	0.35	0	0	0	0	0	0	0.14	1.06	0	0	0.54	0	0	0	0	0	0	0	0.59	0	0.09	0.27	0	0	0	0.27	0.11	0.63	0	0	0	0	0	0.12	0	0.61	1.43	0	0.72	0	0	0	0	0
ASIC1	2.41	5.06	2.83	4.09	2.25	2.33	0.35	2.47	3.13	2.47	2.83	3.85	4.21	2.4	2.58	5.26	2.09	2.69	2.75	3.61	3.39	4.64	2.59	1.92	0.11	3.39	3.36	2.32	5.15	2.34	3.18	2.74	2.74	0.73	2.01	2.38	0	2.45	2.91	5.4	3.33	2.79	0.97	2.81	0.28	3.56	1.43	4.45	0.18
SLC41A1	6.66	5.75	6.16	6.54	6.17	6.82	6.12	6.13	6.08	5.64	7.03	6.81	6.3	5.71	6.06	6.3	5.14	6.72	6.28	6.57	6.44	6.43	6.79	6.2	5.11	6.77	6.36	6.21	6.74	6	5.87	6.02	6.52	5.33	4.98	5.55	6.24	6.1	5.87	5.45	6.2	6.42	5.52	6.16	5.74	6.26	4.02	7.17	6.34
AC010328.1	0	0	0	0	0	0	0	0	0.1	1.42	0	0	0	1.1	0.55	0	0	0	0	0	0	0.3	0	0	0.11	0	0	0	0	0	0	0	0	3.32	0	0.79	0.16	0	0	0	0	0	1.5	0.95	0	1.69	0	0	0
FMO2	5.1	5.43	5.77	5.07	3.55	4.31	5.67	6.98	5.32	4.61	4.58	5.66	5.97	5.41	4.39	0.23	2.67	4.7	5.55	4.29	1.78	5.54	5.57	4.84	3.11	5.23	5.88	4.52	4.38	4.41	5.33	4.81	4.95	5.42	5.02	4.78	5.1	4.96	6.36	3.73	5.16	4.7	2.74	5.03	6.09	4.83	5.48	1.11	7.05
TAFA1	0	0.48	0	0	0	0	0	0	0.69	1.9	0	0.77	0	1.23	0.26	0	0	0.37	0	0	0	0	0.95	0	0.11	1.3	0.79	0.39	0.15	0	1.5	0.26	1.49	0.73	0.06	0.79	0.3	1.25	0	0.4	0	0	0	0.95	0	0	0	0.5	0
RUBCNL	2.87	1.73	2.01	1.29	2.87	1.44	2.18	0.25	2.8	2.68	2.5	2.53	3.17	1.34	1.34	0	0.5	3.41	2.56	4.02	3.68	1.24	3.16	1.25	1.11	2.67	2.22	2.32	1.08	6.73	3.9	3.6	2.66	0.41	0	3.96	3.5	2.3	3.34	3.75	1.33	1.6	1.38	1.37	3.14	4.87	3.75	3.22	2.55
TMPRSS5	1.95	1.82	2.48	2.79	1.96	2.3	2.85	2.71	1.69	2.32	2	1.3	2	1.73	1.34	1.23	2.09	1.37	1.82	1.48	0.91	1.3	1.91	1.67	0.11	1.39	1.75	1.98	1.5	1.91	2.6	0.62	1.61	0	0	0.96	3.18	1.63	1.56	0.66	2.4	2	1.26	2.11	1.91	0.26	0	0	2.7
STXBP5-AS1	1.41	1.43	2.18	1.12	1.14	1.59	3.16	2.57	1.89	2.04	1.54	1.3	2	2.59	2.63	1.04	2.1	0.97	2.17	2.24	4.11	1.37	1.69	3	0.11	1.78	1.96	2.32	1.5	2.38	2.73	0.91	1.55	3.94	1.52	1.88	1.8	2.12	1.62	1.99	1.96	2.04	1.71	2.04	1.68	3.55	0	0	1.37
LINC02361	1.84	3.26	3.64	3.48	2.96	2.3	2.87	0	2.52	2.37	2.32	3.02	2.83	3.2	2.76	0	3.2	2.51	2.47	2.88	2.13	2.65	2.8	3.71	1.11	2.48	2.96	2.77	2.73	2.38	3.57	3.31	3.21	1.41	3.58	2.44	2.89	2.56	1.44	2.24	3.58	3.12	1.38	2.78	2.89	2.02	0	0	1.58
ASIC2	1.67	2.24	2.88	3.41	2.08	2.19	0	0	1.91	2.51	1.36	1.9	2.13	1.85	1.26	4.11	1.82	1.91	3.07	1.81	0	2.04	1.87	4.37	3.69	1.39	2.04	2.24	1.9	1.46	2.1	3.09	3.94	2.73	3.36	2.44	0.43	1.56	2.89	2.16	4.29	2.37	4.05	2.37	0	0	0	4.52	0
PCOLCE2	6.42	0.1	3.56	1.58	5.33	6.32	6.75	7.39	6.15	5.84	6.44	5.91	1.29	5.3	6.48	1.49	6.97	6.19	5.95	5.62	4.75	4.86	6.43	2.73	5.01	5.54	4.72	6.56	5.82	5.96	6.02	4.21	5.02	5.97	3.85	6.39	5.46	6.86	6.51	2.2	3.92	6.08	6.72	6.27	6.42	4.74	8.66	5.44	5.12
VPS26C	6.39	6.13	6.48	6.64	6.33	6.35	6.43	5.8	6.26	5.87	6.6	6.53	6.26	6.1	6.31	6.6	5.88	6.47	6.45	6.56	6.48	6.45	6.58	6.56	6.17	6.37	6.38	6.31	6.55	6.3	6.25	6.16	6.21	5.96	5.65	5.86	6.62	6.25	6.43	6.14	6.22	6.41	5.85	6.13	6.38	6.48	5.43	5.85	6.74
SAE1	6.35	5.81	6.03	6.34	6.35	6.13	6.34	6.87	6.31	6.17	6.08	5.99	6.01	5.99	6.21	6.18	6.19	6.23	5.99	6.41	6.28	5.85	6.16	6.29	5.95	6.01	6.06	6.17	5.94	6.17	6.11	6.46	6.13	5.44	5.49	6.11	6.34	6.12	6.26	6.34	6.29	6	5.76	5.98	6.04	6.02	6.64	6.24	6.22
TAFA2	0.41	2.73	2.62	1.12	0.76	0.68	1.22	2.12	1.52	1.42	1.74	1.1	2	2.73	2	1.45	1.31	0.22	2.13	1.54	2.03	2.62	1.1	2.19	0	1.56	1.6	0.98	1.73	1.8	2.12	1.45	0.61	2.8	2.7	1.6	2.2	1.56	2.37	2.24	2.1	1.34	2.26	1.43	1.58	2.12	1.43	1.72	1.85
USP46	4.67	5.5	6.08	4.94	4.73	5.41	4.68	4.28	5.37	5.25	5.7	5.6	5.45	5.6	6.03	4.58	5.42	4.96	5.66	5.22	4.54	5.67	5.78	5.85	4.69	5.45	5.34	5.75	5.73	5.5	5.68	4.52	4.99	5.33	5.36	5.26	4.84	5.83	5.35	5.03	5.65	5.6	5.21	5.69	4.39	4	3.75	4.8	4.78
MYO9A	6.14	7.25	7.42	6.78	6.23	6.25	7.03	5.87	6.6	6.59	6.4	6.66	7.15	7.21	6.89	6.88	6.14	5.99	6.83	6.04	5.4	7.15	6.55	6.73	6.84	6.89	7.13	6.82	6.93	6.74	6.53	6.46	6.38	6.66	7.31	6.91	7.19	6.66	6.53	7.02	7.23	6.35	6.35	6.75	6.74	6.53	4.89	6.13	7
RBMS3-AS2	0.09	0.07	0.44	0	0	0.68	0.3	2.43	1.42	0.43	0	0	0	0.7	0.01	0	1.09	0	0.24	0	1.72	0	0	0	0.11	0.31	0.23	0.26	0	0.23	2.12	0	0	0.76	0	0.7	0.16	0	0.37	1.38	0	0	0.61	0	0	0.61	0	0	0
NOP53-AS1	0	0	0	0	0	0	0.35	0	0	0	0	0.23	0	0	0	0.49	0.5	0	0.09	0	0	0	0	0	0	0	0	0	0	0	0	0	0	0	0	0	0	0	0	0.24	0	0	0	0	0	0.37	0	0	0.18
MAP2K2	7.03	6.8	6.59	7.34	7.08	6.95	6.77	7.35	6.91	6.89	6.72	6.77	6.96	6.83	6.83	6.86	7.22	7.13	6.7	6.91	6.87	6.73	6.65	6.89	7.61	6.84	6.79	6.86	6.73	6.89	6.82	7.1	6.9	6.3	6.81	6.74	6.75	6.74	6.81	6.96	7.1	6.85	6.55	6.73	6.46	6.65	7.03	6.17	6.75
PRKCQ	3.69	5.91	5.87	5.77	4.3	4.17	3.75	0	4.39	3.47	4.24	4.75	6.25	6.02	4.55	1.18	3.31	3.41	5.25	4.22	2.75	6.21	4.7	4.36	3.81	5	5.76	4.87	5.44	4.25	4.73	5.62	5.2	4.56	5.58	4.59	4.32	3.97	4.23	5.25	5.68	4.59	3.71	4.56	2.55	4.07	0	2.72	3.82
AC106782.5	0	1.03	0.42	0.29	0	0	0.8	0	0.69	0.1	0	0.1	0.85	0.81	0.26	0	0.82	0.37	0	0.76	0	0.52	0.69	0.48	0	0	0.25	1.32	0.27	0.67	1.31	1.36	0.71	0	0.38	0	0.75	0.34	0.72	1.07	0	0.64	0	0.69	0.14	0.15	0	0	0.81
OSTCP4	0.34	0.73	0.53	0.76	1.08	0.62	1.39	1.06	1.32	1.04	0.53	1.06	1.17	0.69	1.41	0.57	0	0.69	1.16	1.12	1.85	1.07	1.21	1.06	1.43	1.2	0.65	0.32	0.82	0.38	0.76	1.15	0.86	1.22	1.1	0.88	0.89	0.34	0.96	1.47	0.33	0.73	0.26	0.24	1.07	0.77	2.75	1.89	1.28
IFFO2	6.53	4.72	5.03	5.16	6.07	5.64	5.63	4.84	5.71	5.06	5.85	5.71	5.44	4.77	5.24	3.66	4.65	6.07	5.48	5.78	6.5	5.1	5.84	6.28	4.92	5.51	5.24	5.44	5.73	5.4	6.06	5.77	6.32	3.62	4.34	5.54	6.09	5.58	5.72	4.75	5.23	5.59	4.48	5.69	4.98	4.56	3.75	6.16	6.63
AC019181.1	1.18	1.87	2.81	1.64	0.9	2.26	0	0.47	1.84	1.76	1.29	1.63	2.37	1.98	1.61	1.41	3.14	1.3	0.72	0.27	0.13	2.07	1.3	2.09	0.11	2.14	2	2.11	1.82	1.46	1.35	1.45	1.77	2.11	2.23	2.11	0.3	1.75	0.61	0.53	1.87	2.17	2.26	2.62	0	0	0	0.29	0
ANKRD20A11P	1.66	3.15	2.77	1.41	2.26	1.99	1.63	4.73	3.19	3.17	0.64	2.75	2.51	2.17	3.22	0	3.95	3.01	2.81	2.34	0	2.85	0.71	2.61	2.75	3.66	2.85	1.76	1.51	3.53	3.88	1.98	1.2	5.85	3.7	5.21	2.41	3.16	2.55	4.84	3.51	0.87	4.57	3.07	0.63	2.44	1.43	0	3.14
RNGTT	4.03	4.67	5.11	3.99	4.17	4.06	4.64	4.61	4.4	4.51	4.5	4.38	4.71	4.64	4.89	5.48	3.82	4.07	4.77	4.54	4.24	4.52	4.69	4.42	4.11	4.84	4.55	4.45	4.61	5.64	4.69	4.19	4.42	3.85	4.62	4.62	4.99	4.71	4.66	5.09	4.37	4.21	4.31	4.4	5.04	5.45	4.02	4.95	4.97
TPST2	6.25	6	6.02	6.32	6.35	6.77	5.41	5.66	6.65	6.61	6.31	6.46	6.34	6.34	6.92	6.81	6.55	6.38	6.56	6.16	5.71	6.26	6.24	6.25	6.06	6.87	6.74	6.95	7.27	6.48	5.92	6.04	6.19	5.13	5.62	5.95	5.82	6.56	6.49	5.26	6.2	6.66	6.07	6.69	5.31	5.6	6.64	5.55	5.91
EIF3LP1	0.48	0.1	0.46	0.76	0	0.44	0	0.83	0.52	0.6	0.74	0.77	0.85	0.81	0.67	0.45	0	0.63	0.5	0.6	0	0.24	0.59	0.48	0.69	0.39	0.84	0.07	0.5	0.91	0	0.54	0	1.11	0.14	0.6	0.54	0.87	0.08	0.4	0.47	0.73	0	0.48	0.82	0	2.43	0.59	0.68
CCDC162P	2.9	3.1	1.08	1.58	2.57	3.62	1.29	0.47	3.27	3.51	4.72	3.84	3.23	2.71	3.07	0.03	0.82	2.66	2.77	2.73	2.97	3.77	3.6	0.25	1.69	4.12	4.24	2.56	3.98	2.94	2.48	0.62	2.23	3.87	0.76	2.44	1.8	3.17	1.56	1.32	1.01	3.74	1.89	3.29	1.14	2.4	1.43	0	2.04
[truncated: 22,706 more rows]
[truncated: 74 more columns]
