# Supplementary material for: Mitochondrial complex I promotes kidney cancer metastasis
Source: Nature. 2024 Aug 14;633(8031):923–31. doi: 10.1038/s41586-024-07812-3 (PMC11424252; doi:10.1038/s41586-024-07812-3)
Supplement: Supplementary file 5 — Metabolomics of patient tissues [file 41586_2024_7812_MOESM5_ESM.xlsx]

## Sheet: DT3final
Supplementary Data Table 3: Metabolomics of Patient Tissues
		HMDB ID	HMDB0000060	HMDB0003243	HMDB00201	HMDB0000034	HMDB0000050	HMDB0000045	HMDB0000448	HMDB0006557	HMDB0001432	HMDB0001517	HMDB0000161	HMDB0000462	HMDB0000019	HMDB0000510	HMDB0000194	HMDB0001851	HMDB0000517	HMDB0000052	HMDB0000044	HMDB0000168	HMDB0006483	HMDB0000784	HMDB0006115	HMDB0001870	HMDB0033871	HMDB0000043	HMDB0001252	HMDB0001008	HMDB0000030	HMDB0249243	HMDB0000039	HMDB0001964	HMDB0001847	HMDB0000062	HMDB0002250	HMDB0005066	HMDB0100846	HMDB0005065	HMDB0000824	HMDB0002013	HMDB0000705	HMDB0000791	HMDB0013130	HMDB0000033	HMDB0001564	HMDB0000619	HMDB0060460
		KEGG ID	C00164	C00466	C02571	C00147	C00212	C00020		C00498	C00179	C04677	C00041	C01551	C00141	C00956	C01262	C00532	C00062	C03406	C00072	C00152	C00402	C08261	C00261	C00180	C15562	C00719	C00576	C00500	C00120	C03690	C00246	C01481	C07481	C00318			C02990		C03017	C02862		C02838		C00386	C00570	C00695	C01015
Patient ID	Tissue Type	Diagnosis	Acetoacetate	Acetoin	Acetylcarnitine	Adenine	Adenosine	Adenosine monophosphate	Adipate	ADP-glucose	Agmatine sulfate	Aicar	Alanine	Allantoin	alpha-Ketoisovalerate	Aminoadipate	Anserine	Arabitol	Arginine	Argininosuccinate	Ascorbate	Asparagine	Aspartate	Azelate	Benzaldehyde	Benzoate	Benzylamine	Betaine	Betaine aldehyde	Biliverdin	Biotin	Bis(2-ethylhexyl)phthalate	Butanoate	Caffeate	Caffeine	Carnitine	Carnitine (12:0)	Carnitine (14:0)	Carnitine (16:0)	Carnitine (18:1)	Carnitine (3:0)	Carnitine (4:0)	Carnitine (6:0)	Carnitine (8:0)	Carnitine (glutaryl)	Carnosine	CDP-ethanolamine	Cholate	cis-4-Hydroxyproline
VM58	Adj Kidney		4.2489	4.08994	6.9818	5.69329	6.29115	6.89245	4.60265	4.23266	2.21401	4.11355	4.79233	4.17109	4.84634	4.45405	3.46028	4.44786	5.12454	2.5049	5.21096	5.25868	5.23779	4.22981	3.76657	4.343	4.03133	6.73316	4.08648	4.32966	3.88627	4.19395	4.78092	5.2491	3.46106	6.53362	5.36875	5.01657	5.74265	5.59458	5.6524	6.64945	5.52154	5.06627	4.77067	3.4927	4.6407	2.9628	4.11605
VM32	Adj Kidney		4.3987	3.73978	6.78056	5.84748	6.32062	6.75344	4.87685	3.73895	2.61912	4.20772	4.92927	3.23995	4.03288	4.65111	4.14426	3.6206	5.40315	2.66865	3.50852	4.54781	5.68591	5.2153	2.19226	4.17335	3.88592	6.46627	4.26783	2.71292	3.14307	3.98801	4.3785	3.76353	4.63905	6.79171	4.33513	3.92411	4.39195	4.56467	5.92544	6.60714	5.47203	4.3459	5.14014	3.81802	5.55125	3.05311	3.83198
VM26	Adj Kidney		4.42439	3.80116	6.85556	5.77957	6.64157	6.83534	4.91993	3.80252	2.79538	4.21551	4.72068	3.19795	4.19639	4.6221	3.87165	3.5645	5.63126	2.65558	3.97189	4.54066	5.41976	4.8812	2.57293	5.69798	3.99806	6.5348	4.24251	2.94985	3.31911	4.33895	4.62057	4.24317	5.23004	6.57059	4.0993	3.78061	4.25156	4.03993	5.62206	6.60276	5.6539	4.47629	5.21897	4.00745	5.71186	3.59216	3.78186
VM41	Adj Kidney		4.09206	4.04651	6.65615	5.70611	6.38541	6.82036	5.06277	3.79508	2.29658	4.06935	4.88261	3.16823	4.10325	4.96809	3.71581	3.59539	5.18881	2.5058	4.12294	4.57531	5.59892	4.96855	2.06621	4.1546	3.66576	6.71551	4.37353	2.7437	3.17893	3.84951	4.63207	3.22536	3.25956	6.83177	4.43743	3.85356	4.22467	4.38036	5.94337	6.65183	5.83911	4.43374	5.26529	3.83454	5.72268	2.59982	3.67533
VM67	Adj Kidney		4.35804	3.79521	6.94385	5.84677	6.47514	6.94591	5.01144	2.73468	2.62136	4.05577	4.86954	3.4356	4.2106	4.89136	3.58606	3.85454	5.35751	2.78476	3.70924	4.6557	5.62927	4.84476	2.27091	4.36611	3.97569	6.90846	4.54421	2.74014	3.17723	4.40868	4.48606	3.55513	4.82278	7.00713	4.3953	3.79923	4.24865	4.12651	6.1274	6.73313	6.01912	4.78743	5.19826	4.16497	5.69445	2.64668	3.81189
VM36	Adj Kidney		4.64073	4.07082	7.05008	5.62491	6.1393	6.68878	4.58655	3.46376	2.7277	4.36579	5.24119	3.78767	4.38621	5.48569	3.72014	3.43688	5.51743	3.62463	3.82784	4.76924	6.0719	4.80783	3.07921	4.31619	4.14034	6.87433	4.12343	3.00907	3.34428	4.11021	4.19794	3.79028	5.27909	6.43413	5.13937	4.79885	5.00912	6.0527	4.89207	6.75605	5.72749	5.13661	4.5582	4.5748	5.87285	4.50768	3.83261
VM65	Adj Kidney		4.5958	3.85089	6.7912	5.7594	6.34561	6.7715	4.73576	3.61934	2.98314	4.23061	5.08928	3.60344	4.34167	4.84313	4.69315	3.54066	5.95685	3.29836	3.59261	5.01022	5.69859	5.02714	2.31288	5.66542	4.15378	6.76458	4.42773	3.42653	2.54881	4.55724	4.42027	3.14333	4.67359	6.85717	3.73424	3.19965	3.84328	3.8151	5.83364	6.67872	5.39468	4.21644	5.3067	4.74833	6.03766	3.25118	4.01518
VM50	Adj Kidney		4.343	3.98975	6.74293	5.85998	6.50876	6.83968	5.08921	3.91623	2.56652	4.36796	4.79134	3.43072	4.15665	4.60253	3.74537	3.63347	5.18293	2.65407	4.0118	4.62925	5.53017	4.82684	2.57583	4.40426	4.05156	6.69537	4.39323	3.13971	3.36916	4.01185	4.70148	3.85634	5.40355	6.75464	4.56008	4.19369	4.20229	4.64667	5.69477	6.62969	5.4127	4.61721	5.57275	3.77918	5.48696	2.97546	3.69216
VM60	Adj Kidney		4.64471	4.30098	7.00573	5.74435	5.5006	6.60164	5.1827	3.55701	2.05741	4.57527	4.48245	3.28456	4.37551	4.70777	3.17899	3.92875	4.79776	2.47188	4.0614	4.41819	5.32581	4.86731	2.46579	3.96083	3.85286	7.30671	3.71713	3.41952	3.75444	4.01833	4.73339	4.66944	5.45708	6.31717	5.9254	5.34793	5.34201	6.50078	6.5338	6.69355	5.79003	5.14914	5.27282	3.15883	5.42069	4.73407	3.75452
VM38	Adj Kidney		4.34423	3.71312	7.2641	5.64527	6.55008	6.87247	4.55836	3.96379	2.71431	4.50874	4.81782	3.77792	4.4635	5.04626	3.22825	3.94991	4.62883	2.92278	5.64359	5.00717	5.34753	4.73367	3.10048	4.25205	3.92807	7.92506	4.35664	3.72819	2.58922	4.38843	4.18677	5.53715	4.18865	7.04576	5.59861	4.81511	5.86648	5.86272	6.88055	6.99369	6.59149	5.92334	4.24324	3.48897	4.30075	3.11677	4.11883
VM47	Adj Kidney		4.09717	3.97494	6.7524	5.83569	6.59078	6.89493	5.05634	3.65635	2.30079	4.20775	4.62821	3.05061	3.9508	4.58166	4.11275	3.56111	5.03353	2.547	3.65765	4.29278	5.44072	4.77609	2.10652	4.1534	3.61785	6.46389	4.42739	3.13434	3.18777	3.80514	4.48561	3.94882	5.23327	6.84954	4.66563	4.19283	4.30535	4.77206	6.11107	6.59377	5.64754	4.29541	5.63817	3.8158	5.71385	3.79941	3.46325
VM63	Adj Kidney		4.08924	3.9801	6.77252	5.72091	6.58249	7.04486	5.01822	2.83837	2.23924	4.27841	4.73617	3.71406	4.27664	4.88464	3.93043	3.40261	4.9687	2.56373	3.86027	4.46169	5.42518	4.64975	2.5473	4.25955	3.86012	6.60928	4.48956	3.22983	3.23023	3.90293	4.75538	3.87032	4.7968	6.77228	5.08036	5.05674	5.47954	6.26121	5.63786	6.83781	5.06552	4.17088	5.73333	3.6922	5.42787	3.55208	3.67149
VM53	Adj Kidney		5.07339	4.62384	6.68162	5.27289	6.67974	6.00952	5.4768	3.84077	3.31724	4.40371	5.36824	5.30811	4.9732	5.07998	3.75061	3.86365	6.12109	4.11031	4.14136	5.48773	5.77114	5.75406	2.91265	6.02043	4.6037	6.70273	4.58639	4.16696	3.1515	4.82821	4.64975	3.06436	5.21436	6.97806	4.40725	4.28629	4.98294	5.23915	5.36283	5.70503	4.88277	4.42503	5.28671	3.88575	5.62447	4.47224	4.42919
VM25	Adj Kidney		4.52402	3.76691	6.81575	5.74585	6.34113	6.87585	5.17305	4.11063	2.6756	3.92996	4.98274	3.27874	4.20946	4.44527	4.70571	3.72054	5.7112	2.66145	3.81465	4.81222	5.74881	4.67026	2.44238	4.28865	3.92402	6.64344	4.53065	2.54118	3.23095	4.26748	4.95909	4.2626	5.74007	7.01623	4.12333	3.54809	3.50915	3.89873	6.11184	6.56922	5.67279	4.41873	5.13793	4.21812	5.74263	2.36882	3.63072
VM59	Adj Kidney		4.06616	4.01254	6.81439	5.59175	6.69421	6.82987	4.99736	3.62923	2.40997	4.27616	4.91514	3.44863	4.05455	4.86346	3.88274	3.44468	5.10296	2.55467	4.07248	4.50248	5.63512	4.7416	2.58279	4.33901	3.77827	6.58053	4.32985	3.028	3.37358	3.86645	4.73005	3.98288	4.88114	6.65606	5.11734	4.79111	5.47912	5.36176	5.76894	6.65855	5.7268	5.17979	5.22315	3.99931	5.38424	3.3062	3.79204
VM54	Adj Kidney		4.01725	3.86384	6.7865	5.7266	6.53544	6.99508	5.12114	3.94101	2.54133	4.35843	4.73061	3.4581	4.19606	4.82607	3.62286	3.87761	5.15842	2.68867	4.37129	4.29284	5.42769	4.88286	2.54352	4.56471	3.73483	6.93882	4.26837	3.01098	3.66183	3.91786	4.7755	4.24072	4.63349	6.71796	5.22982	4.50372	4.79496	5.39268	5.7144	6.79413	5.93236	5.37487	5.38986	3.17878	5.74274	3.10113	3.46802
VM39	Adj Kidney		4.17046	3.86299	6.958	5.73832	6.63551	7.00227	4.71489	3.90479	2.32264	4.44087	4.82369	3.55401	4.14878	4.68863	3.89623	3.61051	4.98273	2.65637	4.28244	4.387	5.57674	5.104	2.47664	4.42994	3.93366	6.83448	4.16697	2.86274	3.73385	4.03185	4.28063	4.52193	5.51737	6.652	4.89659	4.33316	4.37467	5.00632	5.9101	6.80267	5.80041	5.13037	5.18421	3.87691	5.34143	2.90956	3.71198
VM23	Adj Kidney		4.6473	4.16974	7.01023	5.45688	6.67981	6.66233	4.77187	3.43887	2.71166	4.90689	4.63231	4.09911	5.64194	4.35831	3.1591	3.62733	5.35134	2.98838	3.88603	4.89888	5.08377	5.21347	2.84226	4.3429	4.26436	6.67178	4.3345	3.05742	3.52945	3.23909	4.45803	3.80666	5.69869	6.81196	4.42861	3.77594	5.09247	4.7389	5.1795	6.44203	5.70651	5.32476	4.8251	3.74853	4.94758	3.75652	3.92579
VM17	Adj Kidney		4.31402	3.82709	6.80905	5.76967	6.4784	6.66688	4.81338	3.33731	2.2895	4.19702	4.86931	3.02852	4.06841	4.70682	3.98773	3.69073	5.22417	2.6812	4.04205	4.54488	5.61559	4.805	1.94566	4.39969	3.66508	6.72997	4.59104	2.92623	3.10235	3.7735	4.62297	3.9598	3.30802	6.97467	4.27862	3.80815	4.22609	4.63536	5.91667	6.70744	5.84094	4.47434	5.31013	4.03292	5.77212	3.25171	3.94185
VM40	Adj Kidney		4.26101	3.95924	6.82443	5.79762	5.95983	7.19065	5.07799	4.11119	2.22361	4.34438	4.81897	3.60547	4.224	4.86729	4.41412	3.71487	5.08182	2.73522	4.08204	4.41504	5.50283	4.84168	2.81467	4.39449	3.92595	6.77485	4.21078	2.73305	3.45477	4.0033	4.73509	4.05756	5.43187	6.67414	4.33826	4.80999	5.84101	5.41656	5.49626	6.70988	5.61662	4.58429	5.45393	3.99854	5.47979	2.9686	3.69322
VM13	Adj Kidney		4.32546	3.70967	6.72837	5.38303	5.34696	6.66376	5.03279	3.72885	2.67238	4.37268	4.96381	3.69889	4.39152	4.5189	3.33733	3.71506	5.3798	2.80096	4.30855	4.53462	5.75224	4.80446	2.96252	4.72891	3.84949	6.6869	4.25237	3.07175	3.64688	3.98259	4.96385	4.24778	3.85393	6.44447	5.27017	4.69262	4.70219	4.93129	5.69288	6.77507	5.66674	5.29307	6.04759	3.72018	6.08349	2.39533	3.78607
VM10	Adj Kidney		4.30158	3.88639	7.06331	5.59774	6.13908	6.63159	5.10039	3.63646	2.39592	4.20018	4.98088	3.20167	4.47895	4.79324	3.6656	3.83449	5.23499	2.99876	3.93054	4.1576	5.78524	5.15621	2.78781	4.47358	3.88613	6.70431	4.33452	3.55868	3.22511	3.93443	4.61555	3.767	4.17838	6.78481	5.4284	4.51581	4.34497	5.20785	6.14542	6.58267	5.47775	4.91019	5.11042	3.83301	5.6997	2.43206	3.62068
VM49	Adj Kidney		3.92984	3.66279	6.51057	4.8719	7.44224	5.55008	5.31907	3.23667	3.38328	4.31997	5.47468	2.96833	4.05147	4.41248	3.08361	3.52643	6.4447	3.17145	3.72737	5.45637	6.26998	5.14919	2.63057	4.24387	3.54877	6.26944	4.32799	3.52591	3.63812	3.8099	4.94793	3.9902	4.23303	6.78084	5.47101	5.40921	5.29456	6.5556	5.66099	6.1998	5.4471	4.27063	5.16803	4.9486	5.1558	2.82836	3.61032
VM35	Adj Kidney		4.22529	3.98425	6.87522	5.58154	6.28861	6.71051	4.96429	4.0305	2.59311	4.36619	4.87719	3.65799	4.26633	4.80146	3.62198	3.81206	5.59635	2.85574	3.98063	4.55386	5.59858	5.28922	2.46467	4.52674	3.94763	6.74225	4.39954	3.27301	2.79629	4.12804	4.69495	3.86102	4.25657	6.82938	4.59811	3.46702	3.98629	3.93298	6.13581	6.46521	5.48364	4.90853	5.25517	4.06862	5.65966	3.39451	3.69312
VM66	Adj Kidney		3.97568	3.5873	6.33518	4.6476	6.99663	5.61606	4.40275	2.71519	3.0042	4.339	5.28981	3.37132	3.71574	4.90928	3.59325	3.54368	6.03511	3.38113	3.93909	5.18271	6.04696	5.11602	2.51549	4.04314	3.72121	6.79894	4.30246	4.17654	3.95376	3.90915	4.55087	4.10415	2.22311	6.67434	4.48948	4.41749	4.93383	5.67968	5.09065	5.86786	4.68252	4.06576	4.29857	5.47885	5.9669	3.42949	3.77971
VM58	Primary	CCRCC	4.17314	4.17047	6.97444	5.36009	5.66432	6.70087	4.34339	4.02899	2.31696	4.08874	4.30301	3.9345	5.2483	4.03635	3.27703	3.72638	5.11689	2.41345	5.05968	4.95294	4.63228	3.8821	3.77628	3.77304	3.78542	6.67401	4.32648	4.08105	3.33296	4.39226	4.78948	4.69136	2.99719	6.7817	5.58126	6.17113	7.06289	7.35937	6.27813	6.51978	4.74758	4.23148	4.99801	3.50889	4.57039	2.94212	3.73716
VM32	Primary	CCRCC	4.6035	4.17472	6.88949	5.42523	5.49401	6.61047	4.52199	3.39598	2.35584	4.63704	5.04101	4.10684	4.92817	5.12564	2.99608	3.444	4.95386	3.17468	3.78902	4.83932	5.67688	5.13642	3.21692	4.46448	3.77738	6.834	4.33486	4.31491	3.49581	3.31509	4.17472	3.6205	4.20359	7.02799	4.84073	4.96624	5.5256	6.36821	4.9195	6.22095	4.55819	4.40179	4.52794	3.41693	5.39196	3.76594	3.98221
VM26	Primary	CCRCC	4.35851	4.13831	7.1402	5.17152	6.02941	6.35718	4.18833	3.49642	2.58658	4.51829	4.60892	3.7922	4.62561	5.30001	3.31185	3.22886	5.47303	2.94175	3.36766	4.60832	5.10316	4.33497	2.99773	4.47436	4.05165	6.48788	4.21469	4.49494	3.50506	4.12117	4.40641	3.3504	4.91541	6.67903	5.08969	5.58606	6.15827	7.14936	5.33052	6.14323	4.38052	4.13061	4.86795	3.51622	5.21661	4.20234	3.58379
VM30	Primary	CHROMOPHOBE	4.30217	4.01443	7.09638	5.9088	6.59985	7.3573	4.43753	2.69862	2.57406	4.14187	5.0009	2.98005	4.14046	5.58995	3.21674	3.19511	5.46893	3.50313	3.58852	4.67959	5.78518	4.76622	2.74903	4.87866	3.94897	6.65996	4.57867	2.88667	3.33683	3.97885	4.33058	3.0938	4.49141	7.11646	4.65344	4.63258	5.66166	5.79097	5.57181	6.69356	5.05013	4.46271	5.01224	3.51285	5.83497	2.94898	3.73683
VM41	Primary	CCRCC	4.14517	4.17311	6.95702	5.5954	6.35368	6.80654	4.47239	3.32718	2.73858	3.72297	4.54626	2.74438	3.79362	5.26373	2.52834	3.62554	5.80141	2.92193	3.59206	4.59008	5.06027	4.82648	2.07976	4.16987	3.75609	6.74373	4.34145	2.77406	3.17882	3.78649	4.18153	3.35976	3.34664	6.79547	4.57606	4.0518	4.50392	4.84447	5.85316	6.57885	5.71816	4.68609	4.4485	3.04204	5.74356	1.9956	3.59895
VM44	Primary	PAPILLARY	4.75719	4.07628	7.10071	5.58513	6.37607	6.92783	4.74875	3.47274	2.97126	4.08933	5.44351	4.40544	4.67593	5.07043	3.7301	3.44867	5.96548	3.01413	3.66968	5.12244	6.2372	4.46039	3.22119	4.61981	4.27327	7.16282	4.65762	4.00437	3.61396	4.47461	4.15223	3.32958	4.79582	7.08939	4.57255	4.24926	4.61099	5.0177	5.73296	6.5506	4.58618	4.28798	4.12867	3.64227	5.36255	3.30005	3.97271
VM31	Primary	ONCOCYTOMA	4.53527	3.7845	6.81957	5.67158	6.62016	6.89512	4.75922	4.06864	2.44588	4.1971	4.89094	3.46999	4.11317	5.3038	3.86349	3.56528	5.35828	2.54909	4.13238	4.66867	5.55703	5.01322	2.5126	4.41174	3.98373	6.7662	4.1878	2.85547	3.3456	4.06309	4.38585	4.12043	3.97377	6.55521	4.64173	4.15266	4.28375	4.41407	5.68079	6.59692	5.55935	4.55353	5.55595	4.06814	5.68708	2.63254	3.80976
VM67	Primary	CCRCC	4.62722	4.37997	7.05927	5.82407	6.4676	7.03235	4.43986	3.43631	2.50863	4.19929	5.13502	3.95344	4.67143	5.22304	2.89195	3.54889	5.36955	2.6739	3.82105	4.81222	5.85067	4.76099	2.9961	4.50989	4.15881	6.43657	4.46456	4.06149	3.41617	4.08459	4.03474	3.52666	4.56578	7.00675	4.387	4.12775	5.12148	5.34012	5.14024	6.36137	4.34639	4.15252	4.61347	3.14869	5.91688	2.51271	4.01335
VM46	Primary	CCRCC	4.3371	3.69623	7.21719	5.64398	5.62246	6.94044	4.35669	3.439	2.48588	4.25084	4.88375	3.17318	4.45079	4.61029	2.97848	3.39975	5.31702	2.95762	3.56869	4.45826	5.59685	5.06132	2.41733	4.3403	3.85805	6.65972	4.67562	3.58316	2.80997	3.98688	4.14802	2.31638	3.74095	7.18307	5.00273	4.38196	4.0958	5.57391	5.89463	6.53581	5.17938	4.51311	4.50331	3.55841	5.8006	2.48208	3.43392
VM36	Primary	CCRCC	4.31276	3.94422	6.79674	5.91315	4.80788	6.53412	4.47938	3.38166	2.51239	3.98943	5.1434	3.38319	4.30088	4.73435	3.03081	3.72503	5.25911	2.7713	3.72013	4.60915	5.92587	4.9234	2.35781	4.12143	3.84536	6.94561	4.90159	2.74544	2.35734	3.81163	3.92748	2.54434	4.87631	7.44924	4.02786	3.61234	4.01798	4.18265	5.81551	6.50335	5.73688	5.32168	4.22757	3.60005	5.8749	4.09521	3.7308
VM34	Primary	CCRCC	4.55546	4.12828	6.95026	5.44136	7.0398	6.46265	4.53816	3.32331	2.5563	4.3649	4.77137	3.40578	4.90092	4.61468	4.24963	3.70619	5.41189	2.3784	3.98326	4.64422	5.59088	4.98522	2.52831	4.4029	3.95999	6.63206	4.1975	2.91564	3.21867	4.25938	4.24707	3.70824	5.14736	6.65181	4.86663	4.04408	4.11714	4.61035	5.94567	6.52028	5.70151	5.04263	4.04344	3.9139	5.95015	4.25893	4.06862
VM11	Primary	ONCOCYTOMA	4.99866	3.92877	6.96127	5.57029	6.70492	6.71001	4.70658	3.62354	2.53317	4.25823	5.41694	5.17392	4.81625	4.58779	3.64135	3.6149	5.48352	3.03902	3.81798	5.15078	6.17459	5.01527	2.77779	4.91526	4.28874	6.84395	4.52268	3.10159	3.60327	4.39934	4.33396	3.56923	4.45034	6.98318	4.48	3.94745	4.45897	4.92314	4.90997	6.27712	4.71738	4.70238	4.32767	4.15743	5.42011	3.48389	4.20344
VM65	Primary	PAPILLARY	4.64017	4.28316	7.28945	5.73511	6.78686	6.929	4.74185	3.83381	2.23862	4.77954	4.93288	3.66495	4.94633	5.64906	3.27753	3.31258	5.16044	2.98307	4.12804	4.72956	5.49145	4.99446	2.75012	4.51405	4.21681	6.97149	4.38925	3.51587	3.60871	4.29244	4.45051	3.80484	5.21926	6.82163	5.23407	5.06676	5.62993	6.05822	5.40342	6.87508	5.88026	5.20992	4.85847	3.24048	5.27235	3.63417	4.00854
VM50	Primary	CCRCC	4.29253	4.26953	7.19586	5.61206	6.69774	6.79185	4.32915	3.30368	2.574	4.10477	4.94449	3.57037	4.64278	5.74197	3.11721	3.1911	5.52156	3.09811	3.84848	4.55785	5.70587	4.35431	2.54236	4.05297	3.75743	6.83165	4.54098	4.18598	3.13412	4.05674	4.42804	2.76471	5.16668	6.99722	5.48738	5.76277	6.42329	6.9191	5.7454	6.53505	4.79915	4.61725	4.81473	3.16942	5.6653	3.00941	3.61366
VM60	Primary	CCRCC	5.07375	4.33189	6.90008	5.65472	7.01675	6.64972	5.08157	3.7004	2.91077	5.02926	5.1562	4.3048	5.50124	5.12465	3.44693	3.75261	5.46704	3.39296	4.1358	5.18975	5.57022	5.41809	3.17221	4.67242	4.72487	6.77043	4.269	3.47425	3.60099	4.68026	4.60982	4.0495	6.37854	6.61676	4.73608	4.02123	4.2654	4.6062	4.9448	6.095	5.4877	4.99867	4.93906	3.92939	5.54209	4.95701	4.47666
VM21	Primary	CCRCC	4.31593	4.29366	7.10386	5.59963	6.82728	6.83902	4.82174	3.22435	2.5619	3.71949	4.84594	2.65695	3.85073	5.07389	3.93335	3.43742	5.52308	3.17347	3.81432	4.4612	5.50509	5.00223	2.61496	4.48803	3.9013	7.08924	4.74556	2.76627	3.24478	3.84688	4.3695	3.23533	5.22139	7.20204	6.12125	4.7426	3.90924	4.05825	6.00403	6.81964	6.29021	5.89305	5.43698	3.46937	5.82302	2.55406	3.50153
VM38	Primary	CCRCC	4.39112	4.33763	7.47492	5.63294	6.22415	6.97477	4.1378	3.27511	2.79026	3.91526	5.03566	2.84012	3.89773	5.65626	3.06916	3.16118	5.49473	3.22126	3.43835	4.63924	5.88761	4.69791	2.31427	4.15909	3.80642	7.24123	4.67185	3.01615	3.22149	4.09529	4.2126	3.07833	3.24947	7.18825	5.61147	5.03602	5.21466	5.39553	5.9153	6.75809	5.82153	4.94498	4.02688	3.50812	5.85214	2.86991	3.4602
VM47	Primary	CCRCC	3.98749	3.92484	6.85815	5.5297	6.44192	7.16945	4.21039	4.55764	2.64965	3.89571	5.3213	3.75034	4.83336	5.58134	3.13952	3.4004	5.7212	3.35189	3.35603	4.76834	6.00815	3.47095	2.69581	4.0065	3.73225	6.8637	4.54565	4.49491	2.54321	3.84641	3.79111	2.26172	4.86665	7.00523	4.21177	5.04342	5.7616	6.28635	5.55548	6.14144	3.89895	3.31928	4.60741	3.38148	5.80142	3.02595	3.64652
VM63	Primary	PAPILLARY	4.35936	3.81615	7.211	5.94564	6.54589	7.16931	4.47904	2.75198	2.51329	4.27423	4.89654	3.19615	4.43559	5.11745	3.16343	3.16266	5.24902	3.19902	3.73407	4.45785	5.52606	4.79235	2.21451	4.17305	4.08676	6.80298	4.54805	3.32269	1.83536	4.13776	3.98265	2.61996	5.36832	7.09328	5.27944	4.12195	4.675	4.79	6.25403	6.82161	6.16403	5.31573	4.93075	3.13253	5.63521	3.44644	3.6834
VM53	Primary	CCRCC	4.28637	4.44256	6.80364	5.70084	7.0295	7.02177	4.22027	3.54541	2.38175	4.35842	4.8849	3.98149	5.19408	5.43868	3.28643	3.26747	5.27383	2.63014	3.55127	4.70236	5.59338	4.31421	2.58249	4.65255	3.89796	6.67678	4.28349	4.67189	3.32028	3.86797	4.18601	2.28056	3.82083	6.77181	5.17372	5.55388	6.31649	6.91231	5.54894	5.8864	4.42621	4.44923	4.57823	3.83892	5.49468	4.3583	3.69365
VM12	Primary	PAPILLARY	3.97997	3.73778	6.97568	5.60757	6.05805	6.71555	3.74436	4.77674	2.42347	3.82217	4.71957	3.87737	4.35697	4.46022	3.09499	3.50844	5.35139	2.99201	4.07995	4.71582	4.96863	4.48931	3.04899	3.65151	3.84451	6.70654	4.26302	3.5793	4.25197	4.11874	4.06343	4.47516	3.39483	6.90505	5.53431	5.10335	5.85225	5.92907	6.46855	6.35469	5.43595	4.99837	4.73892	3.28272	4.45734	2.46773	3.57667
VM25	Primary	CCRCC	4.41441	4.2674	7.22718	5.51202	6.78337	6.69357	4.20292	3.85005	2.60466	4.17212	4.60042	2.90298	3.89319	5.91472	3.63451	3.3973	5.26941	3.2476	3.79737	4.11785	5.46563	4.54667	2.57904	3.7665	3.84974	6.74624	4.76062	3.11058	2.19026	3.59601	4.60848	3.36842	5.90109	7.22047	5.38753	4.60174	5.51179	6.06472	5.81181	6.60193	5.76094	5.22863	5.59101	2.88236	5.57377	2.03575	3.00752
VM59	Primary	ONCOCYTOMA	4.21959	3.86214	7.04047	5.68485	6.13746	6.81696	4.17221	3.44828	2.4795	3.94717	4.82779	3.05773	3.97357	5.01983	3.11701	3.36369	5.22244	3.3716	3.76647	4.59055	5.48124	4.55659	2.11031	3.93793	3.76087	6.89381	4.49254	3.25467	2.41094	4.18001	3.93312	1.88006	4.01408	6.98625	5.41918	5.24464	6.0453	6.22625	6.16392	6.28374	5.64251	5.28818	4.3971	3.08915	5.7856	2.32519	3.5951
VM14	Primary	PAPILLARY	4.48412	4.07462	7.25367	5.46757	5.93701	6.82307	3.60881	3.20377	2.47353	4.27135	4.84317	3.54226	4.23052	4.76113	3.09697	3.2206	5.22542	2.62411	3.48987	4.60843	5.61847	3.83335	2.51109	3.49856	3.85679	6.95062	4.74413	4.92758	2.75452	3.83994	3.82719	1.81472	3.49787	7.22786	4.67813	5.53156	6.48449	7.04251	6.74297	5.79102	4.04614	3.76346	4.40534	3.23398	6.3523	2.54162	3.83899
VM09	Primary	CCRCC	4.64813	4.48197	7.32472	5.80607	6.75508	7.2087	4.61552	3.63272	2.39051	4.37562	4.98201	4.0773	5.2597	5.11305	2.77285	3.49536	5.08379	2.92596	3.91235	4.67484	5.66707	4.65536	3.24131	4.60543	4.21284	6.90719	3.93341	4.57728	3.72377	4.0427	4.3936	3.61311	2.85351	6.48101	4.25442	4.21131	4.87006	5.91842	5.19163	6.44901	4.43431	4.32293	4.3093	3.07983	5.2949	3.23712	3.96224
VM39	Primary	CCRCC	4.18986	4.03717	7.19605	5.40679	7.48467	6.59291	4.1631	3.23911	2.40956	4.56506	4.89759	3.54543	4.84296	5.61948	3.13616	3.01086	5.23962	2.69877	3.71294	4.31749	5.56154	4.11934	2.90259	4.20937	3.9993	6.86402	4.16665	5.0987	3.22485	3.80777	4.25887	3.51508	5.62151	6.79418	5.16716	5.53883	5.77026	6.84335	5.19986	6.51296	5.25328	5.01658	4.39317	2.89018	5.10999	3.33154	3.59228
VM23	Primary	CCRCC	4.07673	3.5558	6.93995	5.70487	5.19542	6.78774	4.35594	3.46132	2.44916	4.17731	4.71633	3.29532	4.25541	4.64576	3.16851	3.47388	5.30013	2.39883	3.68961	4.76978	5.44219	4.55852	2.11525	3.99529	3.75377	6.42974	4.26165	2.68239	3.03973	4.19464	4.19006	3.20341	5.07158	6.75351	4.8681	4.27081	5.03515	5.13267	5.62365	6.67708	6.03798	5.07578	4.19889	3.64413	5.9186	2.51163	3.8381
VM17	Primary	CCRCC	4.41489	4.48995	7.14176	5.62185	6.59674	6.63864	4.1705	3.22806	2.56435	4.1474	4.94541	3.29144	4.41987	5.9569	3.0478	3.43025	5.29964	2.43103	3.82345	4.71436	5.69839	4.77812	2.4021	4.20481	4.02322	7.21276	4.70531	4.1052	3.25018	3.94979	3.84098	3.13375	3.19214	7.17567	4.79457	4.44424	4.98558	5.83615	5.55178	5.96717	4.56487	4.46414	4.84046	3.25328	5.7204	3.64345	3.87565
VM40	Primary	CCRCC	5.01946	4.94656	6.96714	5.33044	5.56661	6.40726	5.36628	3.89844	2.99471	5.24584	5.02171	5.58449	6.40607	4.76899	3.48817	3.85274	5.58306	3.08889	4.75559	5.06555	5.49363	5.78966	3.34126	5.04657	4.82188	6.93025	4.51795	4.05629	4.26244	4.69565	5.13603	4.30919	6.73675	6.92545	5.39515	4.28533	4.63367	5.02328	5.40031	6.30264	5.04826	5.17252	5.00263	3.95926	4.59157	5.62848	4.55365
VM13	Primary	CCRCC	4.30459	4.43205	7.19309	5.68492	4.78669	6.62822	5.61397	3.03408	2.50857	3.94233	5.07663	3.10324	4.51472	4.66149	2.61983	3.46499	5.23417	2.57197	3.96482	4.47782	5.87078	4.57184	2.70197	4.04819	3.91054	6.07731	4.72823	3.30368	3.44621	3.87852	4.29394	3.42914	3.73852	7.28831	4.36687	3.79216	4.43515	4.21693	5.90651	6.70649	6.03034	5.67256	4.20392	3.33676	6.33573	1.44203	3.57225
VM10	Primary	CCRCC	4.35019	4.14517	7.01707	5.51433	6.32855	7.16032	3.95465	3.41996	2.73627	3.84972	5.5088	3.6616	4.60293	5.68294	3.15608	3.43761	5.68466	3.31172	3.79616	4.68192	6.26799	3.47295	2.81605	3.88051	3.74463	6.91997	4.41126	4.83364	2.66186	3.78271	4.25808	2.20832	3.54166	6.91868	4.86586	5.49109	6.07422	6.70991	5.68606	6.37606	4.05149	3.7532	4.55509	3.33243	5.73931	1.98683	3.86454
VM49	Primary	CCRCC	4.45461	4.113	7.21815	5.55325	6.70304	6.98143	4.25738	3.12432	2.63515	4.15943	5.05508	3.64532	4.38289	6.03244	2.964	3.20931	5.51664	2.80614	3.76108	4.58248	5.84809	4.15641	2.59112	3.96755	3.69245	6.73622	4.15888	4.36887	2.69185	4.04347	4.44149	2.05415	3.76934	6.7058	5.87203	6.10429	6.74914	7.48747	5.56534	6.4985	4.81379	4.75111	4.4565	3.31146	5.92548	2.611	3.77001
VM35	Primary	CCRCC	4.35482	4.23887	7.15631	5.56671	5.01655	6.96528	4.42541	2.96828	2.30527	4.7729	4.56521	3.07238	4.03191	4.76189	2.80167	3.56477	5.00143	2.51925	3.92025	4.42504	5.24332	4.71396	2.66235	4.301	3.68506	7.12589	4.75196	2.66147	3.26631	3.78973	4.23525	3.25334	3.88904	7.25101	4.62139	3.95497	4.47156	4.31418	6.29837	6.75868	6.04608	5.5791	4.5325	3.15163	5.94983	2.45009	3.61806
VM66	Primary	CCRCC	4.59906	4.00796	7.09485	5.52392	7.01739	6.88359	3.80566	2.77369	2.3833	4.54223	4.73189	3.65833	4.67278	4.85338	2.93879	3.32824	5.21361	2.40865	3.77116	4.76677	5.47977	4.74542	2.93138	4.25219	4.02273	6.50178	4.23693	4.56571	3.62069	3.96104	4.44729	3.4463	2.16203	6.68469	5.3877	5.27477	6.11364	6.63843	5.00723	6.32184	4.78715	4.89847	4.18695	3.62902	5.47768	3.53538	3.92367
[truncated: 337 more columns]
