# Supplementary material for: Mitochondrial complex I promotes kidney cancer metastasis
Source: Nature. 2024 Aug 14;633(8031):923–31. doi: 10.1038/s41586-024-07812-3 (PMC11424252; doi:10.1038/s41586-024-07812-3)
Supplement: Supplementary file 6 — Isotopologue data from [U-13C]glucose-infused patients: 4.1 contains isotopologue data from [U-13C]glucose-infused patient tissues; 4.2 contains isotopologue data from [U-13C]glucose-infused patient plasma and 4.3 contains plasma glucose m+6 at time of tissue resection. [file 41586_2024_7812_MOESM6_ESM.xlsx]

## Sheet: Tissue Isotopologues
Supplementary Data Table 4.1: Isotopologue Data from [U-13C]glucose infused patient tissues
Patient ID	VM09	VM09	VM09	VM09	VM09	VM09	VM10	VM10	VM10	VM10	VM10	VM10	VM11	VM11	VM11	VM12	VM12	VM12	VM12	VM12	VM12	VM13	VM13	VM13	VM14	VM14	VM14	VM15	VM15	VM15	VM15	VM15	VM15	VM16	VM16	VM16	VM16	VM16	VM16	VM17	VM17	VM17	VM17	VM17	VM17	VM18	VM18	VM18	VM18
Infusion	[U-13C]glucose	[U-13C]glucose	[U-13C]glucose	[U-13C]glucose	[U-13C]glucose	[U-13C]glucose	[U-13C]glucose	[U-13C]glucose	[U-13C]glucose	[U-13C]glucose	[U-13C]glucose	[U-13C]glucose	[U-13C]glucose	[U-13C]glucose	[U-13C]glucose	[U-13C]glucose	[U-13C]glucose	[U-13C]glucose	[U-13C]glucose	[U-13C]glucose	[U-13C]glucose	[U-13C]glucose	[U-13C]glucose	[U-13C]glucose	[U-13C]glucose	[U-13C]glucose	[U-13C]glucose	[U-13C]glucose	[U-13C]glucose	[U-13C]glucose	[U-13C]glucose	[U-13C]glucose	[U-13C]glucose	[U-13C]glucose	[U-13C]glucose	[U-13C]glucose	[U-13C]glucose	[U-13C]glucose	[U-13C]glucose	[U-13C]glucose	[U-13C]glucose	[U-13C]glucose	[U-13C]glucose	[U-13C]glucose	[U-13C]glucose	[U-13C]glucose	[U-13C]glucose	[U-13C]glucose	[U-13C]glucose
Tissue Type	Adj_Kid	Adj_Kid	Adj_Kid	Tumor_Primary	Tumor_Primary	Tumor_Primary	Adj_Kid	Adj_Kid	Adj_Kid	Tumor_Primary	Tumor_Primary	Tumor_Primary	Tumor_Primary	Tumor_Primary	Tumor_Primary	Adj_Kid	Adj_Kid	Adj_Kid	Tumor_Primary	Tumor_Primary	Tumor_Primary	Adj_Kid	Adj_Kid	Adj_Kid	Tumor_Primary	Tumor_Primary	Tumor_Primary	Adj_Kid	Adj_Kid	Adj_Kid	Tumor_Primary	Tumor_Primary	Tumor_Primary	Adj_Kid	Adj_Kid	Adj_Kid	Tumor_Primary	Tumor_Primary	Tumor_Primary	Adj_Kid	Adj_Kid	Adj_Kid	Tumor_Primary	Tumor_Primary	Tumor_Primary	Adj_Kid	Adj_Kid	Adj_Kid	Tumor_Primary
Subtype				CCRCC	CCRCC	CCRCC				CCRCC	CCRCC	CCRCC	CCRCC	CCRCC	CCRCC				CCRCC	CCRCC	CCRCC				CCRCC	CCRCC	CCRCC				Papillary	Papillary	Papillary				Chromophobe	Chromophobe	Chromophobe				CCRCC	CCRCC	CCRCC				Papillary
Other Notation
Pyruvate m+0	0.8139	0.894	0.897	0.7575	0.7913	0.8103	0.9075	0.89	0.9038	0.891	0.8594	0.8988	0.6519	0.663	0.6432	0.8969	0.9156	0.9016	0.9264	0.9222	0.9153	0.7545	0.6354	0.7379	0.8527	0.8511	0.8683	0.6488	0.7546	0.7041	0.6025	0.4908	0.6396	0.8124	0.8235	0.8636	0.8277	0.8313	0.8322	0.8706	0.8752	0.8532	0.7926	0.8014	0.808	0.7217	0.7356	0.7188	0.8199
Pyruvate m+1	0.0165	0	0.01	0.03	0.0188	0.0093	0.0312	0.048	0.032	0.0224	0.0469	0.0273	0.0223	0.0391	0.0269	0.0149	0.011	0.0185	0.0088	0.0162	0.0179	0.1164	0.1685	0.1077	0.0223	0.0233	0.0142	0.1193	0.0592	0.087	0.1523	0.225	0.173	0.0289	0.0436	0.0399	0.033	0.0299	0.0183	0.0198	0.0262	0.0263	0.0383	0.0363	0.0328	0.0249	0.0224	0.0336	0.0323
Pyruvate m+2	0.0264	0.0118	0.0143	0.0253	0.0294	0.0206	0.0219	0.0177	0.0325	0.0201	0.0253	0.0186	0.0687	0.1203	0.0667	0.0168	0.0183	0.0258	0.022	0.0253	0.0268	0.0487	0.077	0.0607	0.0221	0.0286	0.0205	0.084	0.0542	0.0677	0.0689	0.0893	0.0547	0.1297	0.102	0.0481	0.0413	0.0429	0.0273	0.0443	0.0549	0.0763	0.1093	0.1057	0.1101	0.1036	0.0749	0.0847	0.0503
Pyruvate m+3	0.1433	0.0948	0.0787	0.1872	0.1606	0.1597	0.0395	0.0444	0.0317	0.0665	0.0684	0.0553	0.2571	0.1776	0.2632	0.0713	0.0551	0.0541	0.0429	0.0362	0.04	0.0803	0.1191	0.0936	0.1029	0.097	0.097	0.1479	0.132	0.1412	0.1763	0.195	0.1327	0.029	0.0309	0.0484	0.0979	0.096	0.1222	0.0653	0.0436	0.0442	0.0597	0.0566	0.0491	0.1497	0.167	0.1629	0.0975
Lactate m+0	0.7909	0.8217	0.8312	0.7399	0.7554	0.7543	0.8413	0.8429	0.855	0.8718	0.8916	0.8762	0.624	0.7088	0.6549	0.8359	0.8402	0.8497	0.9183	0.9235	0.9205	0.8259	0.8437	0.8283	0.8224	0.8289	0.8333	0.8087	0.7895	0.8022	0.8542	0.8517	0.8812	0.8402	0.8419	0.8318	0.8489	0.8407	0.8051	0.8579	0.865	0.8691	0.8599	0.8624	0.8613	0.7079	0.6763	0.6787	0.7901
Lactate m+1	0.0129	0.012	0.0106	0.0205	0.0217	0.0169	0.0214	0.021	0.0177	0.0221	0.0161	0.0235	0.025	0.0272	0.0207	0.0228	0.0211	0.0213	0.0188	0.0183	0.017	0.0237	0.0205	0.0234	0.0226	0.0196	0.0207	0.0181	0.015	0.0161	0.0214	0.0209	0.0192	0.0289	0.026	0.0318	0.0277	0.0296	0.0291	0.0193	0.018	0.0164	0.0156	0.0152	0.0163	0.0257	0.0295	0.0293	0.0428
Lactate m+2	0.026	0.0159	0.0149	0.0252	0.0237	0.0241	0.0176	0.0174	0.0164	0.0165	0.014	0.0157	0.0367	0.0292	0.0321	0.0187	0.0175	0.0171	0.0109	0.0106	0.0112	0.0232	0.0207	0.0225	0.0196	0.0184	0.018	0.0184	0.0193	0.0193	0.0179	0.0182	0.0144	0.0202	0.0205	0.0219	0.0196	0.0206	0.0246	0.0158	0.0148	0.0145	0.0151	0.0146	0.0155	0.0311	0.0338	0.0334	0.0341
Lactate m+3	0.1702	0.1504	0.1433	0.2145	0.1991	0.2047	0.1198	0.1187	0.111	0.0897	0.0782	0.0846	0.3142	0.2348	0.2923	0.1226	0.1212	0.1119	0.0521	0.0475	0.0513	0.1273	0.1151	0.1258	0.1354	0.133	0.128	0.1548	0.1762	0.1624	0.1065	0.1092	0.0852	0.1108	0.1117	0.1145	0.1038	0.109	0.1412	0.1071	0.1021	0.1	0.1093	0.1078	0.107	0.2353	0.2604	0.2587	0.133
Alanine m+0	0.8868	0.8289	0.8373	0.8538	0.8778	0.8758	0.8613	0.8657	0.8635	0.8841	0.8953	0.877	0.717038	0.800142	0.791555	0.8661	0.867	0.8724	0.916	0.9231	0.9215	0.8792	0.8687	0.8595	0.822	0.8361	0.8359	0.8762	0.8494	0.8665	0.9157	0.9249	0.9324	0.8881	0.8749	0.885	0.9221	0.9176	0.9405	0.8696	0.8749	0.8703	0.7994	0.8124	0.8024	0.833605	0.817338	0.821638	0.732167
Alanine m+1	0.0149	0.013	0.012	0.0216	0.016	0.024	0.0156	0.0133	0.0179	0.0187	0.0114	0.0214	0	0.012406	0	0.0155	0.0145	0.0155	0.0156	0.0145	0.0127	0.0133	0.016	0.0186	0.019	0.0151	0.0179	0.0084	0.0134	0.0135	0.0053	0.012	0.0102	0.0233	0.0297	0.0205	0.0301	0.0316	0.0187	0.0225	0.0195	0.0202	0.032	0.0322	0.0325	0.008945	0	0.006011	0.034025
Alanine m+2	0.0151	0.0136	0.014	0.0169	0.0152	0.0086	0.0155	0.0149	0.0164	0.0137	0.0142	0.0156	0	0	0	0.0137	0.0128	0.0139	0.0103	0.0093	0.0098	0.0151	0.0149	0.0168	0.0153	0.0146	0.0144	0.0107	0.0145	0.0121	0.0101	0.0087	0.008	0.0125	0.0145	0.0159	0.0052	0.0085	0.0066	0.0178	0.0204	0.0263	0.0404	0.0369	0.037	0	0	0	0.012627
Alanine m+3	0.0831	0.1445	0.1367	0.1077	0.091	0.0917	0.1077	0.1061	0.1023	0.0834	0.079	0.0861	0.282962	0.187452	0.208445	0.1046	0.1057	0.0982	0.0581	0.0531	0.0559	0.0924	0.1004	0.1051	0.1437	0.1342	0.1318	0.1047	0.1227	0.108	0.0689	0.0544	0.0494	0.0761	0.081	0.0786	0.0426	0.0424	0.0342	0.0902	0.0852	0.0832	0.1282	0.1185	0.1281	0.157449	0.182662	0.172351	0.221182
Glycine m+0	0.9612	0.974	0.9765	0.8778	0.9519	0.937	0.9689	0.9671	0.9628	0.9535	0.9626	0.9667	0.9478	0.9641	0.9412	0.9669	0.9763	0.969	0.961	0.9635	0.9647	0.9606	0.965	0.9728	0.972	0.9692	0.967	0.9463	0.9029	0.9338	0.9445	0.9167	0.9124	0.9814	0.9777	0.973	0.9563	0.9636	0.9591	0.9693	0.9695	0.9697	0.9613	0.9628	0.9584	0.9383	0.9384	0.9348	0.9747
Glycine m+1	0.0336	0.0206	0.019	0.1125	0.042	0.0531	0.0258	0.0279	0.0311	0.0401	0.0311	0.0272	0.0437	0.0328	0.0466	0.0287	0.0212	0.0281	0.0378	0.035	0.0322	0.0348	0.0319	0.0245	0.025	0.0259	0.0293	0.0489	0.0949	0.0652	0.0518	0.08	0.086	0.0128	0.0176	0.0215	0.0411	0.0325	0.0386	0.0233	0.022	0.0217	0.03	0.0288	0.0318	0.0549	0.0574	0.0608	0.0252
Glycine m+2	0.0052	0.0054	0.0046	0.0097	0.006	0.0099	0.0053	0.0051	0.0061	0.0064	0.0063	0.006	0.0084	0.0031	0.0122	0.0044	0.0025	0.0029	0.0012	0.0015	0.0032	0.0046	0.0031	0.0027	0.0031	0.0048	0.0037	0.0049	0.0022	0.000986	0.0037	0.0034	0.0016	0.0058	0.0047	0.0055	0.0026	0.0039	0.0023	0.0074	0.0085	0.0086	0.0086	0.0084	0.0099	0.0068	0.0042	0.0044	0.000113
Serine m+0	0.9811	0.9746	0.9793	0.9635	0.975	0.9613	0.9605	0.9685	0.9537	0.9806	0.9789	0.9771	0.9505	0.9628	0.9737	0.9928	0.9951	0.9928	0.9997	0.9956	0.9946	0.9856	0.9855	0.9901	0.994	0.991	0.9881	0.9856	0.9892	0.9962	0.9968	0.9972	0.9922	0.9716	0.9811	0.9738	0.9999	0.9914	0.992	0.9762	0.9692	0.9686	0.9766	0.9807	0.9768	0.9802	0.9732	0.9799	0.99
Serine m+1	0.0042	0.018	0.011	0.0216	0.0143	0.0365	0.0261	0.0232	0.0356	0.0147	0.0154	0.0168	0.0274	0.0334	0.0107	0.0065	0.0062	0.0066	4.37e-05	0.0031	0.0048	0.0104	0.0114	0.0113	0.0071	0.0074	0.0086	0.0129	0	0	0.0027	0.0017	0.0025	0.0232	0.0098	0.0159	-0.0079	0.0056	0.0068	0.0167	0.023	0.0247	0.0177	0.0135	0.0148	0.0118	0.0209	0.0137	0.0122
Serine m+2	0.0123	0.0073	0.0045	0.0046	0.0065	0	0.0134	0.0046	0.0066	0.0045	0.0067	0.0046	0.0095	0.000764	0.006	0	0	0.002	0.000175	0.0014	0.000419	0.0037	0.0033	0	0	0	0.0044	0.000821	0.0084	0	0	0	0.0063	0.0033	0.0031	0.0095	0.0075	0.0017	-0.00062	0.0058	0.007	0.0051	0.0046	0.0062	0.0078	0.0016	0.0027	0.0053	0
Serine m+3	0.0023	0.00011	0.0052	0.0102	0.0043	0.0027	0.000136	0.0037	0.0042	0.000209	0	0.0014	0.0126	0.003	0.0096	0.0013	0.0019	0	6.02e-05	0	0.00022	0.000341	0	0.0033	0.0014	0.0025	0	0.000729	0.0034	0.0083	0.000701	0.0032	0	0.0019	0.006	0.000765	0.000534	0.0012	0.0018	0.0013	0.000823	0.0016	0.0011	0	0.000661	0.0064	0.0032	0.001	0
Malate m+0	0.9466	0.9201	0.926	0.9405	0.9188	0.9507	0.927	0.9205	0.9209	0.9602	0.9596	0.9595	0.9441	0.9509	0.9384	0.9303	0.9225	0.9298	0.9635	0.9644	0.9703	0.9189	0.9422	0.9308	0.9586	0.9448	0.9495	0.953	0.9325	0.9442	0.9563	0.9641	0.9754	0.9346	0.9324	0.9344	0.8922	0.9085	0.8977	0.9067	0.9057	0.9029	0.9381	0.9419	0.9512	0.9074	0.9226	0.9287	0.9249
Malate m+1	0.0218	0.0234	0.0246	0.021	0.0428	0.0059	0.0349	0.0445	0.0445	0.0213	0.0075	0.0243	0.0174	0.0145	0.0042	0.0281	0.0289	0.024	0.0243	0.0194	0.0185	0.0372	0.0321	0.0336	0.0258	0.0274	0.0256	0.0182	0.0351	0.0225	0.0287	0.0093	0.000707	0.0234	0.0343	0.0324	0.0415	0.028	0.0492	0.052	0.0499	0.0512	0.039	0.037	0.0289	0.033	0.0208	0.0263	0.0336
Malate m+2	0.0234	0.0229	0.0215	0.0223	0.0167	0.0333	0.0184	0.0154	0.0182	0.0105	0.0212	0.0072	0.0202	0.0151	0.0272	0.025	0.0244	0.0237	0.009	0.0125	0.0077	0.0227	0.0136	0.021	0.0103	0.0178	0.0163	0.0155	0.0043	0.0223	0.0124	0.0226	0.0209	0.0306	0.0216	0.0203	0.045	0.04	0.0315	0.0302	0.0313	0.0327	0.0182	0.0137	0.012	0.0312	0.0291	0.0232	0.0266
Malate m+3	0.0049	0.0315	0.027	0.0113	0.0228	0.0152	0.019	0.018	0.0143	0.005	0.0101	0.0072	0.016	0.0202	0.0276	0.0152	0.023	0.0199	0.0029	0.003	0.0032	0.0198	0.0107	0.0141	0.005	0.0106	0.0079	0.011	0.0268	0.0151	0.000889	0.006	0	0.0098	0.0102	0.011	0.0197	0.0255	0.0232	0.0106	0.013	0.012	0.0045	0.0066	0.0078	0.0285	0.0296	0.0199	0.0156
Malate m+4	0.0033	0.0021	0.000913	0.0048	0	0	0.000879	0.0017	0.0021	0.003	0.0016	0.0018	0.0023	0	0.0026	0.0013	0.0011	0.0026	0.000294	0.000698	0.000335	0.0012	0.0014	0.000473	0.000334	0	0.000577	0.0022	0.0012	0	0.0018	0	0.0082	0.0016	0.0014	0.0019	0.0017	-0.0021	-0.0015	0.000453	0.00023	0.0013	0.000205	0.000803	0.000128	0	0	0.0018	0
Aspartate m+0	0.9414	0.9468	0.9394	0.926	0.9383	0.9474	0.9459	0.9365	0.9426	0.9603	0.9627	0.9573	0.9523	0.9469	0.9543	0.9328	0.9489	0.9339	0.9586	0.9636	0.9621	0.9386	0.9419	0.9453	0.9292	0.9045	0.9054	0.9559	0.9248	0.9447	0.948	0.9498	0.9535	0.9307	0.9204	0.8918	0.9162	0.9225	0.9277	0.9257	0.9307	0.925	0.9251	0.9299	0.9349	0.8898	0.9309	0.9344	0.9413
Aspartate m+1	0.0267	0.0243	0.0241	0.0499	0.0249	0.0245	0.0227	0.0355	0.0331	0.0221	0.0202	0.0248	0.0164	0.016	0.000472	0.029	0.019	0.0303	0.0214	0.0225	0.0208	0.03	0.0296	0.021	0.0335	0.0415	0.0423	0.0151	0.022	0.0223	0.0205	0.0217	0.0223	0.0365	0.0345	0.0306	0.0348	0.0253	0.0203	0.0435	0.0414	0.0489	0.0432	0.0398	0.0352	0.0375	0.0173	0.0217	0.0224
Aspartate m+2	0.0202	0.0112	0.0188	0.0092	0.0224	0.0157	0.0221	0.0128	0.011	0.0103	0.0119	0.0101	0.015	0.0154	0.03	0.0187	0.0165	0.02	0.0131	0.0066	0.0096	0.017	0.0237	0.0225	0.0255	0.0374	0.0353	0.019	0.0261	0.0167	0.026	0.0249	0.0188	0.0197	0.0079	0.017	0.0234	0.0302	0.0106	0.0209	0.0196	0.0162	0.0204	0.0194	0.0187	0.0316	0.0237	0.0232	0.0241
Aspartate m+3	0.0111	0.0167	0.0147	0.0089	0.0135	0.0115	0.0089	0.0142	0.0128	0.0069	0.0049	0.007	0.015	0.0196	0.0146	0.0184	0.0155	0.0143	0.0048	0.0058	0.0056	0.0137	0.004	0.0105	0.011	0.0165	0.0166	0.0098	0.0272	0.016	0.0054	0.0029	0.0063	0.0128	0.0353	0.0582	0.0248	0.0191	0.0377	0.0089	0.007	0.0094	0.0109	0.0108	0.011	0.0373	0.0276	0.021	0.0115
Aspartate m+4	0.000574	0.000997	0.003	0.006	0.000938	0.000804	0.000297	0.0011	0.000549	0.000441	0.000385	0.000837	0.0012	0.002	0.000632	0.0011	0.000149	0.0014	0.0021	0.0015	0.0019	0.000699	0.000755	0.000666	0.000818	9.13e-05	0.000384	0.000196	0	0.000392	5.14e-05	0.000689	0	0.000265	0.0019	0.0024	0.000807	0.0029	0.0037	0.0011	0.0013	0.000527	0.000384	0.000163	0.00028	0.0038	0.000532	0	0.000705
Glutamate m+0	0.9397	0.9526	0.9507	0.9687	0.9422	0.9634	0.9291	0.929	0.9381	0.957	0.975	0.9576	0.9449	0.9415	0.9596	0.9449	0.9436	0.9437	0.9569	0.9544	0.9571	0.9365	0.9498	0.9403	0.9291	0.9152	0.9164	0.9497	0.9432	0.9459	0.9295	0.954	0.9617	0.9343	0.943	0.9266	0.9086	0.907	0.9291	0.8963	0.8943	0.8966	0.9412	0.9438	0.9454	0.9444	0.9419	0.9451	0.9087
Glutamate m+1	0.0299	0.0247	0.0267	0.0121	0.0274	0.0137	0.0417	0.0437	0.036	0.0254	0.0113	0.0256	0.0219	0.025	0.0094	0.031	0.0322	0.0305	0.0283	0.0299	0.0262	0.0324	0.0239	0.0319	0.0338	0.041	0.0397	0.0239	0.021	0.0238	0.027	0.013	0.0068	0.0387	0.0316	0.0447	0.0278	0.0314	0.0205	0.058	0.059	0.0568	0.0276	0.0259	0.0252	0.0138	0.025	0.0234	0.0395
Glutamate m+2	0.0273	0.0199	0.0202	0.0147	0.0258	0.0181	0.0247	0.0237	0.0221	0.0146	0.0105	0.0141	0.0287	0.0297	0.0241	0.0225	0.022	0.023	0.0133	0.0142	0.0151	0.0279	0.0231	0.0251	0.0334	0.039	0.0391	0.0237	0.0289	0.0245	0.0409	0.0302	0.0293	0.0224	0.0219	0.0252	0.0544	0.0535	0.0445	0.0393	0.0401	0.0399	0.0268	0.0265	0.0252	0.0342	0.0289	0.0266	0.0485
Glutamate m+3	0.0029	0.0026	0.0021	0.0044	0.0042	0.0048	0.0041	0.003	0.0035	0.0031	0.0024	0.0022	0.0039	0.003	0.0063	0.0014	0.0016	0.0024	0.0013	0.0016	0.0016	0.0028	0.0031	0.0024	0.0026	0.0036	0.0034	0.0024	0.0071	0.0055	0.0017	0.0023	0.0011	0.0043	0.0029	0.0033	0.0062	0.0057	0.0037	0.0052	0.0054	0.0057	0.0039	0.0031	0.0041	0.0074	0.0039	0.0048	0.0026
Glutamate m+4	0	0	0	3.06e-05	7.48e-05	0	0.000181	0.000364	0.000186	0	0.000489	0.000324	0.000173	0.000456	0.000469	2.14e-05	0.000362	0.000404	5.9e-05	0	0	0.000355	0	0.000175	0.000968	0.001	0.0012	0.000359	0	0.000116	0.000914	0.000483	0.0011	3.04e-05	0.000553	0.000146	0.0021	0.0017	0.0015	0.000805	0.000889	0.000717	0.00033	0.000536	0	0	7.96e-05	0	0.000159
Glutamate m+5	0.000251	0.000142	0.000318	2.77e-05	0.000313	0	0.000163	0.000104	8.73e-05	4.32e-06	0.000293	0.000199	0.000396	0.000328	0.000144	0.000197	0.000268	5.82e-05	0.000182	7.86e-05	0.000119	4.49e-05	0.000204	0.000111	0.000107	0.00013	0.000182	0	5.5e-05	0.000249	1.54e-05	1.74e-05	0	0.000205	-9.9e-05	7.38e-05	0.000849	0.000703	0.000787	0.000416	0.000364	0.000289	0.000134	0.000244	0.000177	0.000449	0.000281	0.000341	0.000573
Citrate m+0	0.8994	0.8761	0.8793	0.9092	0.8935	0.9118	0.8385	0.8608	0.876	0.9287	0.9151	0.922	0.8844	0.8794	0.8719	0.8286	0.8537	0.883	0.9236	0.8967	0.915	0.9621	0.9349	0.9256	0.915	0.9313	0.9152	0.9215	0.9112	0.8928	0.9479	0.9199	0.9537	0.9317	0.8802	0.9376	0.9202	0.9373	0.9401	0.679	0.6179	0.6361	0.8242	0.866	0.8238	0.9335	0.9358	0.9113	0.8704
Citrate m+1	0.0488	0.0464	0.0512	0.0504	0.0519	0.0391	0.088	0.0865	0.0753	0.0463	0.0569	0.0567	0.0478	0.0392	0.0502	0.0566	0.0362	0.0363	0.0514	0.0748	0.058	0.0061	0.0292	0.0307	0.0497	0.0324	0.0424	0.0323	0.0293	0.0637	0.0104	0.0484	0.0266	0.0238	0.0381	0.0212	0.0259	0.0199	0.0165	0.107	0.1532	0.1806	0.0964	0.0856	0.1028	0.0171	0.0144	0.0231	0.0668
Citrate m+2	0.0347	0.0462	0.0443	0.0232	0.0354	0.0286	0.0406	0.0242	0.0233	0.0158	0.0156	0.0128	0.0459	0.0566	0.05	0.0533	0.0463	0.0379	0.0146	0.0158	0.0177	0.0196	0.023	0.0308	0.024	0.0229	0.0324	0.0304	0.0386	0.025	0.038	0.0266	0.0099	0.0186	0.0262	0.0194	0.0319	0.0242	0.0298	0.1049	0.0821	0.0681	0.0439	0.0336	0.0466	0.0231	0.0192	0.0352	0.0318
Citrate m+3	0.0092	0.0168	0.0103	0.0096	0.0128	0.0144	0.0161	0.0188	0.0136	0.0053	0.0067	0.0057	0.0116	0.0094	0.0131	0.0114	0.0178	0.0065	0.0061	0.0063	0.0054	0.0035	0.0023	0.0037	0.0061	0.0071	0.004	0.0066	0.0105	0.0083	0.0038	0.0049	0.0095	0.0048	0.0174	0.0037	0.0097	0.0069	0.007	0.0215	0.0175	0	0.0134	0.0127	0.0143	0.0113	0.0133	0.0099	0.0145
Citrate m+4	0.0034	0.0041	0.0068	0.0041	0.0025	0.0026	0.0089	0.0064	0.0032	0.0021	0.0044	0.0022	0.0069	0.0076	0.0105	0.0222	0.0221	0.0174	0.0022	0.0036	0.0015	0.0018	0.0041	0.0012	0.0026	0.0045	0.0025	0.0053	0.0054	0.001	0.0016	0.000675	0.0022	0.0122	0.0272	0.0083	0.0065	0.0088	0.0037	0.0309	0.0515	0.0595	0.0142	0.0025	0.0132	0.0036	0.0026	0.0042	0.0042
Citrate m+5	0.001	0.0024	0.000747	0.0018	0.0011	0.000828	0.0018	0	0.0043	0.000885	0.0017	0.00047	0.0018	0.0045	0.0013	0.0087	0.0074	0.0042	0.0011	0.0018	0.0015	0.0026	0.000521	0.004	0.0016	0.000735	0.0014	0	0.0023	0.0034	0	0.000524	0	0.0031	0.0024	0.0031	0.0022	-1.2e-05	0.0015	0.023	0.0273	0.0135	0.000619	0.0018	0	0.000204	0.000983	0.0026	0.0041
Citrate m+6	0.0036	0.0079	0.0074	0.0017	0.0028	0.0026	0.0061	0.0039	0.0044	0.000871	0	0.000231	0.0016	0.0033	0.003	0.0192	0.0165	0.0147	0.000971	0.000909	0.00091	0.0043	0.006	0.004	0.0011	0.0011	0.0022	0.004	0.0026	0.0059	0.0015	0	0	0.0058	0.0085	0.0066	0.0037	0.0029	0.0014	0.0337	0.0504	0.0454	0.0073	0	0	0.0112	0.0136	0.0136	0.0081
Glucose m+0	0.5954	0.7228	0.7417	0.6217	0.6318	0.6272	0.6696	0.6724	0.6468	0.6576	0.6446	0.6454	0.5254	0.5657	0.5119	0.7843	0.7791	0.7604	0.8782	0.9159	0.898	0.8799	0.8888	0.8561	0.8727	0.9031	0.8899	0.7454	0.7812	0.7504	0.8027	0.7863	0.7785	0.6859	0.7675	0.8483				0.7634	0.7575	0.7674	0.7932	0.7754	0.7916	0.6416	0.6021	0.6476	0.9021
Glucose m+1	0.0216	0	0.0155	0.0136	0.0192	0.0024	0.0256	0.0337	0.0355	0.014	0.0422	0.024	0.0093	0.023	0.0057	8e-05	0.0207	0.0147	0.0136	0	0	0.0098	0	0.0413	0.0154	0.0068	0.0053	0.0106	0	0.0027	0.0105	0.0146	0.019	0.0458	0.0961	0.046				0.0161	0.0202	0.0179	0.002	0.0013	0.008	0	0.0205	0	0.0145
Glucose m+2	0.0357	0.0198	0	0.0282	0.0203	0.0225	0.0186	0.0134	0.0315	0.0242	0.0051	0.0269	0.0053	0.0046	0	0.0065	0.0073	0.0171	0	0.000498	0	0.0013	0	0.0055	0	0	0	0.0029	0.0089	0.0077	0	0.0035	0	0.0066	-0.0124	-0.0537				0.0152	0.0155	0.0183	0.0042	0.0098	0.0063	0.005	0.0058	0.0265	0.0112
Glucose m+3	0.0309	0.0194	0.0395	0.0232	0.0239	0.0295	0.0312	0.0258	0.0198	0.0243	0.0297	0.0252	0.0249	0.0168	0.0248	0.0209	0.0189	0.0213	0.0128	0.0123	0.0149	0.008	0.0102	0.0113	0.0187	0.0227	0.011	0.0126	0.005	0.0127	0.0325	0.0011	0.0205	0.0171	-0.0086	0.0245				0.036	0.029	0.0263	0.0313	0.0345	0.0323	0.0259	0.0245	0.005	0.0061
Glucose m+4	0.0015	0.0073	0	0.0066	0.0072	0.0045	0.0032	0.0076	0.0036	0.0049	0.004	0.0041	0.0071	0.0053	0.0058	0.0015	0	0	0.0035	0.0038	0.0024	0.0043	0	0.0013	0.0046	0.0028	0.0018	0	0.004	0.000449	0	0.0025	0	0.0048	-0.0196	0.021				0.0076	0.0035	0.0056	0.0049	0	0.0015	0.0036	0.002	0.0057	0.007
Glucose m+5	0.0215	0.0155	0.018	0.009	0.0016	0.0221	0.0155	0.0161	0.0241	0.0178	0.0198	0.0199	0.0173	0.0291	0.0423	0.0109	0.0191	0.0184	0.006	0.0053	0.0059	0.0247	0.0171	0.0099	0.0106	0.0017	0.0135	0.0172	0.0202	0.0174	0.0098	0.0135	0.0142	0.02	0.0057	0.000575				0.0034	0.0159	0.0091	0	0	0	0.007	0.0298	0.0431	0.007
Glucose m+6	0.2935	0.2251	0.2038	0.2977	0.2959	0.2919	0.2362	0.231	0.2386	0.2573	0.2546	0.2544	0.4108	0.3553	0.4099	0.1759	0.1591	0.1729	0.0864	0.0662	0.0843	0.072	0.0913	0.0747	0.1162	0.1078	0.1062	0.2116	0.1896	0.2087	0.1664	0.1785	0.1853	0.2198	0.1714	0.1132				0.1583	0.1584	0.1555	0.1714	0.1848	0.1691	0.3185	0.3153	0.2875	0.0521
Succinate m+0	0.953	0.9184	0.9233	0.9741	0.9646	0.9628	0.9275	0.9224	0.9307	0.9672	0.9651	0.972	0.9542	0.9483	0.9502	0.9223	0.9235	0.9279	0.9656	0.9688	0.9679	0.915	0.9437	0.9274	0.9438	0.9292	0.9316	0.9486	0.9353	0.9471	0.9478	0.9471	0.9695	0.9276	0.9298	0.9224	0.8959	0.9044	0.9088	0.8948	0.8963	0.9016	0.9382	0.9447	0.9493	0.925	0.9293	0.93	0.9347
Succinate m+1	0.0195	0.0296	0.0292	0.0043	0.0114	0.0062	0.0358	0.0409	0.0345	0.0164	0.0154	0.0126	0.0138	0.0098	0.0082	0.0356	0.0335	0.0317	0.0213	0.0186	0.0187	0.0397	0.0284	0.0359	0.0292	0.0343	0.0353	0.0228	0.0263	0.0226	0.0201	0.0204	0.0136	0.0372	0.0367	0.0413	0.0465	0.0498	0.0409	0.0601	0.0584	0.0533	0.0378	0.0345	0.0273	0.0235	0.0259	0.0311	0.0257
Succinate m+2	0.0266	0.0229	0.0213	0.0155	0.0214	0.0284	0.0249	0.0224	0.0212	0.011	0.014	0.0115	0.0215	0.0263	0.0303	0.0217	0.0198	0.0182	0.0105	0.0107	0.0115	0.0259	0.0196	0.0232	0.0193	0.0244	0.0225	0.0209	0.0247	0.0213	0.0279	0.029	0.0127	0.0224	0.0212	0.0235	0.0424	0.0325	0.0341	0.0325	0.0315	0.0308	0.0186	0.0153	0.0176	0.0296	0.0278	0.0262	0.0283
Succinate m+3	0.0019	0.0281	0.0251	0.0053	0.0043	0.0037	0.0115	0.0134	0.0128	0.0047	0.0062	0.0041	0.0083	0.0153	0.0082	0.0196	0.0224	0.0218	0.0023	0.0017	0.0018	0.0187	0.0081	0.0128	0.0073	0.0111	0.0102	0.0074	0.0133	0.0089	0.0049	0.0031	0.0025	0.0124	0.0117	0.0125	0.0137	0.0117	0.0142	0.0115	0.0126	0.013	0.0044	0.0043	0.0058	0.0197	0.0167	0.0124	0.0105
Succinate m+4	0	0.001	0.0011	0.000836	0	0	0.000245	0.00086	0.000847	0.000677	0	0	0.0021	0.000316	0.0032	0.000818	0.000849	0.000332	0.000243	0.000214	0.000107	0.000721	0.000116	0.000673	0.000508	0.000922	0.00027	0.000323	0.000384	9.19e-05	0	0.000366	0.0016	0.000572	0.000545	0.000282	0.0016	0.0015	0.002	0.0011	0.0011	0.0012	0.0011	0.0012	5.42e-05	0.0021	0.00033	0.000285	0.00075
Glutamine m+0	0.9298	0.9301	0.9021	0.9005	0.9251	0.9243	0.8799	0.892	0.9151	0.9619	0.9391	0.9595	0.9433	0.9431	0.9405	0.9522	0.9706	0.9667	0.9554	0.9688	0.9732	0.9294	0.9207	0.9235	0.978	0.9487	0.9468	0.9568	0.9631	0.9652	0.9461	0.981	0.9739		0.8717	0.6373	0.8897	0.8719	0.8811	0.89	0.8488	0.8245	0.8316	0.7869	0.83	0.9697	0.9808	0.9788	0.9758
Glutamine m+1	0.0127	0.0125	0.0202	0.0508	0.0326	0.0054	0.0134	0.0525	0.027	0.0095	0.0156	0.0131	0.0204	0.03	0.023	0.0266	0.031	0.0245	0.0308	0.0254	0.0158	0.0289	0.042	0.0118	0.0106	0.0411	0.056	0.0182	0.0078	0.0177	0.0036	0	0.0021		0.0314	0.1133	0.0819	0.0705	0.0388	0.0672	0.0938	0.111	0.1526	0.1876	0.1458	0.0064	0	0.0076	0.0096
Glutamine m+2	0.0454	0.0478	0.0656	0.0349	0.0278	0.0482	0.102	0.0378	0.0377	0.0204	0.0366	0.02	0.0269	0.0192	0.028	0.0136	0	0.0016	0.0033	0	0	0.0334	0.0341	0.0647	0.0041	0.0089	0	0.0209	0.0299	0.0093	0.0596	0.015	0.0418		0.0745	0.1961	0.0064	0.0523	0.0701	0.0127	0.0107	0.0125	0.0133	0.0167	0.0165	0.0211	0.0125	0.007	0.0112
Glutamine m+3	0.0064	0.0164	0.0079	0.0087	0.0059	0.0107	0.0074	0.0123	0.0038	0.0075	0.0073	0.0054	0.0093	0.0047	0.0139	0.0041	0.0059	0.0034	0.0056	0.0027	0.006	0.0028	0.0046	0.0012	0.0071	0.0014	0.0018	0.0078	0	0.009	0.0016	0.0135	0		0.0258	0.0209	0.007	0.015	0.0127	0.0087	0.0118	0.0099	0.0043	0.0214	0.0084	0.0019	0.0056	0.0044	0.0027
Glutamine m+4	0.007	0	0.0091	0.0097	0.0091	0.014	0.0055	0.0065	0.0253	0.000896	0.0026	0.0016	0.0011	0.000863	0	0.0025	0.0055	0.002	0.0042	0.0026	0.0035	0.0074	0.0036	0.000551	0.000731	0.000265	0.001	0	0.000277	0.0034	0	0	0		0.0048	0.0461	0.016	-0.005	0.00064	0.0218	0.0349	0.0467	0.0032	0	0.0035	0.0018	0.000699	0.0025	0.000181
Glutamine m+5	0	0	0	0	0	0	0	0	0	0	0	0.000364	0	0.002	0	0.000967	0	0.0019	0.000639	0.0014	0.0027	0	0	0	0	0	0	0	4.88e-05	0	0	0	0.0012		-0.008	-0.0137	-0.00096	-0.0047	-0.0034	0	3.62e-05	0	0	0	0	0	0.000523	0	0.000481
3-Phosphoglycerate m+0	0.7981	0.8722	0.8539	0	0.7561	0.7682			0.9002	0.8651	0.6344	0.9281	0.7457	0.8309	0.7707	0.8932	0.8768	0.8623	0.9271	0.9221	0.9392				0.8984	0.9395	0.9032	0.7511	0.7077	0.7457				0.8503	0.8816	0.8815	0.8825	0.9191	0.8147	0.7629	0.7334	0.7402	0.9136	0.8735	0.8687	0.8385	0.7994	0.7834	0.9487
3-Phosphoglycerate m+1	0.0159	0.0047	0.0145	0	0.0261	0			0.0092	0.0115	0	0.0618	0.0154	0.0217	0.0133	0.0085	0	0.0077	0	0.0273	0				0.0027	0	0.0314	0	0.0797	0.0257				0.0166	0.0219	-0.0141	0.0136	0.0081	0.0697	0.0386	0	0	0	0	0	0.0112	0.0082	0	0.0079
3-Phosphoglycerate m+2	0.0529	0.0165	0.0168	0	0.0389	0.0339			0.0276	0.0647	0.208	0	0.0412	0.0137	0.0379	0.0078	0.0269	0.0616	0.0351	0	0.0144				0.0134	0.0234	0.027	0.3016	0.2346	0.2087				0.0343	0.0239	0.0177	0.0451	0.012	0.0419	0.1115	0.2552	0.2734	0.0531	0.063	0.0593	0.0221	0.0256	0.0415	0.0186
3-Phosphoglycerate m+3	0.1331	0.1066	0.1147	0	0.1789	0.2026			0.0629	0.0587	0.1662	0.0309	0.1977	0.1337	0.1781	0.0905	0.1013	0.0683	0.0508	0.0614	0.0537				0.0856	0.0573	0.0383	0	0	0.0199				0.0988	0.0726	0.1149	0.0588	0.0608	0.0737	0.087	0.1025	0.0031	0.0479	0.0704	0.0726	0.1282	0.1668	0.1879	0.0248
[truncated: 274 more columns]

## Sheet: Plasma Isotopologues
Supplementary Data Table 4.2: Isotopologue Data from [U-13C]glucose infused patient plasma
Patient ID	VM29	VM29	VM29	VM29	VM29	VM29	VM29	VM29	VM58	VM58	VM58	VM58	VM58	VM58	VM52	VM52	VM52	VM52	VM52	VM52	VM52	VM52	VM19	VM19	VM19	VM19	VM19	VM19	VM19	VM19	VM26	VM26	VM26	VM26	VM26	VM26	VM26	VM30	VM30	VM30	VM30	VM30	VM30	VM30	VM30	VM30	VM41	VM41	VM41
Infusion	[U-13C]glucose	[U-13C]glucose	[U-13C]glucose	[U-13C]glucose	[U-13C]glucose	[U-13C]glucose	[U-13C]glucose	[U-13C]glucose	[U-13C]glucose	[U-13C]glucose	[U-13C]glucose	[U-13C]glucose	[U-13C]glucose	[U-13C]glucose	[U-13C]glucose	[U-13C]glucose	[U-13C]glucose	[U-13C]glucose	[U-13C]glucose	[U-13C]glucose	[U-13C]glucose	[U-13C]glucose	[U-13C]glucose	[U-13C]glucose	[U-13C]glucose	[U-13C]glucose	[U-13C]glucose	[U-13C]glucose	[U-13C]glucose	[U-13C]glucose	[U-13C]glucose	[U-13C]glucose	[U-13C]glucose	[U-13C]glucose	[U-13C]glucose	[U-13C]glucose	[U-13C]glucose	[U-13C]glucose	[U-13C]glucose	[U-13C]glucose	[U-13C]glucose	[U-13C]glucose	[U-13C]glucose	[U-13C]glucose	[U-13C]glucose	[U-13C]glucose	[U-13C]glucose	[U-13C]glucose	[U-13C]glucose
Time Elapsed From Infusion Start (min)	0	10	40	73	103	134	169	194	0	32	65	91	121	136	0	11	98	128	158	188	221	241	0	10	42	72	102	132	165	189	0	10	40	68	99	128	159	0	11	66	97	126	156	189	220	250	0	13	68
Pyruvate m+0	1	0.938759	0.932057	0.921607	0.923053	0.885647	0.884886	0.877657	0.981022	0.943539	0.905545	0.900695	0.874876	0.832607	1	0.933447	0.777019	0.820871	0.795061	0.777465	0.752647	0.787295	0.96849	0.888545	0.886383	0.855245	0.854057	0.834132	0.862499	0.843106	0.872376	0.894906	0.844802	0.844326	0.841291	0.838955	0.838652	0.958779	0.35781	0.956181	0.806795	0.849199	0.884938	0.814013	0.928182	0.754541	1	0.967707	0.80957
Pyruvate m+1	0	0	0	0	0.000322238	0.0111293	0.00846335	0.00951587	0.00642667	0.00060431	0.0130618	0	0.0031982	0.0304741	0	0	0.0188381	0.00346101	0.019816	0.0212266	0.0227014	0.015151	0.0102015	0.0134776	0	0.0136189	0.0224671	0.0224982	0.0231253	0.0217385	0	0.0060158	0.00958176	0.0215678	0	0.0225114	0.0240345	0.0412214	0.34597	0	0	0	0.0091492	0	0.0293686	0	0	0	0.0194602
Pyruvate m+2	0	0	0	0	0.0061711	0	0	0.017863	0.00862984	0	0	0.00808061	0.0373713	0.0418301	0	0	0.0505865	0.0437528	0.0381599	0.0563705	0.0663059	0.0551975	0.0159194	0.0295028	0.0164336	0.0413755	0.0283023	0.0529737	0.00585669	0.0272312	0.124951	0.0529801	0.0705726	0.0476054	0.0761495	0.0593827	0.0527662	0	0.0381034	0	0.131498	0	0	0.0265158	0	0	0	0	0
Pyruvate m+3	0	0.0612405	0.0679431	0.0783933	0.0704541	0.103224	0.10665	0.0949641	0.00392112	0.0558566	0.081393	0.0912247	0.0845541	0.0950885	0	0.0665532	0.153557	0.131915	0.146963	0.144938	0.158346	0.142357	0.00538957	0.0684745	0.0971836	0.0897608	0.0951732	0.0903956	0.108519	0.107924	0.00267303	0.0460981	0.0750441	0.0865008	0.0825593	0.0791507	0.0845478	0	0.258116	0.0438192	0.0617071	0.150801	0.105913	0.159472	0.0424491	0.245459	0	0.0322934	0.17097
Lactate m+0	1	0.956185	0.931349	0.921371	0.9002	0.863372	0.860667	0.832433	1	0.959398	0.932756	0.916251	0.918643	0.918409	1	0.962383	0.848945	0.847818	0.833068	0.838904	0.833878	0.840873	1	0.956201	0.92297	0.91662	0.914016	0.897487	0.883004	0.877081	1	0.971863	0.935211	0.919635	0.906398	0.902885	0.896111	1	0.868922	0.938103	0.717481	0.899997	0.904667	0.884425	0.894968	0.892992	1	0.977625	0.841157
Lactate m+1	0	0	0	0	0.0106825	0.00760325	0.0171186	0.0205539	0	0	0	0	0	0	0	0	0.0127728	0.013729	0.0211819	0.0181817	0.0238365	0.021094	0	0.00413462	0.000231451	0.00364472	0.00127133	0.0158575	0.0204809	0.0234216	0	0	0	0.00357891	0.00510516	0.00901247	0.0132239	0	0.0321894	0.0235482	0.0180589	0.00244234	0.00716425	0.00813806	0.00953241	0.00926761	0	0	0.0141627
Lactate m+2	0	0	0	0	0	0	0	0	0	0	0	0	0	0	0	0	0	0	0	0	0	0	0	0	0	0	0	0	0	0	0	0	0	0	0	0	0	0	0.0185037	0	0.257477	0	0	0	0	0	0	0	0
Lactate m+3	0	0.0438151	0.0686509	0.078629	0.0891174	0.129025	0.122214	0.147013	0	0.0406023	0.0672436	0.0837488	0.0813572	0.0815907	0	0.0376165	0.138282	0.138453	0.14575	0.142914	0.142285	0.138033	0	0.0396643	0.0767981	0.0797355	0.0847127	0.0866551	0.0965148	0.0994969	0	0.0281371	0.0647891	0.076786	0.0884967	0.0881022	0.0906653	0	0.0803848	0.0383485	0.0069827	0.0975608	0.0881691	0.107437	0.0954996	0.0977405	0	0.022375	0.14468
Alanine m+0	1	1	0.981509	0.967512	0.95687	0.94098	0.912208	0.914625	1	0.985672	0.970932	0.950822	0.946401	0.946971	1	1	1	1	1	1	1	1	1	1	1	1	1	1	1	1	1	1	1	1	1	1	1	1	0.493155	1	0.797106	0.96677	1	1	1	1	1	1	1
Alanine m+1	0	0	0	0	0	0	0	0	0	0	0	0	0	0	0	0	0	0	0	0	0	0	0	0	0	0	0	0	0	0	0	0	0	0	0	0	0	0	0.506845	0	0.202894	0.0332303	0	0	0	0	0	0	0
Alanine m+2	0	0	0	0	0	0	0	0	0	0	0	0	0	0	0	0	0	0	0	0	0	0	0	0	0	0	0	0	0	0	0	0	0	0	0	0	0	0	0	0	0	0	0	0	0	0	0	0	0
Alanine m+3	0	0	0.0184911	0.0324882	0.0431295	0.05902	0.087792	0.0853747	0	0.0143276	0.029068	0.0491777	0.0535992	0.0530292	0	0	0	0	0	0	0	0	0	0	0	0	0	0	0	0	0	0	0	0	0	0	0	0	0	0	0	0	0	0	0	0	0	0	0
Malate m+0	0.952168	0.929835	1	0.967744	0.984643	0.959005	0.981388	0.937387	0.973005	0.858477	0.979798	0.943198	0.932414	0.919385	1	0.963654	0.987562	0.956566	0.967425	0.96768	0.916597	1	0.984914	1	0.924242	1	0.932664	0.95424	0.886133	0.951568	0.963137	0.986346	1	1	1	0.993005	0.918208	0.8108	0.5182	0.734732	0.976854	0.926008	0.972941	0.900687	0.66472	0.776932	0.936154	0.996357	1
Malate m+1	0	0.0701646	0	0.00519898	0	0.0409948	0	0	0.0205495	0.0518732	0	0	0.0390749	0.000225257	0	0.0363462	0.0077816	0.0434344	0	0.0323201	0.0834029	0	0	0	0	0	0.0673365	0.0457603	0.106266	0.0484316	0.0368626	0	0	0	0	0.00650154	0.081792	0.1892	0.117209	0	0	0	0	0	0.195229	0.151356	0	0	0
Malate m+2	0.0340369	0	0	0.0153316	0.0153571	0	0	0.0626128	0	0.0714065	0	0	0	0.0242862	0	0	0.00465687	0	0.0325748	0	0	0	0.0150864	0	0.0757576	0	0	0	0	0	0	0.0136543	0	0	0	0	0	0	0.18261	0.265268	0	0.0739915	0	0.00406462	0.0404167	0.0717118	0.0521646	0	0
Malate m+3	0	0	0	0.0117258	0	0	0.0186119	0	0	0	0	0.0337846	0.00477803	0.0561031	0	0	0	0	0	0	0	0	0	0	0	0	0	0	0.0076017	0	0	0	0	0	0	0.000493449	0	0	0.181981	0	0.0231463	0	0.0270588	0.0952479	0.0996343	0	0.0116811	0	0
Malate m+4	0.0137954	0	0	0	0	0	0	0	0.00644543	0.0182429	0.0202023	0.0230172	0.0237335	0	0	0	0	0	0	0	0	0	0	0	0	0	0	0	0	0	0	0	0	0	0	0	0	0	0	0	0	0	0	0	0	0	0	0.00364321	0
Glutamate m+0	0.996502	0.991171	0.981215	0.953294	0.95305	0.956428	0.938388	0.909257	1	0.996906	0.989755	0.99407	0.959473	0.97749	0.998297	0.993371	0.927912	0.930949	0.941048	0.920738	0.954271	0.929525	1	0.992882	0.9837	0.979053	0.931647	0.948166	0.944485	0.91211	0.99141	0.997955	1	0.952525	0.953931	0.970262	0.954753	0.935855	0.512764	0.876137	0.22109	0.940391	0.809284	0.821014	0.93109	0.886137	0.931316	0.738875	0.863365
Glutamate m+1	0	0	0	0.0251723	0.0181944	0.00186596	0.0268955	0.0460304	0	0	0.0028613	0.00278714	0.0267778	0.0143284	0.00170275	0.00662862	0.0569621	0.0427252	0.0360059	0.0478971	0.0273959	0.0478947	0	0	0.00608415	0.00814536	0.0475369	0.0411573	0.0371863	0.0780353	0.00858999	0	0	0.0474747	0.0460686	0.0282511	0.0147814	0.0256561	0.158473	0.0737778	0.235013	0	0.0927228	0.123161	0	0	0	0.0446211	0.0311622
Glutamate m+2	0	0	0	0	0	0.012613	0.0148743	0.0169583	0	0	0	0	0	0	0	0	0.00486862	0	0.00785477	0.0155788	0.00131211	0.0116064	0	0	0	0.0112138	0	0	0	0.00577141	0	0	0	0	0	0	0.0219533	0	0.187437	0	0	0	0	0	0.0316556	0	0	0	0.0363431
Glutamate m+3	0	0.00512251	0.0130664	0.01645	0.028756	0.0214535	0.0163431	0.0274361	0	0	0.00738407	0	0.00241869	0.00343522	0	0	0.0100576	0.026326	0.0099254	0.00531241	0.0170211	0.0109735	0	0.00711809	0.0102155	0.00158799	0.0193815	0.0102533	0.017023	0.0040835	0	0	0	0	0	0	0.00851208	0.00050201	0.0652795	0	0.38649	0.0355624	0.0550214	0.0421228	0.00530146	0.0998496	0.000267352	0.0175601	0.0258233
Glutamate m+4	0	0	0	0.00508424	0	0.0076394	0	0	0	0	0	0.00227098	0.00361184	0.00474649	0	0	0	0	0	0.00835207	0	0	0	0	0	0	0.00143494	0.000423149	0	0	0	0.00204467	0	0	0	0.00148738	0	0.0273438	0.0372122	0.0500855	0.157407	0.0240462	0.0429723	0.00305435	0.0119656	0.0140129	0.00385216	0	0.00182656
Glutamate m+5	0.00349773	0.00370606	0.00571879	0	0	0	0.00349896	0.000318364	0	0.0030944	0	0.000871909	0.00771899	0	0	0	0.000199223	0	0.00516611	0.00212186	0	0	0	0	0	0	0	0	0.0013061	0	0	0	0	0	0	0	0	0.0106431	0.0388348	0	0	0	0	0.0106482	0.0199869	0	0.0645648	0.198944	0.0414799
Citrate m+0	0.995583	0.969763	0.976424	0.96195	0.947914	0.957855	0.944146	0.910318	1	0.996531	0.978057	0.985529	0.977947	0.979906	1	0.99716	0.976594	0.948035	0.946401	0.931615	0.931709	0.925592	1	0.980859	0.993187	0.995356	0.980924	0.987698	0.955446	0.944942	1	0.985474	1	0.988315	0.985101	0.969318	0.967363	1	0.779269	0.93472	0.381098	0.942406	0.971376	0.951184	0.934509	0.966301	1	0.997737	0.961408
Citrate m+1	0	0.0180805	0.00765951	0.0155482	0.0235559	0.00734662	0.0264717	0.0580854	0	0	0.0165258	0.00477485	0.0128844	0.00211663	0	0	0.0149546	0.0336169	0.0293648	0.0363386	0.0387455	0.0518927	0	0.0177029	0	0	0.00196435	0.00219256	0.0307182	0.0406008	0	0.00360814	0	0.00209329	0.00394502	0.0220326	0.0175781	0	0	0.034312	0.0195196	0.0461963	0	0	0.0286918	0	0	0	0.0231653
Citrate m+2	0	0	0	0	0	0	0.00387381	0	0	0	0	0	0	0	0	0	0	0	0.0111986	0.00815561	0.0106544	0	0	0	0	0	0	0	0	0	0	0	0	0	0	0	0	0	0.0599895	0	0.213352	0	0	0	0.0152763	0.0323382	0	0	0
Citrate m+3	0	0	0.00178105	0.00758863	0.00113586	0.0123446	0.00783661	0.00748296	0	0	0	0.000755422	0	0.0148437	0	0	0.00306752	0.0183476	0.0104578	0.0145416	0.0156774	0.0176445	0	0	0.00228225	0.00242932	0.017112	0.0077603	0.00888278	0.00750215	0	0.00454763	0	0.00385428	0.00542786	0.00698863	0.0145237	0	0	0.00438506	0.0671947	0.00534407	0	0.0488162	0.015152	0	0	0	0.00473646
Citrate m+4	0	0.00116949	0.00759356	0.00855599	0.0116589	0.0154975	0.0103034	0.0157362	0	0	0.00333151	0.00206342	0.00684934	0	0	0	0.00445955	0	0.00133953	0.00934964	0.00238416	0.00487045	0	0.000837735	0.00453025	0	0	0.00234942	0.00495338	0.00695552	0	0.00637003	0	0.00547556	0.00552601	0.00166083	0.000535118	0	0.160741	0.0265832	0.318836	0.00605323	0.0286243	0	0.00637086	0.00136082	0	0.00112355	0.00704592
Citrate m+5	0.00211815	0.00455989	0.00360591	0.00314215	0.00682844	0.00396344	0.00479702	0.00583639	0	0.00346881	0.00208552	0.00687758	0.00231949	0.0031332	0	0.00283999	0.000924011	0	0.00123817	0	0.000829163	0	0	0.000600778	0	0.00221507	0	0	0	0	0	0	0	0.000262225	0	0	0	0	0	0	0	0	0	0	0	0	0	0.00113932	0.00364398
Citrate m+6	0.00229906	0.00642673	0.00293616	0.00321521	0.00890649	0.00299335	0.00257193	0.00254118	0	0	0	0	0	0	0	0	0	0	0	0	0	0	0	0	0	0	0	0	0	0	0	0	0	0	0	0	0	0	0	0	0	0	0	0	0	0	0	0	0
Glucose m+0	1	0.410115	0.483608	0.581888	0.417961	0.342367	0.54319	0.494942	1	0.748772	0.756762	0.767301	0.767115	0.768179	1	0.68309	0.583482	0.653284	0.623723	0.639977	0.616931	0.674495	1	0.612515	0.672643	0.712701	0.718662	0.698638	0.682094	0.66621	1	0.65561	0.737518	0.737132	0.720767	0.709681	0.712439	1	0.104932	0.514539	0.228225	0.605875	0.534049	0.510078	0.570311	0.525573	1	0.703623	0.216124
Glucose m+1	0	0	0	0.00699475	0	0.00224811	0.0219018	0.0294306	0	0	0.00775352	0.00650931	0	0	0	0	0.0349706	0.0291068	0.0383971	0.0340578	0.029289	0.0215561	0	0	0	0.00177506	0	0	0.00321018	0	0	0	0	0.0034076	0.0103946	0.00300787	0.00641112	0	0.141045	0.0992728	0.0155684	0	0.0517089	0.0295364	0	0.0131707	0	0	0.00276134
Glucose m+2	0	0	0	0	0	0.00353155	0	0	0	0	0	0	0	0	0	0	0	0	0.00848842	0.0110349	0.0169274	0.010657	0	0	0	0	0	0	0	0.00366381	0	0	0	0	0	0	0	0	0.155011	0.0275578	0.568749	0	0.00914575	0.0385617	0.0193269	0.0138273	0	0	0
Glucose m+3	0	0	0	0.011059	0.0109493	0.0137433	0.0338234	0.0359308	0	0	0.000677865	0	0.0117392	0.0129944	0	0	0.0274072	0.0266944	0.0422931	0.0492937	0.039591	0.0523895	0	0	0.0025481	0.0187778	0.0265611	0.0359794	0.0294038	0.0383709	0	0	0	0	0.0021486	0.0166294	0.0148136	0	0	0	0	0.0203745	0.0148993	0.0356861	0	0.053145	0	0	0.00858199
Glucose m+4	0	0	0.00427248	0.00257338	0.00323151	0.00300047	0.00615191	0.00819432	0	0.000438899	0.00193482	0.00428519	0.00531258	0.000454592	0	0	0.00838977	0.0114689	0.011121	0.00277607	0.0148084	0	0	0	0	0	0	0.000315474	0.00449237	0.00270224	0	0	0	0.00375642	0.0133974	0	0.00282439	0	0.323584	0.0126624	0	0.00373704	0	0.00758043	0.0253341	0.0092399	0	0.000730426	0.00979189
Glucose m+5	0	0.0410264	0.0166678	0.03755	0.0375687	0.0317036	0.0183088	0.0336617	0	0.0221358	0.0179267	0.0143747	0.0173359	0.0178014	0	0.0166181	0.0151971	0.0194066	0.0185951	0.0219957	0.0182042	0.0148608	0	0.0257814	0.0235806	0.0204738	0.0269549	0.0271481	0.0231812	0.0180204	0	0.0285705	0.019096	0.0211557	0.017	0.0173734	0.0200527	0	0	0.0289099	0.105262	0.0179	0.044713	0	0.0216929	0.038255	0	0.0241992	0.0575448
Glucose m+6	0	0.548859	0.495451	0.359935	0.53029	0.603406	0.376624	0.397841	0	0.228653	0.214945	0.20753	0.198497	0.200571	0	0.300292	0.330553	0.26004	0.257383	0.240865	0.264249	0.226041	0	0.361704	0.301228	0.246273	0.227822	0.237919	0.257619	0.271033	0	0.31582	0.243386	0.234548	0.236293	0.253309	0.243459	0	0.275427	0.317058	0.0821957	0.352114	0.345484	0.378557	0.363335	0.346789	0	0.271448	0.705196
Glutamine m+0	1	0.978278	0.992898	0.990238	0.982961	0.988671	0.987043	0.984335	1	0.998396	0.99725	1	0.999173	0.998523	1	0.995731	0.991483	0.992666	0.999149	0.992708	0.993316	0.995721	1	1	1	1	0.997947	0.996311	0.993586	0.994812	1	1	1	1	1	1	1	1	0.223355	0.995806	0.493289	0.923467	0.953137	0.978801	0.964051	0.95102	1	0.990239	0.951252
Glutamine m+1	0	0	0	0	0	0	0	0	0	0	0	0	0	0	0	0	0	0	0	0	0	0	0	0	0	0	0	0	0	0	0	0	0	0	0	0	0	0	0.149003	0	0.318743	0.0425644	0.0033011	0	0	0	0	0	0
Glutamine m+2	0	0	0	0	0	0	0	0	0	0	0	0	0	0	0	0	0	0	0	0	0	0	0	0	0	0	0	0	0	0	0	0	0	0	0	0	0	0	0.568876	0	0	0	0	0	0	0.0146094	0	0	0
Glutamine m+3	0	0	0	0	0	0	0	0.00249296	0	0	0	0	0	0	0	0	0	0	0	0	0	0.000943896	0	0	0	0	0	0	0	0	0	0	0	0	0	0	0	0	0.0184371	0	0.142464	0	0	0	0.0130835	0.0046334	0	0	0.00366166
Glutamine m+4	0	0.0198699	0.00447929	0.00920527	0.0170391	0.00800121	0.0117515	0.0131722	0	0	0.00212728	0	0	0	0	0.00426873	0.0085168	0.00733423	0.000851304	0.00729245	0.00668354	0.00223438	0	0	0	0	0.00205268	0.00293447	0.00575468	0.00262385	0	0	0	0	0	0	0	0	0.0403299	0.00419423	0.0455035	0.0339685	0.043562	0.0211989	0.0228659	0.0297375	0	0.00831398	0.0450868
Glutamine m+5	0	0.00185167	0.00262247	0.000556412	0	0.00332735	0.00120553	0	0	0.00160441	0.000623025	0	0.000827024	0.00147713	0	0	0	0	0	0	0	0.00110122	0	0	0	0	0	0.000754901	0.000659813	0.00256421	0	0	0	0	0	0	0	0	0	0	0	0	0	0	0	0	0	0.00144684	0
[truncated: 330 more columns]

## Sheet: Plasma Gluc m+6 Resection
Supplementary Data Table 4.3: Plasma Glucose m+6 at time of Tissue Resection
Patient ID	Glucose m+6
VM29	0.397841
VM58	0.200571
VM32	0.415128
VM26	0.243459
VM52	0.226041
VM22	0.404767
VM19	0.271033
VM30	0.346789
VM41	0.555537
VM44	0.400837
VM31	0.690922
VM42	0.360702
VM67	0.481817
VM57	0.519819
VM46	0.436336
VM68	0.361915
VM36	0.160921
VM55	0.431461
VM18	0.403404
VM34	0.430417
VM11	0.516417
VM43	0.267947
VM65	0.499128
VM50	0.422822
VM45	0.233223
VM51	0.23813
VM60	0.107809
VM33	0.290023
VM21	0.172915
VM27	0.222858
VM38	0.291784
VM47	0.312968
VM56	0.20137
VM48	0.16706
VM63	0.295238
VM24	0.381172
VM53	0.242729
VM12	0.254693
VM28	0.208527
VM62	0.244996
VM59	0.262227
VM14	0.267784
VM54	0.224303
VM20	0.213869
VM16	0.253223
VM61	0.233926
VM09	0.310513
VM64	0.238049
VM37	0.231173
VM39	0.278676
VM23	0.12473
VM17	0.29624
VM40	0.254977
VM15	0.250975
VM13	0.207053
VM10	0.305485
VM35	0.197101
VM66	0.221506
VM49	0.2332
VM25	0.3284
