# Supplementary material for: Mitochondrial complex I promotes kidney cancer metastasis
Source: Nature. 2024 Aug 14;633(8031):923–31. doi: 10.1038/s41586-024-07812-3 (PMC11424252; doi:10.1038/s41586-024-07812-3)
Supplement: Supplementary file 9 — Source data for all images: a zipped file divided into three folders for original source data images for Ki67 images, mouse images, and immunofluorescence images. Subfolders are labeled with the corresponding Figure number in which the image appears. [file 41586_2024_7812_MOESM9_ESM.zip]

Archive with 620 entries (563 files):
- Images/
- __MACOSX/._Images
- Images/Immunofluorescence/
- __MACOSX/Images/._Immunofluorescence
- Images/Mouse Images/
- __MACOSX/Images/._Mouse Images
- Images/.DS_Store
- __MACOSX/Images/._.DS_Store
- Images/Extended_Data_Fig_8g_Ki67/
- __MACOSX/Images/._Extended_Data_Fig_8g_Ki67
- Images/Immunofluorescence/.DS_Store
- __MACOSX/Images/Immunofluorescence/._.DS_Store
- Images/Immunofluorescence/Extended_Data_Fig8n_Metlow_IF/
- __MACOSX/Images/Immunofluorescence/._Extended_Data_Fig8n_Metlow_IF
- Images/Immunofluorescence/Extended_Data_Fig_9k_786-O_IF/
- __MACOSX/Images/Immunofluorescence/._Extended_Data_Fig_9k_786-O_IF
- Images/Mouse Images/.DS_Store
- __MACOSX/Images/Mouse Images/._.DS_Store
- Images/Mouse Images/Extended_Data_FIg_8_mouse_images/
- __MACOSX/Images/Mouse Images/._Extended_Data_FIg_8_mouse_images
- Images/Mouse Images/Fig_4j_mouse_images/
- __MACOSX/Images/Mouse Images/._Fig_4j_mouse_images
- Images/Extended_Data_Fig_8g_Ki67/.DS_Store
- __MACOSX/Images/Extended_Data_Fig_8g_Ki67/._.DS_Store
- Images/Extended_Data_Fig_8g_Ki67/Methigh_Vehicle.TIF
- __MACOSX/Images/Extended_Data_Fig_8g_Ki67/._Methigh_Vehicle.TIF
- Images/Extended_Data_Fig_8g_Ki67/Methigh_IACS.TIF
- __MACOSX/Images/Extended_Data_Fig_8g_Ki67/._Methigh_IACS.TIF
- Images/Immunofluorescence/Extended_Data_Fig8n_Metlow_IF/Composite-1 (RGB).tif
- __MACOSX/Images/Immunofluorescence/Extended_Data_Fig8n_Metlow_IF/._Composite-1 (RGB).tif
- Images/Immunofluorescence/Extended_Data_Fig8n_Metlow_IF/MAX_Image 8.czi - C=1-1.tif
- __MACOSX/Images/Immunofluorescence/Extended_Data_Fig8n_Metlow_IF/._MAX_Image 8.czi - C=1-1.tif
- Images/Immunofluorescence/Extended_Data_Fig8n_Metlow_IF/MAX_Image 6.czi - C=0-1.tif
- __MACOSX/Images/Immunofluorescence/Extended_Data_Fig8n_Metlow_IF/._MAX_Image 6.czi - C=0-1.tif
- Images/Immunofluorescence/Extended_Data_Fig8n_Metlow_IF/MAX_Image 8.czi - C=0-1.tif
- __MACOSX/Images/Immunofluorescence/Extended_Data_Fig8n_Metlow_IF/._MAX_Image 8.czi - C=0-1.tif
- Images/Immunofluorescence/Extended_Data_Fig8n_Metlow_IF/MAX_Image 6.czi - C=1-1.tif
- __MACOSX/Images/Immunofluorescence/Extended_Data_Fig8n_Metlow_IF/._MAX_Image 6.czi - C=1-1.tif
- Images/Immunofluorescence/Extended_Data_Fig8n_Metlow_IF/Composite-3 (RGB).tif
- __MACOSX/Images/Immunofluorescence/Extended_Data_Fig8n_Metlow_IF/._Composite-3 (RGB).tif
- Images/Immunofluorescence/Extended_Data_Fig_9k_786-O_IF/Scale barMAX_786-O MitoLbnox2.czi - C=1-1.tif
- __MACOSX/Images/Immunofluorescence/Extended_Data_Fig_9k_786-O_IF/._Scale barMAX_786-O MitoLbnox2.czi - C=1-1.tif
- Images/Immunofluorescence/Extended_Data_Fig_9k_786-O_IF/Scale bar Composite-1.tif
- __MACOSX/Images/Immunofluorescence/Extended_Data_Fig_9k_786-O_IF/._Scale bar Composite-1.tif
- Images/Immunofluorescence/Extended_Data_Fig_9k_786-O_IF/Scale bar MAX_786-O CytoLbnox3.czi - C=0-1.tif
- __MACOSX/Images/Immunofluorescence/Extended_Data_Fig_9k_786-O_IF/._Scale bar MAX_786-O CytoLbnox3.czi - C=0-1.tif
- Images/Immunofluorescence/Extended_Data_Fig_9k_786-O_IF/Scale bar MAX_786-O MitoLbnox2.czi - C=0-1.tif
- __MACOSX/Images/Immunofluorescence/Extended_Data_Fig_9k_786-O_IF/._Scale bar MAX_786-O MitoLbnox2.czi - C=0-1.tif
- Images/Immunofluorescence/Extended_Data_Fig_9k_786-O_IF/Scale bar Composite-1[1].tif
- __MACOSX/Images/Immunofluorescence/Extended_Data_Fig_9k_786-O_IF/._Scale bar Composite-1[1].tif
- Images/Immunofluorescence/Extended_Data_Fig_9k_786-O_IF/Scale bar MAX_786-O CytoLbnox3.czi - C=1-1.tif
- __MACOSX/Images/Immunofluorescence/Extended_Data_Fig_9k_786-O_IF/._Scale bar MAX_786-O CytoLbnox3.czi - C=1-1.tif
- Images/Mouse Images/Extended_Data_FIg_8_mouse_images/.DS_Store
- __MACOSX/Images/Mouse Images/Extended_Data_FIg_8_mouse_images/._.DS_Store
- Images/Mouse Images/Extended_Data_FIg_8_mouse_images/a/
- __MACOSX/Images/Mouse Images/Extended_Data_FIg_8_mouse_images/._a
- Images/Mouse Images/Extended_Data_FIg_8_mouse_images/f/
- __MACOSX/Images/Mouse Images/Extended_Data_FIg_8_mouse_images/._f
- Images/Mouse Images/Extended_Data_FIg_8_mouse_images/o/
- __MACOSX/Images/Mouse Images/Extended_Data_FIg_8_mouse_images/._o
- Images/Mouse Images/Extended_Data_FIg_8_mouse_images/e/
- __MACOSX/Images/Mouse Images/Extended_Data_FIg_8_mouse_images/._e
- Images/Mouse Images/Extended_Data_FIg_8_mouse_images/b/
- __MACOSX/Images/Mouse Images/Extended_Data_FIg_8_mouse_images/._b
- Images/Mouse Images/Fig_4j_mouse_images/Methigh_EV_2.tif
- __MACOSX/Images/Mouse Images/Fig_4j_mouse_images/._Methigh_EV_2.tif
- Images/Mouse Images/Fig_4j_mouse_images/Methigh_EV_1.tif
- __MACOSX/Images/Mouse Images/Fig_4j_mouse_images/._Methigh_EV_1.tif
- Images/Mouse Images/Fig_4j_mouse_images/Methigh_NDI1_2.tif
- __MACOSX/Images/Mouse Images/Fig_4j_mouse_images/._Methigh_NDI1_2.tif
- Images/Mouse Images/Fig_4j_mouse_images/Methigh_NDI1_1.tif
- __MACOSX/Images/Mouse Images/Fig_4j_mouse_images/._Methigh_NDI1_1.tif
- Images/Mouse Images/Extended_Data_FIg_8_mouse_images/a/Methig50_IACS_1.tif
- __MACOSX/Images/Mouse Images/Extended_Data_FIg_8_mouse_images/a/._Methig50_IACS_1.tif
- Images/Mouse Images/Extended_Data_FIg_8_mouse_images/a/Methigh50_Vehicle_2.tif
- __MACOSX/Images/Mouse Images/Extended_Data_FIg_8_mouse_images/a/._Methigh50_Vehicle_2.tif
- Images/Mouse Images/Extended_Data_FIg_8_mouse_images/a/Methigh_Vehicle_1.tif
- __MACOSX/Images/Mouse Images/Extended_Data_FIg_8_mouse_images/a/._Methigh_Vehicle_1.tif
- Images/Mouse Images/Extended_Data_FIg_8_mouse_images/a/Methigh50_IACS_2.tif
- __MACOSX/Images/Mouse Images/Extended_Data_FIg_8_mouse_images/a/._Methigh50_IACS_2.tif
- Images/Mouse Images/Extended_Data_FIg_8_mouse_images/f/Methigh_IACS_2.tif
- __MACOSX/Images/Mouse Images/Extended_Data_FIg_8_mouse_images/f/._Methigh_IACS_2.tif
- Images/Mouse Images/Extended_Data_FIg_8_mouse_images/f/Methigh_IACS_1.tif
- __MACOSX/Images/Mouse Images/Extended_Data_FIg_8_mouse_images/f/._Methigh_IACS_1.tif
- Images/Mouse Images/Extended_Data_FIg_8_mouse_images/f/Methigh_Vehicle_1.tif
- __MACOSX/Images/Mouse Images/Extended_Data_FIg_8_mouse_images/f/._Methigh_Vehicle_1.tif
- Images/Mouse Images/Extended_Data_FIg_8_mouse_images/f/Methigh_Vehicle_2.tif
- __MACOSX/Images/Mouse Images/Extended_Data_FIg_8_mouse_images/f/._Methigh_Vehicle_2.tif
- Images/Mouse Images/Extended_Data_FIg_8_mouse_images/o/metlow_mito_lbnox_2.tif
- __MACOSX/Images/Mouse Images/Extended_Data_FIg_8_mouse_images/o/._metlow_mito_lbnox_2.tif
- Images/Mouse Images/Extended_Data_FIg_8_mouse_images/o/metlow_mito_lbnox_1.tif
- __MACOSX/Images/Mouse Images/Extended_Data_FIg_8_mouse_images/o/._metlow_mito_lbnox_1.tif
- Images/Mouse Images/Extended_Data_FIg_8_mouse_images/o/Metlow_cyto_lbnox_1.tif
- __MACOSX/Images/Mouse Images/Extended_Data_FIg_8_mouse_images/o/._Metlow_cyto_lbnox_1.tif
- Images/Mouse Images/Extended_Data_FIg_8_mouse_images/o/Metlow_EV_1.tif
- __MACOSX/Images/Mouse Images/Extended_Data_FIg_8_mouse_images/o/._Metlow_EV_1.tif
- Images/Mouse Images/Extended_Data_FIg_8_mouse_images/o/Metlow_cyto_lbnox_2.tif
- __MACOSX/Images/Mouse Images/Extended_Data_FIg_8_mouse_images/o/._Metlow_cyto_lbnox_2.tif
- Images/Mouse Images/Extended_Data_FIg_8_mouse_images/o/Metlow_EV_2.tif
- __MACOSX/Images/Mouse Images/Extended_Data_FIg_8_mouse_images/o/._Metlow_EV_2.tif
- Images/Mouse Images/Extended_Data_FIg_8_mouse_images/e/met_high_vehicle/
- __MACOSX/Images/Mouse Images/Extended_Data_FIg_8_mouse_images/e/._met_high_vehicle
- Images/Mouse Images/Extended_Data_FIg_8_mouse_images/e/methigh_IACS10759/
- __MACOSX/Images/Mouse Images/Extended_Data_FIg_8_mouse_images/e/._methigh_IACS10759
- Images/Mouse Images/Extended_Data_FIg_8_mouse_images/b/Methigh26_Vehicle_2.tif
- __MACOSX/Images/Mouse Images/Extended_Data_FIg_8_mouse_images/b/._Methigh26_Vehicle_2.tif
- Images/Mouse Images/Extended_Data_FIg_8_mouse_images/b/Methigh26_Vehicle_1.tif
- __MACOSX/Images/Mouse Images/Extended_Data_FIg_8_mouse_images/b/._Methigh26_Vehicle_1.tif
- Images/Mouse Images/Extended_Data_FIg_8_mouse_images/b/Methigh26_IACS_1.tif
- __MACOSX/Images/Mouse Images/Extended_Data_FIg_8_mouse_images/b/._Methigh26_IACS_1.tif
- Images/Mouse Images/Extended_Data_FIg_8_mouse_images/b/Methigh26_IACS_2.tif
- __MACOSX/Images/Mouse Images/Extended_Data_FIg_8_mouse_images/b/._Methigh26_IACS_2.tif
- Images/Mouse Images/Extended_Data_FIg_8_mouse_images/e/met_high_vehicle/ScanProgram.scanProgram
- __MACOSX/Images/Mouse Images/Extended_Data_FIg_8_mouse_images/e/met_high_vehicle/._ScanProgram.scanProgram
- Images/Mouse Images/Extended_Data_FIg_8_mouse_images/e/met_high_vehicle/AdjStatePerStudy
- __MACOSX/Images/Mouse Images/Extended_Data_FIg_8_mouse_images/e/met_high_vehicle/._AdjStatePerStudy
- Images/Mouse Images/Extended_Data_FIg_8_mouse_images/e/met_high_vehicle/subject
- __MACOSX/Images/Mouse Images/Extended_Data_FIg_8_mouse_images/e/met_high_vehicle/._subject
- Images/Mouse Images/Extended_Data_FIg_8_mouse_images/e/met_high_vehicle/1/
- __MACOSX/Images/Mouse Images/Extended_Data_FIg_8_mouse_images/e/met_high_vehicle/._1
- Images/Mouse Images/Extended_Data_FIg_8_mouse_images/e/met_high_vehicle/ResultState
- __MACOSX/Images/Mouse Images/Extended_Data_FIg_8_mouse_images/e/met_high_vehicle/._ResultState
- Images/Mouse Images/Extended_Data_FIg_8_mouse_images/e/met_high_vehicle/AdjResult/
- __MACOSX/Images/Mouse Images/Extended_Data_FIg_8_mouse_images/e/met_high_vehicle/._AdjResult
- Images/Mouse Images/Extended_Data_FIg_8_mouse_images/e/met_high_vehicle/3/
- __MACOSX/Images/Mouse Images/Extended_Data_FIg_8_mouse_images/e/met_high_vehicle/._3
- Images/Mouse Images/Extended_Data_FIg_8_mouse_images/e/met_high_vehicle/2/
- __MACOSX/Images/Mouse Images/Extended_Data_FIg_8_mouse_images/e/met_high_vehicle/._2
- Images/Mouse Images/Extended_Data_FIg_8_mouse_images/e/methigh_IACS10759/ScanProgram.scanProgram
- __MACOSX/Images/Mouse Images/Extended_Data_FIg_8_mouse_images/e/methigh_IACS10759/._ScanProgram.scanProgram
- Images/Mouse Images/Extended_Data_FIg_8_mouse_images/e/methigh_IACS10759/AdjStatePerStudy
- __MACOSX/Images/Mouse Images/Extended_Data_FIg_8_mouse_images/e/methigh_IACS10759/._AdjStatePerStudy
- Images/Mouse Images/Extended_Data_FIg_8_mouse_images/e/methigh_IACS10759/subject
- __MACOSX/Images/Mouse Images/Extended_Data_FIg_8_mouse_images/e/methigh_IACS10759/._subject
- Images/Mouse Images/Extended_Data_FIg_8_mouse_images/e/methigh_IACS10759/1/
- __MACOSX/Images/Mouse Images/Extended_Data_FIg_8_mouse_images/e/methigh_IACS10759/._1
- Images/Mouse Images/Extended_Data_FIg_8_mouse_images/e/methigh_IACS10759/ResultState
- __MACOSX/Images/Mouse Images/Extended_Data_FIg_8_mouse_images/e/methigh_IACS10759/._ResultState
- Images/Mouse Images/Extended_Data_FIg_8_mouse_images/e/methigh_IACS10759/AdjResult/
- __MACOSX/Images/Mouse Images/Extended_Data_FIg_8_mouse_images/e/methigh_IACS10759/._AdjResult
- Images/Mouse Images/Extended_Data_FIg_8_mouse_images/e/methigh_IACS10759/4/
- __MACOSX/Images/Mouse Images/Extended_Data_FIg_8_mouse_images/e/methigh_IACS10759/._4
- Images/Mouse Images/Extended_Data_FIg_8_mouse_images/e/methigh_IACS10759/3/
- __MACOSX/Images/Mouse Images/Extended_Data_FIg_8_mouse_images/e/methigh_IACS10759/._3
- Images/Mouse Images/Extended_Data_FIg_8_mouse_images/e/met_high_vehicle/1/uxnmr.par
- __MACOSX/Images/Mouse Images/Extended_Data_FIg_8_mouse_images/e/met_high_vehicle/1/._uxnmr.par
- Images/Mouse Images/Extended_Data_FIg_8_mouse_images/e/met_high_vehicle/1/visu_pars
- __MACOSX/Images/Mouse Images/Extended_Data_FIg_8_mouse_images/e/met_high_vehicle/1/._visu_pars
- Images/Mouse Images/Extended_Data_FIg_8_mouse_images/e/met_high_vehicle/1/pulseprogram
- __MACOSX/Images/Mouse Images/Extended_Data_FIg_8_mouse_images/e/met_high_vehicle/1/._pulseprogram
- Images/Mouse Images/Extended_Data_FIg_8_mouse_images/e/met_high_vehicle/1/configscan
- __MACOSX/Images/Mouse Images/Extended_Data_FIg_8_mouse_images/e/met_high_vehicle/1/._configscan
- Images/Mouse Images/Extended_Data_FIg_8_mouse_images/e/met_high_vehicle/1/AdjRefgProfiles.dat
- __MACOSX/Images/Mouse Images/Extended_Data_FIg_8_mouse_images/e/met_high_vehicle/1/._AdjRefgProfiles.dat
- Images/Mouse Images/Extended_Data_FIg_8_mouse_images/e/met_high_vehicle/1/acqp
- __MACOSX/Images/Mouse Images/Extended_Data_FIg_8_mouse_images/e/met_high_vehicle/1/._acqp
- Images/Mouse Images/Extended_Data_FIg_8_mouse_images/e/met_high_vehicle/1/spnam0
- __MACOSX/Images/Mouse Images/Extended_Data_FIg_8_mouse_images/e/met_high_vehicle/1/._spnam0
- Images/Mouse Images/Extended_Data_FIg_8_mouse_images/e/met_high_vehicle/1/pdata/
- __MACOSX/Images/Mouse Images/Extended_Data_FIg_8_mouse_images/e/met_high_vehicle/1/._pdata
- Images/Mouse Images/Extended_Data_FIg_8_mouse_images/e/met_high_vehicle/1/fid
- __MACOSX/Images/Mouse Images/Extended_Data_FIg_8_mouse_images/e/met_high_vehicle/1/._fid
- Images/Mouse Images/Extended_Data_FIg_8_mouse_images/e/met_high_vehicle/1/uxnmr.info
- __MACOSX/Images/Mouse Images/Extended_Data_FIg_8_mouse_images/e/met_high_vehicle/1/._uxnmr.info
- Images/Mouse Images/Extended_Data_FIg_8_mouse_images/e/met_high_vehicle/1/AdjStatePerScan
- __MACOSX/Images/Mouse Images/Extended_Data_FIg_8_mouse_images/e/met_high_vehicle/1/._AdjStatePerScan
- Images/Mouse Images/Extended_Data_FIg_8_mouse_images/e/met_high_vehicle/1/method
- __MACOSX/Images/Mouse Images/Extended_Data_FIg_8_mouse_images/e/met_high_vehicle/1/._method
- Images/Mouse Images/Extended_Data_FIg_8_mouse_images/e/met_high_vehicle/1/specpar
- __MACOSX/Images/Mouse Images/Extended_Data_FIg_8_mouse_images/e/met_high_vehicle/1/._specpar
- Images/Mouse Images/Extended_Data_FIg_8_mouse_images/e/met_high_vehicle/AdjResult/2.16.756.5.5.100.8323328.20873.1679078301.10/
- __MACOSX/Images/Mouse Images/Extended_Data_FIg_8_mouse_images/e/met_high_vehicle/AdjResult/._2.16.756.5.5.100.8323328.20873.1679078301.10
- Images/Mouse Images/Extended_Data_FIg_8_mouse_images/e/met_high_vehicle/AdjResult/2.16.756.5.5.100.8323328.17462.1679078024.10/
- __MACOSX/Images/Mouse Images/Extended_Data_FIg_8_mouse_images/e/met_high_vehicle/AdjResult/._2.16.756.5.5.100.8323328.17462.1679078024.10
- Images/Mouse Images/Extended_Data_FIg_8_mouse_images/e/met_high_vehicle/AdjResult/2.16.756.5.5.100.8323328.17462.1679078024.8/
- __MACOSX/Images/Mouse Images/Extended_Data_FIg_8_mouse_images/e/met_high_vehicle/AdjResult/._2.16.756.5.5.100.8323328.17462.1679078024.8
- Images/Mouse Images/Extended_Data_FIg_8_mouse_images/e/met_high_vehicle/AdjResult/2.16.756.5.5.100.8323328.17462.1679078024.9/
- __MACOSX/Images/Mouse Images/Extended_Data_FIg_8_mouse_images/e/met_high_vehicle/AdjResult/._2.16.756.5.5.100.8323328.17462.1679078024.9
- Images/Mouse Images/Extended_Data_FIg_8_mouse_images/e/met_high_vehicle/AdjResult/2.16.756.5.5.100.8323328.17462.1679078024.7/
- __MACOSX/Images/Mouse Images/Extended_Data_FIg_8_mouse_images/e/met_high_vehicle/AdjResult/._2.16.756.5.5.100.8323328.17462.1679078024.7
- Images/Mouse Images/Extended_Data_FIg_8_mouse_images/e/met_high_vehicle/AdjResult/2.16.756.5.5.100.8323328.19242.1679078137.10/
- __MACOSX/Images/Mouse Images/Extended_Data_FIg_8_mouse_images/e/met_high_vehicle/AdjResult/._2.16.756.5.5.100.8323328.19242.1679078137.10
- Images/Mouse Images/Extended_Data_FIg_8_mouse_images/e/met_high_vehicle/3/uxnmr.par
- __MACOSX/Images/Mouse Images/Extended_Data_FIg_8_mouse_images/e/met_high_vehicle/3/._uxnmr.par
- Images/Mouse Images/Extended_Data_FIg_8_mouse_images/e/met_high_vehicle/3/visu_pars
- __MACOSX/Images/Mouse Images/Extended_Data_FIg_8_mouse_images/e/met_high_vehicle/3/._visu_pars
- Images/Mouse Images/Extended_Data_FIg_8_mouse_images/e/met_high_vehicle/3/pulseprogram
- __MACOSX/Images/Mouse Images/Extended_Data_FIg_8_mouse_images/e/met_high_vehicle/3/._pulseprogram
- Images/Mouse Images/Extended_Data_FIg_8_mouse_images/e/met_high_vehicle/3/configscan
- __MACOSX/Images/Mouse Images/Extended_Data_FIg_8_mouse_images/e/met_high_vehicle/3/._configscan
- Images/Mouse Images/Extended_Data_FIg_8_mouse_images/e/met_high_vehicle/3/acqp
- __MACOSX/Images/Mouse Images/Extended_Data_FIg_8_mouse_images/e/met_high_vehicle/3/._acqp
- Images/Mouse Images/Extended_Data_FIg_8_mouse_images/e/met_high_vehicle/3/pdata/
- __MACOSX/Images/Mouse Images/Extended_Data_FIg_8_mouse_images/e/met_high_vehicle/3/._pdata
- Images/Mouse Images/Extended_Data_FIg_8_mouse_images/e/met_high_vehicle/3/fid
- __MACOSX/Images/Mouse Images/Extended_Data_FIg_8_mouse_images/e/met_high_vehicle/3/._fid
- Images/Mouse Images/Extended_Data_FIg_8_mouse_images/e/met_high_vehicle/3/uxnmr.info
- __MACOSX/Images/Mouse Images/Extended_Data_FIg_8_mouse_images/e/met_high_vehicle/3/._uxnmr.info
- Images/Mouse Images/Extended_Data_FIg_8_mouse_images/e/met_high_vehicle/3/AdjStatePerScan
- __MACOSX/Images/Mouse Images/Extended_Data_FIg_8_mouse_images/e/met_high_vehicle/3/._AdjStatePerScan
- Images/Mouse Images/Extended_Data_FIg_8_mouse_images/e/met_high_vehicle/3/method
- __MACOSX/Images/Mouse Images/Extended_Data_FIg_8_mouse_images/e/met_high_vehicle/3/._method
- Images/Mouse Images/Extended_Data_FIg_8_mouse_images/e/met_high_vehicle/3/specpar
- __MACOSX/Images/Mouse Images/Extended_Data_FIg_8_mouse_images/e/met_high_vehicle/3/._specpar
- Images/Mouse Images/Extended_Data_FIg_8_mouse_images/e/met_high_vehicle/2/uxnmr.par
- __MACOSX/Images/Mouse Images/Extended_Data_FIg_8_mouse_images/e/met_high_vehicle/2/._uxnmr.par
- Images/Mouse Images/Extended_Data_FIg_8_mouse_images/e/met_high_vehicle/2/visu_pars
- __MACOSX/Images/Mouse Images/Extended_Data_FIg_8_mouse_images/e/met_high_vehicle/2/._visu_pars
- Images/Mouse Images/Extended_Data_FIg_8_mouse_images/e/met_high_vehicle/2/pulseprogram
- __MACOSX/Images/Mouse Images/Extended_Data_FIg_8_mouse_images/e/met_high_vehicle/2/._pulseprogram
- Images/Mouse Images/Extended_Data_FIg_8_mouse_images/e/met_high_vehicle/2/configscan
- __MACOSX/Images/Mouse Images/Extended_Data_FIg_8_mouse_images/e/met_high_vehicle/2/._configscan
- Images/Mouse Images/Extended_Data_FIg_8_mouse_images/e/met_high_vehicle/2/acqp
- __MACOSX/Images/Mouse Images/Extended_Data_FIg_8_mouse_images/e/met_high_vehicle/2/._acqp
- Images/Mouse Images/Extended_Data_FIg_8_mouse_images/e/met_high_vehicle/2/pdata/
- __MACOSX/Images/Mouse Images/Extended_Data_FIg_8_mouse_images/e/met_high_vehicle/2/._pdata
- Images/Mouse Images/Extended_Data_FIg_8_mouse_images/e/met_high_vehicle/2/fid
- __MACOSX/Images/Mouse Images/Extended_Data_FIg_8_mouse_images/e/met_high_vehicle/2/._fid
- Images/Mouse Images/Extended_Data_FIg_8_mouse_images/e/met_high_vehicle/2/uxnmr.info
- __MACOSX/Images/Mouse Images/Extended_Data_FIg_8_mouse_images/e/met_high_vehicle/2/._uxnmr.info
- Images/Mouse Images/Extended_Data_FIg_8_mouse_images/e/met_high_vehicle/2/AdjStatePerScan
- __MACOSX/Images/Mouse Images/Extended_Data_FIg_8_mouse_images/e/met_high_vehicle/2/._AdjStatePerScan
- Images/Mouse Images/Extended_Data_FIg_8_mouse_images/e/met_high_vehicle/2/method
- __MACOSX/Images/Mouse Images/Extended_Data_FIg_8_mouse_images/e/met_high_vehicle/2/._method
- Images/Mouse Images/Extended_Data_FIg_8_mouse_images/e/met_high_vehicle/2/specpar
- __MACOSX/Images/Mouse Images/Extended_Data_FIg_8_mouse_images/e/met_high_vehicle/2/._specpar
- Images/Mouse Images/Extended_Data_FIg_8_mouse_images/e/methigh_IACS10759/1/uxnmr.par
- __MACOSX/Images/Mouse Images/Extended_Data_FIg_8_mouse_images/e/methigh_IACS10759/1/._uxnmr.par
- Images/Mouse Images/Extended_Data_FIg_8_mouse_images/e/methigh_IACS10759/1/visu_pars
- __MACOSX/Images/Mouse Images/Extended_Data_FIg_8_mouse_images/e/methigh_IACS10759/1/._visu_pars
- Images/Mouse Images/Extended_Data_FIg_8_mouse_images/e/methigh_IACS10759/1/pulseprogram
- __MACOSX/Images/Mouse Images/Extended_Data_FIg_8_mouse_images/e/methigh_IACS10759/1/._pulseprogram
- Images/Mouse Images/Extended_Data_FIg_8_mouse_images/e/methigh_IACS10759/1/configscan
- __MACOSX/Images/Mouse Images/Extended_Data_FIg_8_mouse_images/e/methigh_IACS10759/1/._configscan
- Images/Mouse Images/Extended_Data_FIg_8_mouse_images/e/methigh_IACS10759/1/AdjRefgProfiles.dat
- __MACOSX/Images/Mouse Images/Extended_Data_FIg_8_mouse_images/e/methigh_IACS10759/1/._AdjRefgProfiles.dat
- Images/Mouse Images/Extended_Data_FIg_8_mouse_images/e/methigh_IACS10759/1/acqp
- __MACOSX/Images/Mouse Images/Extended_Data_FIg_8_mouse_images/e/methigh_IACS10759/1/._acqp
- Images/Mouse Images/Extended_Data_FIg_8_mouse_images/e/methigh_IACS10759/1/spnam0
- __MACOSX/Images/Mouse Images/Extended_Data_FIg_8_mouse_images/e/methigh_IACS10759/1/._spnam0
- Images/Mouse Images/Extended_Data_FIg_8_mouse_images/e/methigh_IACS10759/1/pdata/
- __MACOSX/Images/Mouse Images/Extended_Data_FIg_8_mouse_images/e/methigh_IACS10759/1/._pdata
- Images/Mouse Images/Extended_Data_FIg_8_mouse_images/e/methigh_IACS10759/1/fid
- __MACOSX/Images/Mouse Images/Extended_Data_FIg_8_mouse_images/e/methigh_IACS10759/1/._fid
- Images/Mouse Images/Extended_Data_FIg_8_mouse_images/e/methigh_IACS10759/1/uxnmr.info
- __MACOSX/Images/Mouse Images/Extended_Data_FIg_8_mouse_images/e/methigh_IACS10759/1/._uxnmr.info
- Images/Mouse Images/Extended_Data_FIg_8_mouse_images/e/methigh_IACS10759/1/AdjStatePerScan
- __MACOSX/Images/Mouse Images/Extended_Data_FIg_8_mouse_images/e/methigh_IACS10759/1/._AdjStatePerScan
- Images/Mouse Images/Extended_Data_FIg_8_mouse_images/e/methigh_IACS10759/1/method
- __MACOSX/Images/Mouse Images/Extended_Data_FIg_8_mouse_images/e/methigh_IACS10759/1/._method
- Images/Mouse Images/Extended_Data_FIg_8_mouse_images/e/methigh_IACS10759/1/specpar
- __MACOSX/Images/Mouse Images/Extended_Data_FIg_8_mouse_images/e/methigh_IACS10759/1/._specpar
- Images/Mouse Images/Extended_Data_FIg_8_mouse_images/e/methigh_IACS10759/AdjResult/2.16.756.5.5.100.8323328.4916.1679080093.11/
- __MACOSX/Images/Mouse Images/Extended_Data_FIg_8_mouse_images/e/methigh_IACS10759/AdjResult/._2.16.756.5.5.100.8323328.4916.1679080093.11
- Images/Mouse Images/Extended_Data_FIg_8_mouse_images/e/methigh_IACS10759/AdjResult/2.16.756.5.5.100.8323328.3027.1679079932.10/
- __MACOSX/Images/Mouse Images/Extended_Data_FIg_8_mouse_images/e/methigh_IACS10759/AdjResult/._2.16.756.5.5.100.8323328.3027.1679079932.10
- Images/Mouse Images/Extended_Data_FIg_8_mouse_images/e/methigh_IACS10759/AdjResult/2.16.756.5.5.100.8323328.4916.1679080093.12/
- __MACOSX/Images/Mouse Images/Extended_Data_FIg_8_mouse_images/e/methigh_IACS10759/AdjResult/._2.16.756.5.5.100.8323328.4916.1679080093.12
- Images/Mouse Images/Extended_Data_FIg_8_mouse_images/e/methigh_IACS10759/AdjResult/2.16.756.5.5.100.8323328.4916.1679080093.14/
- __MACOSX/Images/Mouse Images/Extended_Data_FIg_8_mouse_images/e/methigh_IACS10759/AdjResult/._2.16.756.5.5.100.8323328.4916.1679080093.14
- Images/Mouse Images/Extended_Data_FIg_8_mouse_images/e/methigh_IACS10759/AdjResult/2.16.756.5.5.100.8323328.4916.1679080093.13/
- __MACOSX/Images/Mouse Images/Extended_Data_FIg_8_mouse_images/e/methigh_IACS10759/AdjResult/._2.16.756.5.5.100.8323328.4916.1679080093.13
- Images/Mouse Images/Extended_Data_FIg_8_mouse_images/e/methigh_IACS10759/AdjResult/2.16.756.5.5.100.8323328.7840.1679080352.14/
- __MACOSX/Images/Mouse Images/Extended_Data_FIg_8_mouse_images/e/methigh_IACS10759/AdjResult/._2.16.756.5.5.100.8323328.7840.1679080352.14
- Images/Mouse Images/Extended_Data_FIg_8_mouse_images/e/methigh_IACS10759/AdjResult/2.16.756.5.5.100.8323328.1457.1679079831.10/
- __MACOSX/Images/Mouse Images/Extended_Data_FIg_8_mouse_images/e/methigh_IACS10759/AdjResult/._2.16.756.5.5.100.8323328.1457.1679079831.10
- Images/Mouse Images/Extended_Data_FIg_8_mouse_images/e/methigh_IACS10759/AdjResult/2.16.756.5.5.100.8323328.1457.1679079831.9/
- __MACOSX/Images/Mouse Images/Extended_Data_FIg_8_mouse_images/e/methigh_IACS10759/AdjResult/._2.16.756.5.5.100.8323328.1457.1679079831.9
- Images/Mouse Images/Extended_Data_FIg_8_mouse_images/e/methigh_IACS10759/AdjResult/2.16.756.5.5.100.8323328.1457.1679079831.7/
- __MACOSX/Images/Mouse Images/Extended_Data_FIg_8_mouse_images/e/methigh_IACS10759/AdjResult/._2.16.756.5.5.100.8323328.1457.1679079831.7
- Images/Mouse Images/Extended_Data_FIg_8_mouse_images/e/methigh_IACS10759/AdjResult/2.16.756.5.5.100.8323328.1457.1679079831.8/
- __MACOSX/Images/Mouse Images/Extended_Data_FIg_8_mouse_images/e/methigh_IACS10759/AdjResult/._2.16.756.5.5.100.8323328.1457.1679079831.8
- Images/Mouse Images/Extended_Data_FIg_8_mouse_images/e/methigh_IACS10759/4/uxnmr.par
- __MACOSX/Images/Mouse Images/Extended_Data_FIg_8_mouse_images/e/methigh_IACS10759/4/._uxnmr.par
- Images/Mouse Images/Extended_Data_FIg_8_mouse_images/e/methigh_IACS10759/4/visu_pars
- __MACOSX/Images/Mouse Images/Extended_Data_FIg_8_mouse_images/e/methigh_IACS10759/4/._visu_pars
- Images/Mouse Images/Extended_Data_FIg_8_mouse_images/e/methigh_IACS10759/4/pulseprogram
- __MACOSX/Images/Mouse Images/Extended_Data_FIg_8_mouse_images/e/methigh_IACS10759/4/._pulseprogram
- Images/Mouse Images/Extended_Data_FIg_8_mouse_images/e/methigh_IACS10759/4/configscan
- __MACOSX/Images/Mouse Images/Extended_Data_FIg_8_mouse_images/e/methigh_IACS10759/4/._configscan
- Images/Mouse Images/Extended_Data_FIg_8_mouse_images/e/methigh_IACS10759/4/AdjRefgProfiles.dat
- __MACOSX/Images/Mouse Images/Extended_Data_FIg_8_mouse_images/e/methigh_IACS10759/4/._AdjRefgProfiles.dat
- Images/Mouse Images/Extended_Data_FIg_8_mouse_images/e/methigh_IACS10759/4/acqp
- __MACOSX/Images/Mouse Images/Extended_Data_FIg_8_mouse_images/e/methigh_IACS10759/4/._acqp
- Images/Mouse Images/Extended_Data_FIg_8_mouse_images/e/methigh_IACS10759/4/spnam0
- __MACOSX/Images/Mouse Images/Extended_Data_FIg_8_mouse_images/e/methigh_IACS10759/4/._spnam0
- Images/Mouse Images/Extended_Data_FIg_8_mouse_images/e/methigh_IACS10759/4/pdata/
- __MACOSX/Images/Mouse Images/Extended_Data_FIg_8_mouse_images/e/methigh_IACS10759/4/._pdata
- Images/Mouse Images/Extended_Data_FIg_8_mouse_images/e/methigh_IACS10759/4/fid
- __MACOSX/Images/Mouse Images/Extended_Data_FIg_8_mouse_images/e/methigh_IACS10759/4/._fid
- Images/Mouse Images/Extended_Data_FIg_8_mouse_images/e/methigh_IACS10759/4/uxnmr.info
- __MACOSX/Images/Mouse Images/Extended_Data_FIg_8_mouse_images/e/methigh_IACS10759/4/._uxnmr.info
- Images/Mouse Images/Extended_Data_FIg_8_mouse_images/e/methigh_IACS10759/4/AdjStatePerScan
- __MACOSX/Images/Mouse Images/Extended_Data_FIg_8_mouse_images/e/methigh_IACS10759/4/._AdjStatePerScan
- Images/Mouse Images/Extended_Data_FIg_8_mouse_images/e/methigh_IACS10759/4/method
- __MACOSX/Images/Mouse Images/Extended_Data_FIg_8_mouse_images/e/methigh_IACS10759/4/._method
- Images/Mouse Images/Extended_Data_FIg_8_mouse_images/e/methigh_IACS10759/4/specpar
- __MACOSX/Images/Mouse Images/Extended_Data_FIg_8_mouse_images/e/methigh_IACS10759/4/._specpar
- Images/Mouse Images/Extended_Data_FIg_8_mouse_images/e/methigh_IACS10759/3/uxnmr.par
- __MACOSX/Images/Mouse Images/Extended_Data_FIg_8_mouse_images/e/methigh_IACS10759/3/._uxnmr.par
[truncated: 320 more entries]
