# Supplementary material for: Mitochondrial complex I promotes kidney cancer metastasis
Source: Nature. 2024 Aug 14;633(8031):923–31. doi: 10.1038/s41586-024-07812-3 (PMC11424252; doi:10.1038/s41586-024-07812-3)
Supplement: Supplementary file 9 — Source data for all images: a zipped file divided into three folders for original source data images for Ki67 images, mouse images, and immunofluorescence images. Subfolders are labeled with the corresponding Figure number in which the image appears. [file 41586_2024_7812_MOESM9_ESM.zip › Images/Mouse Images/Extended_Data_FIg_8_mouse_images/e/met_high_vehicle/ScanProgram.scanProgram]

<de.bruker.mri.entities.scanprogram.StudyScanProgramEntity>
  <modificationDate class="sql-timestamp">2023-03-17 18:42:19.429</modificationDate>
  <favorite>false</favorite>
  <creationDate class="sql-timestamp">2023-03-17 18:29:21.625</creationDate>
  <preDatasetServiceEntities/>
  <postDatasetServiceEntities/>
  <displayName>ScanProgram</displayName>
  <specimen>undefined</specimen>
  <region>undefined</region>
  <application>undefined</application>
  <service>false</service>
  <nonService>false</nonService>
  <instructionEntities>
    <de.bruker.mri.entities.scanprogram.ScanInstructionEntity>
      <modificationDate>2023-03-17 18:42:20.189 UTC</modificationDate>
      <favorite>false</favorite>
      <creationDate class="sql-timestamp">2023-03-17 18:29:54.487</creationDate>
      <preDatasetServiceEntities/>
      <postDatasetServiceEntities/>
      <displayName>A02_Localizer (E1)</displayName>
      <index>0</index>
      <duration>12800</duration>
      <status>SUCCEEDED</status>
      <userInputNeeded>true</userInputNeeded>
      <userInputApplied>true</userInputApplied>
      <userStartNeeded>true</userStartNeeded>
      <scanProgramEntity class="de.bruker.mri.entities.scanprogram.StudyScanProgramEntity" reference="../../.."/>
      <copyToReferenceEntities class="list"/>
      <expno>1</expno>
      <scanInstructionProtocolEntity class="de.bruker.mri.entities.scanprogram.ScanInstructionRepositoryProtocolEntity">
        <modificationDate>2023-03-17 18:42:20.189 UTC</modificationDate>
        <favorite>false</favorite>
        <creationDate>2023-03-17 18:42:20.189 UTC</creationDate>
        <displayName>A02_Localizer</displayName>
        <description>Overview scan
3 orthogonal slices
Scan time: 13 s</description>
        <specimen>undefined</specimen>
        <region>undefined</region>
        <application>undefined</application>
        <forAllFrequencies>false</forAllFrequencies>
        <forAllGradientSystems>false</forAllGradientSystems>
        <scanInstructionEntity reference="../.."/>
        <deleteProtection>false</deleteProtection>
        <service>false</service>
        <nonService>true</nonService>
        <method>##TITLE=Parameter List, ParaVision 6.0.1
##JCAMPDX=4.24
##DATATYPE=Parameter Values
##ORIGIN=Bruker BioSpin MRI GmbH
##OWNER=saif
$$ 2023-03-17 13:35:21.788 -0500  saif@CZC4170WSK
$$ /opt/PV6.0.1/data/saif/20230317_132921_Gianni_Genovese_1_314/1/method
$$ process /opt/PV6.0.1/prog/mod/acq_out
##$Method=&lt;Bruker:FLASH&gt;
##$PVM_EchoTime=2.5
##$PVM_RepetitionTime=100
##$PVM_NEchoImages=1
##$PVM_NAverages=1
##$PVM_NRepetitions=1
$$ @vis= Method PVM_EchoTime PVM_RepetitionTime PVM_NEchoImages PVM_NAverages
##$PVM_ScanTimeStr=( 16 )
&lt;0h0m12s800ms&gt;
##$PVM_ScanTime=12800
##$PVM_DeriveGains=Yes
##$ExcPulse1Enum=&lt;Calculated&gt;
##$ExcPulse1=(1.11111111111111, 5400, 30, Yes, 4, 6000, 0.165296852399983, 
0.143656105410724, 0, 50, 0.783400393472383, &lt;$ExcPulse1Shape&gt;)
$$ @vis= PVM_NRepetitions PVM_ScanTimeStr PVM_DeriveGains ExcPulse1Enum
##$ExcPulse1Ampl=(0.783400393472383, 6.25859566305566, 1.06016214658408)
##$PVM_GradCalConst=28588
##$PVM_Nucleus1Enum=&lt;1H&gt;
##$PVM_Nucleus1=( 8 )
&lt;1H&gt;
##$PVM_RefPowMod1=AutoAdj
$$ @vis= ExcPulse1 RF_Pulses PVM_GradCalConst PVM_Nucleus1Enum PVM_Nucleus1
##$PVM_RefPowCh1=0.237832085125303
##$PVM_RefPowStat1=( 1024 )
&lt;Study: Adj by AdjRefG (protocol ADJ_REFG)&gt;
##$PVM_Nucleus2Enum=&lt;1H&gt;
##$PVM_Nucleus3Enum=&lt;1H&gt;
##$PVM_Nucleus4Enum=&lt;1H&gt;
##$PVM_Nucleus5Enum=&lt;1H&gt;
##$PVM_Nucleus6Enum=&lt;1H&gt;
##$PVM_Nucleus7Enum=&lt;1H&gt;
##$PVM_Nucleus8Enum=&lt;1H&gt;
##$PVM_FrqRef=( 8 )
300.318465172629 0 0 0 0 0 0 0
##$PVM_FrqWorkOffset=( 8 )
0 0 0 0 0 0 0 0
$$ @vis= PVM_RefPowMod1 PVM_RefPowCh1 PVM_RefPowStat1 PVM_FrqRef
##$PVM_FrqWork=( 8 )
300.318465172629 0 0 0 0 0 0 0
##$PVM_FrqRefPpm=( 8 )
4.7 0 0 0 0 0 0 0
##$PVM_FrqWorkOffsetPpm=( 8 )
0 0 0 0 0 0 0 0
##$PVM_FrqWorkPpm=( 8 )
4.7 0 0 0 0 0 0 0
$$ @vis= PVM_FrqWorkOffset PVM_FrqWork PVM_FrqRefPpm PVM_FrqWorkOffsetPpm
##$PVM_NucleiPpmWork=( 20 )
(&lt;1H&gt;, 4.7) (&lt;none&gt;, 0) (&lt;none&gt;, 0) (&lt;none&gt;, 0) (&lt;none&gt;, 0) (&lt;none&gt;, 0) 
(&lt;none&gt;, 0) (&lt;none&gt;, 0) (&lt;none&gt;, 0) (&lt;none&gt;, 0) (&lt;none&gt;, 0) (&lt;none&gt;, 0) 
(&lt;none&gt;, 0) (&lt;none&gt;, 0) (&lt;none&gt;, 0) (&lt;none&gt;, 0) (&lt;none&gt;, 0) (&lt;none&gt;, 0) 
(&lt;none&gt;, 0) (&lt;none&gt;, 0)
##$PVM_SpatDimEnum=&lt;2D&gt;
##$PVM_IsotropicFovRes=Isot_Fov
$$ @vis= PVM_FrqWorkPpm PVM_NucleiPpmWork Nuclei PVM_SpatDimEnum
##$PVM_Matrix=( 2 )
256 256
##$PVM_MinMatrix=( 2 )
32 32
##$PVM_MaxMatrix=( 2 )
2048 2048
##$PVM_DefMatrix=( 3 )
128 128 64
$$ @vis= PVM_IsotropicFovRes PVM_Matrix PVM_MinMatrix PVM_MaxMatrix
##$PVM_AntiAlias=( 2 )
1 1
##$PVM_MaxAntiAlias=( 2 )
2 8
##$PVM_EncSpectroscopy=No
##$PVM_EncUseMultiRec=No
$$ @vis= PVM_DefMatrix PVM_AntiAlias PVM_MaxAntiAlias PVM_EncSpectroscopy
##$PVM_EncActReceivers=( 1 )
On
##$PVM_EncZf=( 2 )
2 2
##$PVM_EncPft=( 2 )
1 1
##$PVM_EncPftOverscans=( 2 )
64 64
##$PVM_EncPpi=( 2 )
1 1
##$PVM_EncPpiRefLines=( 2 )
0 0
##$PVM_EncOrder=( 2 )
LINEAR_ENC LINEAR_ENC
$$ @vis= PVM_EncUseMultiRec PVM_EncZf PVM_EncPft PVM_EncPftOverscans
##$PVM_EncStart=( 2 )
0 -1
##$PVM_EncNReceivers=1
##$PVM_EncAvailReceivers=8
##$PVM_EncChanScaling=( 1 )
1
$$ @vis= PVM_EncOrder PVM_EncStart PVM_EncNReceivers PVM_EncAvailReceivers
##$PVM_EncMatrix=( 2 )
128 128
##$PVM_EncTotalAccel=2
##$PVM_EncSteps1=( 128 )
-64 -63 -62 -61 -60 -59 -58 -57 -56 -55 -54 -53 -52 -51 -50 -49 -48 -47 -46 
-45 -44 -43 -42 -41 -40 -39 -38 -37 -36 -35 -34 -33 -32 -31 -30 -29 -28 -27 
-26 -25 -24 -23 -22 -21 -20 -19 -18 -17 -16 -15 -14 -13 -12 -11 -10 -9 -8 -7 
-6 -5 -4 -3 -2 -1 0 1 2 3 4 5 6 7 8 9 10 11 12 13 14 15 16 17 18 19 20 21 22 
23 24 25 26 27 28 29 30 31 32 33 34 35 36 37 38 39 40 41 42 43 44 45 46 47 48 
49 50 51 52 53 54 55 56 57 58 59 60 61 62 63
##$PVM_EncSteps2=( 1 )
0
##$PVM_EncCentralStep1=1
$$ @vis= PVM_EncChanScaling PVM_EncMatrix PVM_EncTotalAccel PVM_EncSteps1
##$PVM_EncValues1=( 128 )
-0.5 -0.4921875 -0.484375 -0.4765625 -0.46875 -0.4609375 -0.453125 -0.4453125 
-0.4375 -0.4296875 -0.421875 -0.4140625 -0.40625 -0.3984375 -0.390625 
-0.3828125 -0.375 -0.3671875 -0.359375 -0.3515625 -0.34375 -0.3359375 
-0.328125 -0.3203125 -0.3125 -0.3046875 -0.296875 -0.2890625 -0.28125 
-0.2734375 -0.265625 -0.2578125 -0.25 -0.2421875 -0.234375 -0.2265625 
-0.21875 -0.2109375 -0.203125 -0.1953125 -0.1875 -0.1796875 -0.171875 
-0.1640625 -0.15625 -0.1484375 -0.140625 -0.1328125 -0.125 -0.1171875 
-0.109375 -0.1015625 -0.09375 -0.0859375 -0.078125 -0.0703125 -0.0625 
-0.0546875 -0.046875 -0.0390625 -0.03125 -0.0234375 -0.015625 -0.0078125 0 
0.0078125 0.015625 0.0234375 0.03125 0.0390625 0.046875 0.0546875 0.0625 
0.0703125 0.078125 0.0859375 0.09375 0.1015625 0.109375 0.1171875 0.125 
0.1328125 0.140625 0.1484375 0.15625 0.1640625 0.171875 0.1796875 0.1875 
0.1953125 0.203125 0.2109375 0.21875 0.2265625 0.234375 0.2421875 0.25 
0.2578125 0.265625 0.2734375 0.28125 0.2890625 0.296875 0.3046875 0.3125 
0.3203125 0.328125 0.3359375 0.34375 0.3515625 0.359375 0.3671875 0.375 
0.3828125 0.390625 0.3984375 0.40625 0.4140625 0.421875 0.4296875 0.4375 
0.4453125 0.453125 0.4609375 0.46875 0.4765625 0.484375 0.4921875
##$PVM_EffSWh=65789.4736842105
$$ @vis= PVM_EncCentralStep1 PVM_EncValues1 Encoding_Output Encoding
##$PVM_EchoPosition=50
##$EncGradDur=0.501644444444445
##$PVM_AcquisitionTime=1.9456
##$ReadSpoiler=(Yes, 2, 0.731644444444445, 27.1984151755461)
$$ @vis= PVM_EffSWh PVM_EchoPosition EncGradDur PVM_AcquisitionTime
##$SliceSpoiler=(Yes, 2, 0.345, 20.2780937780725)
##$PVM_DigAutSet=Yes
##$PVM_DigQuad=Yes
##$PVM_DigFilter=&lt;Digital_Medium&gt;
##$PVM_DigRes=21
$$ @vis= ReadSpoiler SliceSpoiler PVM_DigAutSet PVM_DigQuad PVM_DigFilter
##$PVM_DigDw=0.0152
##$PVM_DigSw=65789.4736842105
##$PVM_DigNp=128
##$PVM_DigShift=36
##$PVM_DigShiftDbl=36
$$ @vis= PVM_DigRes PVM_DigDw PVM_DigSw PVM_DigNp PVM_DigShift
##$PVM_DigGroupDel=0.5472
##$PVM_DigDur=1.9456
##$PVM_DigEndDelMin=0
##$PVM_DigEndDelOpt=0.0324032403240323
$$ @vis= PVM_DigShiftDbl PVM_DigGroupDel PVM_DigDur PVM_DigEndDelMin
##$PVM_Isotropic=Isotropic_Fov
##$PVM_Fov=( 2 )
45 45
$$ @vis= PVM_DigEndDelOpt DigitizerPars Sequence_Details PVM_Isotropic
##$PVM_FovCm=( 2 )
4.5 4.5
##$PVM_SpatResol=( 2 )
0.17578125 0.17578125
##$PVM_SliceThick=1
##$PVM_ObjOrderScheme=Interlaced
##$PVM_ObjOrderList=( 3 )
0 2 1
$$ @vis= PVM_Fov PVM_SpatResol PVM_SliceThick PVM_ObjOrderScheme
##$PVM_NSPacks=3
##$PVM_SPackArrNSlices=( 3 )
1 1 1
##$PVM_MajSliceOri=No
##$PVM_SPackArrSliceOrient=( 3 )
axial sagittal coronal
$$ @vis= PVM_ObjOrderList PVM_NSPacks PVM_SPackArrNSlices PVM_MajSliceOri
##$PVM_SPackArrReadOrient=( 3 )
L_R H_F H_F
##$PVM_SPackArrReadOffset=( 3 )
0 2 2.57143
$$ @vis= PVM_SPackArrSliceOrient PVM_SPackArrReadOrient
##$PVM_SPackArrPhase1Offset=( 3 )
0.0952382 0.476191 0
##$PVM_SPackArrPhase2Offset=( 3 )
0 0 0
##$PVM_SPackArrSliceOffset=( 3 )
0.285716 0 -4.28572
$$ @vis= PVM_SPackArrReadOffset PVM_SPackArrPhase1Offset
##$PVM_SPackArrSliceGapMode=( 3 )
non_contiguous non_contiguous non_contiguous
##$PVM_SPackArrSliceGap=( 3 )
0 0 0
$$ @vis= PVM_SPackArrSliceOffset PVM_SPackArrSliceGapMode
##$PVM_SPackArrSliceDistance=( 3 )
1 1 1
##$PVM_SPackArrGradOrient=( 3, 3, 3 )
1 0 0 0 1 0 0 0 1 0 0 1 0 1 0 1 0 0 0 0 1 1 0 0 0 1 0
##$PVM_SliceGeo=( 3 )
(((1 0 0 0 -1 0 0 0 -1, 0 -0.0952382 -0.285716), 45 45 1, &lt;+R;read&gt; &lt;+P;phase&gt;
 &lt;+S;slice&gt;, 0), 1, 1, 256, 1, 2, No) (((0 -1 0 0 0 -1 1 0 0, 0 -0.476191 -2),
 45 45 1, &lt;+P;phase&gt; &lt;+R;read&gt; &lt;+S;slice&gt;, 1), 1, 1, 256, 1, 0, No) (((0 0 -1 
1 0 0 0 -1 0, 0 4.28572 -2.57143), 45 45 1, &lt;+R;read&gt; &lt;+P;phase&gt; &lt;+S;slice&gt;, 
0), 1, 1, 256, 1, 0, No)
##$PVM_SliceGeoObj=(&lt;BRUKER_SLICEPACKAGE&gt;, GeoCuboidPackId, Standard_GobjShape,
 &lt;PVM_SliceGeo&gt;, &lt;PVM_ObjOrderList&gt;, 0, &lt;R;read&gt; &lt;P;phase&gt; &lt;S;slice&gt;, Yes, 
12584712)
$$ @vis= PVM_SPackArrSliceGap PVM_SPackArrSliceDistance PVM_SliceGeo
##$PVM_EffPhase0Offset=( 3 )
0 2 2.57143
##$PVM_EffPhase1Offset=( 3 )
0.0952382 0.476191 0
##$PVM_EffPhase2Offset=( 3 )
0 0 0
##$PVM_EffSliceOffset=( 3 )
0.285716 0 -4.28572
##$PVM_EffReadOffset=( 3 )
0 2 2.57143
##$PVM_Phase0Offset=( 3 )
0 2 2.57143
##$PVM_Phase1Offset=( 3 )
0.0952382 0.476191 0
##$PVM_Phase2Offset=( 3 )
0 0 0
##$PVM_SliceOffset=( 3 )
0.285716 0 -4.28572
##$PVM_ReadOffset=( 3 )
0 2 2.57143
##$PVM_DummyScans=5
##$PVM_DummyScansDur=500
$$ @vis= PVM_SliceGeoObj SliceOffsetPars ImageGeometry PVM_DummyScans
##$PVM_FreqDriftYN=No
##$PVM_NMovieFrames=1
##$TimeForMovieFrames=100
##$PVM_EvolutionOnOff=Off
$$ @vis= PVM_DummyScansDur DummyScans_Parameters PVM_NMovieFrames
##$PVM_NEvolutionCycles=2
##$PVM_EvolutionCycles=1
##$PVM_EvolutionMode=Constant_Delay
##$PVM_EvolutionTime=( 2 )
1 0
##$PVM_EvolutionDelay=1
##$PVM_EvolutionModuleTime=0
##$PVM_TriggerModule=Off
##$PVM_TriggerMode=per_PhaseStep
##$PVM_TriggerDelay=1
##$PVM_TriggerDur=0.01
##$PVM_TriggerModuleTime=0
##$PVM_TaggingOnOff=Off
##$PVM_TaggingPulEnum=&lt;gauss&gt;
##$PVM_TaggingPul=(0.2, 13700, 29.9843490130517, No, 4, 2740, 0.4181723, 
0.298723764675971, 0, 50, 3.77401966659362, &lt;gauss.exc&gt;)
##$PVM_TaggingPulAmpl=(3.77401966659362, 13.7368476489215, -5.76804158963738)
##$PVM_TaggingMode=SPAMM
##$PVM_TaggingDir=Tagging_grid
##$PVM_TaggingDistance=1
##$PVM_TaggingMinDistance=0.001
##$PVM_TaggingThick=0.2
##$PVM_TaggingOffset1=0
##$PVM_TaggingOffset2=0
##$PVM_TaggingAngle=0
##$PVM_TaggingDelay=0.01
##$PVM_TaggingModuleTime=0
##$PVM_TaggingInterPulseDelay=0.969594235343501
##$PVM_TaggingPulseNumber=5
##$PVM_TaggingPulseElement=0.04
##$PVM_TaggingGradientStrength=5
##$PVM_TaggingGridDelay=0.01
##$PVM_TaggingFL=( 2 )
0 0
##$PVM_TaggingD0=1e-05
##$PVM_TaggingD1=1e-05
##$PVM_TaggingD2=0.000699594235343501
##$PVM_TaggingD3=0.00046
##$PVM_TaggingD4=0.00023
##$PVM_TaggingD5=2.5e-05
##$PVM_TaggingP0=40
##$PVM_TaggingLp0=4
##$PVM_TaggingGradAmp1=5
##$PVM_TaggingGradAmp2=-0
##$PVM_TaggingGradAmp3=0
##$PVM_TaggingGradAmp4=5
##$PVM_TaggingSpoiler=(No, 2.49827586206896, 0.69, 36.0250824636653)
##$PVM_SelIrOnOff=Off
##$PVM_BlBloodOnOff=Off
$$ @vis= PVM_EvolutionOnOff PVM_TriggerModule PVM_TaggingOnOff PVM_SelIrOnOff
##$PVM_FatSupOnOff=Off
##$PVM_FatSupPulEnum=&lt;gauss512&gt;
##$PVM_FatSupPul=(2.60952380952381, 1050, 90, No, 4, 2740, 0.4150688, 
0.295357137487272, 0, 50, 0.20272519976842, &lt;gauss512.exc&gt;)
##$PVM_FatSupPulAmpl=(0.20272519976842, 3.18374936017598, 6.93092262949138)
##$PVM_FatSupBandWidth=1050
##$PVM_FatSupSpoil=(Yes, 3, 0.69, 15.2085703335544)
##$PVM_FatSupModuleTime=0
##$PVM_FatSupPerform=No
##$PVM_FatSupRampTime=0.11
##$PVM_FatSupAmpEnable=0.025
##$PVM_FatSupGradWait=0.01
##$PVM_FatSupFL=( 1 )
-1051.10968788867
##$PVM_FatSupRfLength=2609.52380952381
##$PVM_FatSupSpoilDur=0.46
##$PVM_FatSupSpoilAmp=15.2085703335544
##$PVM_MagTransOnOff=Off
##$PVM_MagTransPulse1Enum=&lt;gauss&gt;
##$PVM_MagTransPulse1=(1.82666666666667, 1500, 117.1, No, 4, 2740, 0.4181723, 
0.298723764675971, 0, 50, 0.690033354870678, &lt;gauss.exc&gt;)
##$PVM_MagTransPulse1Ampl=(0.690033354870678, 5.8738120282772, 
1.61129915804534)
##$PVM_MagTransPower=10.0017644460368
##$PVM_MagTransOffset=1500
##$PVM_MagTransInterDelay=0.01
##$PVM_MagTransPulsNumb=1
##$PVM_MagTransSpoil=(Yes, 5, 2, 8.74492794179376)
##$PVM_MagTransSpoiler=8.74492794179376
##$PVM_MagTransModuleTime=0
##$PVM_MagTransFL=( 1 )
1500
##$PVM_MtD0=0.0002
##$PVM_MtD1=2.5e-05
##$PVM_MtD2=1e-05
##$PVM_MtD3=0.002
##$PVM_MtP0=1826.66666666667
##$PVM_MtLp0=1
##$PVM_FovSatOnOff=Off
##$PVM_FovSatPulEnum=&lt;Calculated&gt;
##$PVM_FovSatPul=(1.2, 5000, 90, Yes, 4, 6000, 0.155352536733369, 
0.135449017488208, 0, 50, 6.84338940310973, &lt;$PVM_FovSatPulShape&gt;)
##$PVM_FovSatPulAmpl=(6.84338940310973, 18.4978233896717, -8.35271252959951)
##$PVM_FovSatNSlices=1
##$PVM_FovSatThick=( 1 )
4
##$PVM_FovSatOffset=( 1 )
0
##$PVM_FovSatSpoil=(Yes, 10, 0.92, 9.50535645847148)
##$PVM_FovSatSpoilDur=0.69
##$PVM_FovSatSpoilAmp=9.50535645847148
##$PVM_FovSatModuleTime=0
##$PVM_FovSatGrad=( 1, 3 )
4.37246397089688 0 0
##$PVM_FovSatRampTime=0.11
##$PVM_FovSatAmpEnable=0.025
##$PVM_FovSatGradWait=0.01
##$PVM_FovSatSliceOri=( 1 )
sagittal
##$PVM_FovSatSliceOriMat=( 1, 9 )
0 -1 0 0 0 -1 1 0 0
##$PVM_FovSatSliceVec=( 1, 3 )
1 0 0
##$PVM_FovSatSlicePos=( 1, 2 )
0 0
##$PVM_FovSatFL=( 1 )
0
##$PVM_FovSatRfLength=1200
##$PVM_FovSatGeoObj=(&lt;BRUKER_FOVSAT&gt;, GeoPlanarId, Standard_GobjShape, 
&lt;PVM_FovSatGeoCub&gt;, &lt;&gt;, 0, &lt;1;first&gt; &lt;2;second&gt; &lt;S;slice&gt;, Yes, 524384)
##$PVM_FovSatGeoCub=( 1 )
(((0 -1 0 0 0 -1 1 0 0, 0 0 0), 58 58 4, &lt;+1;first&gt; &lt;+2;second&gt; &lt;+S;slice&gt;, 0)
, 1, 1, 1, 4, 0, No)
##$PVM_InFlowSatOnOff=Off
$$ @vis= PVM_BlBloodOnOff PVM_FatSupOnOff PVM_MagTransOnOff PVM_FovSatOnOff
##$PVM_InFlowSatNSlices=1
##$PVM_InFlowSatThick=( 1 )
4
##$PVM_InFlowSatMinThick=0.174898558835875
##$PVM_InFlowSatSliceGap=0
##$PVM_FlowSatGeoObj=(&lt;BRUKER_FLOWSAT&gt;, GeoPlanarId, Standard_GobjShape, 
&lt;PVM_FlowSatGeoCub&gt;, &lt;&gt;, 0, &lt;1;first&gt; &lt;2;second&gt; &lt;S;slice&gt;, Yes, 553191)
##$PVM_FlowSatGeoCub=( 3 )
(((1 0 0 0 -1 0 0 0 -1, 0 0 -2.5), 36 36 4, &lt;+1;first&gt; &lt;+2;second&gt; &lt;+S;slice&gt;,
 0), 1, 1, 1, 4, 0, No) (((-0 -0 1 0 -1 0 1 0 0, 2.5 0 0), 36 36 4, &lt;+1;first&gt;
 &lt;+2;second&gt; &lt;+S;slice&gt;, 0), 1, 1, 1, 4, 0, No) (((0 0 -1 1 0 0 0 -1 0, 0 
-2.5 0), 36 36 4, &lt;+1;first&gt; &lt;+2;second&gt; &lt;+S;slice&gt;, 0), 1, 1, 1, 4, 0, No)
##$PVM_FlowSatPulEnum=&lt;Calculated&gt;
##$PVM_FlowSatPul=(1.2, 5000, 90, Yes, 4, 6000, 0.155352536733369, 
0.135449017488208, 0, 50, 6.84338940310973, &lt;$PVM_FlowSatPulShape&gt;)
##$PVM_FlowSatPulAmpl=(6.84338940310973, 18.4978233896717, -8.35271252959951)
##$PVM_InFlowSatSpoil=(Yes, 5, 0.69, 6.33690430564765)
##$PVM_InFlowSatPos=up
##$PVM_InFlowSatModuleTime=0
##$PVM_InFlowSatFL=( 3 )
3482.145 -2232.15 3125
##$PVM_SfD0=0.00023
##$PVM_SfD1=2.5e-05
##$PVM_SfD2=0.00069
##$PVM_SfP0=1200
##$PVM_SfLp0=1
##$PVM_MotionSupOnOff=On
##$RFSpoiling=No
##$AngioMode=No
##$PVM_MapShimReady=No
##$PVM_MapShimLocShim=No
##$PVM_MapShimStatus=( 128 )
&lt;Mapshim disabled: No map acquired&gt;
$$ @vis= PVM_InFlowSatOnOff RFSpoiling AngioMode Preparation PVM_MapShimReady
##$PVM_MapShimCalcStat=( 256 )
&lt;Not Calculated.&gt;
##$PVM_MapShimNSets=1
##$PVM_MapShimSets=( 1 )
(0, 0, 0, 0, 0, 0, 0, 0, 0, 0, 0, 0, 0, 0, 0, 0, 0, 0, 0, 0, 0, 0, 0, 0, 0, 0,
 0, 0, 0, 0, 0, 0, 0, 0, 0, 0, 0, 0, 0)
##$PVM_MapShimNVolumes=1
$$ @vis= PVM_MapShimStatus PVM_MapShimNSets PVM_MapShimSets
##$PVM_MapShimVolShape=Cuboid
##$PVM_ReqShimEnum=Current_Shim
##$PVM_MapShimUseShims=AllShims
##$PVM_MapShimVolDerive=No
##$PVM_MapShimVolMargin=( 3 )
0 0 0
##$PVM_StartupShimCond=TuneupShim
##$PVM_StartupShimList=( &lt;S0&gt; , &lt;Shim2.&gt; )
$$ @vis= PVM_MapShimNVolumes PVM_ReqShimEnum MapShim PVM_StartupShimCond
##$PVM_GeoObj=( 1, 65 )
&lt;PVM_SliceGeoObj&gt;
##$PVM_ExportHandler=( 2 )
(&lt;BRUKER_PARIMPORT_SLICEGEO&gt;, &lt;&gt;, &lt;Slice Geometry&gt;) (&lt;BRUKER_PARIMPORT_FOVSAT&gt;
, &lt;&gt;, &lt;FOV Saturation&gt;)
$$ @vis= StartupShims MethodClass PVM_GeoObj PVM_ExportHandler
$$ @vis= StandardMethodGroup
##END=
$$ File finished by PARX at 2023-03-17 13:35:21.790 -0500
</method>
      </scanInstructionProtocolEntity>
      <processingInstructionEntities>
        <de.bruker.mri.entities.procprogram.RepositoryProcessingInstructionEntity>
          <modificationDate class="sql-timestamp">2023-03-17 18:42:19.266</modificationDate>
          <favorite>false</favorite>
          <creationDate class="sql-timestamp">2023-03-17 18:42:19.246</creationDate>
          <preDatasetServiceEntities/>
          <postDatasetServiceEntities>
            <de.bruker.mri.entities.dataset.DatasetServiceEntity>
              <modificationDate class="sql-timestamp">2023-03-17 18:42:19.266</modificationDate>
              <favorite>false</favorite>
              <creationDate class="sql-timestamp">2023-03-17 18:42:19.263</creationDate>
              <mutableKeyValuePairsImpl>
                <stringProperties/>
                <stringArrayProperties/>
                <byteProperties/>
                <byteArrayProperties/>
                <shortProperties/>
                <shortArrayProperties/>
                <intProperties/>
                <intArrayProperties/>
                <longProperties/>
                <longArrayProperties/>
                <floatProperties/>
                <floatArrayProperties/>
                <doubleProperties/>
                <doubleArrayProperties/>
                <booleanProperties/>
                <booleanArrayProperties/>
              </mutableKeyValuePairsImpl>
              <datasetServiceId>LoadRefImagePostImageSeriesService</datasetServiceId>
              <displayName>Load Reference Images</displayName>
              <postServicedEntity class="de.bruker.mri.entities.procprogram.RepositoryProcessingInstructionEntity" reference="../../.."/>
            </de.bruker.mri.entities.dataset.DatasetServiceEntity>
          </postDatasetServiceEntities>
          <displayName>Data Reconstruction</displayName>
          <processingStatus>SUCCEEDED</processingStatus>
          <openForEdit>false</openForEdit>
          <mutableKeyValuePairsImpl>
            <stringProperties>
              <entry>
                <string>KEY_METH_RECO_FILE_CONTENT</string>
                <string>##TITLE=Parameter List, ParaVision 6.0.1
##JCAMPDX=4.24
##DATATYPE=Parameter Values
##ORIGIN=Bruker BioSpin MRI GmbH
##OWNER=saif
$$ 2023-03-17 13:35:21.790 -0500  saif@CZC4170WSK
$$ /opt/PV6.0.1/data/saif/20230317_132921_Gianni_Genovese_1_314/1/pdata/1/methreco
$$ process /opt/PV6.0.1/prog/mod/acq_out
##$RecoMethMode=Default
##$WeightingMode=positive_mask
##$MaskWeighting=4
##$GaussBroadening=1
$$ @vis= RecoMethMode MethodRecoGroup
##END=
$$ File finished by PARX at 2023-03-17 13:35:21.790 -0500
</string>
              </entry>
              <entry>
                <string>KEY_RECO_FILE_CONTENT</string>
                <string>##TITLE=Parameter List, ParaVision 6.0.1
##JCAMPDX=4.24
##DATATYPE=Parameter Values
##ORIGIN=Bruker BioSpin MRI GmbH
##OWNER=saif
$$ 2023-03-17 13:35:21.755 -0500  saif@CZC4170WSK
$$ /opt/PV6.0.1/data/saif/20230317_132921_Gianni_Genovese_1_314/1/pdata/1/reco
$$ process /opt/PV6.0.1/prog/bin/parxserver
##$RECO_mode=USER_MODE
##$RecoAutoDerive=No
##$RecoDim=2
##$RecoObjectsPerRepetition=3
##$RecoObjectsPerSetupStep=3
$$ @vis= RECO_mode RecoAutoDerive RecoDim RecoObjectsPerRepetition
##$RecoNumRepetitions=1
##$RECO_inp_order=NO_REORDERING
##$RECO_inp_size=( 2 )
128 128
$$ @vis= RecoObjectsPerSetupStep RecoNumRepetitions RECO_inp_order
##$RECO_ft_size=( 2 )
256 256
##$RECO_fov=( 2 )
4.5 4.5
##$RECO_size=( 2 )
256 256
##$RECO_offset=( 2, 3 )
0 0 0 0 0 0
##$RECO_regrid_mode=NO_REGRID
##$RECO_regrid_offset=0
##$RECO_ramp_gap=0
##$RECO_ramp_time=0
##$RECO_ne_mode=NO_NAV_DATA
##$RECO_ne_dist=NeNoInterleave
##$RECO_ne_dens=NeCorrPerScan
##$RECO_ne_type=NAV_PHASE
##$RECO_bc_mode=( 2 )
NO_BC NO_BC
##$RECO_bc_start=( 2 )
96 96
##$RECO_bc_len=( 2 )
32 32
##$RECO_dc_offset=( 2 )
0 0
##$RECO_dc_divisor=1
##$RECO_bc_coroff=( 2 )
0 0
##$RECO_qopts=( 2 )
COMPLEX_CONJUGATE NO_QOPTS
##$RECO_wdw_mode=( 2 )
NO_WDW NO_WDW
$$ @vis= RECO_inp_size RECO_ft_size RECO_fov RECO_size RECO_ne_mode
##$RECO_lb=( 2 )
-0.5 -0.5
##$RECO_sw=( 2 )
65789.4736842105 1
##$RECO_gb=( 2 )
0.5 0.5
##$RECO_sbs=( 2 )
1 1
##$RECO_tm1=( 2 )
0.25 0.25
##$RECO_tm2=( 2 )
0.75 0.75
##$RECO_ft_mode=( 2 )
COMPLEX_FT COMPLEX_FT
##$RECO_pc_mode=( 2 )
FIRST_ORDER_PC FIRST_ORDER_PC
##$RECO_pc_lin=( 2 )
(0, 180) (0, 180)
##$RECO_rotate=( 2, 3 )
0.5 0.5 0.5 0.502116404444444 0.510582022222222 0.5
##$RECO_ppc_mode=NO_PPC
##$RECO_ref_image=0
##$RECO_nr_supports=0.4
##$RECO_sig_threshold=0.15
##$RECO_ppc_degree=1
##$RECO_ppc_coeffs=( 3, 2, 2 )
0 0 0 0 0 0 0 0 0 0 0 0
##$RECO_dc_elim=Yes
##$RECO_transposition=( 3 )
0 1 1
$$ @vis= RECO_wdw_mode RECO_ft_mode RECO_pc_mode RECO_pc_lin RECO_rotate
##$RECO_image_type=MAGNITUDE_IMAGE
##$RECO_image_threshold=0.15
##$RECO_ir_scale=10
##$RECO_wordtype=_16BIT_SGN_INT
##$RECO_map_mode=ABSOLUTE_MAPPING
##$RECO_map_range=( 2 )
-2147483647 2147483647
##$RECO_map_percentile=( 2 )
1 99.99
##$RECO_map_error=0.0025
##$RECO_globex=( 3 )
0 0 0
##$RECO_minima=( 3 )
3.95188745406885 2.30671927187962 3.38308187834366
##$RECO_maxima=( 3 )
31218.9373571671 24949.3132136018 32766.5
##$RECO_map_min=( 3 )
-38.6764517921871 -38.6764517921871 -38.6764517921871
##$RECO_map_max=( 3 )
38.6764517921871 38.6764517921871 38.6764517921871
##$RECO_map_offset=( 3 )
0 0 0
##$RECO_map_slope=( 3 )
847.195088527202 847.195088527202 847.195088527202
##$RECO_byte_order=littleEndian
$$ @vis= RECO_transposition RECO_image_type RECO_wordtype RECO_map_mode
##$RECO_time=&lt;2023-03-17T13:35:21,752-0500&gt;
##$RECO_abs_time=(1679078121, 752, -300)
##$RECO_base_image_uid=( 65 )
&lt;2.16.756.5.5.100.8323328.18870.1679078121.1&gt;
##$RecoUserUpdate=Yes
##$RecoReverseSegment=0
##$RecoB0DemodOff=0
##$RecoB0DemodDelay=0
##$RecoFTOrder=( 2 )
0 1
##$RecoHalfFT=( 2 )
No No
$$ @vis= RECO_byte_order RecoUserUpdate RecoB0DemodOff RecoWindow RecoFTOrder
##$RecoHalfFTPos=( 2 )
64 64
##$RecoCorrPhase=RecoCorrPhaseOff
##$RecoCorrPhaseRef=-1
##$RECO_map_user_slope=1
##$RECO_map_user_offset=0
##$RecoNumInputChan=1
$$ @vis= RecoHalfFT RecoHalfFTPos RecoCorrPhase RecoCorrPhaseRef RecoMap
##$RecoScaleChan=( 1 )
1
##$RecoPhaseChan=( 1 )
0
##$RecoCombineMode=SumOfSquares
##$RecoSortDim=2
$$ @vis= RecoNumInputChan RecoScaleChan RecoPhaseChan RecoCombineMode
##$RecoSortSize=( 2 )
128 3
##$RecoSortRange=( 2 )
256 3
##$RecoSortSegment=( 2 )
1 0
##$RecoSortMaps=( 131 )
64 65 66 67 68 69 70 71 72 73 74 75 76 77 78 79 80 81 82 83 84 85 86 87 88 89 
90 91 92 93 94 95 96 97 98 99 100 101 102 103 104 105 106 107 108 109 110 111 
112 113 114 115 116 117 118 119 120 121 122 123 124 125 126 127 128 129 130 
131 132 133 134 135 136 137 138 139 140 141 142 143 144 145 146 147 148 149 
150 151 152 153 154 155 156 157 158 159 160 161 162 163 164 165 166 167 168 
169 170 171 172 173 174 175 176 177 178 179 180 181 182 183 184 185 186 187 
188 189 190 191 0 2 1
$$ @vis= RecoSortDim RecoSortSize RecoSortRange RecoSortSegment RecoSortMaps
##$RecoGrappaAccelFactor=1
##$RecoGrappaKernelRead=0
##$RecoGrappaKernelPhase=0
##$RecoGrappaNumRefRead=0
##$RecoGrappaNumRefPhase=0
##$RecoGrappaIncludeRefLines=Yes
##$RecoGrappaReadCenter=0
##$RecoGrappaPhaseCenter=0
##$RecoGrappaTruncThresh=-1
##$RecoRegridN=Off
$$ @vis= RecoSortGroup RecoGrappaAccelFactor RecoGrappaGroup RecoRegridN
##$RecoStageNrPasses=4
##$RecoStagePasses=( 4 )
(&lt;FIRSTPASS&gt;, 0) (&lt;FTPASS1&gt;, 1) (&lt;PREPPASS&gt;, 2) (&lt;MAPPASS&gt;, 3)
##$RecoStageNrNodes=25
##$RecoStageNodes=( 25 )
(&lt;input&gt;, 0, &lt;RecoFileSource 
Q{numChan=1;byteOrder=\&lt;BYTORDA\&gt;;contData=false;initFromACQP=true;}&gt;) 
(&lt;input&gt;, 0, &lt;RecoQueueSink S{initQueue=true;initOnce=true;}&gt;) (&lt;compute&gt;, 0, 
&lt;RecoQueueSource Q0{initFromACQP=true;initOnce=true;}&gt;) (&lt;compute&gt;, 0, 
&lt;RecoBufferSink S0{procDim=1;frameDim=2;bufferId=&quot;FIRSTPASS0&quot;;memId=&quot;out0&quot;}&gt;) 
(&lt;compute&gt;, 0, &lt;RecoCastFilter CAST0{dataRep=FLOAT; wordSize=8}&gt;) (&lt;compute&gt;, 
0, &lt;RecoZfillFilter Z0{fixedSize=\&lt;RECO_ft_size[0]\&gt;; dataPosition=64; 
fillingPosition=0.5}&gt;) (&lt;compute&gt;, 0, &lt;RecoFTShiftFilter FTS0{frameDim=2; 
winDirection=0; shift=\&lt;RECO_rotate[0]\&gt;; exponent=1}&gt;) (&lt;compute&gt;, 0, 
&lt;RecoFTFilter FT0{direction=0; exponent=1}&gt;) (&lt;compute&gt;, 0, &lt;RecoSortFilter 
REORD0{sortDim=\&lt;RecoSortDim\&gt;; sortSize=\&lt;RecoSortSize\&gt;; 
sortRange=\&lt;RecoSortRange\&gt;; sortSegment=\&lt;RecoSortSegment\&gt;; 
sortMaps=\&lt;RecoSortMaps\&gt;; frameDim = 2}&gt;) (&lt;compute&gt;, 1, &lt;RecoBufferSource 
Q0{procDim=1;frameDim=2;bufferId=&quot;FIRSTPASS0&quot;;memId=&quot;out0&quot;}&gt;) (&lt;compute&gt;, 1, 
&lt;RecoBufferSink S0{procDim=1;frameDim=2;bufferId=&quot;FTPASS10&quot;;memId=&quot;in0&quot;}&gt;) 
(&lt;compute&gt;, 1, &lt;RecoFTShiftFilter FTS0{frameDim=2; winDirection=1; 
shift=\&lt;RECO_rotate[1]\&gt;; exponent=1}&gt;) (&lt;compute&gt;, 1, &lt;RecoFTFilter 
FT0{direction=1;exponent=1;}&gt;) (&lt;compute&gt;, 2, &lt;RecoBufferSource 
Q0{procDim=2;frameDim=2;bufferId=&quot;FTPASS10&quot;;memId=&quot;in0&quot;}&gt;) (&lt;compute&gt;, 2, 
&lt;RecoBufferSink S0{procDim=2;frameDim=2;bufferId=&quot;PREPPASS0&quot;;memId=&quot;out0&quot;}&gt;) 
(&lt;compute&gt;, 2, &lt;RecoMagnitudeFilter G0&gt;) (&lt;compute&gt;, 2, &lt;RecoTransposeFilter 
TP0{transpose=\&lt;RECO_transposition\&gt;;}&gt;) (&lt;compute&gt;, 2, &lt;RecoMinMaxFilter 
M0{map_min=\&lt;RECO_map_min\&gt;;map_max=\&lt;RECO_map_max\&gt;;}&gt;) (&lt;compute&gt;, 3, 
&lt;RecoBufferSource Q0{procDim=2;frameDim=2;bufferId=&quot;PREPPASS0&quot;;memId=&quot;out0&quot;}&gt;)
 (&lt;compute&gt;, 3, &lt;RecoQueueSink S0&gt;) (&lt;compute&gt;, 3, &lt;RecoMapFilter 
MAP0{symmetricMode=true;minima=\&lt;RECO_minima\&gt;;maxima=\&lt;RECO_maxima\&gt;;slope=\&lt;RECO_map_slope\&gt;;offset=\&lt;RECO_map_offset\&gt;;map_min=\&lt;RECO_map_min\&gt;;map_max=\&lt;RECO_map_max\&gt;;rangeMin=-32766.500000;rangeMax=32766.500000;perObjectMode=false;cutoffMode=true;}&gt;) (&lt;compute&gt;, 3, &lt;RecoCastFilter CAST0{dataRep=SIGNED;wordSize=2}&gt;) (&lt;output&gt;, 3, &lt;RecoQueueSource Q{procDim=2;initFromRECO=true;initOnce=true;}&gt;) (&lt;output&gt;, 3, &lt;RecoImageDisplayFilter DISP{showAll=true;}&gt;) (&lt;output&gt;, 3, &lt;RecoFileSink S{writePars=true;shuffle=false;filename=&quot;2dseq&quot;;numChans=1;}&gt;)
$$ @vis= RecoRegridNGroup RecoStageNrPasses RecoStagePasses RecoStageNrNodes
##$RecoStageNrEdges=19
##$RecoStageEdges=( 19 )
(&lt;input&gt;, 0, &lt;Q-\&gt;S&gt;) (&lt;compute&gt;, 0, &lt;Q0-\&gt;CAST0&gt;) (&lt;compute&gt;, 0, &lt;CAST0-\&gt;Z0&gt;
) (&lt;compute&gt;, 0, &lt;Z0-\&gt;FTS0&gt;) (&lt;compute&gt;, 0, &lt;FTS0-\&gt;FT0&gt;) (&lt;compute&gt;, 0, 
&lt;FT0-\&gt;REORD0&gt;) (&lt;compute&gt;, 0, &lt;REORD0-\&gt;S0&gt;) (&lt;compute&gt;, 1, &lt;Q0-\&gt;FTS0&gt;) 
(&lt;compute&gt;, 1, &lt;FTS0-\&gt;FT0&gt;) (&lt;compute&gt;, 1, &lt;FT0-\&gt;S0&gt;) (&lt;compute&gt;, 2, 
&lt;Q0-\&gt;G0&gt;) (&lt;compute&gt;, 2, &lt;G0-\&gt;TP0&gt;) (&lt;compute&gt;, 2, &lt;TP0-\&gt;M0&gt;) (&lt;compute&gt;, 
2, &lt;M0-\&gt;S0&gt;) (&lt;compute&gt;, 3, &lt;Q0-\&gt;MAP0&gt;) (&lt;compute&gt;, 3, &lt;MAP0-\&gt;CAST0&gt;) 
(&lt;compute&gt;, 3, &lt;CAST0-\&gt;S0&gt;) (&lt;output&gt;, 3, &lt;Q-\&gt;DISP&gt;) (&lt;output&gt;, 3, 
&lt;DISP-\&gt;S&gt;)
$$ @vis= RecoStageNodes RecoStageNrEdges RecoStageEdges RecoStageGroup
##$GS_reco_display=Yes
##$GO_reco_display=Yes
##$GO_reco_each_nr=No
##$GO_max_reco_mem=0
$$ @vis= RecoModeUser GS_reco_display RECO_GS GO_reco_display GO_reco_each_nr
##$RecoPrototype=No
$$ @vis= GO_max_reco_mem RECO_GO RecoPrototype RECO
##END=
$$ File finished by PARX at 2023-03-17 13:35:21.755 -0500
</string>
              </entry>
            </stringProperties>
            <stringArrayProperties/>
            <byteProperties/>
            <byteArrayProperties/>
            <shortProperties/>
            <shortArrayProperties/>
            <intProperties/>
            <intArrayProperties/>
            <longProperties/>
            <longArrayProperties/>
            <floatProperties/>
            <floatArrayProperties/>
            <doubleProperties/>
            <doubleArrayProperties/>
            <booleanProperties/>
            <booleanArrayProperties/>
          </mutableKeyValuePairsImpl>
          <processingServiceId>RecoProcessingServiceFactory</processingServiceId>
          <srcImageSeriesEntities/>
          <srcImageSeriesAddresses/>
          <dstImageSeriesAddress>
            <instructionIndex>0</instructionIndex>
            <imageSeriesIndex>1</imageSeriesIndex>
          </dstImageSeriesAddress>
          <scanInstructionEntity reference="../../.."/>
          <examinationLocal>true</examinationLocal>
          <studyLocal>true</studyLocal>
        </de.bruker.mri.entities.procprogram.RepositoryProcessingInstructionEntity>
      </processingInstructionEntities>
      <scanMode>All_SETUP</scanMode>
      <prototypeMode>false</prototypeMode>
      <performProcessings>true</performProcessings>
      <adjPercentCompleted>100.0</adjPercentCompleted>
      <scanPercentCompleted>100.0</scanPercentCompleted>
      <recoPercentCompleted>100.0</recoPercentCompleted>
    </de.bruker.mri.entities.scanprogram.ScanInstructionEntity>
    <de.bruker.mri.entities.scanprogram.ScanInstructionEntity>
      <modificationDate>2023-03-17 18:42:20.228 UTC</modificationDate>
      <favorite>false</favorite>
      <creationDate class="sql-timestamp">2023-03-17 18:29:55.761</creationDate>
      <preDatasetServiceEntities/>
      <postDatasetServiceEntities/>
      <displayName>A03_RARE_T2_Cor (E2)</displayName>
      <index>1</index>
      <duration>109772</duration>
      <status>SUCCEEDED</status>
      <userInputNeeded>true</userInputNeeded>
      <userInputApplied>true</userInputApplied>
      <userStartNeeded>false</userStartNeeded>
      <scanProgramEntity class="de.bruker.mri.entities.scanprogram.StudyScanProgramEntity" reference="../../.."/>
      <copyToReferenceEntities class="list"/>
      <expno>2</expno>
      <scanInstructionProtocolEntity class="de.bruker.mri.entities.scanprogram.ScanInstructionRepositoryProtocolEntity">
        <modificationDate>2023-03-17 18:42:20.228 UTC</modificationDate>
        <favorite>false</favorite>
        <creationDate>2023-03-17 18:42:20.228 UTC</creationDate>
        <displayName>A03_RARE_T2_Cor</displayName>
        <description></description>
        <specimen>undefined</specimen>
        <region>undefined</region>
        <application>undefined</application>
        <forAllFrequencies>false</forAllFrequencies>
        <forAllGradientSystems>false</forAllGradientSystems>
        <scanInstructionEntity reference="../.."/>
        <deleteProtection>false</deleteProtection>
        <service>false</service>
        <nonService>true</nonService>
        <method>##TITLE=Parameter List, ParaVision 6.0.1
##JCAMPDX=4.24
##DATATYPE=Parameter Values
##ORIGIN=Bruker BioSpin MRI GmbH
##OWNER=saif
$$ 2023-03-17 13:37:52.943 -0500  saif@CZC4170WSK
$$ /opt/PV6.0.1/data/saif/20230317_132921_Gianni_Genovese_1_314/2/method
$$ process /opt/PV6.0.1/prog/mod/acq_out
##$Method=&lt;Bruker:RARE&gt;
##$PVM_EchoTime=9.5
##$EffectiveTE=( 1 )
57
##$PVM_RareFactor=12
##$PVM_RepetitionTime=2286.935
##$PVM_NAverages=3
$$ @vis= Method PVM_EchoTime EffectiveTE PVM_RareFactor PVM_RepetitionTime
##$PVM_NRepetitions=1
##$PVM_NEchoImages=1
##$PVM_ScanTimeStr=( 16 )
&lt;0h1m49s772ms&gt;
##$PVM_ScanTime=109772.88
##$PVM_DeriveGains=Yes
$$ @vis= PVM_NAverages PVM_NRepetitions PVM_NEchoImages PVM_ScanTimeStr
##$ExcPulse1Enum=&lt;Calculated&gt;
##$ExcPulse1=(1.68, 2500, 90, Yes, 3, 4200, 0.236151639875348, 
0.200434548747244, 0, 50, 1.51101908071427, &lt;$ExcPulse1Shape&gt;)
##$ExcPulse1Ampl=(1.51101908071427, 8.69200517922725, -1.79269948519433)
##$RefPulse1Enum=&lt;Calculated&gt;
##$RefPulse1=(1.36, 2500, 180, Yes, 3, 3400, 0.160330341052975, 
0.14782164131072, 1, 0, 18.0786635255465, &lt;$RefPulse1Shape&gt;)
##$RefPulse1Ampl=(18.0786635255465, 30.0654814742309, -12.5716632188415)
$$ @vis= PVM_DeriveGains ExcPulse1Enum ExcPulse1 RefPulse1Enum RefPulse1
##$PVM_GradCalConst=28588
##$PVM_Nucleus1Enum=&lt;1H&gt;
##$PVM_Nucleus1=( 8 )
&lt;1H&gt;
##$PVM_RefPowMod1=AutoAdj
$$ @vis= RF_Pulses PVM_GradCalConst PVM_Nucleus1Enum PVM_Nucleus1
##$PVM_RefPowCh1=0.237832085125303
##$PVM_RefPowStat1=( 1024 )
&lt;Study: Adj by AdjRefG (protocol ADJ_REFG)&gt;
##$PVM_Nucleus2Enum=&lt;1H&gt;
##$PVM_Nucleus3Enum=&lt;1H&gt;
##$PVM_Nucleus4Enum=&lt;1H&gt;
##$PVM_Nucleus5Enum=&lt;1H&gt;
##$PVM_Nucleus6Enum=&lt;1H&gt;
##$PVM_Nucleus7Enum=&lt;1H&gt;
##$PVM_Nucleus8Enum=&lt;1H&gt;
##$PVM_FrqRef=( 8 )
300.318465172629 0 0 0 0 0 0 0
##$PVM_FrqWorkOffset=( 8 )
0 0 0 0 0 0 0 0
$$ @vis= PVM_RefPowMod1 PVM_RefPowCh1 PVM_RefPowStat1 PVM_FrqRef
##$PVM_FrqWork=( 8 )
300.318465172629 0 0 0 0 0 0 0
##$PVM_FrqRefPpm=( 8 )
4.7 0 0 0 0 0 0 0
##$PVM_FrqWorkOffsetPpm=( 8 )
0 0 0 0 0 0 0 0
##$PVM_FrqWorkPpm=( 8 )
4.7 0 0 0 0 0 0 0
$$ @vis= PVM_FrqWorkOffset PVM_FrqWork PVM_FrqRefPpm PVM_FrqWorkOffsetPpm
##$PVM_NucleiPpmWork=( 20 )
(&lt;1H&gt;, 4.7) (&lt;none&gt;, 0) (&lt;none&gt;, 0) (&lt;none&gt;, 0) (&lt;none&gt;, 0) (&lt;none&gt;, 0) 
(&lt;none&gt;, 0) (&lt;none&gt;, 0) (&lt;none&gt;, 0) (&lt;none&gt;, 0) (&lt;none&gt;, 0) (&lt;none&gt;, 0) 
(&lt;none&gt;, 0) (&lt;none&gt;, 0) (&lt;none&gt;, 0) (&lt;none&gt;, 0) (&lt;none&gt;, 0) (&lt;none&gt;, 0) 
(&lt;none&gt;, 0) (&lt;none&gt;, 0)
##$PVM_SpatDimEnum=&lt;2D&gt;
##$PVM_IsotropicFovRes=Isot_None
$$ @vis= PVM_FrqWorkPpm PVM_NucleiPpmWork Nuclei PVM_SpatDimEnum
##$PVM_Matrix=( 2 )
256 192
##$PVM_MinMatrix=( 2 )
32 32
##$PVM_MaxMatrix=( 2 )
2048 2048
##$PVM_DefMatrix=( 3 )
256 256 64
$$ @vis= PVM_IsotropicFovRes PVM_Matrix PVM_MinMatrix PVM_MaxMatrix
##$PVM_AntiAlias=( 2 )
1 1
##$PVM_MaxAntiAlias=( 2 )
2 8
##$PVM_EncSpectroscopy=No
##$PVM_EncUseMultiRec=No
$$ @vis= PVM_DefMatrix PVM_AntiAlias PVM_MaxAntiAlias PVM_EncSpectroscopy
##$PVM_EncActReceivers=( 1 )
On
##$PVM_EncZf=( 2 )
1 1
##$PVM_EncPft=( 2 )
1 1
##$PVM_EncPftOverscans=( 2 )
128 96
##$PVM_EncPpi=( 2 )
1 1
##$PVM_EncPpiRefLines=( 2 )
0 0
##$PVM_EncOrder=( 2 )
LINEAR_ENC LINEAR_ENC
$$ @vis= PVM_EncUseMultiRec PVM_EncZf PVM_EncPft PVM_EncPftOverscans
##$PVM_EncStart=( 2 )
0 -0.88
##$PVM_EncNReceivers=1
##$PVM_EncAvailReceivers=8
##$PVM_EncChanScaling=( 1 )
1
$$ @vis= PVM_EncOrder PVM_EncStart PVM_EncNReceivers PVM_EncAvailReceivers
##$PVM_EncMatrix=( 2 )
256 192
##$PVM_EncTotalAccel=1
##$PVM_EncSteps1=( 192 )
-87 -71 -55 -39 -23 -7 9 25 41 57 73 89 -86 -70 -54 -38 -22 -6 10 26 42 58 74 
90 -85 -69 -53 -37 -21 -5 11 27 43 59 75 91 -84 -68 -52 -36 -20 -4 12 28 44 
60 76 92 -83 -67 -51 -35 -19 -3 13 29 45 61 77 93 -82 -66 -50 -34 -18 -2 14 
30 46 62 78 94 -81 -65 -49 -33 -17 -1 15 31 47 63 79 95 -80 -64 -48 -32 -16 0 
16 32 48 64 80 -96 -79 -63 -47 -31 -15 1 17 33 49 65 81 -95 -78 -62 -46 -30 
-14 2 18 34 50 66 82 -94 -77 -61 -45 -29 -13 3 19 35 51 67 83 -93 -76 -60 -44 
-28 -12 4 20 36 52 68 84 -92 -75 -59 -43 -27 -11 5 21 37 53 69 85 -91 -74 -58 
-42 -26 -10 6 22 38 54 70 86 -90 -73 -57 -41 -25 -9 7 23 39 55 71 87 -89 -72 
-56 -40 -24 -8 8 24 40 56 72 88 -88
##$PVM_EncSteps2=( 1 )
0
##$PVM_EncCentralStep1=6
$$ @vis= PVM_EncChanScaling PVM_EncMatrix PVM_EncTotalAccel PVM_EncSteps1
##$PVM_EncValues1=( 192 )
-0.90625 -0.739583333333333 -0.572916666666667 -0.40625 -0.239583333333333 
-0.0729166666666667 0.09375 0.260416666666667 0.427083333333333 0.59375 
0.760416666666667 0.927083333333333 -0.895833333333333 -0.729166666666667 
-0.5625 -0.395833333333333 -0.229166666666667 -0.0625 0.104166666666667 
0.270833333333333 0.4375 0.604166666666667 0.770833333333333 0.9375 
-0.885416666666667 -0.71875 -0.552083333333333 -0.385416666666667 -0.21875 
-0.0520833333333333 0.114583333333333 0.28125 0.447916666666667 
0.614583333333333 0.78125 0.947916666666667 -0.875 -0.708333333333333 
-0.541666666666667 -0.375 -0.208333333333333 -0.0416666666666667 0.125 
0.291666666666667 0.458333333333333 0.625 0.791666666666667 0.958333333333333 
-0.864583333333333 -0.697916666666667 -0.53125 -0.364583333333333 
-0.197916666666667 -0.03125 0.135416666666667 0.302083333333333 0.46875 
0.635416666666667 0.802083333333333 0.96875 -0.854166666666667 -0.6875 
-0.520833333333333 -0.354166666666667 -0.1875 -0.0208333333333333 
0.145833333333333 0.3125 0.479166666666667 0.645833333333333 0.8125 
0.979166666666667 -0.84375 -0.677083333333333 -0.510416666666667 -0.34375 
-0.177083333333333 -0.0104166666666667 0.15625 0.322916666666667 
0.489583333333333 0.65625 0.822916666666667 0.989583333333333 
-0.833333333333333 -0.666666666666667 -0.5 -0.333333333333333 
-0.166666666666667 0 0.166666666666667 0.333333333333333 0.5 
0.666666666666667 0.833333333333333 -1 -0.822916666666667 -0.65625 
-0.489583333333333 -0.322916666666667 -0.15625 0.0104166666666667 
0.177083333333333 0.34375 0.510416666666667 0.677083333333333 0.84375 
-0.989583333333333 -0.8125 -0.645833333333333 -0.479166666666667 -0.3125 
-0.145833333333333 0.0208333333333333 0.1875 0.354166666666667 
0.520833333333333 0.6875 0.854166666666667 -0.979166666666667 
-0.802083333333333 -0.635416666666667 -0.46875 -0.302083333333333 
-0.135416666666667 0.03125 0.197916666666667 0.364583333333333 0.53125 
0.697916666666667 0.864583333333333 -0.96875 -0.791666666666667 -0.625 
-0.458333333333333 -0.291666666666667 -0.125 0.0416666666666667 
0.208333333333333 0.375 0.541666666666667 0.708333333333333 0.875 
-0.958333333333333 -0.78125 -0.614583333333333 -0.447916666666667 -0.28125 
-0.114583333333333 0.0520833333333333 0.21875 0.385416666666667 
0.552083333333333 0.71875 0.885416666666667 -0.947916666666667 
-0.770833333333333 -0.604166666666667 -0.4375 -0.270833333333333 
-0.104166666666667 0.0625 0.229166666666667 0.395833333333333 0.5625 
0.729166666666667 0.895833333333333 -0.9375 -0.760416666666667 -0.59375 
-0.427083333333333 -0.260416666666667 -0.09375 0.0729166666666667 
0.239583333333333 0.40625 0.572916666666667 0.739583333333333 0.90625 
-0.927083333333333 -0.75 -0.583333333333333 -0.416666666666667 -0.25 
-0.0833333333333333 0.0833333333333333 0.25 0.416666666666667 
0.583333333333333 0.75 0.916666666666667 -0.916666666666667
##$PVM_EffSWh=75000
$$ @vis= PVM_EncCentralStep1 PVM_EncValues1 Encoding_Output Encoding
##$EncGradDur=2.01333333333333
##$PVM_AcquisitionTime=3.41333333333333
##$ReadDephDur=2.88
##$PVM_MinEchoTime=5.93333333333333
$$ @vis= PVM_EffSWh EncGradDur PVM_AcquisitionTime ReadDephDur
##$RepetitionSpoiler=(Yes, 4, 1.15, 16.222475022458)
##$PVM_DigAutSet=Yes
##$PVM_DigQuad=Yes
##$PVM_DigFilter=&lt;Digital_Sharp&gt;
$$ @vis= PVM_MinEchoTime RepetitionSpoiler PVM_DigAutSet PVM_DigQuad
##$PVM_DigRes=21
##$PVM_DigDw=0.0133333333333333
##$PVM_DigSw=75000
##$PVM_DigNp=256
##$PVM_DigShift=68
##$PVM_DigShiftDbl=68
$$ @vis= PVM_DigFilter PVM_DigRes PVM_DigDw PVM_DigSw PVM_DigNp PVM_DigShift
##$PVM_DigGroupDel=0.906666666666667
##$PVM_DigDur=3.41333333333333
##$PVM_DigEndDelMin=-4.44089209850063e-16
##$PVM_DigEndDelOpt=0.1088
$$ @vis= PVM_DigShiftDbl PVM_DigGroupDel PVM_DigDur PVM_DigEndDelMin
##$EchoSpoilingAuto=Yes
##$EchoSpoilingSlice=1
##$EchoSpoilingSliceEff=1
$$ @vis= PVM_DigEndDelOpt DigitizerPars EchoSpoilingAuto EchoSpoilingSlice
##$EchoSpoilingRead=0.25
##$EchoSpoilingReadEff=0.25
$$ @vis= EchoSpoilingSliceEff EchoSpoilingRead EchoSpoilingReadEff
##$PVM_Isotropic=Isotropic_None
##$PVM_Fov=( 2 )
40 30
##$PVM_FovCm=( 2 )
4 3
##$PVM_SpatResol=( 2 )
0.15625 0.15625
##$PVM_SliceThick=0.75
##$PVM_ObjOrderScheme=Interlaced
$$ @vis= Sequence_Details PVM_Isotropic PVM_Fov PVM_SpatResol PVM_SliceThick
##$PVM_ObjOrderList=( 19 )
0 2 4 6 8 10 12 14 16 18 1 3 5 7 9 11 13 15 17
##$PVM_NSPacks=1
##$PVM_SPackArrNSlices=( 1 )
19
##$PVM_MajSliceOri=No
$$ @vis= PVM_ObjOrderScheme PVM_ObjOrderList PVM_NSPacks PVM_SPackArrNSlices
##$PVM_SPackArrSliceOrient=( 1 )
coronal
##$PVM_SPackArrReadOrient=( 1 )
H_F
##$PVM_SPackArrReadOffset=( 1 )
2.15446
$$ @vis= PVM_MajSliceOri PVM_SPackArrSliceOrient PVM_SPackArrReadOrient
##$PVM_SPackArrPhase1Offset=( 1 )
-1.08124
##$PVM_SPackArrPhase2Offset=( 1 )
0
##$PVM_SPackArrSliceOffset=( 1 )
-4.07524
$$ @vis= PVM_SPackArrReadOffset PVM_SPackArrPhase1Offset
##$PVM_SPackArrSliceGapMode=( 1 )
non_contiguous
##$PVM_SPackArrSliceGap=( 1 )
0.25
$$ @vis= PVM_SPackArrSliceOffset PVM_SPackArrSliceGapMode
##$PVM_SPackArrSliceDistance=( 1 )
1
##$PVM_SPackArrGradOrient=( 1, 3, 3 )
6.12323399573677e-17 7.49879891330929e-33 1 1 6.12323399573677e-17 
-6.12323399573677e-17 -6.12323399573677e-17 1 -3.74939945665464e-33
##$PVM_SliceGeo=( 1 )
(((6.12323399573677e-17 -7.49879891330929e-33 -1 1 -6.12323399573677e-17 
6.12323399573677e-17 -6.12323399573677e-17 -1 3.74939945665464e-33, -1.08124 
4.07524 -2.15446), 40 30 18.75, &lt;+R;read&gt; &lt;+P;phase&gt; &lt;+S;slice&gt;, 0), 19, 1, 
256, 0.75, 0, No)
##$PVM_SliceGeoObj=(&lt;BRUKER_SLICEPACKAGE&gt;, GeoCuboidPackId, Standard_GobjShape,
 &lt;PVM_SliceGeo&gt;, &lt;PVM_ObjOrderList&gt;, 0, &lt;R;read&gt; &lt;P;phase&gt; &lt;S;slice&gt;, Yes, 
4195848)
$$ @vis= PVM_SPackArrSliceGap PVM_SPackArrSliceDistance PVM_SliceGeo
##$PVM_EffPhase0Offset=( 19 )
2.15446 2.15446 2.15446 2.15446 2.15446 2.15446 2.15446 2.15446 2.15446 
2.15446 2.15446 2.15446 2.15446 2.15446 2.15446 2.15446 2.15446 2.15446 
2.15446
##$PVM_EffPhase1Offset=( 19 )
-1.08124 -1.08124 -1.08124 -1.08124 -1.08124 -1.08124 -1.08124 -1.08124 
-1.08124 -1.08124 -1.08124 -1.08124 -1.08124 -1.08124 -1.08124 -1.08124 
-1.08124 -1.08124 -1.08124
##$PVM_EffPhase2Offset=( 19 )
0 0 0 0 0 0 0 0 0 0 0 0 0 0 0 0 0 0 0
##$PVM_EffSliceOffset=( 19 )
-13.07524 -12.07524 -11.07524 -10.07524 -9.07524 -8.07524 -7.07524 -6.07524 
-5.07524 -4.07524 -3.07524 -2.07524 -1.07524 -0.07524 0.92476 1.92476 2.92476 
3.92476 4.92476
##$PVM_EffReadOffset=( 19 )
2.15446 2.15446 2.15446 2.15446 2.15446 2.15446 2.15446 2.15446 2.15446 
2.15446 2.15446 2.15446 2.15446 2.15446 2.15446 2.15446 2.15446 2.15446 
2.15446
##$PVM_Phase0Offset=( 19 )
2.15446 2.15446 2.15446 2.15446 2.15446 2.15446 2.15446 2.15446 2.15446 
2.15446 2.15446 2.15446 2.15446 2.15446 2.15446 2.15446 2.15446 2.15446 
2.15446
##$PVM_Phase1Offset=( 19 )
-1.08124 -1.08124 -1.08124 -1.08124 -1.08124 -1.08124 -1.08124 -1.08124 
-1.08124 -1.08124 -1.08124 -1.08124 -1.08124 -1.08124 -1.08124 -1.08124 
-1.08124 -1.08124 -1.08124
##$PVM_Phase2Offset=( 19 )
0 0 0 0 0 0 0 0 0 0 0 0 0 0 0 0 0 0 0
##$PVM_SliceOffset=( 19 )
-13.07524 -12.07524 -11.07524 -10.07524 -9.07524 -8.07524 -7.07524 -6.07524 
-5.07524 -4.07524 -3.07524 -2.07524 -1.07524 -0.07524 0.92476 1.92476 2.92476 
3.92476 4.92476
##$PVM_ReadOffset=( 19 )
2.15446 2.15446 2.15446 2.15446 2.15446 2.15446 2.15446 2.15446 2.15446 
2.15446 2.15446 2.15446 2.15446 2.15446 2.15446 2.15446 2.15446 2.15446 
2.15446
##$PVM_DummyScans=1
##$PVM_DummyScansDur=6860.805
$$ @vis= PVM_SliceGeoObj SliceOffsetPars ImageGeometry PVM_DummyScans
##$PVM_FreqDriftYN=No
##$PVM_TriggerModule=Off
##$PVM_TriggerMode=per_PhaseStep
##$PVM_TriggerDelay=1
##$PVM_TriggerDur=0.01
##$PVM_TriggerModuleTime=0
##$PVM_EvolutionOnOff=Off
$$ @vis= PVM_DummyScansDur DummyScans_Parameters PVM_TriggerModule
##$PVM_NEvolutionCycles=2
##$PVM_EvolutionCycles=1
##$PVM_EvolutionMode=Constant_Delay
##$PVM_EvolutionTime=( 2 )
1 0
##$PVM_EvolutionDelay=1
##$PVM_EvolutionModuleTime=0
##$PVM_SelIrOnOff=Off
##$PVM_BlBloodOnOff=Off
##$PVM_FatSupOnOff=Off
##$PVM_FatSupPulEnum=&lt;Calculated&gt;
##$PVM_FatSupPul=(3.99570408596052, 1051.12888983879, 90, Yes, 3, 4200, 
0.236151639875348, 0.200434548747244, 0, 50, 0.267117214032004, 
&lt;$PVM_FatSupPulShape&gt;)
##$PVM_FatSupPulAmpl=(0.267117214032004, 3.65456710180566, 5.73298123516567)
##$PVM_FatSupBandWidth=1051.12888983879
##$PVM_FatSupSpoil=(Yes, 3, 0.69, 20.2780937780725)
##$PVM_FatSupModuleTime=0
##$PVM_FatSupPerform=No
##$PVM_FatSupRampTime=0.11
##$PVM_FatSupAmpEnable=0.025
##$PVM_FatSupGradWait=0.01
##$PVM_FatSupFL=( 1 )
-1051.11928886373
##$PVM_FatSupRfLength=3995.70408596052
##$PVM_FatSupSpoilDur=0.46
##$PVM_FatSupSpoilAmp=20.2780937780725
##$PVM_MagTransOnOff=Off
$$ @vis= PVM_EvolutionOnOff PVM_SelIrOnOff PVM_BlBloodOnOff PVM_FatSupOnOff
##$PVM_MagTransPulse1Enum=&lt;gauss&gt;
##$PVM_MagTransPulse1=(1.82666666666667, 1500, 117.1, No, 3, 2740, 0.4181723, 
0.298723764675971, 0, 50, 0.690033354870678, &lt;gauss.exc&gt;)
##$PVM_MagTransPulse1Ampl=(0.690033354870678, 5.8738120282772, 
1.61129915804534)
##$PVM_MagTransPower=10.0017644460368
##$PVM_MagTransOffset=1500
##$PVM_MagTransInterDelay=0.01
##$PVM_MagTransPulsNumb=1
##$PVM_MagTransSpoil=(Yes, 5, 2, 11.6599039223917)
##$PVM_MagTransSpoiler=11.6599039223917
##$PVM_MagTransModuleTime=0
##$PVM_MagTransFL=( 1 )
1500
##$PVM_MtD0=1e-06
##$PVM_MtD1=1e-06
##$PVM_MtD2=1e-06
##$PVM_MtD3=1e-06
##$PVM_MtP0=10
##$PVM_MtLp0=0
##$PVM_FovSatOnOff=Off
##$PVM_FovSatPulEnum=&lt;sech&gt;
##$PVM_FovSatPul=(4.05, 5000, 90, No, 3, 20250, 0.1064278, 0.189614018306272, 
0, 50, 1.28011865746784, &lt;sech.exc&gt;)
##$PVM_FovSatPulAmpl=(1.28011865746784, 8.00037079599391, -1.07250227378429)
##$PVM_FovSatNSlices=1
##$PVM_FovSatThick=( 1 )
3.48
##$PVM_FovSatOffset=( 1 )
0
##$PVM_FovSatSpoil=(Yes, 10, 0.92, 10.9256970787028)
##$PVM_FovSatSpoilDur=0.69
##$PVM_FovSatSpoilAmp=10.9256970787028
##$PVM_FovSatModuleTime=0
##$PVM_FovSatGrad=( 1, 3 )
0 0 5.02582065620331
##$PVM_FovSatRampTime=0.11
##$PVM_FovSatAmpEnable=0.025
##$PVM_FovSatGradWait=0.01
##$PVM_FovSatSliceOri=( 1 )
axial
##$PVM_FovSatSliceOriMat=( 1, 9 )
1 0 0 0 -1 0 0 0 -1
##$PVM_FovSatSliceVec=( 1, 3 )
0 0 1
##$PVM_FovSatSlicePos=( 1, 2 )
0 0
##$PVM_FovSatFL=( 1 )
0
##$PVM_FovSatRfLength=4050
##$PVM_FovSatGeoObj=(&lt;&gt;, GeoCuboidPackId, Standard_GobjShape, &lt;&gt;, &lt;&gt;, 0, &lt;&gt; &lt;&gt; 
&lt;&gt;, No, 0)
##$PVM_FovSatGeoCub=( 1 )
(((1 0 0 0 -1 0 0 0 -1, 0 0 0), 58 58 3.48, &lt;+&gt; &lt;+&gt; &lt;+&gt;, 0), 1, 1, 1, 3.48, 0,
 No)
##$PVM_InFlowSatOnOff=Off
##$PVM_InFlowSatNSlices=1
##$PVM_InFlowSatThick=( 1 )
0.104939135301525
##$PVM_InFlowSatMinThick=0.104939135301525
##$PVM_InFlowSatSliceGap=0
##$PVM_FlowSatGeoObj=(&lt;&gt;, GeoCuboidPackId, Standard_GobjShape, &lt;&gt;, &lt;&gt;, 0, &lt;&gt; &lt;&gt;
 &lt;&gt;, No, 0)
##$PVM_FlowSatGeoCub=( 1 )
(((0 0 0 0 0 0 0 0 0, 0 0 0), 0 0 0.104939135301525, &lt;+&gt; &lt;+&gt; &lt;+&gt;, 0), 1, 1, 1,
 0.104939135301525, 0, No)
##$PVM_FlowSatPulEnum=&lt;Calculated&gt;
##$PVM_FlowSatPul=(1.4, 3000, 90, Yes, 3, 4200, 0.236151639875348, 
0.200434548747244, 0, 50, 2.17586747622854, &lt;$PVM_FlowSatPulShape&gt;)
##$PVM_FlowSatPulAmpl=(2.17586747622854, 10.4304062150727, -3.37632440614682)
##$PVM_InFlowSatSpoil=(Yes, 5, 3.33333333333333, 50)
##$PVM_InFlowSatPos=up
##$PVM_InFlowSatModuleTime=0
##$PVM_InFlowSatFL=( 19 )
-361574.46112 -304398.46112 -247222.46112 -190046.46112 -132870.46112 
-75694.46112 -18518.46112 38657.53888 95833.53888 153009.53888 -332986.46112 
-275810.46112 -218634.46112 -161458.46112 -104282.46112 -47106.46112 
10069.53888 67245.53888 124421.53888
##$PVM_SfD0=0.00023
##$PVM_SfD1=2.5e-05
##$PVM_SfD2=0.00333333333333333
##$PVM_SfP0=1400
##$PVM_SfLp0=1
##$PVM_TaggingOnOff=Off
$$ @vis= PVM_MagTransOnOff PVM_FovSatOnOff PVM_InFlowSatOnOff
##$PVM_TaggingPulEnum=&lt;bp&gt;
##$PVM_TaggingPul=(0.2, 6400, 90, No, 3, 1280, 1, 1, 0, 50, 5.94580212813257, 
&lt;bp.exc&gt;)
##$PVM_TaggingPulAmpl=(5.94580212813257, 17.2421027257881, -7.74210452112435)
##$PVM_TaggingMode=SPAMM
##$PVM_TaggingDir=Tagging_grid
##$PVM_TaggingDistance=1
##$PVM_TaggingMinDistance=0.001
##$PVM_TaggingThick=0.2
##$PVM_TaggingOffset1=0
##$PVM_TaggingOffset2=0
##$PVM_TaggingAngle=0
##$PVM_TaggingDelay=0.01
##$PVM_TaggingModuleTime=0
##$PVM_TaggingInterPulseDelay=0.969594235343501
##$PVM_TaggingPulseNumber=5
##$PVM_TaggingPulseElement=0.04
##$PVM_TaggingGradientStrength=5
##$PVM_TaggingGridDelay=0.01
##$PVM_TaggingFL=( 2 )
0 0
##$PVM_TaggingD0=1e-05
##$PVM_TaggingD1=1e-05
##$PVM_TaggingD2=0.000699594235343501
##$PVM_TaggingD3=0.00046
##$PVM_TaggingD4=0.00023
##$PVM_TaggingD5=2.5e-05
##$PVM_TaggingP0=40
##$PVM_TaggingLp0=4
##$PVM_TaggingGradAmp1=5
##$PVM_TaggingGradAmp2=-0
##$PVM_TaggingGradAmp3=0
##$PVM_TaggingGradAmp4=5
##$PVM_TaggingSpoiler=(Yes, 1, 0.69, 32.444950044916)
##$PVM_MotionSupOnOff=Off
##$PVM_FlipBackOnOff=Off
##$PVM_MapShimReady=No
$$ @vis= PVM_TaggingOnOff PVM_MotionSupOnOff PVM_FlipBackOnOff Preparation
##$PVM_MapShimLocShim=No
##$PVM_MapShimStatus=( 128 )
&lt;Mapshim disabled: No map acquired&gt;
##$PVM_MapShimCalcStat=( 256 )
&lt;Not Calculated.&gt;
##$PVM_MapShimNSets=1
##$PVM_MapShimSets=( 1 )
(0, 0, 0, 0, 0, 0, 0, 0, 0, 0, 0, 0, 0, 0, 0, 0, 0, 0, 0, 0, 0, 0, 0, 0, 0, 0,
 0, 0, 0, 0, 0, 0, 0, 0, 0, 0, 0, 0, 0)
##$PVM_MapShimNVolumes=1
$$ @vis= PVM_MapShimReady PVM_MapShimStatus PVM_MapShimNSets PVM_MapShimSets
##$PVM_MapShimVolShape=Ellipsoid
##$PVM_ReqShimEnum=Current_Shim
##$PVM_MapShimUseShims=AllShims
##$PVM_MapShimVolDerive=No
##$PVM_MapShimVolMargin=( 3 )
0 0 0
##$PVM_GeoObj=( 1, 65 )
&lt;PVM_SliceGeoObj&gt;
##$PVM_ExportHandler=( 3 )
(&lt;BRUKER_PARIMPORT_SLICEGEO&gt;, &lt;&gt;, &lt;Slice Geometry&gt;) 
(&lt;BRUKER_PARIMPORT_SLICEORIENT&gt;, &lt;&gt;, &lt;Slice Orientation&gt;) 
(&lt;BRUKER_PARIMPORT_FOVSAT&gt;, &lt;&gt;, &lt;FOV Saturation&gt;)
$$ @vis= PVM_MapShimNVolumes PVM_ReqShimEnum MapShim MethodClass PVM_GeoObj
$$ @vis= PVM_ExportHandler StandardMethodGroup
##END=
$$ File finished by PARX at 2023-03-17 13:37:52.945 -0500
</method>
      </scanInstructionProtocolEntity>
      <processingInstructionEntities>
        <de.bruker.mri.entities.procprogram.RepositoryProcessingInstructionEntity>
          <modificationDate class="sql-timestamp">2023-03-17 18:42:19.267</modificationDate>
          <favorite>false</favorite>
          <creationDate class="sql-timestamp">2023-03-17 18:42:19.266</creationDate>
          <preDatasetServiceEntities/>
          <postDatasetServiceEntities>
            <de.bruker.mri.entities.dataset.DatasetServiceEntity>
              <modificationDate class="sql-timestamp">2023-03-17 18:42:19.267</modificationDate>
              <favorite>false</favorite>
              <creationDate class="sql-timestamp">2023-03-17 18:42:19.266</creationDate>
              <mutableKeyValuePairsImpl>
                <stringProperties/>
                <stringArrayProperties/>
                <byteProperties/>
                <byteArrayProperties/>
                <shortProperties/>
                <shortArrayProperties/>
                <intProperties/>
                <intArrayProperties/>
                <longProperties/>
                <longArrayProperties/>
                <floatProperties/>
                <floatArrayProperties/>
                <doubleProperties/>
                <doubleArrayProperties/>
                <booleanProperties/>
                <booleanArrayProperties/>
              </mutableKeyValuePairsImpl>
              <datasetServiceId>SlideShowPostImageSeriesService</datasetServiceId>
              <displayName>Load Into Slide Show</displayName>
              <postServicedEntity class="de.bruker.mri.entities.procprogram.RepositoryProcessingInstructionEntity" reference="../../.."/>
            </de.bruker.mri.entities.dataset.DatasetServiceEntity>
          </postDatasetServiceEntities>
          <displayName>Data Reconstruction</displayName>
          <processingStatus>SUCCEEDED</processingStatus>
          <openForEdit>false</openForEdit>
          <mutableKeyValuePairsImpl>
            <stringProperties>
              <entry>
                <string>KEY_RECO_FILE_CONTENT</string>
                <string>##TITLE=Parameter List, ParaVision 6.0.1
##JCAMPDX=4.24
##DATATYPE=Parameter Values
##ORIGIN=Bruker BioSpin MRI GmbH
##OWNER=saif
$$ 2023-03-17 13:37:52.909 -0500  saif@CZC4170WSK
$$ /opt/PV6.0.1/data/saif/20230317_132921_Gianni_Genovese_1_314/2/pdata/1/reco
$$ process /opt/PV6.0.1/prog/bin/parxserver
##$RECO_mode=USER_MODE
##$RecoAutoDerive=No
##$RecoDim=2
##$RecoObjectsPerRepetition=19
##$RecoObjectsPerSetupStep=228
$$ @vis= RECO_mode RecoAutoDerive RecoDim RecoObjectsPerRepetition
##$RecoNumRepetitions=1
##$RECO_inp_order=NO_REORDERING
##$RECO_inp_size=( 2 )
256 192
$$ @vis= RecoObjectsPerSetupStep RecoNumRepetitions RECO_inp_order
##$RECO_ft_size=( 2 )
256 192
##$RECO_fov=( 2 )
4 3
##$RECO_size=( 2 )
256 192
##$RECO_offset=( 2, 19 )
0 0 0 0 0 0 0 0 0 0 0 0 0 0 0 0 0 0 0 0 0 0 0 0 0 0 0 0 0 0 0 0 0 0 0 0 0 0
##$RECO_regrid_mode=NO_REGRID
##$RECO_regrid_offset=0
##$RECO_ramp_gap=0
##$RECO_ramp_time=0
##$RECO_ne_mode=NO_NAV_DATA
##$RECO_ne_dist=NeNoInterleave
##$RECO_ne_dens=NeCorrPerScan
##$RECO_ne_type=NAV_PHASE
##$RECO_bc_mode=( 2 )
NO_BC NO_BC
##$RECO_bc_start=( 2 )
192 144
##$RECO_bc_len=( 2 )
64 48
##$RECO_dc_offset=( 2 )
0 0
##$RECO_dc_divisor=1
##$RECO_bc_coroff=( 2 )
0 0
##$RECO_qopts=( 2 )
COMPLEX_CONJUGATE NO_QOPTS
##$RECO_wdw_mode=( 2 )
NO_WDW NO_WDW
$$ @vis= RECO_inp_size RECO_ft_size RECO_fov RECO_size RECO_ne_mode
##$RECO_lb=( 2 )
-0.5 -0.5
##$RECO_sw=( 2 )
75000 1
##$RECO_gb=( 2 )
0.5 0.5
##$RECO_sbs=( 2 )
1 1
##$RECO_tm1=( 2 )
0.25 0.25
##$RECO_tm2=( 2 )
0.75 0.75
##$RECO_ft_mode=( 2 )
COMPLEX_FT COMPLEX_FT
##$RECO_pc_mode=( 2 )
FIRST_ORDER_PC FIRST_ORDER_PC
##$RECO_pc_lin=( 2 )
(0, 180) (0, 180)
##$RECO_rotate=( 2, 19 )
0.5 0.5 0.5 0.5 0.5 0.5 0.5 0.5 0.5 0.5 0.5 0.5 0.5 0.5 0.5 0.5 0.5 0.5 0.5 
0.463958666666667 0.463958666666667 0.463958666666667 0.463958666666667 
0.463958666666667 0.463958666666667 0.463958666666667 0.463958666666667 
0.463958666666667 0.463958666666667 0.463958666666667 0.463958666666667 
0.463958666666667 0.463958666666667 0.463958666666667 0.463958666666667 
0.463958666666667 0.463958666666667 0.463958666666667
##$RECO_ppc_mode=NO_PPC
##$RECO_ref_image=0
##$RECO_nr_supports=0.4
##$RECO_sig_threshold=0.15
##$RECO_ppc_degree=1
##$RECO_ppc_coeffs=( 19, 2, 2 )
0 0 0 0 0 0 0 0 0 0 0 0 0 0 0 0 0 0 0 0 0 0 0 0 0 0 0 0 0 0 0 0 0 0 0 0 0 0 0 
0 0 0 0 0 0 0 0 0 0 0 0 0 0 0 0 0 0 0 0 0 0 0 0 0 0 0 0 0 0 0 0 0 0 0 0 0
##$RECO_dc_elim=Yes
##$RECO_transposition=( 19 )
1 1 1 1 1 1 1 1 1 1 1 1 1 1 1 1 1 1 1
$$ @vis= RECO_wdw_mode RECO_ft_mode RECO_pc_mode RECO_pc_lin RECO_rotate
##$RECO_image_type=MAGNITUDE_IMAGE
##$RECO_image_threshold=0.15
##$RECO_ir_scale=10
##$RECO_wordtype=_16BIT_SGN_INT
##$RECO_map_mode=ABSOLUTE_MAPPING
##$RECO_map_range=( 2 )
-2147483647 2147483647
##$RECO_map_percentile=( 2 )
1 99.99
##$RECO_map_error=0.0025
##$RECO_globex=( 19 )
0 0 0 0 0 0 0 0 0 0 0 0 0 0 0 0 0 0 0
##$RECO_minima=( 19 )
5.4897957844394 2.21977131301125 6.67221029233393 3.65585956084845 
2.75433396631144 5.92497034485195 1.67966491141926 0.741375762435873 
1.24100116868113 2.70216965248421 7.19725645515932 2.70705224205247 
2.88652211193294 4.0026582407362 8.2073595264445 9.49018567910335 
4.38570149614748 4.79062624963662 1.34586975911802
##$RECO_maxima=( 19 )
13346.6594795328 19671.4125277222 16289.6095642836 16535.9082663118 
19231.8115364523 20867.8995741585 27677.2910084676 31247.639644432 
31420.6018858676 32766.5 31039.8052382458 31947.5638238769 28130.1900587213 
27783.1674107187 29318.3852786369 24953.0474551918 17307.4153960966 
14863.2014450761 17186.5995846749
##$RECO_map_min=( 19 )
-55.901368049245 -55.901368049245 -55.901368049245 -55.901368049245 
-55.901368049245 -55.901368049245 -55.901368049245 -55.901368049245 
-55.901368049245 -55.901368049245 -55.901368049245 -55.901368049245 
-55.901368049245 -55.901368049245 -55.901368049245 -55.901368049245 
-55.901368049245 -55.901368049245 -55.901368049245
##$RECO_map_max=( 19 )
55.901368049245 55.901368049245 55.901368049245 55.901368049245 
55.901368049245 55.901368049245 55.901368049245 55.901368049245 
55.901368049245 55.901368049245 55.901368049245 55.901368049245 
55.901368049245 55.901368049245 55.901368049245 55.901368049245 
55.901368049245 55.901368049245 55.901368049245
##$RECO_map_offset=( 19 )
0 0 0 0 0 0 0 0 0 0 0 0 0 0 0 0 0 0 0
##$RECO_map_slope=( 19 )
586.148445797161 586.148445797161 586.148445797161 586.148445797161 
586.148445797161 586.148445797161 586.148445797161 586.148445797161 
586.148445797161 586.148445797161 586.148445797161 586.148445797161 
586.148445797161 586.148445797161 586.148445797161 586.148445797161 
586.148445797161 586.148445797161 586.148445797161
##$RECO_byte_order=littleEndian
$$ @vis= RECO_transposition RECO_image_type RECO_wordtype RECO_map_mode
##$RECO_time=&lt;2023-03-17T13:37:52,906-0500&gt;
##$RECO_abs_time=(1679078272, 906, -300)
##$RECO_base_image_uid=( 65 )
&lt;2.16.756.5.5.100.8323328.19392.1679078272.1&gt;
##$RecoUserUpdate=Yes
##$RecoReverseSegment=0
##$RecoB0DemodOff=0
##$RecoB0DemodDelay=0
##$RecoFTOrder=( 2 )
0 1
##$RecoHalfFT=( 2 )
No No
$$ @vis= RECO_byte_order RecoUserUpdate RecoB0DemodOff RecoWindow RecoFTOrder
##$RecoHalfFTPos=( 2 )
128 96
##$RecoCorrPhase=RecoCorrPhaseOff
##$RecoCorrPhaseRef=-1
##$RECO_map_user_slope=1
##$RECO_map_user_offset=0
##$RecoNumInputChan=1
$$ @vis= RecoHalfFT RecoHalfFTPos RecoCorrPhase RecoCorrPhaseRef RecoMap
##$RecoScaleChan=( 1 )
1
##$RecoPhaseChan=( 1 )
0
##$RecoCombineMode=SumOfSquares
##$RecoSortDim=2
$$ @vis= RecoNumInputChan RecoScaleChan RecoPhaseChan RecoCombineMode
##$RecoSortSize=( 2 )
192 19
##$RecoSortRange=( 2 )
192 19
##$RecoSortSegment=( 2 )
12 0
##$RecoSortMaps=( 211 )
9 25 41 57 73 89 105 121 137 153 169 185 10 26 42 58 74 90 106 122 138 154 
170 186 11 27 43 59 75 91 107 123 139 155 171 187 12 28 44 60 76 92 108 124 
140 156 172 188 13 29 45 61 77 93 109 125 141 157 173 189 14 30 46 62 78 94 
110 126 142 158 174 190 15 31 47 63 79 95 111 127 143 159 175 191 16 32 48 64 
80 96 112 128 144 160 176 0 17 33 49 65 81 97 113 129 145 161 177 1 18 34 50 
66 82 98 114 130 146 162 178 2 19 35 51 67 83 99 115 131 147 163 179 3 20 36 
52 68 84 100 116 132 148 164 180 4 21 37 53 69 85 101 117 133 149 165 181 5 
22 38 54 70 86 102 118 134 150 166 182 6 23 39 55 71 87 103 119 135 151 167 
183 7 24 40 56 72 88 104 120 136 152 168 184 8 0 2 4 6 8 10 12 14 16 18 1 3 5 
7 9 11 13 15 17
$$ @vis= RecoSortDim RecoSortSize RecoSortRange RecoSortSegment RecoSortMaps
##$RecoGrappaAccelFactor=1
##$RecoGrappaKernelRead=0
##$RecoGrappaKernelPhase=0
##$RecoGrappaNumRefRead=0
##$RecoGrappaNumRefPhase=0
##$RecoGrappaIncludeRefLines=Yes
##$RecoGrappaReadCenter=0
##$RecoGrappaPhaseCenter=0
##$RecoGrappaTruncThresh=-1
##$RecoRegridN=Off
$$ @vis= RecoSortGroup RecoGrappaAccelFactor RecoGrappaGroup RecoRegridN
##$RecoStageNrPasses=4
##$RecoStagePasses=( 4 )
(&lt;FIRSTPASS&gt;, 0) (&lt;FTPASS1&gt;, 1) (&lt;PREPPASS&gt;, 2) (&lt;MAPPASS&gt;, 3)
##$RecoStageNrNodes=24
##$RecoStageNodes=( 24 )
(&lt;input&gt;, 0, &lt;RecoFileSource 
Q{numChan=1;byteOrder=\&lt;BYTORDA\&gt;;contData=false;initFromACQP=true;}&gt;) 
(&lt;input&gt;, 0, &lt;RecoQueueSink S{initQueue=true;initOnce=true;}&gt;) (&lt;compute&gt;, 0, 
&lt;RecoQueueSource Q0{initFromACQP=true;initOnce=true;}&gt;) (&lt;compute&gt;, 0, 
&lt;RecoBufferSink S0{procDim=1;frameDim=2;bufferId=&quot;FIRSTPASS0&quot;;memId=&quot;out0&quot;}&gt;) 
(&lt;compute&gt;, 0, &lt;RecoCastFilter CAST0{dataRep=FLOAT; wordSize=8}&gt;) (&lt;compute&gt;, 
0, &lt;RecoFTShiftFilter FTS0{frameDim=2; winDirection=0; 
shift=\&lt;RECO_rotate[0]\&gt;; exponent=1}&gt;) (&lt;compute&gt;, 0, &lt;RecoFTFilter 
FT0{direction=0; exponent=1}&gt;) (&lt;compute&gt;, 0, &lt;RecoSortFilter 
REORD0{sortDim=\&lt;RecoSortDim\&gt;; sortSize=\&lt;RecoSortSize\&gt;; 
sortRange=\&lt;RecoSortRange\&gt;; sortSegment=\&lt;RecoSortSegment\&gt;; 
sortMaps=\&lt;RecoSortMaps\&gt;; frameDim = 2}&gt;) (&lt;compute&gt;, 1, &lt;RecoBufferSource 
Q0{procDim=1;frameDim=2;bufferId=&quot;FIRSTPASS0&quot;;memId=&quot;out0&quot;}&gt;) (&lt;compute&gt;, 1, 
&lt;RecoBufferSink S0{procDim=1;frameDim=2;bufferId=&quot;FTPASS10&quot;;memId=&quot;in0&quot;}&gt;) 
(&lt;compute&gt;, 1, &lt;RecoFTShiftFilter FTS0{frameDim=2; winDirection=1; 
shift=\&lt;RECO_rotate[1]\&gt;; exponent=1}&gt;) (&lt;compute&gt;, 1, &lt;RecoFTFilter 
FT0{direction=1;exponent=1;}&gt;) (&lt;compute&gt;, 2, &lt;RecoBufferSource 
Q0{procDim=2;frameDim=2;bufferId=&quot;FTPASS10&quot;;memId=&quot;in0&quot;}&gt;) (&lt;compute&gt;, 2, 
&lt;RecoBufferSink S0{procDim=2;frameDim=2;bufferId=&quot;PREPPASS0&quot;;memId=&quot;out0&quot;}&gt;) 
(&lt;compute&gt;, 2, &lt;RecoMagnitudeFilter G0&gt;) (&lt;compute&gt;, 2, &lt;RecoTransposeFilter 
TP0{transpose=\&lt;RECO_transposition\&gt;;}&gt;) (&lt;compute&gt;, 2, &lt;RecoMinMaxFilter 
M0{map_min=\&lt;RECO_map_min\&gt;;map_max=\&lt;RECO_map_max\&gt;;}&gt;) (&lt;compute&gt;, 3, 
&lt;RecoBufferSource Q0{procDim=2;frameDim=2;bufferId=&quot;PREPPASS0&quot;;memId=&quot;out0&quot;}&gt;)
 (&lt;compute&gt;, 3, &lt;RecoQueueSink S0&gt;) (&lt;compute&gt;, 3, &lt;RecoMapFilter 
MAP0{symmetricMode=true;minima=\&lt;RECO_minima\&gt;;maxima=\&lt;RECO_maxima\&gt;;slope=\&lt;RECO_map_slope\&gt;;offset=\&lt;RECO_map_offset\&gt;;map_min=\&lt;RECO_map_min\&gt;;map_max=\&lt;RECO_map_max\&gt;;rangeMin=-32766.500000;rangeMax=32766.500000;perObjectMode=false;cutoffMode=true;}&gt;) (&lt;compute&gt;, 3, &lt;RecoCastFilter CAST0{dataRep=SIGNED;wordSize=2}&gt;) (&lt;output&gt;, 3, &lt;RecoQueueSource Q{procDim=2;initFromRECO=true;initOnce=true;}&gt;) (&lt;output&gt;, 3, &lt;RecoImageDisplayFilter DISP{showAll=true;}&gt;) (&lt;output&gt;, 3, &lt;RecoFileSink S{writePars=true;shuffle=false;filename=&quot;2dseq&quot;;numChans=1;}&gt;)
$$ @vis= RecoRegridNGroup RecoStageNrPasses RecoStagePasses RecoStageNrNodes
##$RecoStageNrEdges=18
##$RecoStageEdges=( 18 )
(&lt;input&gt;, 0, &lt;Q-\&gt;S&gt;) (&lt;compute&gt;, 0, &lt;Q0-\&gt;CAST0&gt;) (&lt;compute&gt;, 0, 
&lt;CAST0-\&gt;FTS0&gt;) (&lt;compute&gt;, 0, &lt;FTS0-\&gt;FT0&gt;) (&lt;compute&gt;, 0, &lt;FT0-\&gt;REORD0&gt;) 
(&lt;compute&gt;, 0, &lt;REORD0-\&gt;S0&gt;) (&lt;compute&gt;, 1, &lt;Q0-\&gt;FTS0&gt;) (&lt;compute&gt;, 1, 
&lt;FTS0-\&gt;FT0&gt;) (&lt;compute&gt;, 1, &lt;FT0-\&gt;S0&gt;) (&lt;compute&gt;, 2, &lt;Q0-\&gt;G0&gt;) (&lt;compute&gt;,
 2, &lt;G0-\&gt;TP0&gt;) (&lt;compute&gt;, 2, &lt;TP0-\&gt;M0&gt;) (&lt;compute&gt;, 2, &lt;M0-\&gt;S0&gt;) 
(&lt;compute&gt;, 3, &lt;Q0-\&gt;MAP0&gt;) (&lt;compute&gt;, 3, &lt;MAP0-\&gt;CAST0&gt;) (&lt;compute&gt;, 3, 
&lt;CAST0-\&gt;S0&gt;) (&lt;output&gt;, 3, &lt;Q-\&gt;DISP&gt;) (&lt;output&gt;, 3, &lt;DISP-\&gt;S&gt;)
$$ @vis= RecoStageNodes RecoStageNrEdges RecoStageEdges RecoStageGroup
##$GS_reco_display=Yes
##$GO_reco_display=Yes
##$GO_reco_each_nr=No
##$GO_max_reco_mem=0
$$ @vis= RecoModeUser GS_reco_display RECO_GS GO_reco_display GO_reco_each_nr
##$RecoPrototype=No
$$ @vis= GO_max_reco_mem RECO_GO RecoPrototype RECO
##END=
$$ File finished by PARX at 2023-03-17 13:37:52.910 -0500
</string>
              </entry>
            </stringProperties>
            <stringArrayProperties/>
            <byteProperties/>
            <byteArrayProperties/>
            <shortProperties/>
            <shortArrayProperties/>
            <intProperties/>
            <intArrayProperties/>
            <longProperties/>
            <longArrayProperties/>
            <floatProperties/>
            <floatArrayProperties/>
            <doubleProperties/>
            <doubleArrayProperties/>
            <booleanProperties/>
            <booleanArrayProperties/>
          </mutableKeyValuePairsImpl>
          <processingServiceId>RecoProcessingServiceFactory</processingServiceId>
          <srcImageSeriesEntities/>
          <srcImageSeriesAddresses/>
          <dstImageSeriesAddress>
            <instructionIndex>0</instructionIndex>
            <imageSeriesIndex>1</imageSeriesIndex>
          </dstImageSeriesAddress>
          <scanInstructionEntity reference="../../.."/>
          <examinationLocal>true</examinationLocal>
          <studyLocal>true</studyLocal>
        </de.bruker.mri.entities.procprogram.RepositoryProcessingInstructionEntity>
      </processingInstructionEntities>
      <scanMode>AUTOMATIC_SETUP</scanMode>
      <prototypeMode>false</prototypeMode>
      <performProcessings>true</performProcessings>
      <adjPercentCompleted>100.0</adjPercentCompleted>
      <scanPercentCompleted>100.0</scanPercentCompleted>
      <recoPercentCompleted>100.0</recoPercentCompleted>
    </de.bruker.mri.entities.scanprogram.ScanInstructionEntity>
    <de.bruker.mri.entities.scanprogram.ScanInstructionEntity>
      <modificationDate>2023-03-17 18:42:20.229 UTC</modificationDate>
      <favorite>false</favorite>
      <creationDate class="sql-timestamp">2023-03-17 18:29:57.077</creationDate>
      <preDatasetServiceEntities/>
      <postDatasetServiceEntities/>
      <displayName>A04_RARE_T2_Ax (E3)</displayName>
      <index>2</index>
      <duration>121977</duration>
      <status>SUCCEEDED</status>
      <userInputNeeded>true</userInputNeeded>
      <userInputApplied>true</userInputApplied>
      <userStartNeeded>true</userStartNeeded>
      <scanProgramEntity class="de.bruker.mri.entities.scanprogram.StudyScanProgramEntity" reference="../../.."/>
      <copyToReferenceEntities class="list"/>
      <expno>3</expno>
      <scanInstructionProtocolEntity class="de.bruker.mri.entities.scanprogram.ScanInstructionRepositoryProtocolEntity">
        <modificationDate>2023-03-17 18:42:20.229 UTC</modificationDate>
        <favorite>false</favorite>
        <creationDate>2023-03-17 18:42:20.229 UTC</creationDate>
        <displayName>A04_RARE_T2_Ax</displayName>
        <description>Triggered Acquisition
Check that respiration is below 30 bpm</description>
        <specimen>undefined</specimen>
        <region>undefined</region>
        <application>undefined</application>
        <forAllFrequencies>false</forAllFrequencies>
        <forAllGradientSystems>false</forAllGradientSystems>
        <scanInstructionEntity reference="../.."/>
        <deleteProtection>false</deleteProtection>
        <service>false</service>
        <nonService>true</nonService>
        <method>##TITLE=Parameter List, ParaVision 6.0.1
##JCAMPDX=4.24
##DATATYPE=Parameter Values
##ORIGIN=Bruker BioSpin MRI GmbH
##OWNER=saif
$$ 2023-03-17 13:42:04.384 -0500  saif@CZC4170WSK
$$ /opt/PV6.0.1/data/saif/20230317_132921_Gianni_Genovese_1_314/3/method
$$ process /opt/PV6.0.1/prog/mod/acq_out
##$Method=&lt;Bruker:RARE&gt;
##$PVM_EchoTime=6.5
##$EffectiveTE=( 1 )
39
##$PVM_RareFactor=12
##$PVM_RepetitionTime=1905.895
##$PVM_NAverages=4
$$ @vis= Method PVM_EchoTime EffectiveTE PVM_RareFactor PVM_RepetitionTime
##$PVM_NRepetitions=1
##$PVM_NEchoImages=1
##$PVM_ScanTimeStr=( 16 )
&lt;0h2m1s977ms&gt;
##$PVM_ScanTime=121977.28
##$PVM_DeriveGains=Yes
$$ @vis= PVM_NAverages PVM_NRepetitions PVM_NEchoImages PVM_ScanTimeStr
##$ExcPulse1Enum=&lt;Calculated&gt;
##$ExcPulse1=(1.68, 2500, 90, Yes, 3, 4200, 0.236151639875348, 
0.200434548747244, 0, 50, 1.51101908071427, &lt;$ExcPulse1Shape&gt;)
##$ExcPulse1Ampl=(1.51101908071427, 8.69200517922725, -1.79269948519433)
##$RefPulse1Enum=&lt;Calculated&gt;
##$RefPulse1=(1.36, 2500, 180, Yes, 3, 3400, 0.160330341052975, 
0.14782164131072, 1, 0, 18.0786635255465, &lt;$RefPulse1Shape&gt;)
##$RefPulse1Ampl=(18.0786635255465, 30.0654814742309, -12.5716632188415)
$$ @vis= PVM_DeriveGains ExcPulse1Enum ExcPulse1 RefPulse1Enum RefPulse1
##$PVM_GradCalConst=28588
##$PVM_Nucleus1Enum=&lt;1H&gt;
##$PVM_Nucleus1=( 8 )
&lt;1H&gt;
##$PVM_RefPowMod1=AutoAdj
$$ @vis= RF_Pulses PVM_GradCalConst PVM_Nucleus1Enum PVM_Nucleus1
##$PVM_RefPowCh1=0.237832085125303
##$PVM_RefPowStat1=( 1024 )
&lt;Study: Adj by AdjRefG (protocol ADJ_REFG)&gt;
##$PVM_Nucleus2Enum=&lt;1H&gt;
##$PVM_Nucleus3Enum=&lt;1H&gt;
##$PVM_Nucleus4Enum=&lt;1H&gt;
##$PVM_Nucleus5Enum=&lt;1H&gt;
##$PVM_Nucleus6Enum=&lt;1H&gt;
##$PVM_Nucleus7Enum=&lt;1H&gt;
##$PVM_Nucleus8Enum=&lt;1H&gt;
##$PVM_FrqRef=( 8 )
300.318465172629 0 0 0 0 0 0 0
##$PVM_FrqWorkOffset=( 8 )
0 0 0 0 0 0 0 0
$$ @vis= PVM_RefPowMod1 PVM_RefPowCh1 PVM_RefPowStat1 PVM_FrqRef
##$PVM_FrqWork=( 8 )
300.318465172629 0 0 0 0 0 0 0
##$PVM_FrqRefPpm=( 8 )
4.7 0 0 0 0 0 0 0
##$PVM_FrqWorkOffsetPpm=( 8 )
0 0 0 0 0 0 0 0
##$PVM_FrqWorkPpm=( 8 )
4.7 0 0 0 0 0 0 0
$$ @vis= PVM_FrqWorkOffset PVM_FrqWork PVM_FrqRefPpm PVM_FrqWorkOffsetPpm
##$PVM_NucleiPpmWork=( 20 )
(&lt;1H&gt;, 4.7) (&lt;none&gt;, 0) (&lt;none&gt;, 0) (&lt;none&gt;, 0) (&lt;none&gt;, 0) (&lt;none&gt;, 0) 
(&lt;none&gt;, 0) (&lt;none&gt;, 0) (&lt;none&gt;, 0) (&lt;none&gt;, 0) (&lt;none&gt;, 0) (&lt;none&gt;, 0) 
(&lt;none&gt;, 0) (&lt;none&gt;, 0) (&lt;none&gt;, 0) (&lt;none&gt;, 0) (&lt;none&gt;, 0) (&lt;none&gt;, 0) 
(&lt;none&gt;, 0) (&lt;none&gt;, 0)
##$PVM_SpatDimEnum=&lt;2D&gt;
##$PVM_IsotropicFovRes=Isot_None
$$ @vis= PVM_FrqWorkPpm PVM_NucleiPpmWork Nuclei PVM_SpatDimEnum
##$PVM_Matrix=( 2 )
256 192
##$PVM_MinMatrix=( 2 )
32 32
##$PVM_MaxMatrix=( 2 )
2048 2048
##$PVM_DefMatrix=( 3 )
256 256 64
$$ @vis= PVM_IsotropicFovRes PVM_Matrix PVM_MinMatrix PVM_MaxMatrix
##$PVM_AntiAlias=( 2 )
1 1
##$PVM_MaxAntiAlias=( 2 )
2 8
##$PVM_EncSpectroscopy=No
##$PVM_EncUseMultiRec=No
$$ @vis= PVM_DefMatrix PVM_AntiAlias PVM_MaxAntiAlias PVM_EncSpectroscopy
##$PVM_EncActReceivers=( 1 )
On
##$PVM_EncZf=( 2 )
1 1
##$PVM_EncPft=( 2 )
1 1
##$PVM_EncPftOverscans=( 2 )
128 96
##$PVM_EncPpi=( 2 )
1 1
##$PVM_EncPpiRefLines=( 2 )
0 0
##$PVM_EncOrder=( 2 )
LINEAR_ENC LINEAR_ENC
$$ @vis= PVM_EncUseMultiRec PVM_EncZf PVM_EncPft PVM_EncPftOverscans
##$PVM_EncStart=( 2 )
0 -0.88
##$PVM_EncNReceivers=1
##$PVM_EncAvailReceivers=8
##$PVM_EncChanScaling=( 1 )
1
$$ @vis= PVM_EncOrder PVM_EncStart PVM_EncNReceivers PVM_EncAvailReceivers
##$PVM_EncMatrix=( 2 )
256 192
##$PVM_EncTotalAccel=1
##$PVM_EncSteps1=( 192 )
-87 -71 -55 -39 -23 -7 9 25 41 57 73 89 -86 -70 -54 -38 -22 -6 10 26 42 58 74 
90 -85 -69 -53 -37 -21 -5 11 27 43 59 75 91 -84 -68 -52 -36 -20 -4 12 28 44 
60 76 92 -83 -67 -51 -35 -19 -3 13 29 45 61 77 93 -82 -66 -50 -34 -18 -2 14 
30 46 62 78 94 -81 -65 -49 -33 -17 -1 15 31 47 63 79 95 -80 -64 -48 -32 -16 0 
16 32 48 64 80 -96 -79 -63 -47 -31 -15 1 17 33 49 65 81 -95 -78 -62 -46 -30 
-14 2 18 34 50 66 82 -94 -77 -61 -45 -29 -13 3 19 35 51 67 83 -93 -76 -60 -44 
-28 -12 4 20 36 52 68 84 -92 -75 -59 -43 -27 -11 5 21 37 53 69 85 -91 -74 -58 
-42 -26 -10 6 22 38 54 70 86 -90 -73 -57 -41 -25 -9 7 23 39 55 71 87 -89 -72 
-56 -40 -24 -8 8 24 40 56 72 88 -88
##$PVM_EncSteps2=( 1 )
0
##$PVM_EncCentralStep1=6
$$ @vis= PVM_EncChanScaling PVM_EncMatrix PVM_EncTotalAccel PVM_EncSteps1
##$PVM_EncValues1=( 192 )
-0.90625 -0.739583333333333 -0.572916666666667 -0.40625 -0.239583333333333 
-0.0729166666666667 0.09375 0.260416666666667 0.427083333333333 0.59375 
0.760416666666667 0.927083333333333 -0.895833333333333 -0.729166666666667 
-0.5625 -0.395833333333333 -0.229166666666667 -0.0625 0.104166666666667 
0.270833333333333 0.4375 0.604166666666667 0.770833333333333 0.9375 
-0.885416666666667 -0.71875 -0.552083333333333 -0.385416666666667 -0.21875 
-0.0520833333333333 0.114583333333333 0.28125 0.447916666666667 
0.614583333333333 0.78125 0.947916666666667 -0.875 -0.708333333333333 
-0.541666666666667 -0.375 -0.208333333333333 -0.0416666666666667 0.125 
0.291666666666667 0.458333333333333 0.625 0.791666666666667 0.958333333333333 
-0.864583333333333 -0.697916666666667 -0.53125 -0.364583333333333 
-0.197916666666667 -0.03125 0.135416666666667 0.302083333333333 0.46875 
0.635416666666667 0.802083333333333 0.96875 -0.854166666666667 -0.6875 
-0.520833333333333 -0.354166666666667 -0.1875 -0.0208333333333333 
0.145833333333333 0.3125 0.479166666666667 0.645833333333333 0.8125 
0.979166666666667 -0.84375 -0.677083333333333 -0.510416666666667 -0.34375 
-0.177083333333333 -0.0104166666666667 0.15625 0.322916666666667 
0.489583333333333 0.65625 0.822916666666667 0.989583333333333 
-0.833333333333333 -0.666666666666667 -0.5 -0.333333333333333 
-0.166666666666667 0 0.166666666666667 0.333333333333333 0.5 
0.666666666666667 0.833333333333333 -1 -0.822916666666667 -0.65625 
-0.489583333333333 -0.322916666666667 -0.15625 0.0104166666666667 
0.177083333333333 0.34375 0.510416666666667 0.677083333333333 0.84375 
-0.989583333333333 -0.8125 -0.645833333333333 -0.479166666666667 -0.3125 
-0.145833333333333 0.0208333333333333 0.1875 0.354166666666667 
0.520833333333333 0.6875 0.854166666666667 -0.979166666666667 
-0.802083333333333 -0.635416666666667 -0.46875 -0.302083333333333 
-0.135416666666667 0.03125 0.197916666666667 0.364583333333333 0.53125 
0.697916666666667 0.864583333333333 -0.96875 -0.791666666666667 -0.625 
-0.458333333333333 -0.291666666666667 -0.125 0.0416666666666667 
0.208333333333333 0.375 0.541666666666667 0.708333333333333 0.875 
-0.958333333333333 -0.78125 -0.614583333333333 -0.447916666666667 -0.28125 
-0.114583333333333 0.0520833333333333 0.21875 0.385416666666667 
0.552083333333333 0.71875 0.885416666666667 -0.947916666666667 
-0.770833333333333 -0.604166666666667 -0.4375 -0.270833333333333 
-0.104166666666667 0.0625 0.229166666666667 0.395833333333333 0.5625 
0.729166666666667 0.895833333333333 -0.9375 -0.760416666666667 -0.59375 
-0.427083333333333 -0.260416666666667 -0.09375 0.0729166666666667 
0.239583333333333 0.40625 0.572916666666667 0.739583333333333 0.90625 
-0.927083333333333 -0.75 -0.583333333333333 -0.416666666666667 -0.25 
-0.0833333333333333 0.0833333333333333 0.25 0.416666666666667 
0.583333333333333 0.75 0.916666666666667 -0.916666666666667
##$PVM_EffSWh=100000
$$ @vis= PVM_EncCentralStep1 PVM_EncValues1 Encoding_Output Encoding
##$EncGradDur=0.94
##$PVM_AcquisitionTime=2.56
##$ReadDephDur=1.38
##$PVM_MinEchoTime=5.08
$$ @vis= PVM_EffSWh EncGradDur PVM_AcquisitionTime ReadDephDur
##$RepetitionSpoiler=(Yes, 4, 1.15, 16.222475022458)
##$PVM_DigAutSet=Yes
##$PVM_DigQuad=Yes
##$PVM_DigFilter=&lt;Digital_Sharp&gt;
$$ @vis= PVM_MinEchoTime RepetitionSpoiler PVM_DigAutSet PVM_DigQuad
##$PVM_DigRes=20
##$PVM_DigDw=0.01
##$PVM_DigSw=100000
##$PVM_DigNp=256
##$PVM_DigShift=68
##$PVM_DigShiftDbl=68
$$ @vis= PVM_DigFilter PVM_DigRes PVM_DigDw PVM_DigSw PVM_DigNp PVM_DigShift
##$PVM_DigGroupDel=0.68
##$PVM_DigDur=2.56
##$PVM_DigEndDelMin=0
##$PVM_DigEndDelOpt=0.1088
$$ @vis= PVM_DigShiftDbl PVM_DigGroupDel PVM_DigDur PVM_DigEndDelMin
##$EchoSpoilingAuto=Yes
##$EchoSpoilingSlice=1
##$EchoSpoilingSliceEff=1
$$ @vis= PVM_DigEndDelOpt DigitizerPars EchoSpoilingAuto EchoSpoilingSlice
##$EchoSpoilingRead=0.25
##$EchoSpoilingReadEff=0.25
$$ @vis= EchoSpoilingSliceEff EchoSpoilingRead EchoSpoilingReadEff
##$PVM_Isotropic=Isotropic_None
##$PVM_Fov=( 2 )
40 30
##$PVM_FovCm=( 2 )
4 3
##$PVM_SpatResol=( 2 )
0.15625 0.15625
##$PVM_SliceThick=0.75
##$PVM_ObjOrderScheme=Interlaced
$$ @vis= Sequence_Details PVM_Isotropic PVM_Fov PVM_SpatResol PVM_SliceThick
##$PVM_ObjOrderList=( 23 )
0 2 4 6 8 10 12 14 16 18 20 22 1 3 5 7 9 11 13 15 17 19 21
##$PVM_NSPacks=1
##$PVM_SPackArrNSlices=( 1 )
23
##$PVM_MajSliceOri=No
$$ @vis= PVM_ObjOrderScheme PVM_ObjOrderList PVM_NSPacks PVM_SPackArrNSlices
##$PVM_SPackArrSliceOrient=( 1 )
axial
##$PVM_SPackArrReadOrient=( 1 )
L_R
##$PVM_SPackArrReadOffset=( 1 )
-0.943941
$$ @vis= PVM_MajSliceOri PVM_SPackArrSliceOrient PVM_SPackArrReadOrient
##$PVM_SPackArrPhase1Offset=( 1 )
-4.62106
##$PVM_SPackArrPhase2Offset=( 1 )
0
##$PVM_SPackArrSliceOffset=( 1 )
3.75629
$$ @vis= PVM_SPackArrReadOffset PVM_SPackArrPhase1Offset
##$PVM_SPackArrSliceGapMode=( 1 )
non_contiguous
##$PVM_SPackArrSliceGap=( 1 )
0.25
$$ @vis= PVM_SPackArrSliceOffset PVM_SPackArrSliceGapMode
##$PVM_SPackArrSliceDistance=( 1 )
1
##$PVM_SPackArrGradOrient=( 1, 3, 3 )
1 0 0 0 1 0 0 0 1
##$PVM_SliceGeo=( 1 )
(((1 0 0 0 -1 0 0 0 -1, -0.943941 4.62106 -3.75629), 40 30 22.75, &lt;+R;read&gt; 
&lt;+P;phase&gt; &lt;+S;slice&gt;, 0), 23, 1, 256, 0.75, 0, No)
##$PVM_SliceGeoObj=(&lt;BRUKER_SLICEPACKAGE&gt;, GeoCuboidPackId, Standard_GobjShape,
 &lt;PVM_SliceGeo&gt;, &lt;PVM_ObjOrderList&gt;, 0, &lt;R;read&gt; &lt;P;phase&gt; &lt;S;slice&gt;, Yes, 
4195848)
$$ @vis= PVM_SPackArrSliceGap PVM_SPackArrSliceDistance PVM_SliceGeo
##$PVM_EffPhase0Offset=( 23 )
-0.943941 -0.943941 -0.943941 -0.943941 -0.943941 -0.943941 -0.943941 
-0.943941 -0.943941 -0.943941 -0.943941 -0.943941 -0.943941 -0.943941 
-0.943941 -0.943941 -0.943941 -0.943941 -0.943941 -0.943941 -0.943941 
-0.943941 -0.943941
##$PVM_EffPhase1Offset=( 23 )
-4.62106 -4.62106 -4.62106 -4.62106 -4.62106 -4.62106 -4.62106 -4.62106 
-4.62106 -4.62106 -4.62106 -4.62106 -4.62106 -4.62106 -4.62106 -4.62106 
-4.62106 -4.62106 -4.62106 -4.62106 -4.62106 -4.62106 -4.62106
##$PVM_EffPhase2Offset=( 23 )
0 0 0 0 0 0 0 0 0 0 0 0 0 0 0 0 0 0 0 0 0 0 0
##$PVM_EffSliceOffset=( 23 )
-7.24371 -6.24371 -5.24371 -4.24371 -3.24371 -2.24371 -1.24371 -0.24371 
0.75629 1.75629 2.75629 3.75629 4.75629 5.75629 6.75629 7.75629 8.75629 
9.75629 10.75629 11.75629 12.75629 13.75629 14.75629
##$PVM_EffReadOffset=( 23 )
-0.943941 -0.943941 -0.943941 -0.943941 -0.943941 -0.943941 -0.943941 
-0.943941 -0.943941 -0.943941 -0.943941 -0.943941 -0.943941 -0.943941 
-0.943941 -0.943941 -0.943941 -0.943941 -0.943941 -0.943941 -0.943941 
-0.943941 -0.943941
##$PVM_Phase0Offset=( 23 )
-0.943941 -0.943941 -0.943941 -0.943941 -0.943941 -0.943941 -0.943941 
-0.943941 -0.943941 -0.943941 -0.943941 -0.943941 -0.943941 -0.943941 
-0.943941 -0.943941 -0.943941 -0.943941 -0.943941 -0.943941 -0.943941 
-0.943941 -0.943941
##$PVM_Phase1Offset=( 23 )
-4.62106 -4.62106 -4.62106 -4.62106 -4.62106 -4.62106 -4.62106 -4.62106 
-4.62106 -4.62106 -4.62106 -4.62106 -4.62106 -4.62106 -4.62106 -4.62106 
-4.62106 -4.62106 -4.62106 -4.62106 -4.62106 -4.62106 -4.62106
##$PVM_Phase2Offset=( 23 )
0 0 0 0 0 0 0 0 0 0 0 0 0 0 0 0 0 0 0 0 0 0 0
##$PVM_SliceOffset=( 23 )
-7.24371 -6.24371 -5.24371 -4.24371 -3.24371 -2.24371 -1.24371 -0.24371 
0.75629 1.75629 2.75629 3.75629 4.75629 5.75629 6.75629 7.75629 8.75629 
9.75629 10.75629 11.75629 12.75629 13.75629 14.75629
##$PVM_ReadOffset=( 23 )
-0.943941 -0.943941 -0.943941 -0.943941 -0.943941 -0.943941 -0.943941 
-0.943941 -0.943941 -0.943941 -0.943941 -0.943941 -0.943941 -0.943941 
-0.943941 -0.943941 -0.943941 -0.943941 -0.943941 -0.943941 -0.943941 
-0.943941 -0.943941
##$PVM_DummyScans=2
##$PVM_DummyScansDur=15247.16
$$ @vis= PVM_SliceGeoObj SliceOffsetPars ImageGeometry PVM_DummyScans
##$PVM_FreqDriftYN=No
##$PVM_TriggerModule=On
##$PVM_TriggerMode=per_PhaseStep
$$ @vis= PVM_DummyScansDur DummyScans_Parameters PVM_TriggerModule
##$PVM_TriggerDelay=1
##$PVM_TriggerDur=0.01
##$PVM_TriggerModuleTime=1.04
$$ @vis= PVM_TriggerMode PVM_TriggerDelay PVM_TriggerDur
##$PVM_EvolutionOnOff=Off
##$PVM_NEvolutionCycles=2
##$PVM_EvolutionCycles=1
##$PVM_EvolutionMode=Constant_Delay
##$PVM_EvolutionTime=( 2 )
1 0
##$PVM_EvolutionDelay=1
##$PVM_EvolutionModuleTime=0
##$PVM_SelIrOnOff=Off
$$ @vis= PVM_TriggerModuleTime Trigger_Parameters PVM_EvolutionOnOff
##$PVM_BlBloodOnOff=Off
##$PVM_FatSupOnOff=Off
##$PVM_FatSupPulEnum=&lt;Calculated&gt;
##$PVM_FatSupPul=(3.99570408596052, 1051.12888983879, 90, Yes, 3, 4200, 
0.236151639875348, 0.200434548747244, 0, 50, 0.267117214032004, 
&lt;$PVM_FatSupPulShape&gt;)
##$PVM_FatSupPulAmpl=(0.267117214032004, 3.65456710180566, 5.73298123516567)
##$PVM_FatSupBandWidth=1051.12888983879
##$PVM_FatSupSpoil=(Yes, 3, 0.69, 20.2780937780725)
##$PVM_FatSupModuleTime=0
##$PVM_FatSupPerform=No
##$PVM_FatSupRampTime=0.11
##$PVM_FatSupAmpEnable=0.025
##$PVM_FatSupGradWait=0.01
##$PVM_FatSupFL=( 1 )
-1051.11928886373
##$PVM_FatSupRfLength=3995.70408596052
##$PVM_FatSupSpoilDur=0.46
##$PVM_FatSupSpoilAmp=20.2780937780725
##$PVM_MagTransOnOff=Off
##$PVM_MagTransPulse1Enum=&lt;gauss&gt;
##$PVM_MagTransPulse1=(1.82666666666667, 1500, 117.1, No, 3, 2740, 0.4181723, 
0.298723764675971, 0, 50, 0.690033354870678, &lt;gauss.exc&gt;)
##$PVM_MagTransPulse1Ampl=(0.690033354870678, 5.8738120282772, 
1.61129915804534)
##$PVM_MagTransPower=10.0017644460368
##$PVM_MagTransOffset=1500
##$PVM_MagTransInterDelay=0.01
##$PVM_MagTransPulsNumb=1
##$PVM_MagTransSpoil=(Yes, 5, 2, 11.6599039223917)
##$PVM_MagTransSpoiler=11.6599039223917
##$PVM_MagTransModuleTime=0
##$PVM_MagTransFL=( 1 )
1500
##$PVM_MtD0=1e-06
##$PVM_MtD1=1e-06
##$PVM_MtD2=1e-06
##$PVM_MtD3=1e-06
##$PVM_MtP0=10
##$PVM_MtLp0=0
##$PVM_FovSatOnOff=Off
$$ @vis= PVM_SelIrOnOff PVM_BlBloodOnOff PVM_FatSupOnOff PVM_MagTransOnOff
##$PVM_FovSatPulEnum=&lt;sech&gt;
##$PVM_FovSatPul=(4.05, 5000, 90, No, 3, 20250, 0.1064278, 0.189614018306272, 
0, 50, 1.28011865746784, &lt;sech.exc&gt;)
##$PVM_FovSatPulAmpl=(1.28011865746784, 8.00037079599391, -1.07250227378429)
##$PVM_FovSatNSlices=1
##$PVM_FovSatThick=( 1 )
3.48
##$PVM_FovSatOffset=( 1 )
0
##$PVM_FovSatSpoil=(Yes, 10, 0.92, 10.9256970787028)
##$PVM_FovSatSpoilDur=0.69
##$PVM_FovSatSpoilAmp=10.9256970787028
##$PVM_FovSatModuleTime=0
##$PVM_FovSatGrad=( 1, 3 )
0 0 5.02582065620331
##$PVM_FovSatRampTime=0.11
##$PVM_FovSatAmpEnable=0.025
##$PVM_FovSatGradWait=0.01
##$PVM_FovSatSliceOri=( 1 )
axial
##$PVM_FovSatSliceOriMat=( 1, 9 )
1 0 0 0 -1 0 0 0 -1
##$PVM_FovSatSliceVec=( 1, 3 )
0 0 1
##$PVM_FovSatSlicePos=( 1, 2 )
0 0
##$PVM_FovSatFL=( 1 )
0
##$PVM_FovSatRfLength=4050
##$PVM_FovSatGeoObj=(&lt;&gt;, GeoCuboidPackId, Standard_GobjShape, &lt;&gt;, &lt;&gt;, 0, &lt;&gt; &lt;&gt; 
&lt;&gt;, No, 0)
##$PVM_FovSatGeoCub=( 1 )
(((1 0 0 0 -1 0 0 0 -1, 0 0 0), 58 58 3.48, &lt;+&gt; &lt;+&gt; &lt;+&gt;, 0), 1, 1, 1, 3.48, 0,
 No)
##$PVM_InFlowSatOnOff=Off
##$PVM_InFlowSatNSlices=1
##$PVM_InFlowSatThick=( 1 )
0.104939135301525
##$PVM_InFlowSatMinThick=0.104939135301525
##$PVM_InFlowSatSliceGap=0
##$PVM_FlowSatGeoObj=(&lt;&gt;, GeoCuboidPackId, Standard_GobjShape, &lt;&gt;, &lt;&gt;, 0, &lt;&gt; &lt;&gt;
 &lt;&gt;, No, 0)
##$PVM_FlowSatGeoCub=( 1 )
(((0 0 0 0 0 0 0 0 0, 0 0 0), 0 0 0.104939135301525, &lt;+&gt; &lt;+&gt; &lt;+&gt;, 0), 1, 1, 1,
 0.104939135301525, 0, No)
##$PVM_FlowSatPulEnum=&lt;Calculated&gt;
##$PVM_FlowSatPul=(1.4, 3000, 90, Yes, 3, 4200, 0.236151639875348, 
0.200434548747244, 0, 50, 2.17586747622854, &lt;$PVM_FlowSatPulShape&gt;)
##$PVM_FlowSatPulAmpl=(2.17586747622854, 10.4304062150727, -3.37632440614682)
##$PVM_InFlowSatSpoil=(Yes, 5, 3.33333333333333, 50)
##$PVM_InFlowSatPos=up
##$PVM_InFlowSatModuleTime=0
##$PVM_InFlowSatFL=( 23 )
-194862.68148 -137686.68148 -80510.68148 -23334.68148 33841.31852 91017.31852 
148193.31852 205369.31852 262545.31852 319721.31852 376897.31852 434073.31852 
-166274.68148 -109098.68148 -51922.68148 5253.31852 62429.31852 119605.31852 
176781.31852 233957.31852 291133.31852 348309.31852 405485.31852
##$PVM_SfD0=0.00023
##$PVM_SfD1=2.5e-05
##$PVM_SfD2=0.00333333333333333
##$PVM_SfP0=1400
##$PVM_SfLp0=1
##$PVM_TaggingOnOff=Off
##$PVM_TaggingPulEnum=&lt;bp&gt;
##$PVM_TaggingPul=(0.2, 6400, 90, No, 3, 1280, 1, 1, 0, 50, 5.94580212813257, 
&lt;bp.exc&gt;)
##$PVM_TaggingPulAmpl=(5.94580212813257, 17.2421027257881, -7.74210452112435)
##$PVM_TaggingMode=SPAMM
##$PVM_TaggingDir=Tagging_grid
##$PVM_TaggingDistance=1
##$PVM_TaggingMinDistance=0.001
##$PVM_TaggingThick=0.2
##$PVM_TaggingOffset1=0
##$PVM_TaggingOffset2=0
##$PVM_TaggingAngle=0
##$PVM_TaggingDelay=0.01
##$PVM_TaggingModuleTime=0
##$PVM_TaggingInterPulseDelay=0.969594235343501
##$PVM_TaggingPulseNumber=5
##$PVM_TaggingPulseElement=0.04
##$PVM_TaggingGradientStrength=5
##$PVM_TaggingGridDelay=0.01
##$PVM_TaggingFL=( 2 )
0 0
##$PVM_TaggingD0=1e-05
##$PVM_TaggingD1=1e-05
##$PVM_TaggingD2=0.000699594235343501
##$PVM_TaggingD3=0.00046
##$PVM_TaggingD4=0.00023
##$PVM_TaggingD5=2.5e-05
##$PVM_TaggingP0=40
##$PVM_TaggingLp0=4
##$PVM_TaggingGradAmp1=5
##$PVM_TaggingGradAmp2=-0
##$PVM_TaggingGradAmp3=0
##$PVM_TaggingGradAmp4=5
##$PVM_TaggingSpoiler=(Yes, 1, 0.69, 32.444950044916)
##$PVM_MotionSupOnOff=Off
$$ @vis= PVM_FovSatOnOff PVM_InFlowSatOnOff PVM_TaggingOnOff
##$PVM_FlipBackOnOff=Off
##$PVM_MapShimReady=No
##$PVM_MapShimLocShim=No
##$PVM_MapShimStatus=( 128 )
&lt;Mapshim disabled: No map acquired&gt;
$$ @vis= PVM_MotionSupOnOff PVM_FlipBackOnOff Preparation PVM_MapShimReady
##$PVM_MapShimCalcStat=( 256 )
&lt;Not Calculated.&gt;
##$PVM_MapShimNSets=1
##$PVM_MapShimSets=( 1 )
(0, 0, 0, 0, 0, 0, 0, 0, 0, 0, 0, 0, 0, 0, 0, 0, 0, 0, 0, 0, 0, 0, 0, 0, 0, 0,
 0, 0, 0, 0, 0, 0, 0, 0, 0, 0, 0, 0, 0)
##$PVM_MapShimNVolumes=1
$$ @vis= PVM_MapShimStatus PVM_MapShimNSets PVM_MapShimSets
##$PVM_MapShimVolShape=Ellipsoid
##$PVM_ReqShimEnum=Current_Shim
##$PVM_MapShimUseShims=AllShims
##$PVM_MapShimVolDerive=No
##$PVM_MapShimVolMargin=( 3 )
0 0 0
##$PVM_GeoObj=( 1, 65 )
&lt;PVM_SliceGeoObj&gt;
##$PVM_ExportHandler=( 3 )
(&lt;BRUKER_PARIMPORT_SLICEGEO&gt;, &lt;&gt;, &lt;Slice Geometry&gt;) 
(&lt;BRUKER_PARIMPORT_SLICEORIENT&gt;, &lt;&gt;, &lt;Slice Orientation&gt;) 
(&lt;BRUKER_PARIMPORT_FOVSAT&gt;, &lt;&gt;, &lt;FOV Saturation&gt;)
$$ @vis= PVM_MapShimNVolumes PVM_ReqShimEnum MapShim MethodClass PVM_GeoObj
$$ @vis= PVM_ExportHandler StandardMethodGroup
##END=
$$ File finished by PARX at 2023-03-17 13:42:04.386 -0500
</method>
      </scanInstructionProtocolEntity>
      <processingInstructionEntities>
        <de.bruker.mri.entities.procprogram.RepositoryProcessingInstructionEntity>
          <modificationDate class="sql-timestamp">2023-03-17 18:42:19.267</modificationDate>
          <favorite>false</favorite>
          <creationDate class="sql-timestamp">2023-03-17 18:42:19.267</creationDate>
          <preDatasetServiceEntities/>
          <postDatasetServiceEntities>
            <de.bruker.mri.entities.dataset.DatasetServiceEntity>
              <modificationDate class="sql-timestamp">2023-03-17 18:42:19.267</modificationDate>
              <favorite>false</favorite>
              <creationDate class="sql-timestamp">2023-03-17 18:42:19.267</creationDate>
              <mutableKeyValuePairsImpl>
                <stringProperties/>
                <stringArrayProperties/>
                <byteProperties/>
                <byteArrayProperties/>
                <shortProperties/>
                <shortArrayProperties/>
                <intProperties/>
                <intArrayProperties/>
                <longProperties/>
                <longArrayProperties/>
                <floatProperties/>
                <floatArrayProperties/>
                <doubleProperties/>
                <doubleArrayProperties/>
                <booleanProperties/>
                <booleanArrayProperties/>
              </mutableKeyValuePairsImpl>
              <datasetServiceId>SlideShowPostImageSeriesService</datasetServiceId>
              <displayName>Load Into Slide Show</displayName>
              <postServicedEntity class="de.bruker.mri.entities.procprogram.RepositoryProcessingInstructionEntity" reference="../../.."/>
            </de.bruker.mri.entities.dataset.DatasetServiceEntity>
          </postDatasetServiceEntities>
          <displayName>Data Reconstruction</displayName>
          <processingStatus>SUCCEEDED</processingStatus>
          <openForEdit>false</openForEdit>
          <mutableKeyValuePairsImpl>
            <stringProperties>
              <entry>
                <string>KEY_RECO_FILE_CONTENT</string>
                <string>##TITLE=Parameter List, ParaVision 6.0.1
##JCAMPDX=4.24
##DATATYPE=Parameter Values
##ORIGIN=Bruker BioSpin MRI GmbH
##OWNER=saif
$$ 2023-03-17 13:42:04.322 -0500  saif@CZC4170WSK
$$ /opt/PV6.0.1/data/saif/20230317_132921_Gianni_Genovese_1_314/3/pdata/1/reco
$$ process /opt/PV6.0.1/prog/bin/parxserver
##$RECO_mode=USER_MODE
##$RecoAutoDerive=No
##$RecoDim=2
##$RecoObjectsPerRepetition=23
##$RecoObjectsPerSetupStep=276
$$ @vis= RECO_mode RecoAutoDerive RecoDim RecoObjectsPerRepetition
##$RecoNumRepetitions=1
##$RECO_inp_order=NO_REORDERING
##$RECO_inp_size=( 2 )
256 192
$$ @vis= RecoObjectsPerSetupStep RecoNumRepetitions RECO_inp_order
##$RECO_ft_size=( 2 )
256 192
##$RECO_fov=( 2 )
4 3
##$RECO_size=( 2 )
256 192
##$RECO_offset=( 2, 23 )
0 0 0 0 0 0 0 0 0 0 0 0 0 0 0 0 0 0 0 0 0 0 0 0 0 0 0 0 0 0 0 0 0 0 0 0 0 0 0 
0 0 0 0 0 0 0
##$RECO_regrid_mode=NO_REGRID
##$RECO_regrid_offset=0
##$RECO_ramp_gap=0
##$RECO_ramp_time=0
##$RECO_ne_mode=NO_NAV_DATA
##$RECO_ne_dist=NeNoInterleave
##$RECO_ne_dens=NeCorrPerScan
##$RECO_ne_type=NAV_PHASE
##$RECO_bc_mode=( 2 )
NO_BC NO_BC
##$RECO_bc_start=( 2 )
192 144
##$RECO_bc_len=( 2 )
64 48
##$RECO_dc_offset=( 2 )
0 0
##$RECO_dc_divisor=1
##$RECO_bc_coroff=( 2 )
0 0
##$RECO_qopts=( 2 )
COMPLEX_CONJUGATE NO_QOPTS
##$RECO_wdw_mode=( 2 )
NO_WDW NO_WDW
$$ @vis= RECO_inp_size RECO_ft_size RECO_fov RECO_size RECO_ne_mode
##$RECO_lb=( 2 )
-0.5 -0.5
##$RECO_sw=( 2 )
100000 1
##$RECO_gb=( 2 )
0.5 0.5
##$RECO_sbs=( 2 )
1 1
##$RECO_tm1=( 2 )
0.25 0.25
##$RECO_tm2=( 2 )
0.75 0.75
##$RECO_ft_mode=( 2 )
COMPLEX_FT COMPLEX_FT
##$RECO_pc_mode=( 2 )
FIRST_ORDER_PC FIRST_ORDER_PC
##$RECO_pc_lin=( 2 )
(0, 180) (0, 180)
##$RECO_rotate=( 2, 23 )
0.5 0.5 0.5 0.5 0.5 0.5 0.5 0.5 0.5 0.5 0.5 0.5 0.5 0.5 0.5 0.5 0.5 0.5 0.5 
0.5 0.5 0.5 0.5 0.345964666666667 0.345964666666667 0.345964666666667 
0.345964666666667 0.345964666666667 0.345964666666667 0.345964666666667 
0.345964666666667 0.345964666666667 0.345964666666667 0.345964666666667 
0.345964666666667 0.345964666666667 0.345964666666667 0.345964666666667 
0.345964666666667 0.345964666666667 0.345964666666667 0.345964666666667 
0.345964666666667 0.345964666666667 0.345964666666667 0.345964666666667
##$RECO_ppc_mode=NO_PPC
##$RECO_ref_image=0
##$RECO_nr_supports=0.4
##$RECO_sig_threshold=0.15
##$RECO_ppc_degree=1
##$RECO_ppc_coeffs=( 23, 2, 2 )
0 0 0 0 0 0 0 0 0 0 0 0 0 0 0 0 0 0 0 0 0 0 0 0 0 0 0 0 0 0 0 0 0 0 0 0 0 0 0 
0 0 0 0 0 0 0 0 0 0 0 0 0 0 0 0 0 0 0 0 0 0 0 0 0 0 0 0 0 0 0 0 0 0 0 0 0 0 0 
0 0 0 0 0 0 0 0 0 0 0 0 0 0
##$RECO_dc_elim=Yes
##$RECO_transposition=( 23 )
0 0 0 0 0 0 0 0 0 0 0 0 0 0 0 0 0 0 0 0 0 0 0
$$ @vis= RECO_wdw_mode RECO_ft_mode RECO_pc_mode RECO_pc_lin RECO_rotate
##$RECO_image_type=MAGNITUDE_IMAGE
##$RECO_image_threshold=0.15
##$RECO_ir_scale=10
##$RECO_wordtype=_16BIT_SGN_INT
##$RECO_map_mode=ABSOLUTE_MAPPING
##$RECO_map_range=( 2 )
-2147483647 2147483647
##$RECO_map_percentile=( 2 )
1 99.99
##$RECO_map_error=0.0025
##$RECO_globex=( 23 )
0 0 0 0 0 0 0 0 0 0 0 0 0 0 0 0 0 0 0 0 0 0 0
##$RECO_minima=( 23 )
0.799891260157229 1.87533325295361 4.00710334688099 3.96493374918382 
1.42622838228147 2.71946709811141 5.89657779293079 1.04660873906061 
0.537377263119915 3.3622731268411 1.7493607319627 3.30141094573155 
3.25719343271794 4.38546458142074 1.0881701841423 4.1671706266021 
1.55009841782001 3.96360946414742 1.27322209542294 2.53777223263611 
1.27029766656893 2.98454883703595 4.41111379913977
##$RECO_maxima=( 23 )
28045.9108455071 28743.3891873699 30454.6916132739 31100.7104163348 
31019.6147799351 30791.6878718924 30106.1197885008 29803.045923961 
31357.4350624354 29070.0044026412 29165.5139552579 29293.0184178763 
30626.8664553302 30708.5996904482 32766.5 31455.284547258 26517.132712012 
25868.3204069884 23460.5465702237 21549.2667715297 22832.9108053062 
21810.367913058 17252.4895697866
##$RECO_map_min=( 23 )
-86.5030759364247 -86.5030759364247 -86.5030759364247 -86.5030759364247 
-86.5030759364247 -86.5030759364247 -86.5030759364247 -86.5030759364247 
-86.5030759364247 -86.5030759364247 -86.5030759364247 -86.5030759364247 
-86.5030759364247 -86.5030759364247 -86.5030759364247 -86.5030759364247 
-86.5030759364247 -86.5030759364247 -86.5030759364247 -86.5030759364247 
-86.5030759364247 -86.5030759364247 -86.5030759364247
##$RECO_map_max=( 23 )
86.5030759364247 86.5030759364247 86.5030759364247 86.5030759364247 
86.5030759364247 86.5030759364247 86.5030759364247 86.5030759364247 
86.5030759364247 86.5030759364247 86.5030759364247 86.5030759364247 
86.5030759364247 86.5030759364247 86.5030759364247 86.5030759364247 
86.5030759364247 86.5030759364247 86.5030759364247 86.5030759364247 
86.5030759364247 86.5030759364247 86.5030759364247
##$RECO_map_offset=( 23 )
0 0 0 0 0 0 0 0 0 0 0 0 0 0 0 0 0 0 0 0 0 0 0
##$RECO_map_slope=( 23 )
378.789998451404 378.789998451404 378.789998451404 378.789998451404 
378.789998451404 378.789998451404 378.789998451404 378.789998451404 
378.789998451404 378.789998451404 378.789998451404 378.789998451404 
378.789998451404 378.789998451404 378.789998451404 378.789998451404 
378.789998451404 378.789998451404 378.789998451404 378.789998451404 
378.789998451404 378.789998451404 378.789998451404
##$RECO_byte_order=littleEndian
$$ @vis= RECO_transposition RECO_image_type RECO_wordtype RECO_map_mode
##$RECO_time=&lt;2023-03-17T13:42:04,316-0500&gt;
##$RECO_abs_time=(1679078524, 316, -300)
##$RECO_base_image_uid=( 65 )
&lt;2.16.756.5.5.100.8323328.21028.1679078524.1&gt;
##$RecoUserUpdate=Yes
##$RecoReverseSegment=0
##$RecoB0DemodOff=0
##$RecoB0DemodDelay=0
##$RecoFTOrder=( 2 )
0 1
##$RecoHalfFT=( 2 )
No No
$$ @vis= RECO_byte_order RecoUserUpdate RecoB0DemodOff RecoWindow RecoFTOrder
##$RecoHalfFTPos=( 2 )
128 96
##$RecoCorrPhase=RecoCorrPhaseOff
##$RecoCorrPhaseRef=-1
##$RECO_map_user_slope=1
##$RECO_map_user_offset=0
##$RecoNumInputChan=1
$$ @vis= RecoHalfFT RecoHalfFTPos RecoCorrPhase RecoCorrPhaseRef RecoMap
##$RecoScaleChan=( 1 )
1
##$RecoPhaseChan=( 1 )
0
##$RecoCombineMode=SumOfSquares
##$RecoSortDim=2
$$ @vis= RecoNumInputChan RecoScaleChan RecoPhaseChan RecoCombineMode
##$RecoSortSize=( 2 )
192 23
##$RecoSortRange=( 2 )
192 23
##$RecoSortSegment=( 2 )
12 0
##$RecoSortMaps=( 215 )
9 25 41 57 73 89 105 121 137 153 169 185 10 26 42 58 74 90 106 122 138 154 
170 186 11 27 43 59 75 91 107 123 139 155 171 187 12 28 44 60 76 92 108 124 
140 156 172 188 13 29 45 61 77 93 109 125 141 157 173 189 14 30 46 62 78 94 
110 126 142 158 174 190 15 31 47 63 79 95 111 127 143 159 175 191 16 32 48 64 
80 96 112 128 144 160 176 0 17 33 49 65 81 97 113 129 145 161 177 1 18 34 50 
66 82 98 114 130 146 162 178 2 19 35 51 67 83 99 115 131 147 163 179 3 20 36 
52 68 84 100 116 132 148 164 180 4 21 37 53 69 85 101 117 133 149 165 181 5 
22 38 54 70 86 102 118 134 150 166 182 6 23 39 55 71 87 103 119 135 151 167 
183 7 24 40 56 72 88 104 120 136 152 168 184 8 0 2 4 6 8 10 12 14 16 18 20 22 
1 3 5 7 9 11 13 15 17 19 21
$$ @vis= RecoSortDim RecoSortSize RecoSortRange RecoSortSegment RecoSortMaps
##$RecoGrappaAccelFactor=1
##$RecoGrappaKernelRead=0
##$RecoGrappaKernelPhase=0
##$RecoGrappaNumRefRead=0
##$RecoGrappaNumRefPhase=0
##$RecoGrappaIncludeRefLines=Yes
##$RecoGrappaReadCenter=0
##$RecoGrappaPhaseCenter=0
##$RecoGrappaTruncThresh=-1
##$RecoRegridN=Off
$$ @vis= RecoSortGroup RecoGrappaAccelFactor RecoGrappaGroup RecoRegridN
##$RecoStageNrPasses=4
##$RecoStagePasses=( 4 )
(&lt;FIRSTPASS&gt;, 0) (&lt;FTPASS1&gt;, 1) (&lt;PREPPASS&gt;, 2) (&lt;MAPPASS&gt;, 3)
##$RecoStageNrNodes=23
##$RecoStageNodes=( 23 )
(&lt;input&gt;, 0, &lt;RecoFileSource 
Q{numChan=1;byteOrder=\&lt;BYTORDA\&gt;;contData=false;initFromACQP=true;}&gt;) 
(&lt;input&gt;, 0, &lt;RecoQueueSink S{initQueue=true;initOnce=true;}&gt;) (&lt;compute&gt;, 0, 
&lt;RecoQueueSource Q0{initFromACQP=true;initOnce=true;}&gt;) (&lt;compute&gt;, 0, 
&lt;RecoBufferSink S0{procDim=1;frameDim=2;bufferId=&quot;FIRSTPASS0&quot;;memId=&quot;out0&quot;}&gt;) 
(&lt;compute&gt;, 0, &lt;RecoCastFilter CAST0{dataRep=FLOAT; wordSize=8}&gt;) (&lt;compute&gt;, 
0, &lt;RecoFTShiftFilter FTS0{frameDim=2; winDirection=0; 
shift=\&lt;RECO_rotate[0]\&gt;; exponent=1}&gt;) (&lt;compute&gt;, 0, &lt;RecoFTFilter 
FT0{direction=0; exponent=1}&gt;) (&lt;compute&gt;, 0, &lt;RecoSortFilter 
REORD0{sortDim=\&lt;RecoSortDim\&gt;; sortSize=\&lt;RecoSortSize\&gt;; 
sortRange=\&lt;RecoSortRange\&gt;; sortSegment=\&lt;RecoSortSegment\&gt;; 
sortMaps=\&lt;RecoSortMaps\&gt;; frameDim = 2}&gt;) (&lt;compute&gt;, 1, &lt;RecoBufferSource 
Q0{procDim=1;frameDim=2;bufferId=&quot;FIRSTPASS0&quot;;memId=&quot;out0&quot;}&gt;) (&lt;compute&gt;, 1, 
&lt;RecoBufferSink S0{procDim=1;frameDim=2;bufferId=&quot;FTPASS10&quot;;memId=&quot;in0&quot;}&gt;) 
(&lt;compute&gt;, 1, &lt;RecoFTShiftFilter FTS0{frameDim=2; winDirection=1; 
shift=\&lt;RECO_rotate[1]\&gt;; exponent=1}&gt;) (&lt;compute&gt;, 1, &lt;RecoFTFilter 
FT0{direction=1;exponent=1;}&gt;) (&lt;compute&gt;, 2, &lt;RecoBufferSource 
Q0{procDim=2;frameDim=2;bufferId=&quot;FTPASS10&quot;;memId=&quot;in0&quot;}&gt;) (&lt;compute&gt;, 2, 
&lt;RecoBufferSink S0{procDim=2;frameDim=2;bufferId=&quot;PREPPASS0&quot;;memId=&quot;out0&quot;}&gt;) 
(&lt;compute&gt;, 2, &lt;RecoMagnitudeFilter G0&gt;) (&lt;compute&gt;, 2, &lt;RecoMinMaxFilter 
M0{map_min=\&lt;RECO_map_min\&gt;;map_max=\&lt;RECO_map_max\&gt;;}&gt;) (&lt;compute&gt;, 3, 
&lt;RecoBufferSource Q0{procDim=2;frameDim=2;bufferId=&quot;PREPPASS0&quot;;memId=&quot;out0&quot;}&gt;)
 (&lt;compute&gt;, 3, &lt;RecoQueueSink S0&gt;) (&lt;compute&gt;, 3, &lt;RecoMapFilter 
MAP0{symmetricMode=true;minima=\&lt;RECO_minima\&gt;;maxima=\&lt;RECO_maxima\&gt;;slope=\&lt;RECO_map_slope\&gt;;offset=\&lt;RECO_map_offset\&gt;;map_min=\&lt;RECO_map_min\&gt;;map_max=\&lt;RECO_map_max\&gt;;rangeMin=-32766.500000;rangeMax=32766.500000;perObjectMode=false;cutoffMode=true;}&gt;) (&lt;compute&gt;, 3, &lt;RecoCastFilter CAST0{dataRep=SIGNED;wordSize=2}&gt;) (&lt;output&gt;, 3, &lt;RecoQueueSource Q{procDim=2;initFromRECO=true;initOnce=true;}&gt;) (&lt;output&gt;, 3, &lt;RecoImageDisplayFilter DISP{showAll=true;}&gt;) (&lt;output&gt;, 3, &lt;RecoFileSink S{writePars=true;shuffle=false;filename=&quot;2dseq&quot;;numChans=1;}&gt;)
$$ @vis= RecoRegridNGroup RecoStageNrPasses RecoStagePasses RecoStageNrNodes
##$RecoStageNrEdges=17
##$RecoStageEdges=( 17 )
(&lt;input&gt;, 0, &lt;Q-\&gt;S&gt;) (&lt;compute&gt;, 0, &lt;Q0-\&gt;CAST0&gt;) (&lt;compute&gt;, 0, 
&lt;CAST0-\&gt;FTS0&gt;) (&lt;compute&gt;, 0, &lt;FTS0-\&gt;FT0&gt;) (&lt;compute&gt;, 0, &lt;FT0-\&gt;REORD0&gt;) 
(&lt;compute&gt;, 0, &lt;REORD0-\&gt;S0&gt;) (&lt;compute&gt;, 1, &lt;Q0-\&gt;FTS0&gt;) (&lt;compute&gt;, 1, 
&lt;FTS0-\&gt;FT0&gt;) (&lt;compute&gt;, 1, &lt;FT0-\&gt;S0&gt;) (&lt;compute&gt;, 2, &lt;Q0-\&gt;G0&gt;) (&lt;compute&gt;,
 2, &lt;G0-\&gt;M0&gt;) (&lt;compute&gt;, 2, &lt;M0-\&gt;S0&gt;) (&lt;compute&gt;, 3, &lt;Q0-\&gt;MAP0&gt;) 
(&lt;compute&gt;, 3, &lt;MAP0-\&gt;CAST0&gt;) (&lt;compute&gt;, 3, &lt;CAST0-\&gt;S0&gt;) (&lt;output&gt;, 3, 
&lt;Q-\&gt;DISP&gt;) (&lt;output&gt;, 3, &lt;DISP-\&gt;S&gt;)
$$ @vis= RecoStageNodes RecoStageNrEdges RecoStageEdges RecoStageGroup
##$GS_reco_display=Yes
##$GO_reco_display=Yes
##$GO_reco_each_nr=No
##$GO_max_reco_mem=0
$$ @vis= RecoModeUser GS_reco_display RECO_GS GO_reco_display GO_reco_each_nr
##$RecoPrototype=No
$$ @vis= GO_max_reco_mem RECO_GO RecoPrototype RECO
##END=
$$ File finished by PARX at 2023-03-17 13:42:04.324 -0500
</string>
              </entry>
            </stringProperties>
            <stringArrayProperties/>
            <byteProperties/>
            <byteArrayProperties/>
            <shortProperties/>
            <shortArrayProperties/>
            <intProperties/>
            <intArrayProperties/>
            <longProperties/>
            <longArrayProperties/>
            <floatProperties/>
            <floatArrayProperties/>
            <doubleProperties/>
            <doubleArrayProperties/>
            <booleanProperties/>
            <booleanArrayProperties/>
          </mutableKeyValuePairsImpl>
          <processingServiceId>RecoProcessingServiceFactory</processingServiceId>
          <srcImageSeriesEntities/>
          <srcImageSeriesAddresses/>
          <dstImageSeriesAddress>
            <instructionIndex>0</instructionIndex>
            <imageSeriesIndex>1</imageSeriesIndex>
          </dstImageSeriesAddress>
          <scanInstructionEntity reference="../../.."/>
          <examinationLocal>true</examinationLocal>
          <studyLocal>true</studyLocal>
        </de.bruker.mri.entities.procprogram.RepositoryProcessingInstructionEntity>
      </processingInstructionEntities>
      <scanMode>AUTOMATIC_SETUP</scanMode>
      <prototypeMode>false</prototypeMode>
      <performProcessings>true</performProcessings>
      <adjPercentCompleted>100.0</adjPercentCompleted>
      <scanPercentCompleted>100.0</scanPercentCompleted>
      <recoPercentCompleted>100.0</recoPercentCompleted>
    </de.bruker.mri.entities.scanprogram.ScanInstructionEntity>
  </instructionEntities>
</de.bruker.mri.entities.scanprogram.StudyScanProgramEntity>
