# Supplementary material for: Mitochondrial complex I promotes kidney cancer metastasis
Source: Nature. 2024 Aug 14;633(8031):923–31. doi: 10.1038/s41586-024-07812-3 (PMC11424252; doi:10.1038/s41586-024-07812-3)
Supplement: Supplementary file 9 — Source data for all images: a zipped file divided into three folders for original source data images for Ki67 images, mouse images, and immunofluorescence images. Subfolders are labeled with the corresponding Figure number in which the image appears. [file 41586_2024_7812_MOESM9_ESM.zip › Images/Mouse Images/Extended_Data_FIg_8_mouse_images/e/met_high_vehicle/subject]

##TITLE=Parameter List, ParaVision 6.0.1
##JCAMPDX=4.24
##DATATYPE=Parameter Values
##ORIGIN=Bruker BioSpin MRI GmbH
##OWNER=saif
$$ 2023-03-17 13:29:57.279 -0500  saif@CZC4170WSK
$$ /opt/PV6.0.1/data/saif/20230317_132921_Gianni_Genovese_1_314/subject
$$ process /opt/PV6.0.1/prog/bin/parxserver
##$SUBJECT_version_nr=1
##$SUBJECT_id=( 60 )
<Gianni Genovese>
##$SUBJECT_instance_uid=( 65 )
<2.16.756.5.5.100.8323328.16076.1511968423.3>
##$SUBJECT_instance_creation_date=(1511968423, 504, -360)
$$ @vis= SUBJECT_version_nr SUBJECT_id SUBJECT_instance_uid
##$SUBJECT_name_string=( 64 )
<Liver Imaging>
##$SUBJECT_name=(<Liver Imaging>, <>)
##$SUBJECT_dbirth=( 12 )
<29 Nov 2017>
$$ @vis= SUBJECT_instance_creation_date SUBJECT_name_string SUBJECT_name
##$SUBJECT_type=Quadruped
##$SUBJECT_sex=( 8 )
<unknown>
##$SUBJECT_sex_animal=UNKNOWN
##$SUBJECT_remarks=( 2048 )
<>
$$ @vis= SUBJECT_dbirth SUBJECT_type SUBJECT_sex SUBJECT_sex_animal
##$SUBJECT_study_name=( 64 )
<20230317-Hania-838928-M2>
##$SUBJECT_study_nr=314
##$SUBJECT_study_instance_uid=( 65 )
<2.16.756.5.5.100.8323328.31675.1679077761.576>
$$ @vis= SUBJECT_remarks SUBJECT_study_name SUBJECT_study_nr
##$SUBJECT_weight=0.001
##$SUBJECT_referral=( 64 )
<saif>
##$SUBJECT_purpose=( 2048 )
<>
$$ @vis= SUBJECT_study_instance_uid SUBJECT_weight SUBJECT_referral
##$SUBJECT_pos_valid=Yes
##$SUBJECT_entry=SUBJ_ENTRY_HeadFirst
##$SUBJECT_position=SUBJ_POS_Prone
##$SUBJECT_date=<2023-03-17T13:29:21,624-0500>
$$ @vis= SUBJECT_purpose SUBJECT_pos_valid SUBJECT_entry SUBJECT_position
##$SUBJECT_abs_date=(1679077761, 624, -300)
##$SUBJECT_comment=( 2048 )
<>
##$SUBJECT_study_adj_config=( <MRI_Default> , <MRI Default> )
##$SUBJECT_study_gradient_system=( 10240 )
<$Bis,1,20070906,2048,GRADSYS,1#$Production,W3307165,0115,00,03,BFR,
20150226#$Name,B-GA12SHP INSERT FOR BGA20S BC70/30#$GradSystem,1.0,27,S116,0,,
1#$GradTempSensor,1.0,1,PT100,60#$GradTempSensor,1.0,2,PT100,
60#$GradTempSensor,1.0,3,PT100,60#$GradTempSensor,1.0,4,PT100,
60#$GradTempSensor,1.0,5,PT100,75#$GradTempSensor,1.0,6,PT100,75#$GradCoil,
1.0,B0,S,2500,1.4,,130,10,#$GradCoil,1.0,X,S,935,0.12,,500,300,2430#$GradCoil,
1.0,Y,S,935,0.11,,500,300,1750#$GradCoil,1.0,Z,S,935,0.10,,500,300,
2025#$EndBis,86,92#>
##$SUBJECT_study_shim_system=( 10240 )
<$Bis,1,20090903,2048,SHIMSYS,1#$Production,W3307165,0115,00,03,BFR,
20150226#$Name,B-GA12SHP INSERT FOR BGA20S BC70/30#$ShimSystem,1.0,27,S116,7,,
#$ShimTempSensor,1.0,1,PTC,#$ShimCoil,1.0,1,3.2,150,10,#$ShimCoil,1.0,2,2.9,
150,10,#$ShimCoil,1.0,3,2.9,150,10,#$ShimCoil,1.0,4,3.6,150,10,#$ShimCoil,1.0,
5,3.6,150,10,#$ShimCoil,1.0,6,4.4,150,10,#$ShimCoil,1.0,7,1.0,150,10,
#$ShimFunction,1.0,1,Z2,2,250#$ShimFunction,1.0,2,ZX,2,260#$ShimFunction,1.0,
3,ZY,2,260#$ShimFunction,1.0,4,2XY,2,110#$ShimFunction,1.0,5,X2-Y2,2,
110#$ShimFunction,1.0,6,Z3,3,10#$ShimFunction,1.0,7,Z4,4,1#$ShimMatrix,1.0,1,
1,1.0#$ShimMatrix,1.0,2,2,1.0#$ShimMatrix,1.0,3,3,1.0#$ShimMatrix,1.0,4,4,
1.0#$ShimMatrix,1.0,5,5,1.0#$ShimMatrix,1.0,6,6,1.0#$ShimMatrix,1.0,7,7,
1.0#$EndBis,3B,DE#>
##$SUBJECT_study_coil_configuration=( 65 )
<2.16.756.5.5.100.8323328.17380.1555016856.25>
##$SUBJECT_study_coil_table=( 10240 )
<$Bis,1,20190411,2048,COILTABLE,1#$Name,Generic 300 Quad 1H 059/035#$Id,1.0,
2.16.756.5.5.100.8323328.17380.1555016856.25,,8cfc#$PMap,1.0,1,RF RES 300 1H 
059/035 QSN TR,BMRIDE,T20071V3,0030,H,TX/RX 1H/19F (1)#$PCAuxInfo,1.0,1,1,,
PreampProbe,2,PreampProbe,2,,,#$PCAuxInfo,1.0,1,2,,PreampProbe,2,PreampProbe,
2,,,#$EndBis, 8B, 82#>
##$SUBJECT_study_coils=( 1, 10240 )
<$Bis,1,20141023,2048,PICS,1#$Prd,T20071V3,0030,01.00,,BMRIDE,20141023#$Nam,
RF RES 300 1H 059/035 QSN TR#$PComp,1.0,MRI,,300#$PType,1.0,MRI#$PACoi,1.0,
2#$PMRI,1.0,Volume,1,1,,SN#$PChan,1.0,1H,,,20,200,2,1.0,5,FALSE#$PCoil,1.0,1,
30,1,1H#$PCoil,1.0,2,30,1,1H#$PCConn,1.0,1,T/R,2,1,RX1,,,0,0#$PCConn,1.0,2,
T/R,1,1,RX2,,,0,0#$EndBis,48,0D#>
$$ @vis= SUBJECT_date SUBJECT_abs_date SUBJECT_comment SUBJECT
##END=
$$ File finished by PARX at 2023-03-17 13:29:57.279 -0500
