# Supplementary material for: Mitochondrial complex I promotes kidney cancer metastasis
Source: Nature. 2024 Aug 14;633(8031):923–31. doi: 10.1038/s41586-024-07812-3 (PMC11424252; doi:10.1038/s41586-024-07812-3)
Supplement: Supplementary file 9 — Source data for all images: a zipped file divided into three folders for original source data images for Ki67 images, mouse images, and immunofluorescence images. Subfolders are labeled with the corresponding Figure number in which the image appears. [file 41586_2024_7812_MOESM9_ESM.zip › Images/Mouse Images/Extended_Data_FIg_8_mouse_images/e/methigh_IACS10759/ScanProgram.scanProgram]

<de.bruker.mri.entities.scanprogram.StudyScanProgramEntity>
  <modificationDate class="sql-timestamp">2023-03-17 19:15:40.945</modificationDate>
  <favorite>false</favorite>
  <creationDate class="sql-timestamp">2023-03-17 18:58:44.857</creationDate>
  <preDatasetServiceEntities/>
  <postDatasetServiceEntities/>
  <displayName>ScanProgram</displayName>
  <specimen>undefined</specimen>
  <region>undefined</region>
  <application>undefined</application>
  <service>false</service>
  <nonService>false</nonService>
  <instructionEntities>
    <de.bruker.mri.entities.scanprogram.ScanInstructionEntity>
      <modificationDate>2023-03-17 19:15:41.687 UTC</modificationDate>
      <favorite>false</favorite>
      <creationDate class="sql-timestamp">2023-03-17 19:03:44.166</creationDate>
      <preDatasetServiceEntities/>
      <postDatasetServiceEntities/>
      <displayName>A02_Localizer (E1)</displayName>
      <index>0</index>
      <duration>12800</duration>
      <status>SUCCEEDED</status>
      <userInputNeeded>true</userInputNeeded>
      <userInputApplied>true</userInputApplied>
      <userStartNeeded>true</userStartNeeded>
      <scanProgramEntity class="de.bruker.mri.entities.scanprogram.StudyScanProgramEntity" reference="../../.."/>
      <copyToReferenceEntities class="list"/>
      <expno>1</expno>
      <scanInstructionProtocolEntity class="de.bruker.mri.entities.scanprogram.ScanInstructionRepositoryProtocolEntity">
        <modificationDate>2023-03-17 19:15:41.687 UTC</modificationDate>
        <favorite>false</favorite>
        <creationDate>2023-03-17 19:15:41.687 UTC</creationDate>
        <displayName>A02_Localizer</displayName>
        <description>Overview scan
3 orthogonal slices
Scan time: 13 s</description>
        <specimen>undefined</specimen>
        <region>undefined</region>
        <application>undefined</application>
        <forAllFrequencies>false</forAllFrequencies>
        <forAllGradientSystems>false</forAllGradientSystems>
        <scanInstructionEntity reference="../.."/>
        <deleteProtection>false</deleteProtection>
        <service>false</service>
        <nonService>true</nonService>
        <method>##TITLE=Parameter List, ParaVision 6.0.1
##JCAMPDX=4.24
##DATATYPE=Parameter Values
##ORIGIN=Bruker BioSpin MRI GmbH
##OWNER=saif
$$ 2023-03-17 14:05:17.656 -0500  saif@CZC4170WSK
$$ /opt/PV6.0.1/data/saif/20230317_135844_Gianni_Genovese_1_316/1/method
$$ process /opt/PV6.0.1/prog/mod/acq_out
##$Method=&lt;Bruker:FLASH&gt;
##$PVM_EchoTime=2.5
##$PVM_RepetitionTime=100
##$PVM_NEchoImages=1
##$PVM_NAverages=1
##$PVM_NRepetitions=1
$$ @vis= Method PVM_EchoTime PVM_RepetitionTime PVM_NEchoImages PVM_NAverages
##$PVM_ScanTimeStr=( 16 )
&lt;0h0m12s800ms&gt;
##$PVM_ScanTime=12800
##$PVM_DeriveGains=Yes
##$ExcPulse1Enum=&lt;Calculated&gt;
##$ExcPulse1=(1.11111111111111, 5400, 30, Yes, 4, 6000, 0.165296852399983, 
0.143656105410724, 0, 50, 0.0603819945725171, &lt;$ExcPulse1Shape&gt;)
$$ @vis= PVM_NRepetitions PVM_ScanTimeStr PVM_DeriveGains ExcPulse1Enum
##$ExcPulse1Ampl=(0.0603819945725171, 1.73755567641036, 12.1909254521271)
##$PVM_GradCalConst=28588
##$PVM_Nucleus1Enum=&lt;1H&gt;
##$PVM_Nucleus1=( 8 )
&lt;1H&gt;
##$PVM_RefPowMod1=AutoAdj
$$ @vis= ExcPulse1 RF_Pulses PVM_GradCalConst PVM_Nucleus1Enum PVM_Nucleus1
##$PVM_RefPowCh1=0.0183313357931224
##$PVM_RefPowStat1=( 1024 )
&lt;Study: Adj by AdjRefG (protocol ADJ_REFG)&gt;
##$PVM_Nucleus2Enum=&lt;1H&gt;
##$PVM_Nucleus3Enum=&lt;1H&gt;
##$PVM_Nucleus4Enum=&lt;1H&gt;
##$PVM_Nucleus5Enum=&lt;1H&gt;
##$PVM_Nucleus6Enum=&lt;1H&gt;
##$PVM_Nucleus7Enum=&lt;1H&gt;
##$PVM_Nucleus8Enum=&lt;1H&gt;
##$PVM_FrqRef=( 8 )
300.31835052775 0 0 0 0 0 0 0
##$PVM_FrqWorkOffset=( 8 )
0 0 0 0 0 0 0 0
$$ @vis= PVM_RefPowMod1 PVM_RefPowCh1 PVM_RefPowStat1 PVM_FrqRef
##$PVM_FrqWork=( 8 )
300.31835052775 0 0 0 0 0 0 0
##$PVM_FrqRefPpm=( 8 )
4.7 0 0 0 0 0 0 0
##$PVM_FrqWorkOffsetPpm=( 8 )
0 0 0 0 0 0 0 0
##$PVM_FrqWorkPpm=( 8 )
4.7 0 0 0 0 0 0 0
$$ @vis= PVM_FrqWorkOffset PVM_FrqWork PVM_FrqRefPpm PVM_FrqWorkOffsetPpm
##$PVM_NucleiPpmWork=( 20 )
(&lt;1H&gt;, 4.7) (&lt;none&gt;, 0) (&lt;none&gt;, 0) (&lt;none&gt;, 0) (&lt;none&gt;, 0) (&lt;none&gt;, 0) 
(&lt;none&gt;, 0) (&lt;none&gt;, 0) (&lt;none&gt;, 0) (&lt;none&gt;, 0) (&lt;none&gt;, 0) (&lt;none&gt;, 0) 
(&lt;none&gt;, 0) (&lt;none&gt;, 0) (&lt;none&gt;, 0) (&lt;none&gt;, 0) (&lt;none&gt;, 0) (&lt;none&gt;, 0) 
(&lt;none&gt;, 0) (&lt;none&gt;, 0)
##$PVM_SpatDimEnum=&lt;2D&gt;
##$PVM_IsotropicFovRes=Isot_Fov
$$ @vis= PVM_FrqWorkPpm PVM_NucleiPpmWork Nuclei PVM_SpatDimEnum
##$PVM_Matrix=( 2 )
256 256
##$PVM_MinMatrix=( 2 )
32 32
##$PVM_MaxMatrix=( 2 )
2048 2048
##$PVM_DefMatrix=( 3 )
128 128 64
$$ @vis= PVM_IsotropicFovRes PVM_Matrix PVM_MinMatrix PVM_MaxMatrix
##$PVM_AntiAlias=( 2 )
1 1
##$PVM_MaxAntiAlias=( 2 )
2 8
##$PVM_EncSpectroscopy=No
##$PVM_EncUseMultiRec=No
$$ @vis= PVM_DefMatrix PVM_AntiAlias PVM_MaxAntiAlias PVM_EncSpectroscopy
##$PVM_EncActReceivers=( 1 )
On
##$PVM_EncZf=( 2 )
2 2
##$PVM_EncPft=( 2 )
1 1
##$PVM_EncPftOverscans=( 2 )
64 64
##$PVM_EncPpi=( 2 )
1 1
##$PVM_EncPpiRefLines=( 2 )
0 0
##$PVM_EncOrder=( 2 )
LINEAR_ENC LINEAR_ENC
$$ @vis= PVM_EncUseMultiRec PVM_EncZf PVM_EncPft PVM_EncPftOverscans
##$PVM_EncStart=( 2 )
0 -1
##$PVM_EncNReceivers=1
##$PVM_EncAvailReceivers=8
##$PVM_EncChanScaling=( 1 )
1
$$ @vis= PVM_EncOrder PVM_EncStart PVM_EncNReceivers PVM_EncAvailReceivers
##$PVM_EncMatrix=( 2 )
128 128
##$PVM_EncTotalAccel=2
##$PVM_EncSteps1=( 128 )
-64 -63 -62 -61 -60 -59 -58 -57 -56 -55 -54 -53 -52 -51 -50 -49 -48 -47 -46 
-45 -44 -43 -42 -41 -40 -39 -38 -37 -36 -35 -34 -33 -32 -31 -30 -29 -28 -27 
-26 -25 -24 -23 -22 -21 -20 -19 -18 -17 -16 -15 -14 -13 -12 -11 -10 -9 -8 -7 
-6 -5 -4 -3 -2 -1 0 1 2 3 4 5 6 7 8 9 10 11 12 13 14 15 16 17 18 19 20 21 22 
23 24 25 26 27 28 29 30 31 32 33 34 35 36 37 38 39 40 41 42 43 44 45 46 47 48 
49 50 51 52 53 54 55 56 57 58 59 60 61 62 63
##$PVM_EncSteps2=( 1 )
0
##$PVM_EncCentralStep1=1
$$ @vis= PVM_EncChanScaling PVM_EncMatrix PVM_EncTotalAccel PVM_EncSteps1
##$PVM_EncValues1=( 128 )
-0.5 -0.4921875 -0.484375 -0.4765625 -0.46875 -0.4609375 -0.453125 -0.4453125 
-0.4375 -0.4296875 -0.421875 -0.4140625 -0.40625 -0.3984375 -0.390625 
-0.3828125 -0.375 -0.3671875 -0.359375 -0.3515625 -0.34375 -0.3359375 
-0.328125 -0.3203125 -0.3125 -0.3046875 -0.296875 -0.2890625 -0.28125 
-0.2734375 -0.265625 -0.2578125 -0.25 -0.2421875 -0.234375 -0.2265625 
-0.21875 -0.2109375 -0.203125 -0.1953125 -0.1875 -0.1796875 -0.171875 
-0.1640625 -0.15625 -0.1484375 -0.140625 -0.1328125 -0.125 -0.1171875 
-0.109375 -0.1015625 -0.09375 -0.0859375 -0.078125 -0.0703125 -0.0625 
-0.0546875 -0.046875 -0.0390625 -0.03125 -0.0234375 -0.015625 -0.0078125 0 
0.0078125 0.015625 0.0234375 0.03125 0.0390625 0.046875 0.0546875 0.0625 
0.0703125 0.078125 0.0859375 0.09375 0.1015625 0.109375 0.1171875 0.125 
0.1328125 0.140625 0.1484375 0.15625 0.1640625 0.171875 0.1796875 0.1875 
0.1953125 0.203125 0.2109375 0.21875 0.2265625 0.234375 0.2421875 0.25 
0.2578125 0.265625 0.2734375 0.28125 0.2890625 0.296875 0.3046875 0.3125 
0.3203125 0.328125 0.3359375 0.34375 0.3515625 0.359375 0.3671875 0.375 
0.3828125 0.390625 0.3984375 0.40625 0.4140625 0.421875 0.4296875 0.4375 
0.4453125 0.453125 0.4609375 0.46875 0.4765625 0.484375 0.4921875
##$PVM_EffSWh=65789.4736842105
$$ @vis= PVM_EncCentralStep1 PVM_EncValues1 Encoding_Output Encoding
##$PVM_EchoPosition=50
##$EncGradDur=0.501644444444445
##$PVM_AcquisitionTime=1.9456
##$ReadSpoiler=(Yes, 2, 0.731644444444445, 27.1984151755461)
$$ @vis= PVM_EffSWh PVM_EchoPosition EncGradDur PVM_AcquisitionTime
##$SliceSpoiler=(Yes, 2, 0.345, 20.2780937780725)
##$PVM_DigAutSet=Yes
##$PVM_DigQuad=Yes
##$PVM_DigFilter=&lt;Digital_Medium&gt;
##$PVM_DigRes=21
$$ @vis= ReadSpoiler SliceSpoiler PVM_DigAutSet PVM_DigQuad PVM_DigFilter
##$PVM_DigDw=0.0152
##$PVM_DigSw=65789.4736842105
##$PVM_DigNp=128
##$PVM_DigShift=36
##$PVM_DigShiftDbl=36
$$ @vis= PVM_DigRes PVM_DigDw PVM_DigSw PVM_DigNp PVM_DigShift
##$PVM_DigGroupDel=0.5472
##$PVM_DigDur=1.9456
##$PVM_DigEndDelMin=0
##$PVM_DigEndDelOpt=0.0324032403240323
$$ @vis= PVM_DigShiftDbl PVM_DigGroupDel PVM_DigDur PVM_DigEndDelMin
##$PVM_Isotropic=Isotropic_Fov
##$PVM_Fov=( 2 )
45 45
$$ @vis= PVM_DigEndDelOpt DigitizerPars Sequence_Details PVM_Isotropic
##$PVM_FovCm=( 2 )
4.5 4.5
##$PVM_SpatResol=( 2 )
0.17578125 0.17578125
##$PVM_SliceThick=1
##$PVM_ObjOrderScheme=Interlaced
##$PVM_ObjOrderList=( 3 )
0 2 1
$$ @vis= PVM_Fov PVM_SpatResol PVM_SliceThick PVM_ObjOrderScheme
##$PVM_NSPacks=3
##$PVM_SPackArrNSlices=( 3 )
1 1 1
##$PVM_MajSliceOri=No
##$PVM_SPackArrSliceOrient=( 3 )
axial sagittal coronal
$$ @vis= PVM_ObjOrderList PVM_NSPacks PVM_SPackArrNSlices PVM_MajSliceOri
##$PVM_SPackArrReadOrient=( 3 )
L_R H_F H_F
##$PVM_SPackArrReadOffset=( 3 )
0 2 2.57143
$$ @vis= PVM_SPackArrSliceOrient PVM_SPackArrReadOrient
##$PVM_SPackArrPhase1Offset=( 3 )
0.0952382 0.476191 0
##$PVM_SPackArrPhase2Offset=( 3 )
0 0 0
##$PVM_SPackArrSliceOffset=( 3 )
0.285716 0 -4.28572
$$ @vis= PVM_SPackArrReadOffset PVM_SPackArrPhase1Offset
##$PVM_SPackArrSliceGapMode=( 3 )
non_contiguous non_contiguous non_contiguous
##$PVM_SPackArrSliceGap=( 3 )
0 0 0
$$ @vis= PVM_SPackArrSliceOffset PVM_SPackArrSliceGapMode
##$PVM_SPackArrSliceDistance=( 3 )
1 1 1
##$PVM_SPackArrGradOrient=( 3, 3, 3 )
1 0 0 0 1 0 0 0 1 0 0 1 0 1 0 1 0 0 0 0 1 1 0 0 0 1 0
##$PVM_SliceGeo=( 3 )
(((1 0 0 0 -1 0 0 0 -1, 0 -0.0952382 -0.285716), 45 45 1, &lt;+R;read&gt; &lt;+P;phase&gt;
 &lt;+S;slice&gt;, 0), 1, 1, 256, 1, 2, No) (((0 -1 0 0 0 -1 1 0 0, 0 -0.476191 -2),
 45 45 1, &lt;+P;phase&gt; &lt;+R;read&gt; &lt;+S;slice&gt;, 1), 1, 1, 256, 1, 0, No) (((0 0 -1 
1 0 0 0 -1 0, 0 4.28572 -2.57143), 45 45 1, &lt;+R;read&gt; &lt;+P;phase&gt; &lt;+S;slice&gt;, 
0), 1, 1, 256, 1, 0, No)
##$PVM_SliceGeoObj=(&lt;BRUKER_SLICEPACKAGE&gt;, GeoCuboidPackId, Standard_GobjShape,
 &lt;PVM_SliceGeo&gt;, &lt;PVM_ObjOrderList&gt;, 0, &lt;R;read&gt; &lt;P;phase&gt; &lt;S;slice&gt;, Yes, 
12584712)
$$ @vis= PVM_SPackArrSliceGap PVM_SPackArrSliceDistance PVM_SliceGeo
##$PVM_EffPhase0Offset=( 3 )
0 2 2.57143
##$PVM_EffPhase1Offset=( 3 )
0.0952382 0.476191 0
##$PVM_EffPhase2Offset=( 3 )
0 0 0
##$PVM_EffSliceOffset=( 3 )
0.285716 0 -4.28572
##$PVM_EffReadOffset=( 3 )
0 2 2.57143
##$PVM_Phase0Offset=( 3 )
0 2 2.57143
##$PVM_Phase1Offset=( 3 )
0.0952382 0.476191 0
##$PVM_Phase2Offset=( 3 )
0 0 0
##$PVM_SliceOffset=( 3 )
0.285716 0 -4.28572
##$PVM_ReadOffset=( 3 )
0 2 2.57143
##$PVM_DummyScans=5
##$PVM_DummyScansDur=500
$$ @vis= PVM_SliceGeoObj SliceOffsetPars ImageGeometry PVM_DummyScans
##$PVM_FreqDriftYN=No
##$PVM_NMovieFrames=1
##$TimeForMovieFrames=100
##$PVM_EvolutionOnOff=Off
$$ @vis= PVM_DummyScansDur DummyScans_Parameters PVM_NMovieFrames
##$PVM_NEvolutionCycles=2
##$PVM_EvolutionCycles=1
##$PVM_EvolutionMode=Constant_Delay
##$PVM_EvolutionTime=( 2 )
1 0
##$PVM_EvolutionDelay=1
##$PVM_EvolutionModuleTime=0
##$PVM_TriggerModule=Off
##$PVM_TriggerMode=per_PhaseStep
##$PVM_TriggerDelay=1
##$PVM_TriggerDur=0.01
##$PVM_TriggerModuleTime=0
##$PVM_TaggingOnOff=Off
##$PVM_TaggingPulEnum=&lt;gauss&gt;
##$PVM_TaggingPul=(0.2, 13700, 29.9843490130517, No, 4, 2740, 0.4181723, 
0.298723764675971, 0, 50, 0.290889354822442, &lt;gauss.exc&gt;)
##$PVM_TaggingPulAmpl=(0.290889354822442, 3.81372098364866, 5.36272171590562)
##$PVM_TaggingMode=SPAMM
##$PVM_TaggingDir=Tagging_grid
##$PVM_TaggingDistance=1
##$PVM_TaggingMinDistance=0.001
##$PVM_TaggingThick=0.2
##$PVM_TaggingOffset1=0
##$PVM_TaggingOffset2=0
##$PVM_TaggingAngle=0
##$PVM_TaggingDelay=0.01
##$PVM_TaggingModuleTime=0
##$PVM_TaggingInterPulseDelay=0.969594235343501
##$PVM_TaggingPulseNumber=5
##$PVM_TaggingPulseElement=0.04
##$PVM_TaggingGradientStrength=5
##$PVM_TaggingGridDelay=0.01
##$PVM_TaggingFL=( 2 )
0 0
##$PVM_TaggingD0=1e-05
##$PVM_TaggingD1=1e-05
##$PVM_TaggingD2=0.000699594235343501
##$PVM_TaggingD3=0.00046
##$PVM_TaggingD4=0.00023
##$PVM_TaggingD5=2.5e-05
##$PVM_TaggingP0=40
##$PVM_TaggingLp0=4
##$PVM_TaggingGradAmp1=5
##$PVM_TaggingGradAmp2=-0
##$PVM_TaggingGradAmp3=0
##$PVM_TaggingGradAmp4=5
##$PVM_TaggingSpoiler=(No, 2.49827586206896, 0.69, 36.0250824636653)
##$PVM_SelIrOnOff=Off
##$PVM_BlBloodOnOff=Off
$$ @vis= PVM_EvolutionOnOff PVM_TriggerModule PVM_TaggingOnOff PVM_SelIrOnOff
##$PVM_FatSupOnOff=Off
##$PVM_FatSupPulEnum=&lt;gauss512&gt;
##$PVM_FatSupPul=(2.60952380952381, 1050, 90, No, 4, 2740, 0.4150688, 
0.295357137487272, 0, 50, 0.0156254094510621, &lt;gauss512.exc&gt;)
##$PVM_FatSupPulAmpl=(0.0156254094510621, 0.883895057432219, 18.0616859350344)
##$PVM_FatSupBandWidth=1050
##$PVM_FatSupSpoil=(Yes, 3, 0.69, 15.2085703335544)
##$PVM_FatSupModuleTime=0
##$PVM_FatSupPerform=No
##$PVM_FatSupRampTime=0.11
##$PVM_FatSupAmpEnable=0.025
##$PVM_FatSupGradWait=0.01
##$PVM_FatSupFL=( 1 )
-1051.10928663348
##$PVM_FatSupRfLength=2609.52380952381
##$PVM_FatSupSpoilDur=0.46
##$PVM_FatSupSpoilAmp=15.2085703335544
##$PVM_MagTransOnOff=Off
##$PVM_MagTransPulse1Enum=&lt;gauss&gt;
##$PVM_MagTransPulse1=(1.82666666666667, 1500, 117.1, No, 4, 2740, 0.4181723, 
0.298723764675971, 0, 50, 0.0531855621159142, &lt;gauss.exc&gt;)
##$PVM_MagTransPulse1Ampl=(0.0531855621159142, 1.63072931714485, 
12.7420624635883)
##$PVM_MagTransPower=10.0017644460368
##$PVM_MagTransOffset=1500
##$PVM_MagTransInterDelay=0.01
##$PVM_MagTransPulsNumb=1
##$PVM_MagTransSpoil=(Yes, 5, 2, 8.74492794179376)
##$PVM_MagTransSpoiler=8.74492794179376
##$PVM_MagTransModuleTime=0
##$PVM_MagTransFL=( 1 )
1500
##$PVM_MtD0=0.0002
##$PVM_MtD1=2.5e-05
##$PVM_MtD2=1e-05
##$PVM_MtD3=0.002
##$PVM_MtP0=1826.66666666667
##$PVM_MtLp0=1
##$PVM_FovSatOnOff=Off
##$PVM_FovSatPulEnum=&lt;Calculated&gt;
##$PVM_FovSatPul=(1.2, 5000, 90, Yes, 4, 6000, 0.155352536733369, 
0.135449017488208, 0, 50, 0.527466548701395, &lt;$PVM_FovSatPulShape&gt;)
##$PVM_FovSatPulAmpl=(0.527466548701395, 5.13549680508807, 2.77805077594349)
##$PVM_FovSatNSlices=1
##$PVM_FovSatThick=( 1 )
4
##$PVM_FovSatOffset=( 1 )
0
##$PVM_FovSatSpoil=(Yes, 10, 0.92, 9.50535645847148)
##$PVM_FovSatSpoilDur=0.69
##$PVM_FovSatSpoilAmp=9.50535645847148
##$PVM_FovSatModuleTime=0
##$PVM_FovSatGrad=( 1, 3 )
4.37246397089688 0 0
##$PVM_FovSatRampTime=0.11
##$PVM_FovSatAmpEnable=0.025
##$PVM_FovSatGradWait=0.01
##$PVM_FovSatSliceOri=( 1 )
sagittal
##$PVM_FovSatSliceOriMat=( 1, 9 )
0 -1 0 0 0 -1 1 0 0
##$PVM_FovSatSliceVec=( 1, 3 )
1 0 0
##$PVM_FovSatSlicePos=( 1, 2 )
0 0
##$PVM_FovSatFL=( 1 )
0
##$PVM_FovSatRfLength=1200
##$PVM_FovSatGeoObj=(&lt;BRUKER_FOVSAT&gt;, GeoPlanarId, Standard_GobjShape, 
&lt;PVM_FovSatGeoCub&gt;, &lt;&gt;, 0, &lt;1;first&gt; &lt;2;second&gt; &lt;S;slice&gt;, Yes, 524384)
##$PVM_FovSatGeoCub=( 1 )
(((0 -1 0 0 0 -1 1 0 0, 0 0 0), 58 58 4, &lt;+1;first&gt; &lt;+2;second&gt; &lt;+S;slice&gt;, 0)
, 1, 1, 1, 4, 0, No)
##$PVM_InFlowSatOnOff=Off
$$ @vis= PVM_BlBloodOnOff PVM_FatSupOnOff PVM_MagTransOnOff PVM_FovSatOnOff
##$PVM_InFlowSatNSlices=1
##$PVM_InFlowSatThick=( 1 )
4
##$PVM_InFlowSatMinThick=0.174898558835875
##$PVM_InFlowSatSliceGap=0
##$PVM_FlowSatGeoObj=(&lt;BRUKER_FLOWSAT&gt;, GeoPlanarId, Standard_GobjShape, 
&lt;PVM_FlowSatGeoCub&gt;, &lt;&gt;, 0, &lt;1;first&gt; &lt;2;second&gt; &lt;S;slice&gt;, Yes, 553191)
##$PVM_FlowSatGeoCub=( 3 )
(((1 0 0 0 -1 0 0 0 -1, 0 0 -2.5), 36 36 4, &lt;+1;first&gt; &lt;+2;second&gt; &lt;+S;slice&gt;,
 0), 1, 1, 1, 4, 0, No) (((-0 -0 1 0 -1 0 1 0 0, 2.5 0 0), 36 36 4, &lt;+1;first&gt;
 &lt;+2;second&gt; &lt;+S;slice&gt;, 0), 1, 1, 1, 4, 0, No) (((0 0 -1 1 0 0 0 -1 0, 0 
-2.5 0), 36 36 4, &lt;+1;first&gt; &lt;+2;second&gt; &lt;+S;slice&gt;, 0), 1, 1, 1, 4, 0, No)
##$PVM_FlowSatPulEnum=&lt;Calculated&gt;
##$PVM_FlowSatPul=(1.2, 5000, 90, Yes, 4, 6000, 0.155352536733369, 
0.135449017488208, 0, 50, 0.527466548701395, &lt;$PVM_FlowSatPulShape&gt;)
##$PVM_FlowSatPulAmpl=(0.527466548701395, 5.13549680508807, 2.77805077594349)
##$PVM_InFlowSatSpoil=(Yes, 5, 0.69, 6.33690430564765)
##$PVM_InFlowSatPos=up
##$PVM_InFlowSatModuleTime=0
##$PVM_InFlowSatFL=( 3 )
3482.145 -2232.15 3125
##$PVM_SfD0=0.00023
##$PVM_SfD1=2.5e-05
##$PVM_SfD2=0.00069
##$PVM_SfP0=1200
##$PVM_SfLp0=1
##$PVM_MotionSupOnOff=On
##$RFSpoiling=No
##$AngioMode=No
##$PVM_MapShimReady=No
##$PVM_MapShimLocShim=No
##$PVM_MapShimStatus=( 128 )
&lt;Mapshim disabled: No map acquired&gt;
$$ @vis= PVM_InFlowSatOnOff RFSpoiling AngioMode Preparation PVM_MapShimReady
##$PVM_MapShimCalcStat=( 256 )
&lt;Not Calculated.&gt;
##$PVM_MapShimNSets=1
##$PVM_MapShimSets=( 1 )
(0, 0, 0, 0, 0, 0, 0, 0, 0, 0, 0, 0, 0, 0, 0, 0, 0, 0, 0, 0, 0, 0, 0, 0, 0, 0,
 0, 0, 0, 0, 0, 0, 0, 0, 0, 0, 0, 0, 0)
##$PVM_MapShimNVolumes=1
$$ @vis= PVM_MapShimStatus PVM_MapShimNSets PVM_MapShimSets
##$PVM_MapShimVolShape=Cuboid
##$PVM_ReqShimEnum=Current_Shim
##$PVM_MapShimUseShims=AllShims
##$PVM_MapShimVolDerive=No
##$PVM_MapShimVolMargin=( 3 )
0 0 0
##$PVM_StartupShimCond=TuneupShim
##$PVM_StartupShimList=( &lt;S0&gt; , &lt;Shim2.&gt; )
$$ @vis= PVM_MapShimNVolumes PVM_ReqShimEnum MapShim PVM_StartupShimCond
##$PVM_GeoObj=( 1, 65 )
&lt;PVM_SliceGeoObj&gt;
##$PVM_ExportHandler=( 2 )
(&lt;BRUKER_PARIMPORT_SLICEGEO&gt;, &lt;&gt;, &lt;Slice Geometry&gt;) (&lt;BRUKER_PARIMPORT_FOVSAT&gt;
, &lt;&gt;, &lt;FOV Saturation&gt;)
$$ @vis= StartupShims MethodClass PVM_GeoObj PVM_ExportHandler
$$ @vis= StandardMethodGroup
##END=
$$ File finished by PARX at 2023-03-17 14:05:17.657 -0500
</method>
      </scanInstructionProtocolEntity>
      <processingInstructionEntities>
        <de.bruker.mri.entities.procprogram.RepositoryProcessingInstructionEntity>
          <modificationDate class="sql-timestamp">2023-03-17 19:15:40.79</modificationDate>
          <favorite>false</favorite>
          <creationDate class="sql-timestamp">2023-03-17 19:15:40.771</creationDate>
          <preDatasetServiceEntities/>
          <postDatasetServiceEntities>
            <de.bruker.mri.entities.dataset.DatasetServiceEntity>
              <modificationDate class="sql-timestamp">2023-03-17 19:15:40.79</modificationDate>
              <favorite>false</favorite>
              <creationDate class="sql-timestamp">2023-03-17 19:15:40.788</creationDate>
              <mutableKeyValuePairsImpl>
                <stringProperties/>
                <stringArrayProperties/>
                <byteProperties/>
                <byteArrayProperties/>
                <shortProperties/>
                <shortArrayProperties/>
                <intProperties/>
                <intArrayProperties/>
                <longProperties/>
                <longArrayProperties/>
                <floatProperties/>
                <floatArrayProperties/>
                <doubleProperties/>
                <doubleArrayProperties/>
                <booleanProperties/>
                <booleanArrayProperties/>
              </mutableKeyValuePairsImpl>
              <datasetServiceId>LoadRefImagePostImageSeriesService</datasetServiceId>
              <displayName>Load Reference Images</displayName>
              <postServicedEntity class="de.bruker.mri.entities.procprogram.RepositoryProcessingInstructionEntity" reference="../../.."/>
            </de.bruker.mri.entities.dataset.DatasetServiceEntity>
          </postDatasetServiceEntities>
          <displayName>Data Reconstruction</displayName>
          <processingStatus>SUCCEEDED</processingStatus>
          <openForEdit>false</openForEdit>
          <mutableKeyValuePairsImpl>
            <stringProperties>
              <entry>
                <string>KEY_METH_RECO_FILE_CONTENT</string>
                <string>##TITLE=Parameter List, ParaVision 6.0.1
##JCAMPDX=4.24
##DATATYPE=Parameter Values
##ORIGIN=Bruker BioSpin MRI GmbH
##OWNER=saif
$$ 2023-03-17 14:05:17.658 -0500  saif@CZC4170WSK
$$ /opt/PV6.0.1/data/saif/20230317_135844_Gianni_Genovese_1_316/1/pdata/1/methreco
$$ process /opt/PV6.0.1/prog/mod/acq_out
##$RecoMethMode=Default
##$WeightingMode=positive_mask
##$MaskWeighting=4
##$GaussBroadening=1
$$ @vis= RecoMethMode MethodRecoGroup
##END=
$$ File finished by PARX at 2023-03-17 14:05:17.658 -0500
</string>
              </entry>
              <entry>
                <string>KEY_RECO_FILE_CONTENT</string>
                <string>##TITLE=Parameter List, ParaVision 6.0.1
##JCAMPDX=4.24
##DATATYPE=Parameter Values
##ORIGIN=Bruker BioSpin MRI GmbH
##OWNER=saif
$$ 2023-03-17 14:05:17.627 -0500  saif@CZC4170WSK
$$ /opt/PV6.0.1/data/saif/20230317_135844_Gianni_Genovese_1_316/1/pdata/1/reco
$$ process /opt/PV6.0.1/prog/bin/parxserver
##$RECO_mode=USER_MODE
##$RecoAutoDerive=No
##$RecoDim=2
##$RecoObjectsPerRepetition=3
##$RecoObjectsPerSetupStep=3
$$ @vis= RECO_mode RecoAutoDerive RecoDim RecoObjectsPerRepetition
##$RecoNumRepetitions=1
##$RECO_inp_order=NO_REORDERING
##$RECO_inp_size=( 2 )
128 128
$$ @vis= RecoObjectsPerSetupStep RecoNumRepetitions RECO_inp_order
##$RECO_ft_size=( 2 )
256 256
##$RECO_fov=( 2 )
4.5 4.5
##$RECO_size=( 2 )
256 256
##$RECO_offset=( 2, 3 )
0 0 0 0 0 0
##$RECO_regrid_mode=NO_REGRID
##$RECO_regrid_offset=0
##$RECO_ramp_gap=0
##$RECO_ramp_time=0
##$RECO_ne_mode=NO_NAV_DATA
##$RECO_ne_dist=NeNoInterleave
##$RECO_ne_dens=NeCorrPerScan
##$RECO_ne_type=NAV_PHASE
##$RECO_bc_mode=( 2 )
NO_BC NO_BC
##$RECO_bc_start=( 2 )
96 96
##$RECO_bc_len=( 2 )
32 32
##$RECO_dc_offset=( 2 )
0 0
##$RECO_dc_divisor=1
##$RECO_bc_coroff=( 2 )
0 0
##$RECO_qopts=( 2 )
COMPLEX_CONJUGATE NO_QOPTS
##$RECO_wdw_mode=( 2 )
NO_WDW NO_WDW
$$ @vis= RECO_inp_size RECO_ft_size RECO_fov RECO_size RECO_ne_mode
##$RECO_lb=( 2 )
-0.5 -0.5
##$RECO_sw=( 2 )
65789.4736842105 1
##$RECO_gb=( 2 )
0.5 0.5
##$RECO_sbs=( 2 )
1 1
##$RECO_tm1=( 2 )
0.25 0.25
##$RECO_tm2=( 2 )
0.75 0.75
##$RECO_ft_mode=( 2 )
COMPLEX_FT COMPLEX_FT
##$RECO_pc_mode=( 2 )
FIRST_ORDER_PC FIRST_ORDER_PC
##$RECO_pc_lin=( 2 )
(0, 180) (0, 180)
##$RECO_rotate=( 2, 3 )
0.5 0.5 0.5 0.502116404444444 0.510582022222222 0.5
##$RECO_ppc_mode=NO_PPC
##$RECO_ref_image=0
##$RECO_nr_supports=0.4
##$RECO_sig_threshold=0.15
##$RECO_ppc_degree=1
##$RECO_ppc_coeffs=( 3, 2, 2 )
0 0 0 0 0 0 0 0 0 0 0 0
##$RECO_dc_elim=Yes
##$RECO_transposition=( 3 )
0 1 1
$$ @vis= RECO_wdw_mode RECO_ft_mode RECO_pc_mode RECO_pc_lin RECO_rotate
##$RECO_image_type=MAGNITUDE_IMAGE
##$RECO_image_threshold=0.15
##$RECO_ir_scale=10
##$RECO_wordtype=_16BIT_SGN_INT
##$RECO_map_mode=ABSOLUTE_MAPPING
##$RECO_map_range=( 2 )
-2147483647 2147483647
##$RECO_map_percentile=( 2 )
1 99.99
##$RECO_map_error=0.0025
##$RECO_globex=( 3 )
0 0 0
##$RECO_minima=( 3 )
7.39805994327112 1.35253054021657 7.85892175348177
##$RECO_maxima=( 3 )
32766.5 28267.8472336084 28644.9944679997
##$RECO_map_min=( 3 )
-15.2674284226931 -15.2674284226931 -15.2674284226931
##$RECO_map_max=( 3 )
15.2674284226931 15.2674284226931 15.2674284226931
##$RECO_map_offset=( 3 )
0 0 0
##$RECO_map_slope=( 3 )
2146.17020580209 2146.17020580209 2146.17020580209
##$RECO_byte_order=littleEndian
$$ @vis= RECO_transposition RECO_image_type RECO_wordtype RECO_map_mode
##$RECO_time=&lt;2023-03-17T14:05:17,626-0500&gt;
##$RECO_abs_time=(1679079917, 626, -300)
##$RECO_base_image_uid=( 65 )
&lt;2.16.756.5.5.100.8323328.2634.1679079917.1&gt;
##$RecoUserUpdate=Yes
##$RecoReverseSegment=0
##$RecoB0DemodOff=0
##$RecoB0DemodDelay=0
##$RecoFTOrder=( 2 )
0 1
##$RecoHalfFT=( 2 )
No No
$$ @vis= RECO_byte_order RecoUserUpdate RecoB0DemodOff RecoWindow RecoFTOrder
##$RecoHalfFTPos=( 2 )
64 64
##$RecoCorrPhase=RecoCorrPhaseOff
##$RecoCorrPhaseRef=-1
##$RECO_map_user_slope=1
##$RECO_map_user_offset=0
##$RecoNumInputChan=1
$$ @vis= RecoHalfFT RecoHalfFTPos RecoCorrPhase RecoCorrPhaseRef RecoMap
##$RecoScaleChan=( 1 )
1
##$RecoPhaseChan=( 1 )
0
##$RecoCombineMode=SumOfSquares
##$RecoSortDim=2
$$ @vis= RecoNumInputChan RecoScaleChan RecoPhaseChan RecoCombineMode
##$RecoSortSize=( 2 )
128 3
##$RecoSortRange=( 2 )
256 3
##$RecoSortSegment=( 2 )
1 0
##$RecoSortMaps=( 131 )
64 65 66 67 68 69 70 71 72 73 74 75 76 77 78 79 80 81 82 83 84 85 86 87 88 89 
90 91 92 93 94 95 96 97 98 99 100 101 102 103 104 105 106 107 108 109 110 111 
112 113 114 115 116 117 118 119 120 121 122 123 124 125 126 127 128 129 130 
131 132 133 134 135 136 137 138 139 140 141 142 143 144 145 146 147 148 149 
150 151 152 153 154 155 156 157 158 159 160 161 162 163 164 165 166 167 168 
169 170 171 172 173 174 175 176 177 178 179 180 181 182 183 184 185 186 187 
188 189 190 191 0 2 1
$$ @vis= RecoSortDim RecoSortSize RecoSortRange RecoSortSegment RecoSortMaps
##$RecoGrappaAccelFactor=1
##$RecoGrappaKernelRead=0
##$RecoGrappaKernelPhase=0
##$RecoGrappaNumRefRead=0
##$RecoGrappaNumRefPhase=0
##$RecoGrappaIncludeRefLines=Yes
##$RecoGrappaReadCenter=0
##$RecoGrappaPhaseCenter=0
##$RecoGrappaTruncThresh=-1
##$RecoRegridN=Off
$$ @vis= RecoSortGroup RecoGrappaAccelFactor RecoGrappaGroup RecoRegridN
##$RecoStageNrPasses=4
##$RecoStagePasses=( 4 )
(&lt;FIRSTPASS&gt;, 0) (&lt;FTPASS1&gt;, 1) (&lt;PREPPASS&gt;, 2) (&lt;MAPPASS&gt;, 3)
##$RecoStageNrNodes=25
##$RecoStageNodes=( 25 )
(&lt;input&gt;, 0, &lt;RecoFileSource 
Q{numChan=1;byteOrder=\&lt;BYTORDA\&gt;;contData=false;initFromACQP=true;}&gt;) 
(&lt;input&gt;, 0, &lt;RecoQueueSink S{initQueue=true;initOnce=true;}&gt;) (&lt;compute&gt;, 0, 
&lt;RecoQueueSource Q0{initFromACQP=true;initOnce=true;}&gt;) (&lt;compute&gt;, 0, 
&lt;RecoBufferSink S0{procDim=1;frameDim=2;bufferId=&quot;FIRSTPASS0&quot;;memId=&quot;out0&quot;}&gt;) 
(&lt;compute&gt;, 0, &lt;RecoCastFilter CAST0{dataRep=FLOAT; wordSize=8}&gt;) (&lt;compute&gt;, 
0, &lt;RecoZfillFilter Z0{fixedSize=\&lt;RECO_ft_size[0]\&gt;; dataPosition=64; 
fillingPosition=0.5}&gt;) (&lt;compute&gt;, 0, &lt;RecoFTShiftFilter FTS0{frameDim=2; 
winDirection=0; shift=\&lt;RECO_rotate[0]\&gt;; exponent=1}&gt;) (&lt;compute&gt;, 0, 
&lt;RecoFTFilter FT0{direction=0; exponent=1}&gt;) (&lt;compute&gt;, 0, &lt;RecoSortFilter 
REORD0{sortDim=\&lt;RecoSortDim\&gt;; sortSize=\&lt;RecoSortSize\&gt;; 
sortRange=\&lt;RecoSortRange\&gt;; sortSegment=\&lt;RecoSortSegment\&gt;; 
sortMaps=\&lt;RecoSortMaps\&gt;; frameDim = 2}&gt;) (&lt;compute&gt;, 1, &lt;RecoBufferSource 
Q0{procDim=1;frameDim=2;bufferId=&quot;FIRSTPASS0&quot;;memId=&quot;out0&quot;}&gt;) (&lt;compute&gt;, 1, 
&lt;RecoBufferSink S0{procDim=1;frameDim=2;bufferId=&quot;FTPASS10&quot;;memId=&quot;in0&quot;}&gt;) 
(&lt;compute&gt;, 1, &lt;RecoFTShiftFilter FTS0{frameDim=2; winDirection=1; 
shift=\&lt;RECO_rotate[1]\&gt;; exponent=1}&gt;) (&lt;compute&gt;, 1, &lt;RecoFTFilter 
FT0{direction=1;exponent=1;}&gt;) (&lt;compute&gt;, 2, &lt;RecoBufferSource 
Q0{procDim=2;frameDim=2;bufferId=&quot;FTPASS10&quot;;memId=&quot;in0&quot;}&gt;) (&lt;compute&gt;, 2, 
&lt;RecoBufferSink S0{procDim=2;frameDim=2;bufferId=&quot;PREPPASS0&quot;;memId=&quot;out0&quot;}&gt;) 
(&lt;compute&gt;, 2, &lt;RecoMagnitudeFilter G0&gt;) (&lt;compute&gt;, 2, &lt;RecoTransposeFilter 
TP0{transpose=\&lt;RECO_transposition\&gt;;}&gt;) (&lt;compute&gt;, 2, &lt;RecoMinMaxFilter 
M0{map_min=\&lt;RECO_map_min\&gt;;map_max=\&lt;RECO_map_max\&gt;;}&gt;) (&lt;compute&gt;, 3, 
&lt;RecoBufferSource Q0{procDim=2;frameDim=2;bufferId=&quot;PREPPASS0&quot;;memId=&quot;out0&quot;}&gt;)
 (&lt;compute&gt;, 3, &lt;RecoQueueSink S0&gt;) (&lt;compute&gt;, 3, &lt;RecoMapFilter 
MAP0{symmetricMode=true;minima=\&lt;RECO_minima\&gt;;maxima=\&lt;RECO_maxima\&gt;;slope=\&lt;RECO_map_slope\&gt;;offset=\&lt;RECO_map_offset\&gt;;map_min=\&lt;RECO_map_min\&gt;;map_max=\&lt;RECO_map_max\&gt;;rangeMin=-32766.500000;rangeMax=32766.500000;perObjectMode=false;cutoffMode=true;}&gt;) (&lt;compute&gt;, 3, &lt;RecoCastFilter CAST0{dataRep=SIGNED;wordSize=2}&gt;) (&lt;output&gt;, 3, &lt;RecoQueueSource Q{procDim=2;initFromRECO=true;initOnce=true;}&gt;) (&lt;output&gt;, 3, &lt;RecoImageDisplayFilter DISP{showAll=true;}&gt;) (&lt;output&gt;, 3, &lt;RecoFileSink S{writePars=true;shuffle=false;filename=&quot;2dseq&quot;;numChans=1;}&gt;)
$$ @vis= RecoRegridNGroup RecoStageNrPasses RecoStagePasses RecoStageNrNodes
##$RecoStageNrEdges=19
##$RecoStageEdges=( 19 )
(&lt;input&gt;, 0, &lt;Q-\&gt;S&gt;) (&lt;compute&gt;, 0, &lt;Q0-\&gt;CAST0&gt;) (&lt;compute&gt;, 0, &lt;CAST0-\&gt;Z0&gt;
) (&lt;compute&gt;, 0, &lt;Z0-\&gt;FTS0&gt;) (&lt;compute&gt;, 0, &lt;FTS0-\&gt;FT0&gt;) (&lt;compute&gt;, 0, 
&lt;FT0-\&gt;REORD0&gt;) (&lt;compute&gt;, 0, &lt;REORD0-\&gt;S0&gt;) (&lt;compute&gt;, 1, &lt;Q0-\&gt;FTS0&gt;) 
(&lt;compute&gt;, 1, &lt;FTS0-\&gt;FT0&gt;) (&lt;compute&gt;, 1, &lt;FT0-\&gt;S0&gt;) (&lt;compute&gt;, 2, 
&lt;Q0-\&gt;G0&gt;) (&lt;compute&gt;, 2, &lt;G0-\&gt;TP0&gt;) (&lt;compute&gt;, 2, &lt;TP0-\&gt;M0&gt;) (&lt;compute&gt;, 
2, &lt;M0-\&gt;S0&gt;) (&lt;compute&gt;, 3, &lt;Q0-\&gt;MAP0&gt;) (&lt;compute&gt;, 3, &lt;MAP0-\&gt;CAST0&gt;) 
(&lt;compute&gt;, 3, &lt;CAST0-\&gt;S0&gt;) (&lt;output&gt;, 3, &lt;Q-\&gt;DISP&gt;) (&lt;output&gt;, 3, 
&lt;DISP-\&gt;S&gt;)
$$ @vis= RecoStageNodes RecoStageNrEdges RecoStageEdges RecoStageGroup
##$GS_reco_display=Yes
##$GO_reco_display=Yes
##$GO_reco_each_nr=No
##$GO_max_reco_mem=0
$$ @vis= RecoModeUser GS_reco_display RECO_GS GO_reco_display GO_reco_each_nr
##$RecoPrototype=No
$$ @vis= GO_max_reco_mem RECO_GO RecoPrototype RECO
##END=
$$ File finished by PARX at 2023-03-17 14:05:17.627 -0500
</string>
              </entry>
            </stringProperties>
            <stringArrayProperties/>
            <byteProperties/>
            <byteArrayProperties/>
            <shortProperties/>
            <shortArrayProperties/>
            <intProperties/>
            <intArrayProperties/>
            <longProperties/>
            <longArrayProperties/>
            <floatProperties/>
            <floatArrayProperties/>
            <doubleProperties/>
            <doubleArrayProperties/>
            <booleanProperties/>
            <booleanArrayProperties/>
          </mutableKeyValuePairsImpl>
          <processingServiceId>RecoProcessingServiceFactory</processingServiceId>
          <srcImageSeriesEntities/>
          <srcImageSeriesAddresses/>
          <dstImageSeriesAddress>
            <instructionIndex>0</instructionIndex>
            <imageSeriesIndex>1</imageSeriesIndex>
          </dstImageSeriesAddress>
          <scanInstructionEntity reference="../../.."/>
          <examinationLocal>true</examinationLocal>
          <studyLocal>true</studyLocal>
        </de.bruker.mri.entities.procprogram.RepositoryProcessingInstructionEntity>
      </processingInstructionEntities>
      <scanMode>All_SETUP</scanMode>
      <prototypeMode>false</prototypeMode>
      <performProcessings>true</performProcessings>
      <adjPercentCompleted>100.0</adjPercentCompleted>
      <scanPercentCompleted>100.0</scanPercentCompleted>
      <recoPercentCompleted>100.0</recoPercentCompleted>
    </de.bruker.mri.entities.scanprogram.ScanInstructionEntity>
    <de.bruker.mri.entities.scanprogram.ScanInstructionEntity>
      <modificationDate>2023-03-17 19:15:41.728 UTC</modificationDate>
      <favorite>false</favorite>
      <creationDate class="sql-timestamp">2023-03-17 19:08:02.627</creationDate>
      <preDatasetServiceEntities/>
      <postDatasetServiceEntities/>
      <displayName>A03_RARE_T2_Cor (E4)</displayName>
      <index>1</index>
      <duration>109772</duration>
      <status>SUCCEEDED</status>
      <userInputNeeded>true</userInputNeeded>
      <userInputApplied>true</userInputApplied>
      <userStartNeeded>false</userStartNeeded>
      <scanProgramEntity class="de.bruker.mri.entities.scanprogram.StudyScanProgramEntity" reference="../../.."/>
      <copyToReferenceEntities class="list"/>
      <expno>4</expno>
      <scanInstructionProtocolEntity class="de.bruker.mri.entities.scanprogram.ScanInstructionRepositoryProtocolEntity">
        <modificationDate>2023-03-17 19:15:41.728 UTC</modificationDate>
        <favorite>false</favorite>
        <creationDate>2023-03-17 19:15:41.728 UTC</creationDate>
        <displayName>A03_RARE_T2_Cor</displayName>
        <description></description>
        <specimen>undefined</specimen>
        <region>undefined</region>
        <application>undefined</application>
        <forAllFrequencies>false</forAllFrequencies>
        <forAllGradientSystems>false</forAllGradientSystems>
        <scanInstructionEntity reference="../.."/>
        <deleteProtection>false</deleteProtection>
        <service>false</service>
        <nonService>true</nonService>
        <method>##TITLE=Parameter List, ParaVision 6.0.1
##JCAMPDX=4.24
##DATATYPE=Parameter Values
##ORIGIN=Bruker BioSpin MRI GmbH
##OWNER=saif
$$ 2023-03-17 14:12:08.009 -0500  saif@CZC4170WSK
$$ /opt/PV6.0.1/data/saif/20230317_135844_Gianni_Genovese_1_316/4/method
$$ process /opt/PV6.0.1/prog/mod/acq_out
##$Method=&lt;Bruker:RARE&gt;
##$PVM_EchoTime=9.5
##$EffectiveTE=( 1 )
57
##$PVM_RareFactor=12
##$PVM_RepetitionTime=2286.935
##$PVM_NAverages=3
$$ @vis= Method PVM_EchoTime EffectiveTE PVM_RareFactor PVM_RepetitionTime
##$PVM_NRepetitions=1
##$PVM_NEchoImages=1
##$PVM_ScanTimeStr=( 16 )
&lt;0h1m49s772ms&gt;
##$PVM_ScanTime=109772.88
##$PVM_DeriveGains=Yes
$$ @vis= PVM_NAverages PVM_NRepetitions PVM_NEchoImages PVM_ScanTimeStr
##$ExcPulse1Enum=&lt;Calculated&gt;
##$ExcPulse1=(1.68, 2500, 90, Yes, 3, 4200, 0.236151639875348, 
0.200434548747244, 0, 50, 1.67448485566351, &lt;$ExcPulse1Shape&gt;)
##$ExcPulse1Ampl=(1.67448485566351, 9.1500952335577, -2.23881224057723)
##$RefPulse1Enum=&lt;Calculated&gt;
##$RefPulse1=(1.36, 2500, 180, Yes, 3, 3400, 0.160330341052975, 
0.14782164131072, 1, 0, 20.0344579830546, &lt;$RefPulse1Shape&gt;)
##$RefPulse1Ampl=(20.0344579830546, 31.6500063057297, -13.0177759742244)
$$ @vis= PVM_DeriveGains ExcPulse1Enum ExcPulse1 RefPulse1Enum RefPulse1
##$PVM_GradCalConst=28588
##$PVM_Nucleus1Enum=&lt;1H&gt;
##$PVM_Nucleus1=( 8 )
&lt;1H&gt;
##$PVM_RefPowMod1=AutoAdj
$$ @vis= RF_Pulses PVM_GradCalConst PVM_Nucleus1Enum PVM_Nucleus1
##$PVM_RefPowCh1=0.263561347315972
##$PVM_RefPowStat1=( 1024 )
&lt;Study: Adj by AdjRefG (protocol ADJ_REFG)&gt;
##$PVM_Nucleus2Enum=&lt;1H&gt;
##$PVM_Nucleus3Enum=&lt;1H&gt;
##$PVM_Nucleus4Enum=&lt;1H&gt;
##$PVM_Nucleus5Enum=&lt;1H&gt;
##$PVM_Nucleus6Enum=&lt;1H&gt;
##$PVM_Nucleus7Enum=&lt;1H&gt;
##$PVM_Nucleus8Enum=&lt;1H&gt;
##$PVM_FrqRef=( 8 )
300.318367683861 0 0 0 0 0 0 0
##$PVM_FrqWorkOffset=( 8 )
0 0 0 0 0 0 0 0
$$ @vis= PVM_RefPowMod1 PVM_RefPowCh1 PVM_RefPowStat1 PVM_FrqRef
##$PVM_FrqWork=( 8 )
300.318367683861 0 0 0 0 0 0 0
##$PVM_FrqRefPpm=( 8 )
4.7 0 0 0 0 0 0 0
##$PVM_FrqWorkOffsetPpm=( 8 )
0 0 0 0 0 0 0 0
##$PVM_FrqWorkPpm=( 8 )
4.7 0 0 0 0 0 0 0
$$ @vis= PVM_FrqWorkOffset PVM_FrqWork PVM_FrqRefPpm PVM_FrqWorkOffsetPpm
##$PVM_NucleiPpmWork=( 20 )
(&lt;1H&gt;, 4.7) (&lt;none&gt;, 0) (&lt;none&gt;, 0) (&lt;none&gt;, 0) (&lt;none&gt;, 0) (&lt;none&gt;, 0) 
(&lt;none&gt;, 0) (&lt;none&gt;, 0) (&lt;none&gt;, 0) (&lt;none&gt;, 0) (&lt;none&gt;, 0) (&lt;none&gt;, 0) 
(&lt;none&gt;, 0) (&lt;none&gt;, 0) (&lt;none&gt;, 0) (&lt;none&gt;, 0) (&lt;none&gt;, 0) (&lt;none&gt;, 0) 
(&lt;none&gt;, 0) (&lt;none&gt;, 0)
##$PVM_SpatDimEnum=&lt;2D&gt;
##$PVM_IsotropicFovRes=Isot_None
$$ @vis= PVM_FrqWorkPpm PVM_NucleiPpmWork Nuclei PVM_SpatDimEnum
##$PVM_Matrix=( 2 )
256 192
##$PVM_MinMatrix=( 2 )
32 32
##$PVM_MaxMatrix=( 2 )
2048 2048
##$PVM_DefMatrix=( 3 )
256 256 64
$$ @vis= PVM_IsotropicFovRes PVM_Matrix PVM_MinMatrix PVM_MaxMatrix
##$PVM_AntiAlias=( 2 )
1 1
##$PVM_MaxAntiAlias=( 2 )
2 8
##$PVM_EncSpectroscopy=No
##$PVM_EncUseMultiRec=No
$$ @vis= PVM_DefMatrix PVM_AntiAlias PVM_MaxAntiAlias PVM_EncSpectroscopy
##$PVM_EncActReceivers=( 1 )
On
##$PVM_EncZf=( 2 )
1 1
##$PVM_EncPft=( 2 )
1 1
##$PVM_EncPftOverscans=( 2 )
128 96
##$PVM_EncPpi=( 2 )
1 1
##$PVM_EncPpiRefLines=( 2 )
0 0
##$PVM_EncOrder=( 2 )
LINEAR_ENC LINEAR_ENC
$$ @vis= PVM_EncUseMultiRec PVM_EncZf PVM_EncPft PVM_EncPftOverscans
##$PVM_EncStart=( 2 )
0 -0.88
##$PVM_EncNReceivers=1
##$PVM_EncAvailReceivers=8
##$PVM_EncChanScaling=( 1 )
1
$$ @vis= PVM_EncOrder PVM_EncStart PVM_EncNReceivers PVM_EncAvailReceivers
##$PVM_EncMatrix=( 2 )
256 192
##$PVM_EncTotalAccel=1
##$PVM_EncSteps1=( 192 )
-87 -71 -55 -39 -23 -7 9 25 41 57 73 89 -86 -70 -54 -38 -22 -6 10 26 42 58 74 
90 -85 -69 -53 -37 -21 -5 11 27 43 59 75 91 -84 -68 -52 -36 -20 -4 12 28 44 
60 76 92 -83 -67 -51 -35 -19 -3 13 29 45 61 77 93 -82 -66 -50 -34 -18 -2 14 
30 46 62 78 94 -81 -65 -49 -33 -17 -1 15 31 47 63 79 95 -80 -64 -48 -32 -16 0 
16 32 48 64 80 -96 -79 -63 -47 -31 -15 1 17 33 49 65 81 -95 -78 -62 -46 -30 
-14 2 18 34 50 66 82 -94 -77 -61 -45 -29 -13 3 19 35 51 67 83 -93 -76 -60 -44 
-28 -12 4 20 36 52 68 84 -92 -75 -59 -43 -27 -11 5 21 37 53 69 85 -91 -74 -58 
-42 -26 -10 6 22 38 54 70 86 -90 -73 -57 -41 -25 -9 7 23 39 55 71 87 -89 -72 
-56 -40 -24 -8 8 24 40 56 72 88 -88
##$PVM_EncSteps2=( 1 )
0
##$PVM_EncCentralStep1=6
$$ @vis= PVM_EncChanScaling PVM_EncMatrix PVM_EncTotalAccel PVM_EncSteps1
##$PVM_EncValues1=( 192 )
-0.90625 -0.739583333333333 -0.572916666666667 -0.40625 -0.239583333333333 
-0.0729166666666667 0.09375 0.260416666666667 0.427083333333333 0.59375 
0.760416666666667 0.927083333333333 -0.895833333333333 -0.729166666666667 
-0.5625 -0.395833333333333 -0.229166666666667 -0.0625 0.104166666666667 
0.270833333333333 0.4375 0.604166666666667 0.770833333333333 0.9375 
-0.885416666666667 -0.71875 -0.552083333333333 -0.385416666666667 -0.21875 
-0.0520833333333333 0.114583333333333 0.28125 0.447916666666667 
0.614583333333333 0.78125 0.947916666666667 -0.875 -0.708333333333333 
-0.541666666666667 -0.375 -0.208333333333333 -0.0416666666666667 0.125 
0.291666666666667 0.458333333333333 0.625 0.791666666666667 0.958333333333333 
-0.864583333333333 -0.697916666666667 -0.53125 -0.364583333333333 
-0.197916666666667 -0.03125 0.135416666666667 0.302083333333333 0.46875 
0.635416666666667 0.802083333333333 0.96875 -0.854166666666667 -0.6875 
-0.520833333333333 -0.354166666666667 -0.1875 -0.0208333333333333 
0.145833333333333 0.3125 0.479166666666667 0.645833333333333 0.8125 
0.979166666666667 -0.84375 -0.677083333333333 -0.510416666666667 -0.34375 
-0.177083333333333 -0.0104166666666667 0.15625 0.322916666666667 
0.489583333333333 0.65625 0.822916666666667 0.989583333333333 
-0.833333333333333 -0.666666666666667 -0.5 -0.333333333333333 
-0.166666666666667 0 0.166666666666667 0.333333333333333 0.5 
0.666666666666667 0.833333333333333 -1 -0.822916666666667 -0.65625 
-0.489583333333333 -0.322916666666667 -0.15625 0.0104166666666667 
0.177083333333333 0.34375 0.510416666666667 0.677083333333333 0.84375 
-0.989583333333333 -0.8125 -0.645833333333333 -0.479166666666667 -0.3125 
-0.145833333333333 0.0208333333333333 0.1875 0.354166666666667 
0.520833333333333 0.6875 0.854166666666667 -0.979166666666667 
-0.802083333333333 -0.635416666666667 -0.46875 -0.302083333333333 
-0.135416666666667 0.03125 0.197916666666667 0.364583333333333 0.53125 
0.697916666666667 0.864583333333333 -0.96875 -0.791666666666667 -0.625 
-0.458333333333333 -0.291666666666667 -0.125 0.0416666666666667 
0.208333333333333 0.375 0.541666666666667 0.708333333333333 0.875 
-0.958333333333333 -0.78125 -0.614583333333333 -0.447916666666667 -0.28125 
-0.114583333333333 0.0520833333333333 0.21875 0.385416666666667 
0.552083333333333 0.71875 0.885416666666667 -0.947916666666667 
-0.770833333333333 -0.604166666666667 -0.4375 -0.270833333333333 
-0.104166666666667 0.0625 0.229166666666667 0.395833333333333 0.5625 
0.729166666666667 0.895833333333333 -0.9375 -0.760416666666667 -0.59375 
-0.427083333333333 -0.260416666666667 -0.09375 0.0729166666666667 
0.239583333333333 0.40625 0.572916666666667 0.739583333333333 0.90625 
-0.927083333333333 -0.75 -0.583333333333333 -0.416666666666667 -0.25 
-0.0833333333333333 0.0833333333333333 0.25 0.416666666666667 
0.583333333333333 0.75 0.916666666666667 -0.916666666666667
##$PVM_EffSWh=75000
$$ @vis= PVM_EncCentralStep1 PVM_EncValues1 Encoding_Output Encoding
##$EncGradDur=2.01333333333333
##$PVM_AcquisitionTime=3.41333333333333
##$ReadDephDur=2.88
##$PVM_MinEchoTime=5.93333333333333
$$ @vis= PVM_EffSWh EncGradDur PVM_AcquisitionTime ReadDephDur
##$RepetitionSpoiler=(Yes, 4, 1.15, 16.222475022458)
##$PVM_DigAutSet=Yes
##$PVM_DigQuad=Yes
##$PVM_DigFilter=&lt;Digital_Sharp&gt;
$$ @vis= PVM_MinEchoTime RepetitionSpoiler PVM_DigAutSet PVM_DigQuad
##$PVM_DigRes=21
##$PVM_DigDw=0.0133333333333333
##$PVM_DigSw=75000
##$PVM_DigNp=256
##$PVM_DigShift=68
##$PVM_DigShiftDbl=68
$$ @vis= PVM_DigFilter PVM_DigRes PVM_DigDw PVM_DigSw PVM_DigNp PVM_DigShift
##$PVM_DigGroupDel=0.906666666666667
##$PVM_DigDur=3.41333333333333
##$PVM_DigEndDelMin=-4.44089209850063e-16
##$PVM_DigEndDelOpt=0.1088
$$ @vis= PVM_DigShiftDbl PVM_DigGroupDel PVM_DigDur PVM_DigEndDelMin
##$EchoSpoilingAuto=Yes
##$EchoSpoilingSlice=1
##$EchoSpoilingSliceEff=1
$$ @vis= PVM_DigEndDelOpt DigitizerPars EchoSpoilingAuto EchoSpoilingSlice
##$EchoSpoilingRead=0.25
##$EchoSpoilingReadEff=0.25
$$ @vis= EchoSpoilingSliceEff EchoSpoilingRead EchoSpoilingReadEff
##$PVM_Isotropic=Isotropic_None
##$PVM_Fov=( 2 )
40 30
##$PVM_FovCm=( 2 )
4 3
##$PVM_SpatResol=( 2 )
0.15625 0.15625
##$PVM_SliceThick=0.75
##$PVM_ObjOrderScheme=Interlaced
$$ @vis= Sequence_Details PVM_Isotropic PVM_Fov PVM_SpatResol PVM_SliceThick
##$PVM_ObjOrderList=( 19 )
0 2 4 6 8 10 12 14 16 18 1 3 5 7 9 11 13 15 17
##$PVM_NSPacks=1
##$PVM_SPackArrNSlices=( 1 )
19
##$PVM_MajSliceOri=No
$$ @vis= PVM_ObjOrderScheme PVM_ObjOrderList PVM_NSPacks PVM_SPackArrNSlices
##$PVM_SPackArrSliceOrient=( 1 )
coronal
##$PVM_SPackArrReadOrient=( 1 )
H_F
##$PVM_SPackArrReadOffset=( 1 )
2.15446
$$ @vis= PVM_MajSliceOri PVM_SPackArrSliceOrient PVM_SPackArrReadOrient
##$PVM_SPackArrPhase1Offset=( 1 )
-1.18421
##$PVM_SPackArrPhase2Offset=( 1 )
0
##$PVM_SPackArrSliceOffset=( 1 )
-2.73657
$$ @vis= PVM_SPackArrReadOffset PVM_SPackArrPhase1Offset
##$PVM_SPackArrSliceGapMode=( 1 )
non_contiguous
##$PVM_SPackArrSliceGap=( 1 )
0.25
$$ @vis= PVM_SPackArrSliceOffset PVM_SPackArrSliceGapMode
##$PVM_SPackArrSliceDistance=( 1 )
1
##$PVM_SPackArrGradOrient=( 1, 3, 3 )
6.12323399573677e-17 7.49879891330929e-33 1 1 6.12323399573677e-17 
-6.12323399573677e-17 -6.12323399573677e-17 1 -3.74939945665464e-33
##$PVM_SliceGeo=( 1 )
(((6.12323399573677e-17 -7.49879891330929e-33 -1 1 -6.12323399573677e-17 
6.12323399573677e-17 -6.12323399573677e-17 -1 3.74939945665464e-33, -1.18421 
2.73657 -2.15446), 40 30 18.75, &lt;+R;read&gt; &lt;+P;phase&gt; &lt;+S;slice&gt;, 0), 19, 1, 
256, 0.75, 0, No)
##$PVM_SliceGeoObj=(&lt;BRUKER_SLICEPACKAGE&gt;, GeoCuboidPackId, Standard_GobjShape,
 &lt;PVM_SliceGeo&gt;, &lt;PVM_ObjOrderList&gt;, 0, &lt;R;read&gt; &lt;P;phase&gt; &lt;S;slice&gt;, Yes, 
4195848)
$$ @vis= PVM_SPackArrSliceGap PVM_SPackArrSliceDistance PVM_SliceGeo
##$PVM_EffPhase0Offset=( 19 )
2.15446 2.15446 2.15446 2.15446 2.15446 2.15446 2.15446 2.15446 2.15446 
2.15446 2.15446 2.15446 2.15446 2.15446 2.15446 2.15446 2.15446 2.15446 
2.15446
##$PVM_EffPhase1Offset=( 19 )
-1.18421 -1.18421 -1.18421 -1.18421 -1.18421 -1.18421 -1.18421 -1.18421 
-1.18421 -1.18421 -1.18421 -1.18421 -1.18421 -1.18421 -1.18421 -1.18421 
-1.18421 -1.18421 -1.18421
##$PVM_EffPhase2Offset=( 19 )
0 0 0 0 0 0 0 0 0 0 0 0 0 0 0 0 0 0 0
##$PVM_EffSliceOffset=( 19 )
-11.73657 -10.73657 -9.73657 -8.73657 -7.73657 -6.73657 -5.73657 -4.73657 
-3.73657 -2.73657 -1.73657 -0.73657 0.26343 1.26343 2.26343 3.26343 4.26343 
5.26343 6.26343
##$PVM_EffReadOffset=( 19 )
2.15446 2.15446 2.15446 2.15446 2.15446 2.15446 2.15446 2.15446 2.15446 
2.15446 2.15446 2.15446 2.15446 2.15446 2.15446 2.15446 2.15446 2.15446 
2.15446
##$PVM_Phase0Offset=( 19 )
2.15446 2.15446 2.15446 2.15446 2.15446 2.15446 2.15446 2.15446 2.15446 
2.15446 2.15446 2.15446 2.15446 2.15446 2.15446 2.15446 2.15446 2.15446 
2.15446
##$PVM_Phase1Offset=( 19 )
-1.18421 -1.18421 -1.18421 -1.18421 -1.18421 -1.18421 -1.18421 -1.18421 
-1.18421 -1.18421 -1.18421 -1.18421 -1.18421 -1.18421 -1.18421 -1.18421 
-1.18421 -1.18421 -1.18421
##$PVM_Phase2Offset=( 19 )
0 0 0 0 0 0 0 0 0 0 0 0 0 0 0 0 0 0 0
##$PVM_SliceOffset=( 19 )
-11.73657 -10.73657 -9.73657 -8.73657 -7.73657 -6.73657 -5.73657 -4.73657 
-3.73657 -2.73657 -1.73657 -0.73657 0.26343 1.26343 2.26343 3.26343 4.26343 
5.26343 6.26343
##$PVM_ReadOffset=( 19 )
2.15446 2.15446 2.15446 2.15446 2.15446 2.15446 2.15446 2.15446 2.15446 
2.15446 2.15446 2.15446 2.15446 2.15446 2.15446 2.15446 2.15446 2.15446 
2.15446
##$PVM_DummyScans=1
##$PVM_DummyScansDur=6860.805
$$ @vis= PVM_SliceGeoObj SliceOffsetPars ImageGeometry PVM_DummyScans
##$PVM_FreqDriftYN=No
##$PVM_TriggerModule=Off
##$PVM_TriggerMode=per_PhaseStep
##$PVM_TriggerDelay=1
##$PVM_TriggerDur=0.01
##$PVM_TriggerModuleTime=0
##$PVM_EvolutionOnOff=Off
$$ @vis= PVM_DummyScansDur DummyScans_Parameters PVM_TriggerModule
##$PVM_NEvolutionCycles=2
##$PVM_EvolutionCycles=1
##$PVM_EvolutionMode=Constant_Delay
##$PVM_EvolutionTime=( 2 )
1 0
##$PVM_EvolutionDelay=1
##$PVM_EvolutionModuleTime=0
##$PVM_SelIrOnOff=Off
##$PVM_BlBloodOnOff=Off
##$PVM_FatSupOnOff=Off
##$PVM_FatSupPulEnum=&lt;Calculated&gt;
##$PVM_FatSupPul=(3.99570408596052, 1051.12888983879, 90, Yes, 3, 4200, 
0.236151639875348, 0.200434548747244, 0, 50, 0.296014613774556, 
&lt;$PVM_FatSupPulShape&gt;)
##$PVM_FatSupPulAmpl=(0.296014613774556, 3.84717177790748, 5.28686847978277)
##$PVM_FatSupBandWidth=1051.12888983879
##$PVM_FatSupSpoil=(Yes, 3, 0.69, 20.2780937780725)
##$PVM_FatSupModuleTime=0
##$PVM_FatSupPerform=No
##$PVM_FatSupRampTime=0.11
##$PVM_FatSupAmpEnable=0.025
##$PVM_FatSupGradWait=0.01
##$PVM_FatSupFL=( 1 )
-1051.11911825919
##$PVM_FatSupRfLength=3995.70408596052
##$PVM_FatSupSpoilDur=0.46
##$PVM_FatSupSpoilAmp=20.2780937780725
##$PVM_MagTransOnOff=Off
$$ @vis= PVM_EvolutionOnOff PVM_SelIrOnOff PVM_BlBloodOnOff PVM_FatSupOnOff
##$PVM_MagTransPulse1Enum=&lt;gauss&gt;
##$PVM_MagTransPulse1=(1.82666666666667, 1500, 117.1, No, 3, 2740, 0.4181723, 
0.298723764675971, 0, 50, 0.764682866934707, &lt;gauss.exc&gt;)
##$PVM_MagTransPulse1Ampl=(0.764682866934707, 6.18337637110465, 
1.16518640266244)
##$PVM_MagTransPower=10.0017644460368
##$PVM_MagTransOffset=1500
##$PVM_MagTransInterDelay=0.01
##$PVM_MagTransPulsNumb=1
##$PVM_MagTransSpoil=(Yes, 5, 2, 11.6599039223917)
##$PVM_MagTransSpoiler=11.6599039223917
##$PVM_MagTransModuleTime=0
##$PVM_MagTransFL=( 1 )
1500
##$PVM_MtD0=1e-06
##$PVM_MtD1=1e-06
##$PVM_MtD2=1e-06
##$PVM_MtD3=1e-06
##$PVM_MtP0=10
##$PVM_MtLp0=0
##$PVM_FovSatOnOff=Off
##$PVM_FovSatPulEnum=&lt;sech&gt;
##$PVM_FovSatPul=(4.05, 5000, 90, No, 3, 20250, 0.1064278, 0.189614018306272, 
0, 50, 1.41860505452316, &lt;sech.exc&gt;)
##$PVM_FovSatPulAmpl=(1.41860505452316, 8.42201001698278, -1.51861502916719)
##$PVM_FovSatNSlices=1
##$PVM_FovSatThick=( 1 )
3.48
##$PVM_FovSatOffset=( 1 )
0
##$PVM_FovSatSpoil=(Yes, 10, 0.92, 10.9256970787028)
##$PVM_FovSatSpoilDur=0.69
##$PVM_FovSatSpoilAmp=10.9256970787028
##$PVM_FovSatModuleTime=0
##$PVM_FovSatGrad=( 1, 3 )
0 0 5.02582065620331
##$PVM_FovSatRampTime=0.11
##$PVM_FovSatAmpEnable=0.025
##$PVM_FovSatGradWait=0.01
##$PVM_FovSatSliceOri=( 1 )
axial
##$PVM_FovSatSliceOriMat=( 1, 9 )
1 0 0 0 -1 0 0 0 -1
##$PVM_FovSatSliceVec=( 1, 3 )
0 0 1
##$PVM_FovSatSlicePos=( 1, 2 )
0 0
##$PVM_FovSatFL=( 1 )
0
##$PVM_FovSatRfLength=4050
##$PVM_FovSatGeoObj=(&lt;&gt;, GeoCuboidPackId, Standard_GobjShape, &lt;&gt;, &lt;&gt;, 0, &lt;&gt; &lt;&gt; 
&lt;&gt;, No, 0)
##$PVM_FovSatGeoCub=( 1 )
(((1 0 0 0 -1 0 0 0 -1, 0 0 0), 58 58 3.48, &lt;+&gt; &lt;+&gt; &lt;+&gt;, 0), 1, 1, 1, 3.48, 0,
 No)
##$PVM_InFlowSatOnOff=Off
##$PVM_InFlowSatNSlices=1
##$PVM_InFlowSatThick=( 1 )
0.104939135301525
##$PVM_InFlowSatMinThick=0.104939135301525
##$PVM_InFlowSatSliceGap=0
##$PVM_FlowSatGeoObj=(&lt;&gt;, GeoCuboidPackId, Standard_GobjShape, &lt;&gt;, &lt;&gt;, 0, &lt;&gt; &lt;&gt;
 &lt;&gt;, No, 0)
##$PVM_FlowSatGeoCub=( 1 )
(((0 0 0 0 0 0 0 0 0, 0 0 0), 0 0 0.104939135301525, &lt;+&gt; &lt;+&gt; &lt;+&gt;, 0), 1, 1, 1,
 0.104939135301525, 0, No)
##$PVM_FlowSatPulEnum=&lt;Calculated&gt;
##$PVM_FlowSatPul=(1.4, 3000, 90, Yes, 3, 4200, 0.236151639875348, 
0.200434548747244, 0, 50, 2.41125819215545, &lt;$PVM_FlowSatPulShape&gt;)
##$PVM_FlowSatPulAmpl=(2.41125819215545, 10.9801142802692, -3.82243716152972)
##$PVM_InFlowSatSpoil=(Yes, 5, 3.33333333333333, 50)
##$PVM_InFlowSatPos=up
##$PVM_InFlowSatModuleTime=0
##$PVM_InFlowSatFL=( 19 )
-323304.56316 -266128.56316 -208952.56316 -151776.56316 -94600.56316 
-37424.56316 19751.43684 76927.43684 134103.43684 191279.43684 -294716.56316 
-237540.56316 -180364.56316 -123188.56316 -66012.56316 -8836.56316 
48339.43684 105515.43684 162691.43684
##$PVM_SfD0=0.00023
##$PVM_SfD1=2.5e-05
##$PVM_SfD2=0.00333333333333333
##$PVM_SfP0=1400
##$PVM_SfLp0=1
##$PVM_TaggingOnOff=Off
$$ @vis= PVM_MagTransOnOff PVM_FovSatOnOff PVM_InFlowSatOnOff
##$PVM_TaggingPulEnum=&lt;bp&gt;
##$PVM_TaggingPul=(0.2, 6400, 90, No, 3, 1280, 1, 1, 0, 50, 6.5890336828993, 
&lt;bp.exc&gt;)
##$PVM_TaggingPulAmpl=(6.5890336828993, 18.1508039531301, -8.18821727650725)
##$PVM_TaggingMode=SPAMM
##$PVM_TaggingDir=Tagging_grid
##$PVM_TaggingDistance=1
##$PVM_TaggingMinDistance=0.001
##$PVM_TaggingThick=0.2
##$PVM_TaggingOffset1=0
##$PVM_TaggingOffset2=0
##$PVM_TaggingAngle=0
##$PVM_TaggingDelay=0.01
##$PVM_TaggingModuleTime=0
##$PVM_TaggingInterPulseDelay=0.969594235343501
##$PVM_TaggingPulseNumber=5
##$PVM_TaggingPulseElement=0.04
##$PVM_TaggingGradientStrength=5
##$PVM_TaggingGridDelay=0.01
##$PVM_TaggingFL=( 2 )
0 0
##$PVM_TaggingD0=1e-05
##$PVM_TaggingD1=1e-05
##$PVM_TaggingD2=0.000699594235343501
##$PVM_TaggingD3=0.00046
##$PVM_TaggingD4=0.00023
##$PVM_TaggingD5=2.5e-05
##$PVM_TaggingP0=40
##$PVM_TaggingLp0=4
##$PVM_TaggingGradAmp1=5
##$PVM_TaggingGradAmp2=-0
##$PVM_TaggingGradAmp3=0
##$PVM_TaggingGradAmp4=5
##$PVM_TaggingSpoiler=(Yes, 1, 0.69, 32.444950044916)
##$PVM_MotionSupOnOff=Off
##$PVM_FlipBackOnOff=Off
##$PVM_MapShimReady=No
$$ @vis= PVM_TaggingOnOff PVM_MotionSupOnOff PVM_FlipBackOnOff Preparation
##$PVM_MapShimLocShim=No
##$PVM_MapShimStatus=( 128 )
&lt;Mapshim disabled: No map acquired&gt;
##$PVM_MapShimCalcStat=( 256 )
&lt;Not Calculated.&gt;
##$PVM_MapShimNSets=1
##$PVM_MapShimSets=( 1 )
(0, 0, 0, 0, 0, 0, 0, 0, 0, 0, 0, 0, 0, 0, 0, 0, 0, 0, 0, 0, 0, 0, 0, 0, 0, 0,
 0, 0, 0, 0, 0, 0, 0, 0, 0, 0, 0, 0, 0)
##$PVM_MapShimNVolumes=1
$$ @vis= PVM_MapShimReady PVM_MapShimStatus PVM_MapShimNSets PVM_MapShimSets
##$PVM_MapShimVolShape=Ellipsoid
##$PVM_ReqShimEnum=Current_Shim
##$PVM_MapShimUseShims=AllShims
##$PVM_MapShimVolDerive=No
##$PVM_MapShimVolMargin=( 3 )
0 0 0
##$PVM_GeoObj=( 1, 65 )
&lt;PVM_SliceGeoObj&gt;
##$PVM_ExportHandler=( 3 )
(&lt;BRUKER_PARIMPORT_SLICEGEO&gt;, &lt;&gt;, &lt;Slice Geometry&gt;) 
(&lt;BRUKER_PARIMPORT_SLICEORIENT&gt;, &lt;&gt;, &lt;Slice Orientation&gt;) 
(&lt;BRUKER_PARIMPORT_FOVSAT&gt;, &lt;&gt;, &lt;FOV Saturation&gt;)
$$ @vis= PVM_MapShimNVolumes PVM_ReqShimEnum MapShim MethodClass PVM_GeoObj
$$ @vis= PVM_ExportHandler StandardMethodGroup
##END=
$$ File finished by PARX at 2023-03-17 14:12:08.010 -0500
</method>
      </scanInstructionProtocolEntity>
      <processingInstructionEntities>
        <de.bruker.mri.entities.procprogram.RepositoryProcessingInstructionEntity>
          <modificationDate class="sql-timestamp">2023-03-17 19:15:40.791</modificationDate>
          <favorite>false</favorite>
          <creationDate class="sql-timestamp">2023-03-17 19:15:40.791</creationDate>
          <preDatasetServiceEntities/>
          <postDatasetServiceEntities>
            <de.bruker.mri.entities.dataset.DatasetServiceEntity>
              <modificationDate class="sql-timestamp">2023-03-17 19:15:40.791</modificationDate>
              <favorite>false</favorite>
              <creationDate class="sql-timestamp">2023-03-17 19:15:40.791</creationDate>
              <mutableKeyValuePairsImpl>
                <stringProperties/>
                <stringArrayProperties/>
                <byteProperties/>
                <byteArrayProperties/>
                <shortProperties/>
                <shortArrayProperties/>
                <intProperties/>
                <intArrayProperties/>
                <longProperties/>
                <longArrayProperties/>
                <floatProperties/>
                <floatArrayProperties/>
                <doubleProperties/>
                <doubleArrayProperties/>
                <booleanProperties/>
                <booleanArrayProperties/>
              </mutableKeyValuePairsImpl>
              <datasetServiceId>SlideShowPostImageSeriesService</datasetServiceId>
              <displayName>Load Into Slide Show</displayName>
              <postServicedEntity class="de.bruker.mri.entities.procprogram.RepositoryProcessingInstructionEntity" reference="../../.."/>
            </de.bruker.mri.entities.dataset.DatasetServiceEntity>
          </postDatasetServiceEntities>
          <displayName>Data Reconstruction</displayName>
          <processingStatus>SUCCEEDED</processingStatus>
          <openForEdit>false</openForEdit>
          <mutableKeyValuePairsImpl>
            <stringProperties>
              <entry>
                <string>KEY_RECO_FILE_CONTENT</string>
                <string>##TITLE=Parameter List, ParaVision 6.0.1
##JCAMPDX=4.24
##DATATYPE=Parameter Values
##ORIGIN=Bruker BioSpin MRI GmbH
##OWNER=saif
$$ 2023-03-17 14:12:07.979 -0500  saif@CZC4170WSK
$$ /opt/PV6.0.1/data/saif/20230317_135844_Gianni_Genovese_1_316/4/pdata/1/reco
$$ process /opt/PV6.0.1/prog/bin/parxserver
##$RECO_mode=USER_MODE
##$RecoAutoDerive=No
##$RecoDim=2
##$RecoObjectsPerRepetition=19
##$RecoObjectsPerSetupStep=228
$$ @vis= RECO_mode RecoAutoDerive RecoDim RecoObjectsPerRepetition
##$RecoNumRepetitions=1
##$RECO_inp_order=NO_REORDERING
##$RECO_inp_size=( 2 )
256 192
$$ @vis= RecoObjectsPerSetupStep RecoNumRepetitions RECO_inp_order
##$RECO_ft_size=( 2 )
256 192
##$RECO_fov=( 2 )
4 3
##$RECO_size=( 2 )
256 192
##$RECO_offset=( 2, 19 )
0 0 0 0 0 0 0 0 0 0 0 0 0 0 0 0 0 0 0 0 0 0 0 0 0 0 0 0 0 0 0 0 0 0 0 0 0 0
##$RECO_regrid_mode=NO_REGRID
##$RECO_regrid_offset=0
##$RECO_ramp_gap=0
##$RECO_ramp_time=0
##$RECO_ne_mode=NO_NAV_DATA
##$RECO_ne_dist=NeNoInterleave
##$RECO_ne_dens=NeCorrPerScan
##$RECO_ne_type=NAV_PHASE
##$RECO_bc_mode=( 2 )
NO_BC NO_BC
##$RECO_bc_start=( 2 )
192 144
##$RECO_bc_len=( 2 )
64 48
##$RECO_dc_offset=( 2 )
0 0
##$RECO_dc_divisor=1
##$RECO_bc_coroff=( 2 )
0 0
##$RECO_qopts=( 2 )
COMPLEX_CONJUGATE NO_QOPTS
##$RECO_wdw_mode=( 2 )
NO_WDW NO_WDW
$$ @vis= RECO_inp_size RECO_ft_size RECO_fov RECO_size RECO_ne_mode
##$RECO_lb=( 2 )
-0.5 -0.5
##$RECO_sw=( 2 )
75000 1
##$RECO_gb=( 2 )
0.5 0.5
##$RECO_sbs=( 2 )
1 1
##$RECO_tm1=( 2 )
0.25 0.25
##$RECO_tm2=( 2 )
0.75 0.75
##$RECO_ft_mode=( 2 )
COMPLEX_FT COMPLEX_FT
##$RECO_pc_mode=( 2 )
FIRST_ORDER_PC FIRST_ORDER_PC
##$RECO_pc_lin=( 2 )
(0, 180) (0, 180)
##$RECO_rotate=( 2, 19 )
0.5 0.5 0.5 0.5 0.5 0.5 0.5 0.5 0.5 0.5 0.5 0.5 0.5 0.5 0.5 0.5 0.5 0.5 0.5 
0.460526333333333 0.460526333333333 0.460526333333333 0.460526333333333 
0.460526333333333 0.460526333333333 0.460526333333333 0.460526333333333 
0.460526333333333 0.460526333333333 0.460526333333333 0.460526333333333 
0.460526333333333 0.460526333333333 0.460526333333333 0.460526333333333 
0.460526333333333 0.460526333333333 0.460526333333333
##$RECO_ppc_mode=NO_PPC
##$RECO_ref_image=0
##$RECO_nr_supports=0.4
##$RECO_sig_threshold=0.15
##$RECO_ppc_degree=1
##$RECO_ppc_coeffs=( 19, 2, 2 )
0 0 0 0 0 0 0 0 0 0 0 0 0 0 0 0 0 0 0 0 0 0 0 0 0 0 0 0 0 0 0 0 0 0 0 0 0 0 0 
0 0 0 0 0 0 0 0 0 0 0 0 0 0 0 0 0 0 0 0 0 0 0 0 0 0 0 0 0 0 0 0 0 0 0 0 0
##$RECO_dc_elim=Yes
##$RECO_transposition=( 19 )
1 1 1 1 1 1 1 1 1 1 1 1 1 1 1 1 1 1 1
$$ @vis= RECO_wdw_mode RECO_ft_mode RECO_pc_mode RECO_pc_lin RECO_rotate
##$RECO_image_type=MAGNITUDE_IMAGE
##$RECO_image_threshold=0.15
##$RECO_ir_scale=10
##$RECO_wordtype=_16BIT_SGN_INT
##$RECO_map_mode=ABSOLUTE_MAPPING
##$RECO_map_range=( 2 )
-2147483647 2147483647
##$RECO_map_percentile=( 2 )
1 99.99
##$RECO_map_error=0.0025
##$RECO_globex=( 19 )
0 0 0 0 0 0 0 0 0 0 0 0 0 0 0 0 0 0 0
##$RECO_minima=( 19 )
3.142497518276 7.78399242471635 3.53096786039186 1.72015644610312 
3.16176412739197 2.02157530464766 8.04355302468544 4.25350397322949 
12.0597117738374 4.0930776519782 8.23552905933809 6.98503872235583 
2.26248561172383 11.0244128539153 2.62799655631953 6.25348990727916 
4.50042139047391 1.31436435530933 4.77841688256098
##$RECO_maxima=( 19 )
16377.2368632692 16031.3382780052 16865.7061417713 26372.7121715307 
29437.6338133772 30448.921577725 32766.5 30824.3370809547 29983.4778408677 
31473.0917547313 31449.8426888023 30009.6689058082 29437.2869856884 
25778.3337532327 22486.0773442827 22245.7429947169 18942.1920291955 
13245.1683542521 28886.3051276313
##$RECO_map_min=( 19 )
-52.9413126940074 -52.9413126940074 -52.9413126940074 -52.9413126940074 
-52.9413126940074 -52.9413126940074 -52.9413126940074 -52.9413126940074 
-52.9413126940074 -52.9413126940074 -52.9413126940074 -52.9413126940074 
-52.9413126940074 -52.9413126940074 -52.9413126940074 -52.9413126940074 
-52.9413126940074 -52.9413126940074 -52.9413126940074
##$RECO_map_max=( 19 )
52.9413126940074 52.9413126940074 52.9413126940074 52.9413126940074 
52.9413126940074 52.9413126940074 52.9413126940074 52.9413126940074 
52.9413126940074 52.9413126940074 52.9413126940074 52.9413126940074 
52.9413126940074 52.9413126940074 52.9413126940074 52.9413126940074 
52.9413126940074 52.9413126940074 52.9413126940074
##$RECO_map_offset=( 19 )
0 0 0 0 0 0 0 0 0 0 0 0 0 0 0 0 0 0 0
##$RECO_map_slope=( 19 )
618.921185226088 618.921185226088 618.921185226088 618.921185226088 
618.921185226088 618.921185226088 618.921185226088 618.921185226088 
618.921185226088 618.921185226088 618.921185226088 618.921185226088 
618.921185226088 618.921185226088 618.921185226088 618.921185226088 
618.921185226088 618.921185226088 618.921185226088
##$RECO_byte_order=littleEndian
$$ @vis= RECO_transposition RECO_image_type RECO_wordtype RECO_map_mode
##$RECO_time=&lt;2023-03-17T14:12:07,977-0500&gt;
##$RECO_abs_time=(1679080327, 977, -300)
##$RECO_base_image_uid=( 65 )
&lt;2.16.756.5.5.100.8323328.6383.1679080327.1&gt;
##$RecoUserUpdate=Yes
##$RecoReverseSegment=0
##$RecoB0DemodOff=0
##$RecoB0DemodDelay=0
##$RecoFTOrder=( 2 )
0 1
##$RecoHalfFT=( 2 )
No No
$$ @vis= RECO_byte_order RecoUserUpdate RecoB0DemodOff RecoWindow RecoFTOrder
##$RecoHalfFTPos=( 2 )
128 96
##$RecoCorrPhase=RecoCorrPhaseOff
##$RecoCorrPhaseRef=-1
##$RECO_map_user_slope=1
##$RECO_map_user_offset=0
##$RecoNumInputChan=1
$$ @vis= RecoHalfFT RecoHalfFTPos RecoCorrPhase RecoCorrPhaseRef RecoMap
##$RecoScaleChan=( 1 )
1
##$RecoPhaseChan=( 1 )
0
##$RecoCombineMode=SumOfSquares
##$RecoSortDim=2
$$ @vis= RecoNumInputChan RecoScaleChan RecoPhaseChan RecoCombineMode
##$RecoSortSize=( 2 )
192 19
##$RecoSortRange=( 2 )
192 19
##$RecoSortSegment=( 2 )
12 0
##$RecoSortMaps=( 211 )
9 25 41 57 73 89 105 121 137 153 169 185 10 26 42 58 74 90 106 122 138 154 
170 186 11 27 43 59 75 91 107 123 139 155 171 187 12 28 44 60 76 92 108 124 
140 156 172 188 13 29 45 61 77 93 109 125 141 157 173 189 14 30 46 62 78 94 
110 126 142 158 174 190 15 31 47 63 79 95 111 127 143 159 175 191 16 32 48 64 
80 96 112 128 144 160 176 0 17 33 49 65 81 97 113 129 145 161 177 1 18 34 50 
66 82 98 114 130 146 162 178 2 19 35 51 67 83 99 115 131 147 163 179 3 20 36 
52 68 84 100 116 132 148 164 180 4 21 37 53 69 85 101 117 133 149 165 181 5 
22 38 54 70 86 102 118 134 150 166 182 6 23 39 55 71 87 103 119 135 151 167 
183 7 24 40 56 72 88 104 120 136 152 168 184 8 0 2 4 6 8 10 12 14 16 18 1 3 5 
7 9 11 13 15 17
$$ @vis= RecoSortDim RecoSortSize RecoSortRange RecoSortSegment RecoSortMaps
##$RecoGrappaAccelFactor=1
##$RecoGrappaKernelRead=0
##$RecoGrappaKernelPhase=0
##$RecoGrappaNumRefRead=0
##$RecoGrappaNumRefPhase=0
##$RecoGrappaIncludeRefLines=Yes
##$RecoGrappaReadCenter=0
##$RecoGrappaPhaseCenter=0
##$RecoGrappaTruncThresh=-1
##$RecoRegridN=Off
$$ @vis= RecoSortGroup RecoGrappaAccelFactor RecoGrappaGroup RecoRegridN
##$RecoStageNrPasses=4
##$RecoStagePasses=( 4 )
(&lt;FIRSTPASS&gt;, 0) (&lt;FTPASS1&gt;, 1) (&lt;PREPPASS&gt;, 2) (&lt;MAPPASS&gt;, 3)
##$RecoStageNrNodes=24
##$RecoStageNodes=( 24 )
(&lt;input&gt;, 0, &lt;RecoFileSource 
Q{numChan=1;byteOrder=\&lt;BYTORDA\&gt;;contData=false;initFromACQP=true;}&gt;) 
(&lt;input&gt;, 0, &lt;RecoQueueSink S{initQueue=true;initOnce=true;}&gt;) (&lt;compute&gt;, 0, 
&lt;RecoQueueSource Q0{initFromACQP=true;initOnce=true;}&gt;) (&lt;compute&gt;, 0, 
&lt;RecoBufferSink S0{procDim=1;frameDim=2;bufferId=&quot;FIRSTPASS0&quot;;memId=&quot;out0&quot;}&gt;) 
(&lt;compute&gt;, 0, &lt;RecoCastFilter CAST0{dataRep=FLOAT; wordSize=8}&gt;) (&lt;compute&gt;, 
0, &lt;RecoFTShiftFilter FTS0{frameDim=2; winDirection=0; 
shift=\&lt;RECO_rotate[0]\&gt;; exponent=1}&gt;) (&lt;compute&gt;, 0, &lt;RecoFTFilter 
FT0{direction=0; exponent=1}&gt;) (&lt;compute&gt;, 0, &lt;RecoSortFilter 
REORD0{sortDim=\&lt;RecoSortDim\&gt;; sortSize=\&lt;RecoSortSize\&gt;; 
sortRange=\&lt;RecoSortRange\&gt;; sortSegment=\&lt;RecoSortSegment\&gt;; 
sortMaps=\&lt;RecoSortMaps\&gt;; frameDim = 2}&gt;) (&lt;compute&gt;, 1, &lt;RecoBufferSource 
Q0{procDim=1;frameDim=2;bufferId=&quot;FIRSTPASS0&quot;;memId=&quot;out0&quot;}&gt;) (&lt;compute&gt;, 1, 
&lt;RecoBufferSink S0{procDim=1;frameDim=2;bufferId=&quot;FTPASS10&quot;;memId=&quot;in0&quot;}&gt;) 
(&lt;compute&gt;, 1, &lt;RecoFTShiftFilter FTS0{frameDim=2; winDirection=1; 
shift=\&lt;RECO_rotate[1]\&gt;; exponent=1}&gt;) (&lt;compute&gt;, 1, &lt;RecoFTFilter 
FT0{direction=1;exponent=1;}&gt;) (&lt;compute&gt;, 2, &lt;RecoBufferSource 
Q0{procDim=2;frameDim=2;bufferId=&quot;FTPASS10&quot;;memId=&quot;in0&quot;}&gt;) (&lt;compute&gt;, 2, 
&lt;RecoBufferSink S0{procDim=2;frameDim=2;bufferId=&quot;PREPPASS0&quot;;memId=&quot;out0&quot;}&gt;) 
(&lt;compute&gt;, 2, &lt;RecoMagnitudeFilter G0&gt;) (&lt;compute&gt;, 2, &lt;RecoTransposeFilter 
TP0{transpose=\&lt;RECO_transposition\&gt;;}&gt;) (&lt;compute&gt;, 2, &lt;RecoMinMaxFilter 
M0{map_min=\&lt;RECO_map_min\&gt;;map_max=\&lt;RECO_map_max\&gt;;}&gt;) (&lt;compute&gt;, 3, 
&lt;RecoBufferSource Q0{procDim=2;frameDim=2;bufferId=&quot;PREPPASS0&quot;;memId=&quot;out0&quot;}&gt;)
 (&lt;compute&gt;, 3, &lt;RecoQueueSink S0&gt;) (&lt;compute&gt;, 3, &lt;RecoMapFilter 
MAP0{symmetricMode=true;minima=\&lt;RECO_minima\&gt;;maxima=\&lt;RECO_maxima\&gt;;slope=\&lt;RECO_map_slope\&gt;;offset=\&lt;RECO_map_offset\&gt;;map_min=\&lt;RECO_map_min\&gt;;map_max=\&lt;RECO_map_max\&gt;;rangeMin=-32766.500000;rangeMax=32766.500000;perObjectMode=false;cutoffMode=true;}&gt;) (&lt;compute&gt;, 3, &lt;RecoCastFilter CAST0{dataRep=SIGNED;wordSize=2}&gt;) (&lt;output&gt;, 3, &lt;RecoQueueSource Q{procDim=2;initFromRECO=true;initOnce=true;}&gt;) (&lt;output&gt;, 3, &lt;RecoImageDisplayFilter DISP{showAll=true;}&gt;) (&lt;output&gt;, 3, &lt;RecoFileSink S{writePars=true;shuffle=false;filename=&quot;2dseq&quot;;numChans=1;}&gt;)
$$ @vis= RecoRegridNGroup RecoStageNrPasses RecoStagePasses RecoStageNrNodes
##$RecoStageNrEdges=18
##$RecoStageEdges=( 18 )
(&lt;input&gt;, 0, &lt;Q-\&gt;S&gt;) (&lt;compute&gt;, 0, &lt;Q0-\&gt;CAST0&gt;) (&lt;compute&gt;, 0, 
&lt;CAST0-\&gt;FTS0&gt;) (&lt;compute&gt;, 0, &lt;FTS0-\&gt;FT0&gt;) (&lt;compute&gt;, 0, &lt;FT0-\&gt;REORD0&gt;) 
(&lt;compute&gt;, 0, &lt;REORD0-\&gt;S0&gt;) (&lt;compute&gt;, 1, &lt;Q0-\&gt;FTS0&gt;) (&lt;compute&gt;, 1, 
&lt;FTS0-\&gt;FT0&gt;) (&lt;compute&gt;, 1, &lt;FT0-\&gt;S0&gt;) (&lt;compute&gt;, 2, &lt;Q0-\&gt;G0&gt;) (&lt;compute&gt;,
 2, &lt;G0-\&gt;TP0&gt;) (&lt;compute&gt;, 2, &lt;TP0-\&gt;M0&gt;) (&lt;compute&gt;, 2, &lt;M0-\&gt;S0&gt;) 
(&lt;compute&gt;, 3, &lt;Q0-\&gt;MAP0&gt;) (&lt;compute&gt;, 3, &lt;MAP0-\&gt;CAST0&gt;) (&lt;compute&gt;, 3, 
&lt;CAST0-\&gt;S0&gt;) (&lt;output&gt;, 3, &lt;Q-\&gt;DISP&gt;) (&lt;output&gt;, 3, &lt;DISP-\&gt;S&gt;)
$$ @vis= RecoStageNodes RecoStageNrEdges RecoStageEdges RecoStageGroup
##$GS_reco_display=Yes
##$GO_reco_display=Yes
##$GO_reco_each_nr=No
##$GO_max_reco_mem=0
$$ @vis= RecoModeUser GS_reco_display RECO_GS GO_reco_display GO_reco_each_nr
##$RecoPrototype=No
$$ @vis= GO_max_reco_mem RECO_GO RecoPrototype RECO
##END=
$$ File finished by PARX at 2023-03-17 14:12:07.979 -0500
</string>
              </entry>
            </stringProperties>
            <stringArrayProperties/>
            <byteProperties/>
            <byteArrayProperties/>
            <shortProperties/>
            <shortArrayProperties/>
            <intProperties/>
            <intArrayProperties/>
            <longProperties/>
            <longArrayProperties/>
            <floatProperties/>
            <floatArrayProperties/>
            <doubleProperties/>
            <doubleArrayProperties/>
            <booleanProperties/>
            <booleanArrayProperties/>
          </mutableKeyValuePairsImpl>
          <processingServiceId>RecoProcessingServiceFactory</processingServiceId>
          <srcImageSeriesEntities/>
          <srcImageSeriesAddresses/>
          <dstImageSeriesAddress>
            <instructionIndex>0</instructionIndex>
            <imageSeriesIndex>1</imageSeriesIndex>
          </dstImageSeriesAddress>
          <scanInstructionEntity reference="../../.."/>
          <examinationLocal>true</examinationLocal>
          <studyLocal>true</studyLocal>
        </de.bruker.mri.entities.procprogram.RepositoryProcessingInstructionEntity>
      </processingInstructionEntities>
      <scanMode>All_SETUP</scanMode>
      <prototypeMode>false</prototypeMode>
      <performProcessings>true</performProcessings>
      <adjPercentCompleted>100.0</adjPercentCompleted>
      <scanPercentCompleted>100.0</scanPercentCompleted>
      <recoPercentCompleted>100.0</recoPercentCompleted>
    </de.bruker.mri.entities.scanprogram.ScanInstructionEntity>
    <de.bruker.mri.entities.scanprogram.ScanInstructionEntity>
      <modificationDate>2023-03-17 19:15:41.731 UTC</modificationDate>
      <favorite>false</favorite>
      <creationDate class="sql-timestamp">2023-03-17 19:03:46.819</creationDate>
      <preDatasetServiceEntities/>
      <postDatasetServiceEntities/>
      <displayName>A04_RARE_T2_Ax (E3)</displayName>
      <index>2</index>
      <duration>121977</duration>
      <status>SUCCEEDED</status>
      <userInputNeeded>true</userInputNeeded>
      <userInputApplied>true</userInputApplied>
      <userStartNeeded>true</userStartNeeded>
      <scanProgramEntity class="de.bruker.mri.entities.scanprogram.StudyScanProgramEntity" reference="../../.."/>
      <copyToReferenceEntities class="list"/>
      <expno>3</expno>
      <scanInstructionProtocolEntity class="de.bruker.mri.entities.scanprogram.ScanInstructionRepositoryProtocolEntity">
        <modificationDate>2023-03-17 19:15:41.731 UTC</modificationDate>
        <favorite>false</favorite>
        <creationDate>2023-03-17 19:15:41.731 UTC</creationDate>
        <displayName>A04_RARE_T2_Ax</displayName>
        <description>Triggered Acquisition
Check that respiration is below 30 bpm</description>
        <specimen>undefined</specimen>
        <region>undefined</region>
        <application>undefined</application>
        <forAllFrequencies>false</forAllFrequencies>
        <forAllGradientSystems>false</forAllGradientSystems>
        <scanInstructionEntity reference="../.."/>
        <deleteProtection>false</deleteProtection>
        <service>false</service>
        <nonService>true</nonService>
        <method>##TITLE=Parameter List, ParaVision 6.0.1
##JCAMPDX=4.24
##DATATYPE=Parameter Values
##ORIGIN=Bruker BioSpin MRI GmbH
##OWNER=saif
$$ 2023-03-17 14:15:27.818 -0500  saif@CZC4170WSK
$$ /opt/PV6.0.1/data/saif/20230317_135844_Gianni_Genovese_1_316/3/method
$$ process /opt/PV6.0.1/prog/mod/acq_out
##$Method=&lt;Bruker:RARE&gt;
##$PVM_EchoTime=6.5
##$EffectiveTE=( 1 )
39
##$PVM_RareFactor=12
##$PVM_RepetitionTime=1905.895
##$PVM_NAverages=4
$$ @vis= Method PVM_EchoTime EffectiveTE PVM_RareFactor PVM_RepetitionTime
##$PVM_NRepetitions=1
##$PVM_NEchoImages=1
##$PVM_ScanTimeStr=( 16 )
&lt;0h2m1s977ms&gt;
##$PVM_ScanTime=121977.28
##$PVM_DeriveGains=Yes
$$ @vis= PVM_NAverages PVM_NRepetitions PVM_NEchoImages PVM_ScanTimeStr
##$ExcPulse1Enum=&lt;Calculated&gt;
##$ExcPulse1=(1.68, 2500, 90, Yes, 3, 4200, 0.236151639875348, 
0.200434548747244, 0, 50, 1.67448485566351, &lt;$ExcPulse1Shape&gt;)
##$ExcPulse1Ampl=(1.67448485566351, 9.1500952335577, -2.23881224057723)
##$RefPulse1Enum=&lt;Calculated&gt;
##$RefPulse1=(1.36, 2500, 180, Yes, 3, 3400, 0.160330341052975, 
0.14782164131072, 1, 0, 20.0344579830546, &lt;$RefPulse1Shape&gt;)
##$RefPulse1Ampl=(20.0344579830546, 31.6500063057297, -13.0177759742244)
$$ @vis= PVM_DeriveGains ExcPulse1Enum ExcPulse1 RefPulse1Enum RefPulse1
##$PVM_GradCalConst=28588
##$PVM_Nucleus1Enum=&lt;1H&gt;
##$PVM_Nucleus1=( 8 )
&lt;1H&gt;
##$PVM_RefPowMod1=AutoAdj
$$ @vis= RF_Pulses PVM_GradCalConst PVM_Nucleus1Enum PVM_Nucleus1
##$PVM_RefPowCh1=0.263561347315972
##$PVM_RefPowStat1=( 1024 )
&lt;Study: Adj by AdjRefG (protocol ADJ_REFG)&gt;
##$PVM_Nucleus2Enum=&lt;1H&gt;
##$PVM_Nucleus3Enum=&lt;1H&gt;
##$PVM_Nucleus4Enum=&lt;1H&gt;
##$PVM_Nucleus5Enum=&lt;1H&gt;
##$PVM_Nucleus6Enum=&lt;1H&gt;
##$PVM_Nucleus7Enum=&lt;1H&gt;
##$PVM_Nucleus8Enum=&lt;1H&gt;
##$PVM_FrqRef=( 8 )
300.318367683861 0 0 0 0 0 0 0
##$PVM_FrqWorkOffset=( 8 )
0 0 0 0 0 0 0 0
$$ @vis= PVM_RefPowMod1 PVM_RefPowCh1 PVM_RefPowStat1 PVM_FrqRef
##$PVM_FrqWork=( 8 )
300.318367683861 0 0 0 0 0 0 0
##$PVM_FrqRefPpm=( 8 )
4.7 0 0 0 0 0 0 0
##$PVM_FrqWorkOffsetPpm=( 8 )
0 0 0 0 0 0 0 0
##$PVM_FrqWorkPpm=( 8 )
4.7 0 0 0 0 0 0 0
$$ @vis= PVM_FrqWorkOffset PVM_FrqWork PVM_FrqRefPpm PVM_FrqWorkOffsetPpm
##$PVM_NucleiPpmWork=( 20 )
(&lt;1H&gt;, 4.7) (&lt;none&gt;, 0) (&lt;none&gt;, 0) (&lt;none&gt;, 0) (&lt;none&gt;, 0) (&lt;none&gt;, 0) 
(&lt;none&gt;, 0) (&lt;none&gt;, 0) (&lt;none&gt;, 0) (&lt;none&gt;, 0) (&lt;none&gt;, 0) (&lt;none&gt;, 0) 
(&lt;none&gt;, 0) (&lt;none&gt;, 0) (&lt;none&gt;, 0) (&lt;none&gt;, 0) (&lt;none&gt;, 0) (&lt;none&gt;, 0) 
(&lt;none&gt;, 0) (&lt;none&gt;, 0)
##$PVM_SpatDimEnum=&lt;2D&gt;
##$PVM_IsotropicFovRes=Isot_None
$$ @vis= PVM_FrqWorkPpm PVM_NucleiPpmWork Nuclei PVM_SpatDimEnum
##$PVM_Matrix=( 2 )
256 192
##$PVM_MinMatrix=( 2 )
32 32
##$PVM_MaxMatrix=( 2 )
2048 2048
##$PVM_DefMatrix=( 3 )
256 256 64
$$ @vis= PVM_IsotropicFovRes PVM_Matrix PVM_MinMatrix PVM_MaxMatrix
##$PVM_AntiAlias=( 2 )
1 1
##$PVM_MaxAntiAlias=( 2 )
2 8
##$PVM_EncSpectroscopy=No
##$PVM_EncUseMultiRec=No
$$ @vis= PVM_DefMatrix PVM_AntiAlias PVM_MaxAntiAlias PVM_EncSpectroscopy
##$PVM_EncActReceivers=( 1 )
On
##$PVM_EncZf=( 2 )
1 1
##$PVM_EncPft=( 2 )
1 1
##$PVM_EncPftOverscans=( 2 )
128 96
##$PVM_EncPpi=( 2 )
1 1
##$PVM_EncPpiRefLines=( 2 )
0 0
##$PVM_EncOrder=( 2 )
LINEAR_ENC LINEAR_ENC
$$ @vis= PVM_EncUseMultiRec PVM_EncZf PVM_EncPft PVM_EncPftOverscans
##$PVM_EncStart=( 2 )
0 -0.88
##$PVM_EncNReceivers=1
##$PVM_EncAvailReceivers=8
##$PVM_EncChanScaling=( 1 )
1
$$ @vis= PVM_EncOrder PVM_EncStart PVM_EncNReceivers PVM_EncAvailReceivers
##$PVM_EncMatrix=( 2 )
256 192
##$PVM_EncTotalAccel=1
##$PVM_EncSteps1=( 192 )
-87 -71 -55 -39 -23 -7 9 25 41 57 73 89 -86 -70 -54 -38 -22 -6 10 26 42 58 74 
90 -85 -69 -53 -37 -21 -5 11 27 43 59 75 91 -84 -68 -52 -36 -20 -4 12 28 44 
60 76 92 -83 -67 -51 -35 -19 -3 13 29 45 61 77 93 -82 -66 -50 -34 -18 -2 14 
30 46 62 78 94 -81 -65 -49 -33 -17 -1 15 31 47 63 79 95 -80 -64 -48 -32 -16 0 
16 32 48 64 80 -96 -79 -63 -47 -31 -15 1 17 33 49 65 81 -95 -78 -62 -46 -30 
-14 2 18 34 50 66 82 -94 -77 -61 -45 -29 -13 3 19 35 51 67 83 -93 -76 -60 -44 
-28 -12 4 20 36 52 68 84 -92 -75 -59 -43 -27 -11 5 21 37 53 69 85 -91 -74 -58 
-42 -26 -10 6 22 38 54 70 86 -90 -73 -57 -41 -25 -9 7 23 39 55 71 87 -89 -72 
-56 -40 -24 -8 8 24 40 56 72 88 -88
##$PVM_EncSteps2=( 1 )
0
##$PVM_EncCentralStep1=6
$$ @vis= PVM_EncChanScaling PVM_EncMatrix PVM_EncTotalAccel PVM_EncSteps1
##$PVM_EncValues1=( 192 )
-0.90625 -0.739583333333333 -0.572916666666667 -0.40625 -0.239583333333333 
-0.0729166666666667 0.09375 0.260416666666667 0.427083333333333 0.59375 
0.760416666666667 0.927083333333333 -0.895833333333333 -0.729166666666667 
-0.5625 -0.395833333333333 -0.229166666666667 -0.0625 0.104166666666667 
0.270833333333333 0.4375 0.604166666666667 0.770833333333333 0.9375 
-0.885416666666667 -0.71875 -0.552083333333333 -0.385416666666667 -0.21875 
-0.0520833333333333 0.114583333333333 0.28125 0.447916666666667 
0.614583333333333 0.78125 0.947916666666667 -0.875 -0.708333333333333 
-0.541666666666667 -0.375 -0.208333333333333 -0.0416666666666667 0.125 
0.291666666666667 0.458333333333333 0.625 0.791666666666667 0.958333333333333 
-0.864583333333333 -0.697916666666667 -0.53125 -0.364583333333333 
-0.197916666666667 -0.03125 0.135416666666667 0.302083333333333 0.46875 
0.635416666666667 0.802083333333333 0.96875 -0.854166666666667 -0.6875 
-0.520833333333333 -0.354166666666667 -0.1875 -0.0208333333333333 
0.145833333333333 0.3125 0.479166666666667 0.645833333333333 0.8125 
0.979166666666667 -0.84375 -0.677083333333333 -0.510416666666667 -0.34375 
-0.177083333333333 -0.0104166666666667 0.15625 0.322916666666667 
0.489583333333333 0.65625 0.822916666666667 0.989583333333333 
-0.833333333333333 -0.666666666666667 -0.5 -0.333333333333333 
-0.166666666666667 0 0.166666666666667 0.333333333333333 0.5 
0.666666666666667 0.833333333333333 -1 -0.822916666666667 -0.65625 
-0.489583333333333 -0.322916666666667 -0.15625 0.0104166666666667 
0.177083333333333 0.34375 0.510416666666667 0.677083333333333 0.84375 
-0.989583333333333 -0.8125 -0.645833333333333 -0.479166666666667 -0.3125 
-0.145833333333333 0.0208333333333333 0.1875 0.354166666666667 
0.520833333333333 0.6875 0.854166666666667 -0.979166666666667 
-0.802083333333333 -0.635416666666667 -0.46875 -0.302083333333333 
-0.135416666666667 0.03125 0.197916666666667 0.364583333333333 0.53125 
0.697916666666667 0.864583333333333 -0.96875 -0.791666666666667 -0.625 
-0.458333333333333 -0.291666666666667 -0.125 0.0416666666666667 
0.208333333333333 0.375 0.541666666666667 0.708333333333333 0.875 
-0.958333333333333 -0.78125 -0.614583333333333 -0.447916666666667 -0.28125 
-0.114583333333333 0.0520833333333333 0.21875 0.385416666666667 
0.552083333333333 0.71875 0.885416666666667 -0.947916666666667 
-0.770833333333333 -0.604166666666667 -0.4375 -0.270833333333333 
-0.104166666666667 0.0625 0.229166666666667 0.395833333333333 0.5625 
0.729166666666667 0.895833333333333 -0.9375 -0.760416666666667 -0.59375 
-0.427083333333333 -0.260416666666667 -0.09375 0.0729166666666667 
0.239583333333333 0.40625 0.572916666666667 0.739583333333333 0.90625 
-0.927083333333333 -0.75 -0.583333333333333 -0.416666666666667 -0.25 
-0.0833333333333333 0.0833333333333333 0.25 0.416666666666667 
0.583333333333333 0.75 0.916666666666667 -0.916666666666667
##$PVM_EffSWh=100000
$$ @vis= PVM_EncCentralStep1 PVM_EncValues1 Encoding_Output Encoding
##$EncGradDur=0.94
##$PVM_AcquisitionTime=2.56
##$ReadDephDur=1.38
##$PVM_MinEchoTime=5.08
$$ @vis= PVM_EffSWh EncGradDur PVM_AcquisitionTime ReadDephDur
##$RepetitionSpoiler=(Yes, 4, 1.15, 16.222475022458)
##$PVM_DigAutSet=Yes
##$PVM_DigQuad=Yes
##$PVM_DigFilter=&lt;Digital_Sharp&gt;
$$ @vis= PVM_MinEchoTime RepetitionSpoiler PVM_DigAutSet PVM_DigQuad
##$PVM_DigRes=20
##$PVM_DigDw=0.01
##$PVM_DigSw=100000
##$PVM_DigNp=256
##$PVM_DigShift=68
##$PVM_DigShiftDbl=68
$$ @vis= PVM_DigFilter PVM_DigRes PVM_DigDw PVM_DigSw PVM_DigNp PVM_DigShift
##$PVM_DigGroupDel=0.68
##$PVM_DigDur=2.56
##$PVM_DigEndDelMin=0
##$PVM_DigEndDelOpt=0.1088
$$ @vis= PVM_DigShiftDbl PVM_DigGroupDel PVM_DigDur PVM_DigEndDelMin
##$EchoSpoilingAuto=Yes
##$EchoSpoilingSlice=1
##$EchoSpoilingSliceEff=1
$$ @vis= PVM_DigEndDelOpt DigitizerPars EchoSpoilingAuto EchoSpoilingSlice
##$EchoSpoilingRead=0.25
##$EchoSpoilingReadEff=0.25
$$ @vis= EchoSpoilingSliceEff EchoSpoilingRead EchoSpoilingReadEff
##$PVM_Isotropic=Isotropic_None
##$PVM_Fov=( 2 )
40 30
##$PVM_FovCm=( 2 )
4 3
##$PVM_SpatResol=( 2 )
0.15625 0.15625
##$PVM_SliceThick=0.75
##$PVM_ObjOrderScheme=Interlaced
$$ @vis= Sequence_Details PVM_Isotropic PVM_Fov PVM_SpatResol PVM_SliceThick
##$PVM_ObjOrderList=( 23 )
0 2 4 6 8 10 12 14 16 18 20 22 1 3 5 7 9 11 13 15 17 19 21
##$PVM_NSPacks=1
##$PVM_SPackArrNSlices=( 1 )
23
##$PVM_MajSliceOri=No
$$ @vis= PVM_ObjOrderScheme PVM_ObjOrderList PVM_NSPacks PVM_SPackArrNSlices
##$PVM_SPackArrSliceOrient=( 1 )
axial
##$PVM_SPackArrReadOrient=( 1 )
L_R
##$PVM_SPackArrReadOffset=( 1 )
-1.22998
$$ @vis= PVM_MajSliceOri PVM_SPackArrSliceOrient PVM_SPackArrReadOrient
##$PVM_SPackArrPhase1Offset=( 1 )
-3.90024
##$PVM_SPackArrPhase2Offset=( 1 )
0
##$PVM_SPackArrSliceOffset=( 1 )
0.0949639
$$ @vis= PVM_SPackArrReadOffset PVM_SPackArrPhase1Offset
##$PVM_SPackArrSliceGapMode=( 1 )
non_contiguous
##$PVM_SPackArrSliceGap=( 1 )
0.25
$$ @vis= PVM_SPackArrSliceOffset PVM_SPackArrSliceGapMode
##$PVM_SPackArrSliceDistance=( 1 )
1
##$PVM_SPackArrGradOrient=( 1, 3, 3 )
1 0 0 0 1 0 0 0 1
##$PVM_SliceGeo=( 1 )
(((1 0 0 0 -1 0 0 0 -1, -1.22998 3.90024 -0.0949639), 40 30 22.75, &lt;+R;read&gt; 
&lt;+P;phase&gt; &lt;+S;slice&gt;, 0), 23, 1, 256, 0.75, 0, No)
##$PVM_SliceGeoObj=(&lt;BRUKER_SLICEPACKAGE&gt;, GeoCuboidPackId, Standard_GobjShape,
 &lt;PVM_SliceGeo&gt;, &lt;PVM_ObjOrderList&gt;, 0, &lt;R;read&gt; &lt;P;phase&gt; &lt;S;slice&gt;, Yes, 
4195848)
$$ @vis= PVM_SPackArrSliceGap PVM_SPackArrSliceDistance PVM_SliceGeo
##$PVM_EffPhase0Offset=( 23 )
-1.22998 -1.22998 -1.22998 -1.22998 -1.22998 -1.22998 -1.22998 -1.22998 
-1.22998 -1.22998 -1.22998 -1.22998 -1.22998 -1.22998 -1.22998 -1.22998 
-1.22998 -1.22998 -1.22998 -1.22998 -1.22998 -1.22998 -1.22998
##$PVM_EffPhase1Offset=( 23 )
-3.90024 -3.90024 -3.90024 -3.90024 -3.90024 -3.90024 -3.90024 -3.90024 
-3.90024 -3.90024 -3.90024 -3.90024 -3.90024 -3.90024 -3.90024 -3.90024 
-3.90024 -3.90024 -3.90024 -3.90024 -3.90024 -3.90024 -3.90024
##$PVM_EffPhase2Offset=( 23 )
0 0 0 0 0 0 0 0 0 0 0 0 0 0 0 0 0 0 0 0 0 0 0
##$PVM_EffSliceOffset=( 23 )
-10.9050361 -9.9050361 -8.9050361 -7.9050361 -6.9050361 -5.9050361 -4.9050361 
-3.9050361 -2.9050361 -1.9050361 -0.9050361 0.0949639 1.0949639 2.0949639 
3.0949639 4.0949639 5.0949639 6.0949639 7.0949639 8.0949639 9.0949639 
10.0949639 11.0949639
##$PVM_EffReadOffset=( 23 )
-1.22998 -1.22998 -1.22998 -1.22998 -1.22998 -1.22998 -1.22998 -1.22998 
-1.22998 -1.22998 -1.22998 -1.22998 -1.22998 -1.22998 -1.22998 -1.22998 
-1.22998 -1.22998 -1.22998 -1.22998 -1.22998 -1.22998 -1.22998
##$PVM_Phase0Offset=( 23 )
-1.22998 -1.22998 -1.22998 -1.22998 -1.22998 -1.22998 -1.22998 -1.22998 
-1.22998 -1.22998 -1.22998 -1.22998 -1.22998 -1.22998 -1.22998 -1.22998 
-1.22998 -1.22998 -1.22998 -1.22998 -1.22998 -1.22998 -1.22998
##$PVM_Phase1Offset=( 23 )
-3.90024 -3.90024 -3.90024 -3.90024 -3.90024 -3.90024 -3.90024 -3.90024 
-3.90024 -3.90024 -3.90024 -3.90024 -3.90024 -3.90024 -3.90024 -3.90024 
-3.90024 -3.90024 -3.90024 -3.90024 -3.90024 -3.90024 -3.90024
##$PVM_Phase2Offset=( 23 )
0 0 0 0 0 0 0 0 0 0 0 0 0 0 0 0 0 0 0 0 0 0 0
##$PVM_SliceOffset=( 23 )
-10.9050361 -9.9050361 -8.9050361 -7.9050361 -6.9050361 -5.9050361 -4.9050361 
-3.9050361 -2.9050361 -1.9050361 -0.9050361 0.0949639 1.0949639 2.0949639 
3.0949639 4.0949639 5.0949639 6.0949639 7.0949639 8.0949639 9.0949639 
10.0949639 11.0949639
##$PVM_ReadOffset=( 23 )
-1.22998 -1.22998 -1.22998 -1.22998 -1.22998 -1.22998 -1.22998 -1.22998 
-1.22998 -1.22998 -1.22998 -1.22998 -1.22998 -1.22998 -1.22998 -1.22998 
-1.22998 -1.22998 -1.22998 -1.22998 -1.22998 -1.22998 -1.22998
##$PVM_DummyScans=2
##$PVM_DummyScansDur=15247.16
$$ @vis= PVM_SliceGeoObj SliceOffsetPars ImageGeometry PVM_DummyScans
##$PVM_FreqDriftYN=No
##$PVM_TriggerModule=On
##$PVM_TriggerMode=per_PhaseStep
$$ @vis= PVM_DummyScansDur DummyScans_Parameters PVM_TriggerModule
##$PVM_TriggerDelay=1
##$PVM_TriggerDur=0.01
##$PVM_TriggerModuleTime=1.04
$$ @vis= PVM_TriggerMode PVM_TriggerDelay PVM_TriggerDur
##$PVM_EvolutionOnOff=Off
##$PVM_NEvolutionCycles=2
##$PVM_EvolutionCycles=1
##$PVM_EvolutionMode=Constant_Delay
##$PVM_EvolutionTime=( 2 )
1 0
##$PVM_EvolutionDelay=1
##$PVM_EvolutionModuleTime=0
##$PVM_SelIrOnOff=Off
$$ @vis= PVM_TriggerModuleTime Trigger_Parameters PVM_EvolutionOnOff
##$PVM_BlBloodOnOff=Off
##$PVM_FatSupOnOff=Off
##$PVM_FatSupPulEnum=&lt;Calculated&gt;
##$PVM_FatSupPul=(3.99570408596052, 1051.12888983879, 90, Yes, 3, 4200, 
0.236151639875348, 0.200434548747244, 0, 50, 0.296014613774556, 
&lt;$PVM_FatSupPulShape&gt;)
##$PVM_FatSupPulAmpl=(0.296014613774556, 3.84717177790748, 5.28686847978277)
##$PVM_FatSupBandWidth=1051.12888983879
##$PVM_FatSupSpoil=(Yes, 3, 0.69, 20.2780937780725)
##$PVM_FatSupModuleTime=0
##$PVM_FatSupPerform=No
##$PVM_FatSupRampTime=0.11
##$PVM_FatSupAmpEnable=0.025
##$PVM_FatSupGradWait=0.01
##$PVM_FatSupFL=( 1 )
-1051.11911825919
##$PVM_FatSupRfLength=3995.70408596052
##$PVM_FatSupSpoilDur=0.46
##$PVM_FatSupSpoilAmp=20.2780937780725
##$PVM_MagTransOnOff=Off
##$PVM_MagTransPulse1Enum=&lt;gauss&gt;
##$PVM_MagTransPulse1=(1.82666666666667, 1500, 117.1, No, 3, 2740, 0.4181723, 
0.298723764675971, 0, 50, 0.764682866934707, &lt;gauss.exc&gt;)
##$PVM_MagTransPulse1Ampl=(0.764682866934707, 6.18337637110465, 
1.16518640266244)
##$PVM_MagTransPower=10.0017644460368
##$PVM_MagTransOffset=1500
##$PVM_MagTransInterDelay=0.01
##$PVM_MagTransPulsNumb=1
##$PVM_MagTransSpoil=(Yes, 5, 2, 11.6599039223917)
##$PVM_MagTransSpoiler=11.6599039223917
##$PVM_MagTransModuleTime=0
##$PVM_MagTransFL=( 1 )
1500
##$PVM_MtD0=1e-06
##$PVM_MtD1=1e-06
##$PVM_MtD2=1e-06
##$PVM_MtD3=1e-06
##$PVM_MtP0=10
##$PVM_MtLp0=0
##$PVM_FovSatOnOff=Off
$$ @vis= PVM_SelIrOnOff PVM_BlBloodOnOff PVM_FatSupOnOff PVM_MagTransOnOff
##$PVM_FovSatPulEnum=&lt;sech&gt;
##$PVM_FovSatPul=(4.05, 5000, 90, No, 3, 20250, 0.1064278, 0.189614018306272, 
0, 50, 1.41860505452316, &lt;sech.exc&gt;)
##$PVM_FovSatPulAmpl=(1.41860505452316, 8.42201001698278, -1.51861502916719)
##$PVM_FovSatNSlices=1
##$PVM_FovSatThick=( 1 )
3.48
##$PVM_FovSatOffset=( 1 )
0
##$PVM_FovSatSpoil=(Yes, 10, 0.92, 10.9256970787028)
##$PVM_FovSatSpoilDur=0.69
##$PVM_FovSatSpoilAmp=10.9256970787028
##$PVM_FovSatModuleTime=0
##$PVM_FovSatGrad=( 1, 3 )
0 0 5.02582065620331
##$PVM_FovSatRampTime=0.11
##$PVM_FovSatAmpEnable=0.025
##$PVM_FovSatGradWait=0.01
##$PVM_FovSatSliceOri=( 1 )
axial
##$PVM_FovSatSliceOriMat=( 1, 9 )
1 0 0 0 -1 0 0 0 -1
##$PVM_FovSatSliceVec=( 1, 3 )
0 0 1
##$PVM_FovSatSlicePos=( 1, 2 )
0 0
##$PVM_FovSatFL=( 1 )
0
##$PVM_FovSatRfLength=4050
##$PVM_FovSatGeoObj=(&lt;&gt;, GeoCuboidPackId, Standard_GobjShape, &lt;&gt;, &lt;&gt;, 0, &lt;&gt; &lt;&gt; 
&lt;&gt;, No, 0)
##$PVM_FovSatGeoCub=( 1 )
(((1 0 0 0 -1 0 0 0 -1, 0 0 0), 58 58 3.48, &lt;+&gt; &lt;+&gt; &lt;+&gt;, 0), 1, 1, 1, 3.48, 0,
 No)
##$PVM_InFlowSatOnOff=Off
##$PVM_InFlowSatNSlices=1
##$PVM_InFlowSatThick=( 1 )
0.104939135301525
##$PVM_InFlowSatMinThick=0.104939135301525
##$PVM_InFlowSatSliceGap=0
##$PVM_FlowSatGeoObj=(&lt;&gt;, GeoCuboidPackId, Standard_GobjShape, &lt;&gt;, &lt;&gt;, 0, &lt;&gt; &lt;&gt;
 &lt;&gt;, No, 0)
##$PVM_FlowSatGeoCub=( 1 )
(((0 0 0 0 0 0 0 0 0, 0 0 0), 0 0 0.104939135301525, &lt;+&gt; &lt;+&gt; &lt;+&gt;, 0), 1, 1, 1,
 0.104939135301525, 0, No)
##$PVM_FlowSatPulEnum=&lt;Calculated&gt;
##$PVM_FlowSatPul=(1.4, 3000, 90, Yes, 3, 4200, 0.236151639875348, 
0.200434548747244, 0, 50, 2.41125819215545, &lt;$PVM_FlowSatPulShape&gt;)
##$PVM_FlowSatPulAmpl=(2.41125819215545, 10.9801142802692, -3.82243716152972)
##$PVM_InFlowSatSpoil=(Yes, 5, 3.33333333333333, 50)
##$PVM_InFlowSatPos=up
##$PVM_InFlowSatModuleTime=0
##$PVM_InFlowSatFL=( 23 )
-299532.6720268 -242356.6720268 -185180.6720268 -128004.6720268 
-70828.6720268 -13652.6720268 43523.3279732 100699.3279732 157875.3279732 
215051.3279732 272227.3279732 329403.3279732 -270944.6720268 -213768.6720268 
-156592.6720268 -99416.6720268 -42240.6720268 14935.3279732 72111.3279732 
129287.3279732 186463.3279732 243639.3279732 300815.3279732
##$PVM_SfD0=0.00023
##$PVM_SfD1=2.5e-05
##$PVM_SfD2=0.00333333333333333
##$PVM_SfP0=1400
##$PVM_SfLp0=1
##$PVM_TaggingOnOff=Off
##$PVM_TaggingPulEnum=&lt;bp&gt;
##$PVM_TaggingPul=(0.2, 6400, 90, No, 3, 1280, 1, 1, 0, 50, 6.5890336828993, 
&lt;bp.exc&gt;)
##$PVM_TaggingPulAmpl=(6.5890336828993, 18.1508039531301, -8.18821727650725)
##$PVM_TaggingMode=SPAMM
##$PVM_TaggingDir=Tagging_grid
##$PVM_TaggingDistance=1
##$PVM_TaggingMinDistance=0.001
##$PVM_TaggingThick=0.2
##$PVM_TaggingOffset1=0
##$PVM_TaggingOffset2=0
##$PVM_TaggingAngle=0
##$PVM_TaggingDelay=0.01
##$PVM_TaggingModuleTime=0
##$PVM_TaggingInterPulseDelay=0.969594235343501
##$PVM_TaggingPulseNumber=5
##$PVM_TaggingPulseElement=0.04
##$PVM_TaggingGradientStrength=5
##$PVM_TaggingGridDelay=0.01
##$PVM_TaggingFL=( 2 )
0 0
##$PVM_TaggingD0=1e-05
##$PVM_TaggingD1=1e-05
##$PVM_TaggingD2=0.000699594235343501
##$PVM_TaggingD3=0.00046
##$PVM_TaggingD4=0.00023
##$PVM_TaggingD5=2.5e-05
##$PVM_TaggingP0=40
##$PVM_TaggingLp0=4
##$PVM_TaggingGradAmp1=5
##$PVM_TaggingGradAmp2=-0
##$PVM_TaggingGradAmp3=0
##$PVM_TaggingGradAmp4=5
##$PVM_TaggingSpoiler=(Yes, 1, 0.69, 32.444950044916)
##$PVM_MotionSupOnOff=Off
$$ @vis= PVM_FovSatOnOff PVM_InFlowSatOnOff PVM_TaggingOnOff
##$PVM_FlipBackOnOff=Off
##$PVM_MapShimReady=No
##$PVM_MapShimLocShim=No
##$PVM_MapShimStatus=( 128 )
&lt;Mapshim disabled: No map acquired&gt;
$$ @vis= PVM_MotionSupOnOff PVM_FlipBackOnOff Preparation PVM_MapShimReady
##$PVM_MapShimCalcStat=( 256 )
&lt;Not Calculated.&gt;
##$PVM_MapShimNSets=1
##$PVM_MapShimSets=( 1 )
(0, 0, 0, 0, 0, 0, 0, 0, 0, 0, 0, 0, 0, 0, 0, 0, 0, 0, 0, 0, 0, 0, 0, 0, 0, 0,
 0, 0, 0, 0, 0, 0, 0, 0, 0, 0, 0, 0, 0)
##$PVM_MapShimNVolumes=1
$$ @vis= PVM_MapShimStatus PVM_MapShimNSets PVM_MapShimSets
##$PVM_MapShimVolShape=Ellipsoid
##$PVM_ReqShimEnum=Current_Shim
##$PVM_MapShimUseShims=AllShims
##$PVM_MapShimVolDerive=No
##$PVM_MapShimVolMargin=( 3 )
0 0 0
##$PVM_GeoObj=( 1, 65 )
&lt;PVM_SliceGeoObj&gt;
##$PVM_ExportHandler=( 3 )
(&lt;BRUKER_PARIMPORT_SLICEGEO&gt;, &lt;&gt;, &lt;Slice Geometry&gt;) 
(&lt;BRUKER_PARIMPORT_SLICEORIENT&gt;, &lt;&gt;, &lt;Slice Orientation&gt;) 
(&lt;BRUKER_PARIMPORT_FOVSAT&gt;, &lt;&gt;, &lt;FOV Saturation&gt;)
$$ @vis= PVM_MapShimNVolumes PVM_ReqShimEnum MapShim MethodClass PVM_GeoObj
$$ @vis= PVM_ExportHandler StandardMethodGroup
##END=
$$ File finished by PARX at 2023-03-17 14:15:27.819 -0500
</method>
      </scanInstructionProtocolEntity>
      <processingInstructionEntities>
        <de.bruker.mri.entities.procprogram.RepositoryProcessingInstructionEntity>
          <modificationDate class="sql-timestamp">2023-03-17 19:15:40.79</modificationDate>
          <favorite>false</favorite>
          <creationDate class="sql-timestamp">2023-03-17 19:15:40.79</creationDate>
          <preDatasetServiceEntities/>
          <postDatasetServiceEntities>
            <de.bruker.mri.entities.dataset.DatasetServiceEntity>
              <modificationDate class="sql-timestamp">2023-03-17 19:15:40.79</modificationDate>
              <favorite>false</favorite>
              <creationDate class="sql-timestamp">2023-03-17 19:15:40.79</creationDate>
              <mutableKeyValuePairsImpl>
                <stringProperties/>
                <stringArrayProperties/>
                <byteProperties/>
                <byteArrayProperties/>
                <shortProperties/>
                <shortArrayProperties/>
                <intProperties/>
                <intArrayProperties/>
                <longProperties/>
                <longArrayProperties/>
                <floatProperties/>
                <floatArrayProperties/>
                <doubleProperties/>
                <doubleArrayProperties/>
                <booleanProperties/>
                <booleanArrayProperties/>
              </mutableKeyValuePairsImpl>
              <datasetServiceId>SlideShowPostImageSeriesService</datasetServiceId>
              <displayName>Load Into Slide Show</displayName>
              <postServicedEntity class="de.bruker.mri.entities.procprogram.RepositoryProcessingInstructionEntity" reference="../../.."/>
            </de.bruker.mri.entities.dataset.DatasetServiceEntity>
          </postDatasetServiceEntities>
          <displayName>Data Reconstruction</displayName>
          <processingStatus>SUCCEEDED</processingStatus>
          <openForEdit>false</openForEdit>
          <mutableKeyValuePairsImpl>
            <stringProperties>
              <entry>
                <string>KEY_RECO_FILE_CONTENT</string>
                <string>##TITLE=Parameter List, ParaVision 6.0.1
##JCAMPDX=4.24
##DATATYPE=Parameter Values
##ORIGIN=Bruker BioSpin MRI GmbH
##OWNER=saif
$$ 2023-03-17 14:15:27.790 -0500  saif@CZC4170WSK
$$ /opt/PV6.0.1/data/saif/20230317_135844_Gianni_Genovese_1_316/3/pdata/1/reco
$$ process /opt/PV6.0.1/prog/bin/parxserver
##$RECO_mode=USER_MODE
##$RecoAutoDerive=No
##$RecoDim=2
##$RecoObjectsPerRepetition=23
##$RecoObjectsPerSetupStep=276
$$ @vis= RECO_mode RecoAutoDerive RecoDim RecoObjectsPerRepetition
##$RecoNumRepetitions=1
##$RECO_inp_order=NO_REORDERING
##$RECO_inp_size=( 2 )
256 192
$$ @vis= RecoObjectsPerSetupStep RecoNumRepetitions RECO_inp_order
##$RECO_ft_size=( 2 )
256 192
##$RECO_fov=( 2 )
4 3
##$RECO_size=( 2 )
256 192
##$RECO_offset=( 2, 23 )
0 0 0 0 0 0 0 0 0 0 0 0 0 0 0 0 0 0 0 0 0 0 0 0 0 0 0 0 0 0 0 0 0 0 0 0 0 0 0 
0 0 0 0 0 0 0
##$RECO_regrid_mode=NO_REGRID
##$RECO_regrid_offset=0
##$RECO_ramp_gap=0
##$RECO_ramp_time=0
##$RECO_ne_mode=NO_NAV_DATA
##$RECO_ne_dist=NeNoInterleave
##$RECO_ne_dens=NeCorrPerScan
##$RECO_ne_type=NAV_PHASE
##$RECO_bc_mode=( 2 )
NO_BC NO_BC
##$RECO_bc_start=( 2 )
192 144
##$RECO_bc_len=( 2 )
64 48
##$RECO_dc_offset=( 2 )
0 0
##$RECO_dc_divisor=1
##$RECO_bc_coroff=( 2 )
0 0
##$RECO_qopts=( 2 )
COMPLEX_CONJUGATE NO_QOPTS
##$RECO_wdw_mode=( 2 )
NO_WDW NO_WDW
$$ @vis= RECO_inp_size RECO_ft_size RECO_fov RECO_size RECO_ne_mode
##$RECO_lb=( 2 )
-0.5 -0.5
##$RECO_sw=( 2 )
100000 1
##$RECO_gb=( 2 )
0.5 0.5
##$RECO_sbs=( 2 )
1 1
##$RECO_tm1=( 2 )
0.25 0.25
##$RECO_tm2=( 2 )
0.75 0.75
##$RECO_ft_mode=( 2 )
COMPLEX_FT COMPLEX_FT
##$RECO_pc_mode=( 2 )
FIRST_ORDER_PC FIRST_ORDER_PC
##$RECO_pc_lin=( 2 )
(0, 180) (0, 180)
##$RECO_rotate=( 2, 23 )
0.5 0.5 0.5 0.5 0.5 0.5 0.5 0.5 0.5 0.5 0.5 0.5 0.5 0.5 0.5 0.5 0.5 0.5 0.5 
0.5 0.5 0.5 0.5 0.369992 0.369992 0.369992 0.369992 0.369992 0.369992 
0.369992 0.369992 0.369992 0.369992 0.369992 0.369992 0.369992 0.369992 
0.369992 0.369992 0.369992 0.369992 0.369992 0.369992 0.369992 0.369992 
0.369992
##$RECO_ppc_mode=NO_PPC
##$RECO_ref_image=0
##$RECO_nr_supports=0.4
##$RECO_sig_threshold=0.15
##$RECO_ppc_degree=1
##$RECO_ppc_coeffs=( 23, 2, 2 )
0 0 0 0 0 0 0 0 0 0 0 0 0 0 0 0 0 0 0 0 0 0 0 0 0 0 0 0 0 0 0 0 0 0 0 0 0 0 0 
0 0 0 0 0 0 0 0 0 0 0 0 0 0 0 0 0 0 0 0 0 0 0 0 0 0 0 0 0 0 0 0 0 0 0 0 0 0 0 
0 0 0 0 0 0 0 0 0 0 0 0 0 0
##$RECO_dc_elim=Yes
##$RECO_transposition=( 23 )
0 0 0 0 0 0 0 0 0 0 0 0 0 0 0 0 0 0 0 0 0 0 0
$$ @vis= RECO_wdw_mode RECO_ft_mode RECO_pc_mode RECO_pc_lin RECO_rotate
##$RECO_image_type=MAGNITUDE_IMAGE
##$RECO_image_threshold=0.15
##$RECO_ir_scale=10
##$RECO_wordtype=_16BIT_SGN_INT
##$RECO_map_mode=ABSOLUTE_MAPPING
##$RECO_map_range=( 2 )
-2147483647 2147483647
##$RECO_map_percentile=( 2 )
1 99.99
##$RECO_map_error=0.0025
##$RECO_globex=( 23 )
0 0 0 0 0 0 0 0 0 0 0 0 0 0 0 0 0 0 0 0 0 0 0
##$RECO_minima=( 23 )
6.1021704104824 1.52666448880018 2.23288805353405 2.16377106777821 
4.0510128458436 3.63642582502747 3.60679914783941 1.31460208034497 
2.7919319008592 3.47776655558384 3.75086072786223 3.83990472427176 
4.50706972867545 2.31298606405513 4.11387786849489 2.19663052916239 
1.40561125879357 3.07139025364448 3.62603108230204 1.96422789653666 
2.98852703040726 3.27764396490264 0.601418974822095
##$RECO_maxima=( 23 )
30350.8980646387 31571.502153515 30809.0462038821 30952.2220082053 
28082.5592645007 29886.7816172431 29185.7831970785 28698.2748349781 
28828.402221498 32661.9019156326 32012.830509456 30270.9173876795 
32045.9457111215 27116.9861154387 32766.5 27770.8964485009 30832.0507097178 
27361.4902561435 29319.0566425081 25326.4793212873 26671.0168509876 
27288.7086643461 29302.4194902215
##$RECO_map_min=( 23 )
-84.2338208265733 -84.2338208265733 -84.2338208265733 -84.2338208265733 
-84.2338208265733 -84.2338208265733 -84.2338208265733 -84.2338208265733 
-84.2338208265733 -84.2338208265733 -84.2338208265733 -84.2338208265733 
-84.2338208265733 -84.2338208265733 -84.2338208265733 -84.2338208265733 
-84.2338208265733 -84.2338208265733 -84.2338208265733 -84.2338208265733 
-84.2338208265733 -84.2338208265733 -84.2338208265733
##$RECO_map_max=( 23 )
84.2338208265733 84.2338208265733 84.2338208265733 84.2338208265733 
84.2338208265733 84.2338208265733 84.2338208265733 84.2338208265733 
84.2338208265733 84.2338208265733 84.2338208265733 84.2338208265733 
84.2338208265733 84.2338208265733 84.2338208265733 84.2338208265733 
84.2338208265733 84.2338208265733 84.2338208265733 84.2338208265733 
84.2338208265733 84.2338208265733 84.2338208265733
##$RECO_map_offset=( 23 )
0 0 0 0 0 0 0 0 0 0 0 0 0 0 0 0 0 0 0 0 0 0 0
##$RECO_map_slope=( 23 )
388.994582917734 388.994582917734 388.994582917734 388.994582917734 
388.994582917734 388.994582917734 388.994582917734 388.994582917734 
388.994582917734 388.994582917734 388.994582917734 388.994582917734 
388.994582917734 388.994582917734 388.994582917734 388.994582917734 
388.994582917734 388.994582917734 388.994582917734 388.994582917734 
388.994582917734 388.994582917734 388.994582917734
##$RECO_byte_order=littleEndian
$$ @vis= RECO_transposition RECO_image_type RECO_wordtype RECO_map_mode
##$RECO_time=&lt;2023-03-17T14:15:27,789-0500&gt;
##$RECO_abs_time=(1679080527, 789, -300)
##$RECO_base_image_uid=( 65 )
&lt;2.16.756.5.5.100.8323328.7991.1679080527.1&gt;
##$RecoUserUpdate=Yes
##$RecoReverseSegment=0
##$RecoB0DemodOff=0
##$RecoB0DemodDelay=0
##$RecoFTOrder=( 2 )
0 1
##$RecoHalfFT=( 2 )
No No
$$ @vis= RECO_byte_order RecoUserUpdate RecoB0DemodOff RecoWindow RecoFTOrder
##$RecoHalfFTPos=( 2 )
128 96
##$RecoCorrPhase=RecoCorrPhaseOff
##$RecoCorrPhaseRef=-1
##$RECO_map_user_slope=1
##$RECO_map_user_offset=0
##$RecoNumInputChan=1
$$ @vis= RecoHalfFT RecoHalfFTPos RecoCorrPhase RecoCorrPhaseRef RecoMap
##$RecoScaleChan=( 1 )
1
##$RecoPhaseChan=( 1 )
0
##$RecoCombineMode=SumOfSquares
##$RecoSortDim=2
$$ @vis= RecoNumInputChan RecoScaleChan RecoPhaseChan RecoCombineMode
##$RecoSortSize=( 2 )
192 23
##$RecoSortRange=( 2 )
192 23
##$RecoSortSegment=( 2 )
12 0
##$RecoSortMaps=( 215 )
9 25 41 57 73 89 105 121 137 153 169 185 10 26 42 58 74 90 106 122 138 154 
170 186 11 27 43 59 75 91 107 123 139 155 171 187 12 28 44 60 76 92 108 124 
140 156 172 188 13 29 45 61 77 93 109 125 141 157 173 189 14 30 46 62 78 94 
110 126 142 158 174 190 15 31 47 63 79 95 111 127 143 159 175 191 16 32 48 64 
80 96 112 128 144 160 176 0 17 33 49 65 81 97 113 129 145 161 177 1 18 34 50 
66 82 98 114 130 146 162 178 2 19 35 51 67 83 99 115 131 147 163 179 3 20 36 
52 68 84 100 116 132 148 164 180 4 21 37 53 69 85 101 117 133 149 165 181 5 
22 38 54 70 86 102 118 134 150 166 182 6 23 39 55 71 87 103 119 135 151 167 
183 7 24 40 56 72 88 104 120 136 152 168 184 8 0 2 4 6 8 10 12 14 16 18 20 22 
1 3 5 7 9 11 13 15 17 19 21
$$ @vis= RecoSortDim RecoSortSize RecoSortRange RecoSortSegment RecoSortMaps
##$RecoGrappaAccelFactor=1
##$RecoGrappaKernelRead=0
##$RecoGrappaKernelPhase=0
##$RecoGrappaNumRefRead=0
##$RecoGrappaNumRefPhase=0
##$RecoGrappaIncludeRefLines=Yes
##$RecoGrappaReadCenter=0
##$RecoGrappaPhaseCenter=0
##$RecoGrappaTruncThresh=-1
##$RecoRegridN=Off
$$ @vis= RecoSortGroup RecoGrappaAccelFactor RecoGrappaGroup RecoRegridN
##$RecoStageNrPasses=4
##$RecoStagePasses=( 4 )
(&lt;FIRSTPASS&gt;, 0) (&lt;FTPASS1&gt;, 1) (&lt;PREPPASS&gt;, 2) (&lt;MAPPASS&gt;, 3)
##$RecoStageNrNodes=23
##$RecoStageNodes=( 23 )
(&lt;input&gt;, 0, &lt;RecoFileSource 
Q{numChan=1;byteOrder=\&lt;BYTORDA\&gt;;contData=false;initFromACQP=true;}&gt;) 
(&lt;input&gt;, 0, &lt;RecoQueueSink S{initQueue=true;initOnce=true;}&gt;) (&lt;compute&gt;, 0, 
&lt;RecoQueueSource Q0{initFromACQP=true;initOnce=true;}&gt;) (&lt;compute&gt;, 0, 
&lt;RecoBufferSink S0{procDim=1;frameDim=2;bufferId=&quot;FIRSTPASS0&quot;;memId=&quot;out0&quot;}&gt;) 
(&lt;compute&gt;, 0, &lt;RecoCastFilter CAST0{dataRep=FLOAT; wordSize=8}&gt;) (&lt;compute&gt;, 
0, &lt;RecoFTShiftFilter FTS0{frameDim=2; winDirection=0; 
shift=\&lt;RECO_rotate[0]\&gt;; exponent=1}&gt;) (&lt;compute&gt;, 0, &lt;RecoFTFilter 
FT0{direction=0; exponent=1}&gt;) (&lt;compute&gt;, 0, &lt;RecoSortFilter 
REORD0{sortDim=\&lt;RecoSortDim\&gt;; sortSize=\&lt;RecoSortSize\&gt;; 
sortRange=\&lt;RecoSortRange\&gt;; sortSegment=\&lt;RecoSortSegment\&gt;; 
sortMaps=\&lt;RecoSortMaps\&gt;; frameDim = 2}&gt;) (&lt;compute&gt;, 1, &lt;RecoBufferSource 
Q0{procDim=1;frameDim=2;bufferId=&quot;FIRSTPASS0&quot;;memId=&quot;out0&quot;}&gt;) (&lt;compute&gt;, 1, 
&lt;RecoBufferSink S0{procDim=1;frameDim=2;bufferId=&quot;FTPASS10&quot;;memId=&quot;in0&quot;}&gt;) 
(&lt;compute&gt;, 1, &lt;RecoFTShiftFilter FTS0{frameDim=2; winDirection=1; 
shift=\&lt;RECO_rotate[1]\&gt;; exponent=1}&gt;) (&lt;compute&gt;, 1, &lt;RecoFTFilter 
FT0{direction=1;exponent=1;}&gt;) (&lt;compute&gt;, 2, &lt;RecoBufferSource 
Q0{procDim=2;frameDim=2;bufferId=&quot;FTPASS10&quot;;memId=&quot;in0&quot;}&gt;) (&lt;compute&gt;, 2, 
&lt;RecoBufferSink S0{procDim=2;frameDim=2;bufferId=&quot;PREPPASS0&quot;;memId=&quot;out0&quot;}&gt;) 
(&lt;compute&gt;, 2, &lt;RecoMagnitudeFilter G0&gt;) (&lt;compute&gt;, 2, &lt;RecoMinMaxFilter 
M0{map_min=\&lt;RECO_map_min\&gt;;map_max=\&lt;RECO_map_max\&gt;;}&gt;) (&lt;compute&gt;, 3, 
&lt;RecoBufferSource Q0{procDim=2;frameDim=2;bufferId=&quot;PREPPASS0&quot;;memId=&quot;out0&quot;}&gt;)
 (&lt;compute&gt;, 3, &lt;RecoQueueSink S0&gt;) (&lt;compute&gt;, 3, &lt;RecoMapFilter 
MAP0{symmetricMode=true;minima=\&lt;RECO_minima\&gt;;maxima=\&lt;RECO_maxima\&gt;;slope=\&lt;RECO_map_slope\&gt;;offset=\&lt;RECO_map_offset\&gt;;map_min=\&lt;RECO_map_min\&gt;;map_max=\&lt;RECO_map_max\&gt;;rangeMin=-32766.500000;rangeMax=32766.500000;perObjectMode=false;cutoffMode=true;}&gt;) (&lt;compute&gt;, 3, &lt;RecoCastFilter CAST0{dataRep=SIGNED;wordSize=2}&gt;) (&lt;output&gt;, 3, &lt;RecoQueueSource Q{procDim=2;initFromRECO=true;initOnce=true;}&gt;) (&lt;output&gt;, 3, &lt;RecoImageDisplayFilter DISP{showAll=true;}&gt;) (&lt;output&gt;, 3, &lt;RecoFileSink S{writePars=true;shuffle=false;filename=&quot;2dseq&quot;;numChans=1;}&gt;)
$$ @vis= RecoRegridNGroup RecoStageNrPasses RecoStagePasses RecoStageNrNodes
##$RecoStageNrEdges=17
##$RecoStageEdges=( 17 )
(&lt;input&gt;, 0, &lt;Q-\&gt;S&gt;) (&lt;compute&gt;, 0, &lt;Q0-\&gt;CAST0&gt;) (&lt;compute&gt;, 0, 
&lt;CAST0-\&gt;FTS0&gt;) (&lt;compute&gt;, 0, &lt;FTS0-\&gt;FT0&gt;) (&lt;compute&gt;, 0, &lt;FT0-\&gt;REORD0&gt;) 
(&lt;compute&gt;, 0, &lt;REORD0-\&gt;S0&gt;) (&lt;compute&gt;, 1, &lt;Q0-\&gt;FTS0&gt;) (&lt;compute&gt;, 1, 
&lt;FTS0-\&gt;FT0&gt;) (&lt;compute&gt;, 1, &lt;FT0-\&gt;S0&gt;) (&lt;compute&gt;, 2, &lt;Q0-\&gt;G0&gt;) (&lt;compute&gt;,
 2, &lt;G0-\&gt;M0&gt;) (&lt;compute&gt;, 2, &lt;M0-\&gt;S0&gt;) (&lt;compute&gt;, 3, &lt;Q0-\&gt;MAP0&gt;) 
(&lt;compute&gt;, 3, &lt;MAP0-\&gt;CAST0&gt;) (&lt;compute&gt;, 3, &lt;CAST0-\&gt;S0&gt;) (&lt;output&gt;, 3, 
&lt;Q-\&gt;DISP&gt;) (&lt;output&gt;, 3, &lt;DISP-\&gt;S&gt;)
$$ @vis= RecoStageNodes RecoStageNrEdges RecoStageEdges RecoStageGroup
##$GS_reco_display=Yes
##$GO_reco_display=Yes
##$GO_reco_each_nr=No
##$GO_max_reco_mem=0
$$ @vis= RecoModeUser GS_reco_display RECO_GS GO_reco_display GO_reco_each_nr
##$RecoPrototype=No
$$ @vis= GO_max_reco_mem RECO_GO RecoPrototype RECO
##END=
$$ File finished by PARX at 2023-03-17 14:15:27.791 -0500
</string>
              </entry>
            </stringProperties>
            <stringArrayProperties/>
            <byteProperties/>
            <byteArrayProperties/>
            <shortProperties/>
            <shortArrayProperties/>
            <intProperties/>
            <intArrayProperties/>
            <longProperties/>
            <longArrayProperties/>
            <floatProperties/>
            <floatArrayProperties/>
            <doubleProperties/>
            <doubleArrayProperties/>
            <booleanProperties/>
            <booleanArrayProperties/>
          </mutableKeyValuePairsImpl>
          <processingServiceId>RecoProcessingServiceFactory</processingServiceId>
          <srcImageSeriesEntities/>
          <srcImageSeriesAddresses/>
          <dstImageSeriesAddress>
            <instructionIndex>0</instructionIndex>
            <imageSeriesIndex>1</imageSeriesIndex>
          </dstImageSeriesAddress>
          <scanInstructionEntity reference="../../.."/>
          <examinationLocal>true</examinationLocal>
          <studyLocal>true</studyLocal>
        </de.bruker.mri.entities.procprogram.RepositoryProcessingInstructionEntity>
      </processingInstructionEntities>
      <scanMode>AUTOMATIC_SETUP</scanMode>
      <prototypeMode>false</prototypeMode>
      <performProcessings>true</performProcessings>
      <adjPercentCompleted>100.0</adjPercentCompleted>
      <scanPercentCompleted>100.0</scanPercentCompleted>
      <recoPercentCompleted>100.0</recoPercentCompleted>
    </de.bruker.mri.entities.scanprogram.ScanInstructionEntity>
  </instructionEntities>
</de.bruker.mri.entities.scanprogram.StudyScanProgramEntity>
