# Supplementary material for: Mitochondrial complex I promotes kidney cancer metastasis
Source: Nature. 2024 Aug 14;633(8031):923–31. doi: 10.1038/s41586-024-07812-3 (PMC11424252; doi:10.1038/s41586-024-07812-3)
Supplement: Supplementary file 9 — Source data for all images: a zipped file divided into three folders for original source data images for Ki67 images, mouse images, and immunofluorescence images. Subfolders are labeled with the corresponding Figure number in which the image appears. [file 41586_2024_7812_MOESM9_ESM.zip › Images/Mouse Images/Extended_Data_FIg_8_mouse_images/e/met_high_vehicle/1/pulseprogram]

# 1 "/opt/PV6.0.1/exp/stan/nmr/lists/pp/FLASH.ppg"
;****************************************************************
;
; Copyright (c) 2001 - 2003
; Bruker BioSpin MRI GmbH
; D-76275 Ettlingen, Germany
;
; All Rights Reserved
; 
; FLASH - a gradient echo imaging method
;
;****************************************************************
;
; d0 - TR padding
; d1 - T1 padding
; d2 - T2 padding
; d3 = PVM_RiseTime
; d4 = PVM_RampTime
; d8 = SCON / BLKTR_MAN (Amplifier preblanking)

# 1 "/opt/PV6.0.1/exp/stan/nmr/lists/pp/MRI.include" 1
;****************************************************************
;
; $Source: /pv/CvsTree/pv/gen/src/prg/methManag/PPG/Attic/MRI.include,v $
;
; Copyright (c) 2006
; Bruker BioSpin MRI GmbH
; D-76275 Ettlingen, Germany
;
; All Rights Reserved
;
;;****************************************************************
;MRI.include

# 1 "/opt/PV6.0.1/exp/stan/nmr/lists/pp/Avance.incl" 1
;Avance3aqs.incl
;   for AV III with AQS IPSO
;
;avance-version (13/06/17)
;
;$CLASS=HighRes Incl
;$COMMENT=
# 170 "/opt/PV6.0.1/exp/stan/nmr/lists/pp/Avance.incl"
;$Id: Avance3aqs.incl,v 1.1.6.3 2015/03/05 16:37:14 uhei Exp $
# 14 "/opt/PV6.0.1/exp/stan/nmr/lists/pp/MRI.include" 2

define delay aqq
define delay deparx
define delay derxadc
define delay rdepa

# 21 "/opt/PV6.0.1/exp/stan/nmr/lists/pp/MRI.include"
"aqq=dw*td"
"rdepa=de-depa"
"deparx=depa-derx"
"derxadc=derx-deadc"


; contents of De2.incl - usage for different hardware versions to 
; be checked - intermediate solution to support Jobs
define delay rde1
# 31 "/opt/PV6.0.1/exp/stan/nmr/lists/pp/MRI.include"
"rde1=de-de1"


# 44 "/opt/PV6.0.1/exp/stan/nmr/lists/pp/MRI.include"
; end of contents of De2.incl


# 65 "/opt/PV6.0.1/exp/stan/nmr/lists/pp/MRI.include"
	
	


# 74 "/opt/PV6.0.1/exp/stan/nmr/lists/pp/MRI.include"
	


# 128 "/opt/PV6.0.1/exp/stan/nmr/lists/pp/MRI.include"
# 129 "/opt/PV6.0.1/exp/stan/nmr/lists/pp/MRI.include"
   


# 141 "/opt/PV6.0.1/exp/stan/nmr/lists/pp/MRI.include"
	


# 20 "/opt/PV6.0.1/exp/stan/nmr/lists/pp/FLASH.ppg" 2

preset off

define delay denab
# 25 "/opt/PV6.0.1/exp/stan/nmr/lists/pp/FLASH.ppg"
define list<phase> phaselist = {$RFPhaseList}

"denab =  d3 - de"
"l3 = l1 + ds"

# 1 "/opt/PV6.0.1/exp/stan/nmr/lists/pp/PrepModulesHead.mod" 1
;****************************************************************
;
; Copyright (c) 2003-2007
; Bruker BioSpin MRI GmbH
; D-76275 Ettlingen, Germany
;
; $Id: PrepModulesHead.mod,v 1.19 2012/01/20 10:19:48 wemch Exp $
;
; All Rights Reserved
;
; Declaration of pulseprogram parameters and subroutines for 
; preparation  modules
;
; Must be included after MRI.include!
;
;****************************************************************
# 18 "/opt/PV6.0.1/exp/stan/nmr/lists/pp/PrepModulesHead.mod"
;**** Fat Suppression ****

# 1 "/opt/PV6.0.1/exp/stan/nmr/lists/pp/FatSupDef.mod" 1
;****************************************************************
;
; Copyright (c) 2002-2007
; Bruker BioSpin MRI GmbH
; D-76275 Ettlingen, Germany
;
; $Id: FatSupDef.mod,v 1.7 2013/07/05 14:15:26 sako Exp $
;
; All Rights Reserved
;
; FatSupDef.mod : Declaration of Fat Suppression Subroutine
;
;****************************************************************

if (PVM_FatSupPerform == Yes)
{
  define pulse           fatSupPul   = {$PVM_FatSupRfLength}
  define list<frequency> fatSupList  = {$PVM_FatSupFL}
  
  define delay fatSupRamp  = {$PVM_FatSupRampTime}
  define delay fatSupAmp   = {$PVM_FatSupAmpEnable}
  define delay fatSupGrad  = {$PVM_FatSupGradWait}
  define delay fatSupSpoil = {$PVM_FatSupSpoilDur}
# 25 "/opt/PV6.0.1/exp/stan/nmr/lists/pp/FatSupDef.mod"
  ; convert from ms to s
  "fatSupRamp  = fatSupRamp  / 1000"
  "fatSupAmp   = fatSupAmp   / 1000"
  "fatSupGrad  = fatSupGrad  / 1000"
  "fatSupSpoil = fatSupSpoil / 1000"
}

subroutine FatSup

# 20 "/opt/PV6.0.1/exp/stan/nmr/lists/pp/PrepModulesHead.mod" 2


;**** Flow Saturation ****
# 1 "/opt/PV6.0.1/exp/stan/nmr/lists/pp/FlowSatDef.mod" 1
;****************************************************************
;
; Copyright (c) 2005-2007
; Bruker BioSpin MRI GmbH
; D-76275 Ettlingen, Germany
;
; $Id: FlowSatDef.mod,v 1.7 2013/06/04 10:11:30 sako Exp $
;
; All Rights Reserved
;
; FlowSatDef.mod: Declaration of subroutines for Flow Saturation 
; call
; subr FlowSat()
; subr FlowSatInit()
; subr FlowSatInc()
; 
;****************************************************************

if(PVM_InFlowSatOnOff == 1)
{
define list<frequency> modlis4 = {$PVM_InFlowSatFL}
define list<grad_scalar> flowSatGrad={$PVM_InFlowSatGrad}
define delay SfD0 = {$PVM_SfD0}
define delay SfD1 = {$PVM_SfD1}
define delay SfD2 = {$PVM_SfD2}

define pulse SfP0 = {$PVM_SfP0}
define loopcounter SfLp0 = {$PVM_SfLp0}
}
subroutine FlowSat
subroutine FlowSatInc
subroutine FlowSatInit
# 24 "/opt/PV6.0.1/exp/stan/nmr/lists/pp/PrepModulesHead.mod" 2


;**** Inversion Pulse ****
# 1 "/opt/PV6.0.1/exp/stan/nmr/lists/pp/InvPulseDef.mod" 1
;****************************************************************
;
; Copyright (c) 2002-2007
; Bruker BioSpin MRI GmbH
; D-76275 Ettlingen, Germany
;
; $Id: InvPulseDef.mod,v 1.2 2010/12/15 10:52:31 mah Exp $
;
; All Rights Reserved
;
; InvPulseDef.mod : Declaration of Inversion Pulse subroutine
;
; call
; subr InvPulse()
;
;****************************************************************
;   
;       PVM_InvRFPulseArr      :  
;     
;       sp22            TPQQ[14].name : PVM_InvRFPulsePropertyArr[0].Filename
;
;       PVM_IpP0                      :  PVM_InvRFPulseArr[0].PulseLength
;
;       PVM_IpD2                      :  PVM_InvPulseDelay[0]
;       PVM_IpD3                      :  PVM_InvPulseSpoilTime[0]
;       PVM_IpD1                      :  CONFIG_amplifier _enable
;       PVM_IpD0                      :  PVM_RampTime
;

if(PVM_InvPulseOnOff == 1)
{
define list<frequency>  modlis2= {$PVM_InvPulseOffsetHz}
define delay IpD0 = {$PVM_IpD0}
define delay IpD1 = {$PVM_IpD1}
define delay IpD2 = {$PVM_IpD2}
define delay IpD3 = {$PVM_IpD3}

define pulse IpP0 = {$PVM_IpP0}
}
subroutine InvPulse
# 28 "/opt/PV6.0.1/exp/stan/nmr/lists/pp/PrepModulesHead.mod" 2


;**** Magnetisation Transfer ****
# 1 "/opt/PV6.0.1/exp/stan/nmr/lists/pp/MagTransDef.mod" 1
;****************************************************************
; $Source: /pv/CvsTree/pv/gen/src/prg/methManag/PPG/Attic/MagTransDef.mod,v $
;
; Copyright (c) 2005-2007
; Bruker BioSpin MRI GmbH
; D-76275 Ettlingen, Germany
;
; All Rights Reserved
;
; MagTransDef.mod: Declaration of subroutine for Magnetization 
;                  transfer 
; call
; subr MagTrans()
;
; $Id: MagTransDef.mod,v 1.6.2.1 2015/03/24 14:30:00 sako Exp $
;****************************************************************
;**** Magnetisation Transfer Module ****


if(PVM_MagTransOnOff)
{
define list<frequency> modlis3 = {$PVM_MagTransFL} 
define delay MtD0 = {$PVM_MtD0}
define delay MtD1 = {$PVM_MtD1}
define delay MtD2 = {$PVM_MtD2}
define delay MtD3 = {$PVM_MtD3}
# 28 "/opt/PV6.0.1/exp/stan/nmr/lists/pp/MagTransDef.mod"
define pulse MtP0 = {$PVM_MtP0}

define loopcounter MtLp0 = {$PVM_MtLp0}
}

subroutine MagTrans
# 32 "/opt/PV6.0.1/exp/stan/nmr/lists/pp/PrepModulesHead.mod" 2


;**** Saturation Pulse ****
# 1 "/opt/PV6.0.1/exp/stan/nmr/lists/pp/SatPulseDef.mod" 1
;****************************************************************
;
; Copyright (c) 2002-2003
; Bruker BioSpin MRI GmbH
; D-76275 Ettlingen, Germany
;
; $Id: SatPulseDef.mod,v 1.3 2010/12/15 10:52:31 mah Exp $
;
; All Rights Reserved
;
; SatPulseDef.mod : Declaration of Saturation Pulse subroutines
; call 
; subr SatPulse()
;
;****************************************************************
;   
;    PVM_SatRFPulseArr      :  
;     
;       sp28            DPQQ[12].name : PVM_SatRFPulsePropertyArr[0].Filename
;       sp29            DPQQ[13].name : PVM_SatRFPulsePropertyArr[1].Filename
;       sp30            DPQQ[14].name : PVM_SatRFPulsePropertyArr[2].Filename
;       sp31            DPQQ[15].name : PVM_SatRFPulsePropertyArr[3].Filename
;
;       PVM_SpP0                     :  PVM_SatRFPulseArr[0].PulseLength
;       PVM_SpP1                     :  PVM_SatRFPulseArr[1].PulseLength
;       PVM_SpP2                     :  PVM_SatRFPulseArr[2].PulseLength
;       PVM_SpP3                     :  PVM_SatRFPulseArr[3].PulseLength
;
;       PVM_SpD2                     :  PVM_SatPulseDelay1[0]
;       PVM_SpD6                     :  PVM_SatPulseSpoilTime[0]
;       PVM_SpD10                    :  PVM_SatPulseDelay2[0]
;       PVM_SpD3                     :  PVM_SatPulseSpoilTime[1]
;       PVM_SpD7                     :  PVM_SatPulseDelay1[1]
;       PVM_SpD11                    :  PVM_SatPulseDelay2[1]
;       PVM_SpD4                     :  PVM_SatPulseDelay1[2]
;       PVM_SpD8                     :  PVM_SatPulseSpoilTime[2]
;       PVM_SpD12                    :  PVM_SatPulseDelay2[2]
;       PVM_SpD5                     :  PVM_SatPulseDelay1[3]
;       PVM_SpD9                     :  PVM_SatPulseSpoilTime[3]
;       PVM_SpD13                    :  PVM_SatPulseDelay2[3]
;

if(PVM_SatPulseOnOff == 1)
   {
define list<frequency> modlis7 = {$PVM_SatPulseOffsetHz}

define delay SpD0 = {$PVM_SpD0}
define delay SpD1 = {$PVM_SpD1}
define delay SpD2 = {$PVM_SpD2}
define delay SpD3 = {$PVM_SpD3}
define delay SpD4 = {$PVM_SpD4}
define delay SpD5 = {$PVM_SpD5}
define delay SpD6 = {$PVM_SpD6}
define delay SpD7 = {$PVM_SpD7}
define delay SpD8 = {$PVM_SpD8}
define delay SpD9 = {$PVM_SpD9}
define delay SpD10 = {$PVM_SpD10}
define delay SpD11 = {$PVM_SpD11}
define delay SpD12 = {$PVM_SpD12}
define delay SpD13 = {$PVM_SpD13}
define pulse SpP0 = {$PVM_SpP0}
define pulse SpP1 = {$PVM_SpP1}
define pulse SpP2 = {$PVM_SpP2}
define pulse SpP3 = {$PVM_SpP3}
# 66 "/opt/PV6.0.1/exp/stan/nmr/lists/pp/SatPulseDef.mod"
   }


subroutine SatPulse
# 36 "/opt/PV6.0.1/exp/stan/nmr/lists/pp/PrepModulesHead.mod" 2


;*** FOV Saturation ***
# 1 "/opt/PV6.0.1/exp/stan/nmr/lists/pp/FovSatDef.mod" 1
;****************************************************************
;
; Copyright (c) 2002-2007
; Bruker BioSpin MRI GmbH
; D-76275 Ettlingen, Germany
;
; $Id: FovSatDef.mod,v 1.8 2013/08/06 08:09:43 sako Exp $
;
; All Rights Reserved
;
; FovSat.mod : Declaration of FOV Saturation subroutine
; call: subr FovSat()
;
;****************************************************************


if (PVM_FovSatOnOff == On)
{
  define pulse           fovSatPul   = {$PVM_FovSatRfLength}
  define list<frequency> fovSatList  = {$PVM_FovSatFL}
  
  define delay fovSatRamp  = {$PVM_FovSatRampTime}
  define delay fovSatAmp   = {$PVM_FovSatAmpEnable}
  define delay fovSatGrad  = {$PVM_FovSatGradWait}
  define delay fovSatSpoil = {$PVM_FovSatSpoilDur}
# 27 "/opt/PV6.0.1/exp/stan/nmr/lists/pp/FovSatDef.mod"
  ; convert from ms to s
  "fovSatRamp  = fovSatRamp  / 1000"
  "fovSatAmp   = fovSatAmp   / 1000"
  "fovSatGrad  = fovSatGrad  / 1000"
  "fovSatSpoil = fovSatSpoil / 1000"  
}

subroutine FovSat

# 53 "/opt/PV6.0.1/exp/stan/nmr/lists/pp/FovSatDef.mod"
; backwards compatibility
subroutine SatSlices


# 40 "/opt/PV6.0.1/exp/stan/nmr/lists/pp/PrepModulesHead.mod" 2


;**** Black Blood ****
# 1 "/opt/PV6.0.1/exp/stan/nmr/lists/pp/BlBloodDef.mod" 1
;****************************************************************
;
; Copyright (c) 2007
; Bruker BioSpin MRI GmbH
; D-76275 Ettlingen, Germany
;
; $Id: BlBloodDef.mod,v 1.4 2013/06/04 10:11:30 sako Exp $
;
; All Rights Reserved
;
; BlBloodDef.mod : Declaration of Black blood  subroutine
;
; call
; subr BlBlood(ph0) : Black blood preparation with RF phaselist
;                     ph0
;
;****************************************************************

if(PVM_BlBloodOnOff)
{
define list<frequency> modlis8 = {$PVM_BlBloodFL}
define delay BlbD0 = {$PVM_BlbD0}
define delay BlbD1 = {$PVM_BlbD1}
define delay BlbD2 = {$PVM_BlbD2}
define delay BlbD3 = {$PVM_BlbD3}

define pulse BlbP0 = {$PVM_BlbP0}
}
subroutine BlBlood
# 44 "/opt/PV6.0.1/exp/stan/nmr/lists/pp/PrepModulesHead.mod" 2


;**** Trigger ****
# 1 "/opt/PV6.0.1/exp/stan/nmr/lists/pp/TriggerDef.mod" 1
;****************************************************************
;
; Copyright (c) 1998-2003
; Bruker BioSpin MRI GmbH
; D-76275 Ettlingen, Germany
;
; All Rights Reserved
;
; TriggerDef.mod - Trigger Module
;
;****************************************************************

if (PVM_TriggerModule == On)
{
  define delay trigDur = {$PVM_TriggerDur}
  define delay trigDel = {$PVM_TriggerDelay}

  ; convert from ms to s
  "trigDur = trigDur / 1000"
  "trigDel = trigDel / 1000"
}
subroutine Trigger
subroutine TriggerPhase
subroutine TriggerSlice
# 48 "/opt/PV6.0.1/exp/stan/nmr/lists/pp/PrepModulesHead.mod" 2


;**** Trigger Out ****
# 1 "/opt/PV6.0.1/exp/stan/nmr/lists/pp/TriggerOutDef.mod" 1
;****************************************************************
;
; Copyright (c) 2003
; Bruker BioSpin MRI GmbH
; D-76275 Ettlingen, Germany
;
; All Rights Reserved
; $Id: TriggerOutDef.mod,v 1.2 2013/07/05 14:15:26 sako Exp $
;****************************************************************

if (PVM_TriggerOutOnOff == On)
{
  define delay trigOutDur = {$PVM_TriggerOutDur}
  define delay trigOutDel = {$PVM_TriggerOutDelay}

  ; convert from ms to s
  "trigOutDur = trigOutDur / 1000"
  "trigOutDel = trigOutDel / 1000"
}
subroutine TriggerOut
subroutine TriggerOutStart
subroutine TriggerOutSlice
subroutine TriggerOutVolume
# 52 "/opt/PV6.0.1/exp/stan/nmr/lists/pp/PrepModulesHead.mod" 2


;**** Outer Volume Suppression ****
# 1 "/opt/PV6.0.1/exp/stan/nmr/lists/pp/WsOvsDef.mod" 1
;****************************************************************
;
; Copyright (c) 2005-2007
; Bruker BioSpin MRI GmbH
; D-76275 Ettlingen, Germany
;
; $Id: WsOvsDef.mod,v 1.6 2013/07/08 08:33:32 josh Exp $
;
; All Rights Reserved
;
; WsOvsDef.mod: Declaration of water suppression and Outer 
;               volume suppression subroutines
;
; call 
; subr Ovs(ph0) ;  execution of OVS with ph0 phaselist
;
; subr WsOvs(ph0,ph1) : execution of OVS with ph0 and WS with ph1
;                       phaselist
;****************************************************************

;**** OuterVolumeSuppression ****

if(PVM_OvsOnOff == 1)
{
define list<frequency> Ovslist={$PVM_OvsFrequencyList}
define delay OvsD0 = {$PVM_OvsD0}
define delay OvsD1 = {$PVM_OvsD1}
define pulse OvsP0 = {$PVM_OvsP0}
}
subroutine Ovs
# 59 "/opt/PV6.0.1/exp/stan/nmr/lists/pp/WsOvsDef.mod"
;*** WaterSuppression Module with OVS ****

if (PVM_WsMode)
{

define list<frequency> Wslist={$PVM_WsOffsetHz}
define pulse WsP0 = {$PVM_WsP0}
define pulse WsP1 = {$PVM_WsP1}
define pulse WsP2 = {$PVM_WsP2}
define delay WsNp0 
"WsNp0 = WsP0"
define delay WsNp1 
"WsNp1 = WsP1"
define delay WsNp2 
"WsNp2 = WsP2"
define list<delay> ChD1={$PVM_ChppgD1}
define list<delay> ChD2={$PVM_ChppgD2}
define list<delay> VpD1={$PVM_VpppgD1}
define list<delay> VpD2={$PVM_VpppgD2}
# 79 "/opt/PV6.0.1/exp/stan/nmr/lists/pp/WsOvsDef.mod"
}


subroutine WsOvsMain
subroutine WsOvs
subroutine Ws
# 56 "/opt/PV6.0.1/exp/stan/nmr/lists/pp/PrepModulesHead.mod" 2


;**** Solvent Suppression module ****
# 1 "/opt/PV6.0.1/exp/stan/nmr/lists/pp/WsSatDef.mod" 1
;******************************************************************
;
; Copyright (c) 2002-2007
; Bruker BioSpin MRI GmbH
; D-76275 Ettlingen, Germany
;
; $Id: WsSatDef.mod,v 1.11 2013/08/23 08:37:06 josh Exp $ 
;
; All Rights Reserved
;
; WsSatDef.mod - Declaration of water suppression and FOV saturation 
;                subroutines
; call
; subr WsSat(ph0) : execution of WS with ph0 phaselist and 
;                   FOV saturation (as passed as argument)    
;      
;*******************************************************************


; Definitions for WsPpgParams are included in WsOvsDef.mod
subroutine WsSatMain
subroutine WsSat
# 60 "/opt/PV6.0.1/exp/stan/nmr/lists/pp/PrepModulesHead.mod" 2


;**** Selective Inversion Recovery ****
# 1 "/opt/PV6.0.1/exp/stan/nmr/lists/pp/SelSliceIrDef.mod" 1
;****************************************************************
;
; Copyright (c) 2007
; Bruker BioSpin MRI GmbH
; D-76275 Ettlingen, Germany
;
; $Id: SelSliceIrDef.mod,v 1.5 2013/06/04 10:11:30 sako Exp $
;
; All Rights Reserved
;
; SelSliceIrDef.mod : declaration of slice Selective Inversion 
;                     Recovery subroutine
; call SliceSelIr()
; 
;
;****************************************************************


if(PVM_SelIrOnOff)
{
  define list<frequency> IrFL = {$PVM_SelIrFL} 
  define delay IrD0 = {$PVM_SelIrD0}
  define delay IrD1 = {$PVM_SelIrD1}
  define delay IrD2 = {$PVM_SelIrD2}
  define delay IrD3 = {$PVM_SelIrD3}
  define delay IrD4 = {$PVM_SelIrD4}
# 28 "/opt/PV6.0.1/exp/stan/nmr/lists/pp/SelSliceIrDef.mod"
  define pulse IrP0 = {$PVM_SelIrP0}
  define loopcounter IrL0 = {$PVM_SelIrL0}
}

subroutine SliceSelIr

# 64 "/opt/PV6.0.1/exp/stan/nmr/lists/pp/PrepModulesHead.mod" 2


;**** Tagging ****
# 1 "/opt/PV6.0.1/exp/stan/nmr/lists/pp/TagDef.mod" 1
;****************************************************************
;
; Copyright (c) 2007
; Bruker BioSpin MRI GmbH
; D-76275 Ettlingen, Germany
;
; $Id: TagDef.mod,v 1.6 2013/06/05 12:55:35 sako Exp $
;
; All Rights Reserved
;
; TagDef.mod : Declaration of tagging subroutine
; call
; subr Tagging()
;
;****************************************************************

if(PVM_TaggingOnOff)
{
define list<frequency> taggfreq={$PVM_TaggingFL}

define delay TaggD0 = {$PVM_TaggingD0}
define delay TaggD1 = {$PVM_TaggingD1}
define delay TaggD2 = {$PVM_TaggingD2}
define delay TaggD3 = {$PVM_TaggingD3}
define delay TaggD4 = {$PVM_TaggingD4}
define delay TaggD5 = {$PVM_TaggingD5}
# 28 "/opt/PV6.0.1/exp/stan/nmr/lists/pp/TagDef.mod"
define pulse TaggP0 = {$PVM_TaggingP0}
define loopcounter TaggL0 = {$PVM_TaggingLp0}
}

subroutine Tagging

# 68 "/opt/PV6.0.1/exp/stan/nmr/lists/pp/PrepModulesHead.mod" 2


;**** Noe ****
# 1 "/opt/PV6.0.1/exp/stan/nmr/lists/pp/NoeDef.mod" 1
;****************************************************************
;
; Copyright (c) 2007
; Bruker BioSpin MRI GmbH
; D-76275 Ettlingen, Germany
;
; $Id: NoeDef.mod,v 1.1 2007/07/02 14:26:00 mawi Exp $
;
; All Rights Reserved
;
; NoeDef.mod: Declaration of Nuclear Overhouser Enhancement 
;             subroutine
; call
; subr Noe()
;
;****************************************************************

if(PVM_NoeOnOff == On)
{
define delay NoeD0 = {$PVM_NoeD0}
define delay NoeD1 = {$PVM_NoeD1}
}

subroutine Noe
# 72 "/opt/PV6.0.1/exp/stan/nmr/lists/pp/PrepModulesHead.mod" 2


;**** Evolution ****
# 1 "/opt/PV6.0.1/exp/stan/nmr/lists/pp/EvolutionDef.mod" 1
;****************************************************************
;
; Copyright (c) 1998-2003
; Bruker BioSpin MRI GmbH
; D-76275 Ettlingen, Germany
;
; All Rights Reserved
;
; EvolutionDef.mod - Evolution Module
;
;****************************************************************

if (PVM_EvolutionOnOff == On)
{
  define delay       evolDel  = {$PVM_EvolutionDelay}
  define list<delay> evolTime = {$PVM_EvolutionTime}
}

subroutine Evolution
# 76 "/opt/PV6.0.1/exp/stan/nmr/lists/pp/PrepModulesHead.mod" 2


# 30 "/opt/PV6.0.1/exp/stan/nmr/lists/pp/FLASH.ppg" 2
subr FlowSatInit
;EXEC_begin FlowSatInit FlowSatInit()
# 55 "/opt/PV6.0.1/exp/stan/nmr/lists/pp/FlowSatDef.mod"
 
if(PVM_InFlowSatOnOff == 1)
   {

        40u     modlis4.res
        10u     flowSatGrad.res
   }
 
;EXEC_end   FlowSatInit
# 32 "/opt/PV6.0.1/exp/stan/nmr/lists/pp/FLASH.ppg"
# 34 "/opt/PV6.0.1/exp/stan/nmr/lists/pp/FLASH.ppg"
dccorr                                             \n                           \n if (CONFIG_preemp_type == GREAT_60)               \n {                                                 \n if (CONFIG_instrument_type != Avance_III)      \n {                                              \n 500m setnmr0|34|33|32                          \n }                                              \n else                                           \n {                                              \n 200u setnmr0|34|33|32                          \n }                                              \n }                                                 \n if (CONFIG_preemp_type == DPP_with_SW_Blanking)   \n {\n 10u ctrlgrad 0  \n 10u grad{(0)|(0)|(0) }	  \n 200u setnmr0|34|33|32     \n }\n if (CONFIG_preemp_type == DPP)  \n {    \n 10u groff \n }


# 39 "/opt/PV6.0.1/exp/stan/nmr/lists/pp/FLASH.ppg"
grad_zero_for_gs <ACQ_spatial_phase_1, ACQ_spatial_phase_2>

decr,   ACQ_spatial_phase_1.dec
        lo to decr times DS

        10u recph ph1
start,  10u
# 47 "/opt/PV6.0.1/exp/stan/nmr/lists/pp/FLASH.ppg"
if (PVM_BlBloodOnOff == On)
{
subr TriggerPhase
;EXEC_begin TriggerPhase TriggerPhase()
# 45 "/opt/PV6.0.1/exp/stan/nmr/lists/pp/TriggerDef.mod"
 
  if (PVM_TriggerMode == per_PhaseStep)
  {
;EXEC_begin Trigger Trigger()
# 23 "/opt/PV6.0.1/exp/stan/nmr/lists/pp/TriggerDef.mod"
 
  if (PVM_TriggerModule == On)
  {
    trigDur     
  
    if (CONFIG_instrument_type == Avance_III)
    {
      trigDur   trignl1
      trigDur   trigpe3
    }
    else
    {
      trigDur
      trigDur   trigpl1
    }
  
    trigDur      
    trigDel
  }
 
;EXEC_end   Trigger
  }
 
;EXEC_end   TriggerPhase
# 49 "/opt/PV6.0.1/exp/stan/nmr/lists/pp/FLASH.ppg"
}
subr BlBlood
;EXEC_begin BlBlood BlBlood(phase ph0)
# 30 "/opt/PV6.0.1/exp/stan/nmr/lists/pp/BlBloodDef.mod"
 
 if(PVM_BlBloodOnOff) 
   {
        10u     modlis8:f1 
        10u
        BlbD3	gatepulse 1
        (BlbP0:sp46  ph0):f1
        BlbD2     modlis8.inc grad_ramp{0, 0, PVM_BlbGrad}
        10u
        10u       modlis8:f1
        10u 
        BlbD3     gatepulse 1
        (BlbP0:sp46  ph0):f1
        BlbD2     grad_off
        BlbD1     modlis8.inc grad_ramp{0, 0, PVM_BlBloodSpoilAmp}
        BlbD0     grad_off
   }
  
;EXEC_end   BlBlood
# 51 "/opt/PV6.0.1/exp/stan/nmr/lists/pp/FLASH.ppg"
subr TriggerPhase
;EXEC_begin TriggerPhase TriggerPhase()
# 45 "/opt/PV6.0.1/exp/stan/nmr/lists/pp/TriggerDef.mod"
 
  if (PVM_TriggerMode == per_PhaseStep)
  {
;EXEC_begin Trigger Trigger()
# 23 "/opt/PV6.0.1/exp/stan/nmr/lists/pp/TriggerDef.mod"
 
  if (PVM_TriggerModule == On)
  {
    trigDur     
  
    if (CONFIG_instrument_type == Avance_III)
    {
      trigDur   trignl1
      trigDur   trigpe3
    }
    else
    {
      trigDur
      trigDur   trigpl1
    }
  
    trigDur      
    trigDel
  }
 
;EXEC_end   Trigger
  }
 
;EXEC_end   TriggerPhase
# 52 "/opt/PV6.0.1/exp/stan/nmr/lists/pp/FLASH.ppg"
subr SliceSelIr
;EXEC_begin SliceSelIr SliceSelIr()
# 32 "/opt/PV6.0.1/exp/stan/nmr/lists/pp/SelSliceIrDef.mod"
 
  if(PVM_SelIrOnOff == On)
  {
    50u      IrFL.res
    irloop19,  10u IrFL :f1
    IrD4     grad_ramp{0, 0, PVM_SelIrGradAmp*100}
    IrD3     gatepulse 1
    (IrP0:sp42  ph0):f1
    IrD4     grad_off
    IrD0     grad_matrix.inc IrFL.inc
    lo to irloop19 times IrL0
    IrD2     grad_ramp{0, 0, PVM_SelIrSpoilAmp}
    IrD4     grad_off IrFL.res
    IrD1     grad_matrix.res
  }
 
;EXEC_end   SliceSelIr
# 53 "/opt/PV6.0.1/exp/stan/nmr/lists/pp/FLASH.ppg"
subr Tagging
;EXEC_begin Tagging Tagging()
# 32 "/opt/PV6.0.1/exp/stan/nmr/lists/pp/TagDef.mod"
 

if(PVM_TaggingOnOff)
{
1u    taggfreq.res
if(PVM_TaggingMode == DANTE)
{
      10u taggfreq:f1  
      TaggD4 grad_ramp{PVM_TaggingGradAmp1, PVM_TaggingGradAmp2,0}
      TaggD5 gatepulse 1
      (TaggP0:sp45):f1
tag120,TaggD2
      (TaggP0:sp45):f1
      lo to tag120 times TaggL0
      TaggD4 grad_off
if(PVM_TaggingDir == Tagging_grid)
    {
      TaggD1
      taggfreq.inc
      10u taggfreq:f1
      TaggD4 grad_ramp{PVM_TaggingGradAmp3,PVM_TaggingGradAmp4,0} 
      (TaggP0:sp45):f1
tag221,TaggD2
          (TaggP0:sp45):f1
          lo to tag221 times TaggL0
      TaggD4 grad_off
      }
}
if(PVM_TaggingMode == SPAMM)
{
      10u taggfreq:f1
      TaggD5 gatepulse 1
      (TaggP0:sp45):f1
tag322,TaggD2 grad_ramp{PVM_TaggingGradAmp1,PVM_TaggingGradAmp2,0}
           TaggD4 grad_off
           (TaggP0:sp45):f1
           lo to tag322 times TaggL0
if(PVM_TaggingDir == Tagging_grid)
    {
      taggfreq.inc
      10u taggfreq:f1
      (TaggP0:sp45):f1
tag423,TaggD2 grad_ramp{PVM_TaggingGradAmp3,PVM_TaggingGradAmp4,0}
           TaggD4 grad_off
           (TaggP0:sp45):f1
           lo to tag423 times TaggL0
      }
}
      10u
      TaggD3 grad_ramp{PVM_TaggingSpoilAmp,0,0}
      TaggD4 grad_off
      TaggD0
}    

 
;EXEC_end   Tagging
# 54 "/opt/PV6.0.1/exp/stan/nmr/lists/pp/FLASH.ppg"

;----------------------------------start of the main loop ----------
slice, 	10u fq8(receive):f1
	20u reload B0

;----------------------------------preparation modules -------------
subr TriggerSlice
;EXEC_begin TriggerSlice TriggerSlice()
# 53 "/opt/PV6.0.1/exp/stan/nmr/lists/pp/TriggerDef.mod"
 
  if (PVM_TriggerMode == per_Slice)
  {
;EXEC_begin Trigger Trigger()
# 23 "/opt/PV6.0.1/exp/stan/nmr/lists/pp/TriggerDef.mod"
 
  if (PVM_TriggerModule == On)
  {
    trigDur     
  
    if (CONFIG_instrument_type == Avance_III)
    {
      trigDur   trignl1
      trigDur   trigpe3
    }
    else
    {
      trigDur
      trigDur   trigpl1
    }
  
    trigDur      
    trigDel
  }
 
;EXEC_end   Trigger
  }
 
;EXEC_end   TriggerSlice
# 61 "/opt/PV6.0.1/exp/stan/nmr/lists/pp/FLASH.ppg"
subr FlowSat
;EXEC_begin FlowSat FlowSat()
# 32 "/opt/PV6.0.1/exp/stan/nmr/lists/pp/FlowSatDef.mod"
 
if(PVM_InFlowSatOnOff == 1)
{

flow124,  SfD0   	modlis4:f1   	grad_ramp{0, 0, flowSatGrad*100}
        SfD1    gatepulse 1
        (SfP0:sp44):f1
        SfD2            	grad_ramp{0, 0, PVM_InFlowSatSpoilGrad}
        SfD0	        	grad_off
}
  
;EXEC_end   FlowSat
# 62 "/opt/PV6.0.1/exp/stan/nmr/lists/pp/FLASH.ppg"
subr FovSat
;EXEC_begin FovSat FovSat()
# 34 "/opt/PV6.0.1/exp/stan/nmr/lists/pp/FovSatDef.mod"
 
  if (PVM_FovSatOnOff == On)
  {
         PVM_FovSatGrad.res
         fovSatList.res

    fov25, fovSatRamp   grad_ramp<object_coord>{PVM_FovSatGrad[]}
         fovSatAmp    fovSatList:f1 gatepulse 1
         (fovSatPul    :sp41):f1
         fovSatSpoil  fovSatList.inc  grad_ramp{0, 0, PVM_FovSatSpoilAmp}
         PVM_FovSatGrad.inc        
    lo to fov25 times PVM_FovSatNSlices
         
         fovSatRamp   grad_off
         fovSatGrad
  }
 
;EXEC_end   FovSat
# 63 "/opt/PV6.0.1/exp/stan/nmr/lists/pp/FLASH.ppg"
subr MagTrans
;EXEC_begin MagTrans MagTrans()
# 33 "/opt/PV6.0.1/exp/stan/nmr/lists/pp/MagTransDef.mod"
 

  if(PVM_MagTransOnOff)
  {
 
      50u  modlis3.res
      MtD1 
mtc26,MtD2 modlis3:f1 gatepulse 1
      MtP0:sp43:f1 
      lo to mtc26 times MtLp0
      MtD3  		grad_ramp{0, 0, PVM_MagTransSpoiler}
      MtD0       	groff
      100u
  }
 
;EXEC_end   MagTrans
# 64 "/opt/PV6.0.1/exp/stan/nmr/lists/pp/FLASH.ppg"
subr FatSup
;EXEC_begin FatSup FatSup()
# 32 "/opt/PV6.0.1/exp/stan/nmr/lists/pp/FatSupDef.mod"
 
  if (PVM_FatSupPerform == Yes)
  {
    fatSupAmp       fatSupList:f1 gatepulse 1
    (fatSupPul       :sp40):f1
    fatSupSpoil     grad_shape {0, 0, PVM_FatSupSpoilAmp}
    fatSupRamp      grad_off
    fatSupGrad
  }
 
;EXEC_end   FatSup
# 65 "/opt/PV6.0.1/exp/stan/nmr/lists/pp/FLASH.ppg"
# 67 "/opt/PV6.0.1/exp/stan/nmr/lists/pp/FLASH.ppg"
        d6	grad_ramp{0, 0, g9}
;----------------------------------slice selection------------------	
	d3 	grad_ramp{0, 0, g0} fq1:f1
        d8	gatepulse 1
	(p0:sp0 phaselist):f1
	d4 	grad_off
;----------------------slice rephase, read dephase, phase encoding----
	d10 	grad_ramp{g2, ACQ_spatial_phase_1*g3, g1+ACQ_spatial_phase_2*g4}
	d2 	grad_off
;----------------------------------frequency encoding---------------
        denab   grad_ramp{g5, 0, 0} 
	rdepa						 \n deparx     adc   syrec fqatofqb:f1 \n derxadc     phaselist:r  			 \n deadc        ;ph1 is used (see recph)
        aqq	cpdngs17:f1	
;----------------------------------read spoiler + phase encoding----
        d11     grad_ramp{g6, ACQ_spatial_phase_1*g7, ACQ_spatial_phase_2*g8} ; 2nd and 3rd dims
	d12     grad_ramp{g6, 0, 0}
	d3	grad_off
        d0	eoscnp
;----------------------------------slice and movie loop-----------------------	
subr FlowSatInc
;EXEC_begin FlowSatInc FlowSatInc()
# 45 "/opt/PV6.0.1/exp/stan/nmr/lists/pp/FlowSatDef.mod"
 
if(PVM_InFlowSatOnOff == 1)
{

         5u 	modlis4.inc 
          
}
 
;EXEC_end   FlowSatInc
# 86 "/opt/PV6.0.1/exp/stan/nmr/lists/pp/FLASH.ppg"
if(NI > 1)
{
	2.5u grad_matrix.inc
	lo to slice times NI
}
        d20
        1u  phaselist.inc    ;phase list for RF spoiling
;----------------------------------averaging loop-------------------
if(NA > 1)
{
	lo to start times NA
}
;----------------------------------2d loop--------------------------
	ACQ_spatial_phase_1.inc
	lo to start times l3
        "l3=l1"
;----------------------------------3d loop--------------------------
	ACQ_spatial_phase_2.inc
	lo to start times l2
        2.5u
        lo to start times NAE
        2.5u
subr Evolution
;EXEC_begin Evolution Evolution()
# 19 "/opt/PV6.0.1/exp/stan/nmr/lists/pp/EvolutionDef.mod"
 
  if (PVM_EvolutionOnOff == On)
  {
    if (PVM_EvolutionMode == Variable_Delay)
    {
      evolTime
      evolTime.inc
    }
    else
    {
      evolDel
    }
  }
 
;EXEC_end   Evolution
# 109 "/opt/PV6.0.1/exp/stan/nmr/lists/pp/FLASH.ppg"
        2.5u
        lo to start times NR
if (ACQ_scan_type != Scan_Experiment) \n{ \n goto start \n}

exit

ph0 = 0
ph1 = 0 
# 122 "/opt/PV6.0.1/exp/stan/nmr/lists/pp/FLASH.ppg"
	
