# Supplementary material for: Mitochondrial complex I promotes kidney cancer metastasis
Source: Nature. 2024 Aug 14;633(8031):923–31. doi: 10.1038/s41586-024-07812-3 (PMC11424252; doi:10.1038/s41586-024-07812-3)
Supplement: Supplementary file 9 — Source data for all images: a zipped file divided into three folders for original source data images for Ki67 images, mouse images, and immunofluorescence images. Subfolders are labeled with the corresponding Figure number in which the image appears. [file 41586_2024_7812_MOESM9_ESM.zip › Images/Mouse Images/Extended_Data_FIg_8_mouse_images/e/met_high_vehicle/1/AdjRefgProfiles.dat]

#AdjRefG: Iteration 8 number of channels 1
# col 1: real part of sumprofile
# col 2: imag part of sumprofile
# col 3 - col 2*nchan+2: real, imag parts of profiles on different channels
   1.107496E+02    1.256054E+02    4.300348E+01    6.136078E+01   1.107496E+02    1.256054E+02    4.300348E+01    6.136078E+01 
   1.155227E+02    1.453334E+02    4.008574E+01    8.009054E+01   1.155227E+02    1.453334E+02    4.008574E+01    8.009054E+01 
   1.122649E+02    1.522463E+02    4.001034E+01    9.845527E+01   1.122649E+02    1.522463E+02    4.001034E+01    9.845527E+01 
   9.650131E+01    1.453883E+02    4.551175E+01    1.125530E+02   9.650131E+01    1.453883E+02    4.551175E+01    1.125530E+02 
   6.537000E+01    1.258609E+02    5.834459E+01    1.193399E+02   6.537000E+01    1.258609E+02    5.834459E+01    1.193399E+02 
   1.865603E+01    9.683018E+01    7.840391E+01    1.176315E+02   1.865603E+01    9.683018E+01    7.840391E+01    1.176315E+02 
  -4.094736E+01    6.319526E+01    1.032381E+02    1.086786E+02  -4.094736E+01    6.319526E+01    1.032381E+02    1.086786E+02 
  -1.083762E+02    3.083839E+01    1.281965E+02    9.600994E+01  -1.083762E+02    3.083839E+01    1.281965E+02    9.600994E+01 
  -1.772792E+02    5.479702E+00    1.472783E+02    8.449143E+01  -1.772792E+02    5.479702E+00    1.472783E+02    8.449143E+01 
  -2.412416E+02   -8.674169E+00    1.545292E+02    7.885991E+01  -2.412416E+02   -8.674169E+00    1.545292E+02    7.885991E+01 
  -2.947724E+02   -1.013673E+01    1.456529E+02    8.222821E+01  -2.947724E+02   -1.013673E+01    1.456529E+02    8.222821E+01 
  -3.338450E+02   -7.806142E-01    1.193975E+02    9.510872E+01  -3.338450E+02   -7.806142E-01    1.193975E+02    9.510872E+01 
  -3.560082E+02    1.443034E+01    7.830681E+01    1.153337E+02  -3.560082E+02    1.443034E+01    7.830681E+01    1.153337E+02 
  -3.602511E+02    2.870692E+01    2.856476E+01    1.389183E+02  -3.602511E+02    2.870692E+01    2.856476E+01    1.389183E+02 
  -3.468521E+02    3.544175E+01   -2.110872E+01    1.615476E+02  -3.468521E+02    3.544175E+01   -2.110872E+01    1.615476E+02 
  -3.173550E+02    3.037995E+01   -6.129967E+01    1.801187E+02  -3.173550E+02    3.037995E+01   -6.129967E+01    1.801187E+02 
  -2.746589E+02    1.321810E+01   -8.405618E+01    1.937424E+02  -2.746589E+02    1.321810E+01   -8.405618E+01    1.937424E+02 
  -2.230706E+02   -1.200272E+01   -8.482689E+01    2.038128E+02  -2.230706E+02   -1.200272E+01   -8.482689E+01    2.038128E+02 
  -1.681192E+02   -3.798562E+01   -6.367862E+01    2.131221E+02  -1.681192E+02   -3.798562E+01   -6.367862E+01    2.131221E+02 
  -1.160040E+02   -5.651337E+01   -2.545667E+01    2.243692E+02  -1.160040E+02   -5.651337E+01   -2.545667E+01    2.243692E+02 
  -7.270125E+01   -6.131529E+01    2.118378E+01    2.386551E+02  -7.270125E+01   -6.131529E+01    2.118378E+01    2.386551E+02 
  -4.291655E+01   -5.048864E+01    6.565460E+01    2.545655E+02  -4.291655E+01   -5.048864E+01    6.565460E+01    2.545655E+02 
  -2.916798E+01   -2.757772E+01    9.776089E+01    2.682271E+02  -2.916798E+01   -2.757772E+01    9.776089E+01    2.682271E+02 
  -3.126926E+01   -8.327926E-01    1.099041E+02    2.743569E+02  -3.126926E+01   -8.327926E-01    1.099041E+02    2.743569E+02 
  -4.636894E+01    1.920540E+01    9.863439E+01    2.679622E+02  -4.636894E+01    1.920540E+01    9.863439E+01    2.679622E+02 
  -6.953654E+01    2.304462E+01    6.521320E+01    2.461118E+02  -6.953654E+01    2.304462E+01    6.521320E+01    2.461118E+02 
  -9.473940E+01    5.393075E+00    1.511916E+01    2.091739E+02  -9.473940E+01    5.393075E+00    1.511916E+01    2.091739E+02 
  -1.159753E+02   -3.295643E+01   -4.329790E+01    1.610969E+02  -1.159753E+02   -3.295643E+01   -4.329790E+01    1.610969E+02 
  -1.283286E+02   -8.517107E+01   -1.006218E+02    1.086268E+02  -1.283286E+02   -8.517107E+01   -1.006218E+02    1.086268E+02 
  -1.287777E+02   -1.403495E+02   -1.481817E+02    5.968709E+01  -1.287777E+02   -1.403495E+02   -1.481817E+02    5.968709E+01 
  -1.166617E+02   -1.867529E+02   -1.794911E+02    2.138956E+01  -1.166617E+02   -1.867529E+02   -1.794911E+02    2.138956E+01 
  -9.376940E+01   -2.152044E+02   -1.910934E+02   -1.762476E+00  -9.376940E+01   -2.152044E+02   -1.910934E+02   -1.762476E+00 
  -6.405151E+01   -2.215342E+02   -1.827707E+02   -8.998905E+00  -6.405151E+01   -2.215342E+02   -1.827707E+02   -8.998905E+00 
  -3.297131E+01   -2.073139E+02   -1.572109E+02   -3.452124E+00  -3.297131E+01   -2.073139E+02   -1.572109E+02   -3.452124E+00 
  -6.549009E+00   -1.787472E+02   -1.192894E+02    8.656443E+00  -6.549009E+00   -1.787472E+02   -1.192894E+02    8.656443E+00 
   9.782859E+00   -1.442217E+02   -7.512449E+01    1.960032E+01   9.782859E+00   -1.442217E+02   -7.512449E+01    1.960032E+01 
   1.231357E+01   -1.114563E+02   -3.103521E+01    2.211656E+01   1.231357E+01   -1.114563E+02   -3.103521E+01    2.211656E+01 
  -8.084373E-02   -8.524584E+01    7.489834E+00    1.129302E+01  -8.084373E-02   -8.524584E+01    7.489834E+00    1.129302E+01 
  -2.559214E+01   -6.650885E+01    3.668929E+01   -1.407113E+01  -2.559214E+01   -6.650885E+01    3.668929E+01   -1.407113E+01 
  -5.980273E+01   -5.281989E+01    5.514120E+01   -5.096500E+01  -5.980273E+01   -5.281989E+01    5.514120E+01   -5.096500E+01 
  -9.664590E+01   -4.005938E+01    6.392831E+01   -9.267348E+01  -9.664590E+01   -4.005938E+01    6.392831E+01   -9.267348E+01 
  -1.297712E+02   -2.444878E+01    6.624349E+01   -1.302121E+02  -1.297712E+02   -2.444878E+01    6.624349E+01   -1.302121E+02 
  -1.539381E+02   -4.178454E+00    6.644498E+01   -1.543811E+02  -1.539381E+02   -4.178454E+00    6.644498E+01   -1.543811E+02 
  -1.660403E+02    1.992648E+01    6.874432E+01   -1.579572E+02  -1.660403E+02    1.992648E+01    6.874432E+01   -1.579572E+02 
  -1.654829E+02    4.483597E+01    7.586895E+01   -1.374756E+02  -1.654829E+02    4.483597E+01    7.586895E+01   -1.374756E+02 
  -1.538621E+02    6.654886E+01    8.811455E+01   -9.413148E+01  -1.538621E+02    6.654886E+01    8.811455E+01   -9.413148E+01 
  -1.341379E+02    8.157163E+01    1.031345E+02   -3.354510E+01  -1.341379E+02    8.157163E+01    1.031345E+02   -3.354510E+01 
  -1.096541E+02    8.806047E+01    1.166059E+02    3.556150E+01  -1.096541E+02    8.806047E+01    1.166059E+02    3.556150E+01 
  -8.337474E+01    8.624816E+01    1.236233E+02    1.034167E+02  -8.337474E+01    8.624816E+01    1.236233E+02    1.034167E+02 
  -5.756622E+01    7.810105E+01    1.204012E+02    1.614084E+02  -5.756622E+01    7.810105E+01    1.204012E+02    1.614084E+02 
  -3.392959E+01    6.645193E+01    1.057257E+02    2.038347E+02  -3.392959E+01    6.645193E+01    1.057257E+02    2.038347E+02 
  -1.396733E+01    5.401537E+01    8.164131E+01    2.287284E+02  -1.396733E+01    5.401537E+01    8.164131E+01    2.287284E+02 
   7.333805E-01    4.266520E+01    5.309419E+01    2.375903E+02   7.333805E-01    4.266520E+01    5.309419E+01    2.375903E+02 
   8.564225E+00    3.317759E+01    2.659761E+01    2.342114E+02   8.564225E+00    3.317759E+01    2.659761E+01    2.342114E+02 
   8.374499E+00    2.541337E+01    8.318689E+00    2.230460E+02   8.374499E+00    2.541337E+01    8.318689E+00    2.230460E+02 
   1.881883E-01    1.873887E+01    2.190081E+00    2.077117E+02   1.881883E-01    1.873887E+01    2.190081E+00    2.077117E+02 
  -1.419839E+01    1.243542E+01    8.649893E+00    1.901030E+02  -1.419839E+01    1.243542E+01    8.649893E+00    1.901030E+02 
  -3.112076E+01    5.928978E+00    2.441052E+01    1.703528E+02  -3.112076E+01    5.928978E+00    2.441052E+01    1.703528E+02 
  -4.567710E+01   -1.176671E+00    4.332402E+01    1.475549E+02  -4.567710E+01   -1.176671E+00    4.332402E+01    1.475549E+02 
  -5.302419E+01   -9.145677E+00    5.806559E+01    1.208913E+02  -5.302419E+01   -9.145677E+00    5.806559E+01    1.208913E+02 
  -4.997710E+01   -1.807532E+01    6.211350E+01    9.068349E+01  -4.997710E+01   -1.807532E+01    6.211350E+01    9.068349E+01 
  -3.636432E+01   -2.769377E+01    5.143901E+01    5.894921E+01  -3.636432E+01   -2.769377E+01    5.143901E+01    5.894921E+01 
  -1.560386E+01   -3.704958E+01    2.544281E+01    2.925664E+01  -1.560386E+01   -3.704958E+01    2.544281E+01    2.925664E+01 
   5.809611E+00   -4.428882E+01   -1.306798E+01    5.940748E+00   5.809611E+00   -4.428882E+01   -1.306798E+01    5.940748E+00 
   1.985750E+01   -4.675808E+01   -5.876969E+01   -7.021874E+00   1.985750E+01   -4.675808E+01   -5.876969E+01   -7.021874E+00 
   1.917666E+01   -4.157832E+01   -1.052446E+02   -7.080114E+00   1.917666E+01   -4.157832E+01   -1.052446E+02   -7.080114E+00 
  -7.820370E-01   -2.662979E+01   -1.464856E+02    6.232456E+00  -7.820370E-01   -2.662979E+01   -1.464856E+02    6.232456E+00 
  -4.027970E+01   -1.658233E+00   -1.780670E+02    3.122389E+01  -4.027970E+01   -1.658233E+00   -1.780670E+02    3.122389E+01 
  -9.495741E+01    3.093299E+01   -1.977175E+02    6.451522E+01  -9.495741E+01    3.093299E+01   -1.977175E+02    6.451522E+01 
  -1.567478E+02    6.601757E+01   -2.052462E+02    1.018398E+02  -1.567478E+02    6.601757E+01   -2.052462E+02    1.018398E+02 
  -2.157529E+02    9.661243E+01   -2.019735E+02    1.388809E+02  -2.157529E+02    9.661243E+01   -2.019735E+02    1.388809E+02 
  -2.625375E+02    1.155507E+02   -1.899444E+02    1.719039E+02  -2.625375E+02    1.155507E+02   -1.899444E+02    1.719039E+02 
  -2.901958E+02    1.175103E+02   -1.712238E+02    1.980740E+02  -2.901958E+02    1.175103E+02   -1.712238E+02    1.980740E+02 
  -2.956674E+02    1.007549E+02   -1.474963E+02    2.154983E+02  -2.956674E+02    1.007549E+02   -1.474963E+02    2.154983E+02 
  -2.800309E+02    6.797874E+01   -1.200475E+02    2.231411E+02  -2.800309E+02    6.797874E+01   -1.200475E+02    2.231411E+02 
  -2.478135E+02    2.590336E+01   -9.004983E+01    2.207720E+02  -2.478135E+02    2.590336E+01   -9.004983E+01    2.207720E+02 
  -2.056110E+02   -1.632028E+01   -5.896162E+01    2.090364E+02  -2.056110E+02   -1.632028E+01   -5.896162E+01    2.090364E+02 
  -1.604495E+02   -4.945545E+01   -2.881141E+01    1.896169E+02  -1.604495E+02   -4.945545E+01   -2.881141E+01    1.896169E+02 
  -1.183190E+02   -6.656638E+01   -2.195721E+00    1.653471E+02  -1.183190E+02   -6.656638E+01   -2.195721E+00    1.653471E+02 
  -8.319653E+01   -6.473282E+01    1.806386E+01    1.400985E+02  -8.319653E+01   -6.473282E+01    1.806386E+01    1.400985E+02 
  -5.670199E+01   -4.560412E+01    2.951573E+01    1.183153E+02  -5.670199E+01   -4.560412E+01    2.951573E+01    1.183153E+02 
  -3.835399E+01   -1.468596E+01    3.072714E+01    1.042015E+02  -3.835399E+01   -1.468596E+01    3.072714E+01    1.042015E+02 
  -2.626051E+01    2.034938E+01    2.175231E+01    1.007200E+02  -2.626051E+01    2.034938E+01    2.175231E+01    1.007200E+02 
  -1.800519E+01    5.176052E+01    4.237289E+00    1.086844E+02  -1.800519E+01    5.176052E+01    4.237289E+00    1.086844E+02 
  -1.148258E+01    7.360174E+01   -1.889798E+01    1.262523E+02  -1.148258E+01    7.360174E+01   -1.889798E+01    1.262523E+02 
  -5.479601E+00    8.285359E+01   -4.411307E+01    1.490477E+02  -5.479601E+00    8.285359E+01   -4.411307E+01    1.490477E+02 
   1.167358E-01    7.960091E+01   -6.803162E+01    1.709719E+02   1.167358E-01    7.960091E+01   -6.803162E+01    1.709719E+02 
   4.502610E+00    6.635632E+01   -8.811093E+01    1.855518E+02   4.502610E+00    6.635632E+01   -8.811093E+01    1.855518E+02 
   6.444081E+00    4.686877E+01   -1.029975E+02    1.875028E+02   6.444081E+00    4.686877E+01   -1.029975E+02    1.875028E+02 
   4.896467E+00    2.485629E+01   -1.124870E+02    1.740985E+02   4.896467E+00    2.485629E+01   -1.124870E+02    1.740985E+02 
  -4.531914E-01    3.050369E+00   -1.171485E+02    1.459731E+02  -4.531914E-01    3.050369E+00   -1.171485E+02    1.459731E+02 
  -8.908031E+00   -1.722245E+01   -1.177857E+02    1.071230E+02  -8.908031E+00   -1.722245E+01   -1.177857E+02    1.071230E+02 
  -1.885111E+01   -3.589587E+01   -1.149503E+02    6.408539E+01  -1.885111E+01   -3.589587E+01   -1.149503E+02    6.408539E+01 
  -2.818129E+01   -5.360156E+01   -1.086900E+02    2.448181E+01  -2.818129E+01   -5.360156E+01   -1.086900E+02    2.448181E+01 
  -3.494673E+01   -7.093281E+01   -9.861383E+01   -4.720929E+00  -3.494673E+01   -7.093281E+01   -9.861383E+01   -4.720929E+00 
  -3.794543E+01   -8.779201E+01   -8.424103E+01   -1.881184E+01  -3.794543E+01   -8.779201E+01   -8.424103E+01   -1.881184E+01 
  -3.706118E+01   -1.030263E+02   -6.550035E+01   -1.641288E+01  -3.706118E+01   -1.030263E+02   -6.550035E+01   -1.641288E+01 
  -3.319092E+01   -1.144614E+02   -4.319817E+01    2.263649E-01  -3.319092E+01   -1.144614E+02   -4.319817E+01    2.263649E-01 
  -2.777028E+01   -1.193367E+02   -1.928244E+01    2.578913E+01  -2.777028E+01   -1.193367E+02   -1.928244E+01    2.578913E+01 
  -2.206422E+01   -1.150440E+02    3.213435E+00    5.317727E+01  -2.206422E+01   -1.150440E+02    3.213435E+00    5.317727E+01 
  -1.649583E+01   -9.999241E+01    2.057760E+01    7.521865E+01  -1.649583E+01   -9.999241E+01    2.057760E+01    7.521865E+01 
  -1.029304E+01   -7.437003E+01    2.911789E+01    8.638507E+01  -1.029304E+01   -7.437003E+01    2.911789E+01    8.638507E+01 
  -1.629829E+00   -4.056994E+01    2.601068E+01    8.409650E+01  -1.629829E+00   -4.056994E+01    2.601068E+01    8.409650E+01 
   1.174267E+01   -3.097417E+00    1.010392E+01    6.927774E+01   1.174267E+01   -3.097417E+00    1.010392E+01    6.927774E+01 
   3.157186E+01    3.211231E+01   -1.754161E+01    4.601606E+01   3.157186E+01    3.211231E+01   -1.754161E+01    4.601606E+01 
   5.821385E+01    5.887984E+01   -5.355906E+01    2.040294E+01   5.821385E+01    5.887984E+01   -5.355906E+01    2.040294E+01 
   9.012008E+01    7.221924E+01   -9.273062E+01   -1.128304E+00   9.012008E+01    7.221924E+01   -9.273062E+01   -1.128304E+00 
   1.239277E+02    6.965464E+01   -1.289550E+02   -1.350322E+01   1.239277E+02    6.965464E+01   -1.289550E+02   -1.350322E+01 
   1.551747E+02    5.201776E+01   -1.565344E+02   -1.425707E+01   1.551747E+02    5.201776E+01   -1.565344E+02   -1.425707E+01 
   1.794344E+02    2.342866E+01   -1.714563E+02   -3.976254E+00   1.794344E+02    2.342866E+01   -1.714563E+02   -3.976254E+00 
   1.935012E+02   -9.623393E+00   -1.723011E+02    1.417672E+01   1.935012E+02   -9.623393E+00   -1.723011E+02    1.417672E+01 
   1.962253E+02   -3.990902E+01   -1.604762E+02    3.566283E+01   1.962253E+02   -3.990902E+01   -1.604762E+02    3.566283E+01 
   1.887053E+02   -6.136482E+01   -1.396707E+02    5.605731E+01   1.887053E+02   -6.136482E+01   -1.396707E+02    5.605731E+01 
   1.737664E+02   -7.071846E+01   -1.146843E+02    7.230584E+01   1.737664E+02   -7.071846E+01   -1.146843E+02    7.230584E+01 
   1.549129E+02   -6.832679E+01   -9.001104E+01    8.332148E+01   1.549129E+02   -6.832679E+01   -9.001104E+01    8.332148E+01 
   1.351310E+02   -5.794744E+01   -6.866894E+01    8.976241E+01   1.351310E+02   -5.794744E+01   -6.866894E+01    8.976241E+01 
   1.159860E+02   -4.549974E+01   -5.168853E+01    9.315986E+01   1.159860E+02   -4.549974E+01   -5.168853E+01    9.315986E+01 
   9.735019E+01   -3.720196E+01   -3.842479E+01    9.482877E+01   9.735019E+01   -3.720196E+01   -3.842479E+01    9.482877E+01 
   7.786655E+01   -3.768055E+01   -2.752269E+01    9.507531E+01   7.786655E+01   -3.768055E+01   -2.752269E+01    9.507531E+01 
   5.597039E+01   -4.865226E+01   -1.808298E+01    9.307387E+01   5.597039E+01   -4.865226E+01   -1.808298E+01    9.307387E+01 
   3.106538E+01   -6.857482E+01   -1.047055E+01    8.747234E+01   3.106538E+01   -6.857482E+01   -1.047055E+01    8.747234E+01 
   4.369477E+00   -9.331750E+01   -6.342958E+00    7.742953E+01   4.369477E+00   -9.331750E+01   -6.342958E+00    7.742953E+01 
  -2.095052E+01   -1.175480E+02   -7.813934E+00    6.355303E+01  -2.095052E+01   -1.175480E+02   -7.813934E+00    6.355303E+01 
  -4.048069E+01   -1.362997E+02   -1.607208E+01    4.820562E+01  -4.048069E+01   -1.362997E+02   -1.607208E+01    4.820562E+01 
  -4.990388E+01   -1.461626E+02   -3.007268E+01    3.490392E+01  -4.990388E+01   -1.461626E+02   -3.007268E+01    3.490392E+01 
  -4.652986E+01   -1.457349E+02   -4.596751E+01    2.694748E+01  -4.652986E+01   -1.457349E+02   -4.596751E+01    2.694748E+01 
  -3.045461E+01   -1.352981E+02   -5.769039E+01    2.581170E+01  -3.045461E+01   -1.352981E+02   -5.769039E+01    2.581170E+01 
  -4.896752E+00   -1.160018E+02   -5.865748E+01    3.003028E+01  -4.896752E+00   -1.160018E+02   -5.865748E+01    3.003028E+01 
   2.446050E+01   -8.902060E+01   -4.405584E+01    3.517147E+01   2.446050E+01   -8.902060E+01   -4.405584E+01    3.517147E+01 
   5.094045E+01   -5.511691E+01   -1.288777E+01    3.510268E+01   5.094045E+01   -5.511691E+01   -1.288777E+01    3.510268E+01 
   6.868050E+01   -1.480780E+01    3.104393E+01    2.419359E+01   6.868050E+01   -1.480780E+01    3.104393E+01    2.419359E+01 
   7.417662E+01    3.098329E+01    7.967189E+01   -3.399446E-01   7.417662E+01    3.098329E+01    7.967189E+01   -3.399446E-01 
   6.706195E+01    8.017622E+01    1.226272E+02   -3.689636E+01   6.706195E+01    8.017622E+01    1.226272E+02   -3.689636E+01 
   4.989592E+01    1.291532E+02    1.499989E+02   -7.945504E+01   4.989592E+01    1.291532E+02    1.499989E+02   -7.945504E+01 
   2.709516E+01    1.730721E+02    1.549605E+02   -1.191922E+02   2.709516E+01    1.730721E+02    1.549605E+02   -1.191922E+02 
   3.431609E+00    2.068876E+02    1.354010E+02   -1.472317E+02   3.431609E+00    2.068876E+02    1.354010E+02   -1.472317E+02 
  -1.735372E+01    2.267478E+02    9.409274E+01   -1.575323E+02  -1.735372E+01    2.267478E+02    9.409274E+01   -1.575323E+02 
  -3.335950E+01    2.312178E+02    3.749144E+01   -1.488157E+02  -3.335950E+01    2.312178E+02    3.749144E+01   -1.488157E+02 
  -4.454832E+01    2.217925E+02   -2.625091E+01   -1.247870E+02  -4.454832E+01    2.217925E+02   -2.625091E+01   -1.247870E+02 
  -5.209262E+01    2.024170E+02   -8.926484E+01   -9.256337E+01  -5.209262E+01    2.024170E+02   -8.926484E+01   -9.256337E+01 
  -5.739638E+01    1.781250E+02   -1.452708E+02   -5.993926E+01  -5.739638E+01    1.781250E+02   -1.452708E+02   -5.993926E+01 
  -6.123556E+01    1.532757E+02   -1.899488E+02   -3.258438E+01  -6.123556E+01    1.532757E+02   -1.899488E+02   -3.258438E+01 
  -6.336838E+01    1.300541E+02   -2.205704E+02   -1.229257E+01  -6.336838E+01    1.300541E+02   -2.205704E+02   -1.229257E+01 
  -6.274307E+01    1.078202E+02   -2.354016E+02    3.040635E+00  -6.274307E+01    1.078202E+02   -2.354016E+02    3.040635E+00 
  -5.817519E+01    8.356990E+01   -2.334100E+02    1.775529E+01  -5.817519E+01    8.356990E+01   -2.334100E+02    1.775529E+01 
  -4.918234E+01    5.334623E+01   -2.145345E+02    3.582859E+01  -4.918234E+01    5.334623E+01   -2.145345E+02    3.582859E+01 
  -3.661525E+01    1.407748E+01   -1.803696E+02    5.848412E+01  -3.661525E+01    1.407748E+01   -1.803696E+02    5.848412E+01 
  -2.281750E+01   -3.482936E+01   -1.347786E+02    8.306943E+01  -2.281750E+01   -3.482936E+01   -1.347786E+02    8.306943E+01 
  -1.122900E+01   -9.069683E+01   -8.387439E+01    1.037361E+02  -1.122900E+01   -9.069683E+01   -8.387439E+01    1.037361E+02 
  -5.543922E+00   -1.478248E+02   -3.504142E+01    1.137050E+02  -5.543922E+00   -1.478248E+02   -3.504142E+01    1.137050E+02 
  -8.669164E+00   -1.986340E+02    4.871003E+00    1.082322E+02  -8.669164E+00   -1.986340E+02    4.871003E+00    1.082322E+02 
  -2.177014E+01   -2.352726E+02    3.160173E+01    8.708240E+01  -2.177014E+01   -2.352726E+02    3.160173E+01    8.708240E+01 
  -4.364162E+01   -2.511702E+02    4.496243E+01    5.548434E+01  -4.364162E+01   -2.511702E+02    4.496243E+01    5.548434E+01 
  -7.054262E+01   -2.421470E+02    4.906656E+01    2.311617E+01  -7.054262E+01   -2.421470E+02    4.906656E+01    2.311617E+01 
  -9.652965E+01   -2.069447E+02    5.106896E+01    1.410976E+00  -9.652965E+01   -2.069447E+02    5.106896E+01    1.410976E+00 
  -1.142436E+02   -1.472934E+02    5.877681E+01    8.929985E-02  -1.142436E+02   -1.472934E+02    5.877681E+01    8.929985E-02 
  -1.160561E+02   -6.775670E+01    7.796900E+01    2.408995E+01  -1.160561E+02   -6.775670E+01    7.796900E+01    2.408995E+01 
  -9.544523E+01    2.445648E+01    1.104044E+02    7.190067E+01  -9.544523E+01    2.445648E+01    1.104044E+02    7.190067E+01 
  -4.843103E+01    1.197053E+02    1.532379E+02    1.357808E+02  -4.843103E+01    1.197053E+02    1.532379E+02    1.357808E+02 
   2.515433E+01    2.063523E+02    2.000086E+02    2.037310E+02   2.515433E+01    2.063523E+02    2.000086E+02    2.037310E+02 
   1.208347E+02    2.717131E+02    2.427525E+02    2.625396E+02   1.208347E+02    2.717131E+02    2.427525E+02    2.625396E+02 
   2.293814E+02    3.037194E+02    2.743920E+02    3.009857E+02   2.293814E+02    3.037194E+02    2.743920E+02    3.009857E+02 
   3.376469E+02    2.932181E+02    2.905269E+02    3.123501E+02   3.376469E+02    2.932181E+02    2.905269E+02    3.123501E+02 
   4.304023E+02    2.364722E+02    2.900900E+02    2.956878E+02   4.304023E+02    2.364722E+02    2.900900E+02    2.956878E+02 
   4.929969E+02    1.371413E+02    2.748652E+02    2.557145E+02   4.929969E+02    1.371413E+02    2.748652E+02    2.557145E+02 
   5.143930E+02    6.953866E+00    2.483354E+02    2.014958E+02   5.143930E+02    6.953866E+00    2.483354E+02    2.014958E+02 
   4.899151E+02   -1.354886E+02    2.145280E+02    1.443363E+02   4.899151E+02   -1.354886E+02    2.145280E+02    1.443363E+02 
   4.229753E+02   -2.678463E+02    1.773699E+02    9.533579E+01   4.229753E+02   -2.678463E+02    1.773699E+02    9.533579E+01 
   3.251602E+02   -3.685730E+02    1.406665E+02    6.306079E+01   3.251602E+02   -3.685730E+02    1.406665E+02    6.306079E+01 
   2.143930E+02   -4.217726E+02    1.083976E+02    5.173295E+01   2.143930E+02   -4.217726E+02    1.083976E+02    5.173295E+01 
   1.113660E+02   -4.210545E+02    8.480247E+01    6.027113E+01   1.113660E+02   -4.210545E+02    8.480247E+01    6.027113E+01 
   3.494808E+01   -3.712080E+02    7.383957E+01    8.243233E+01   3.494808E+01   -3.712080E+02    7.383957E+01    8.243233E+01 
  -2.331588E+00   -2.870588E+02    7.799479E+01    1.081320E+02  -2.331588E+00   -2.870588E+02    7.799479E+01    1.081320E+02 
   2.498676E+00   -1.896597E+02    9.687874E+01    1.257779E+02   2.498676E+00   -1.896597E+02    9.687874E+01    1.257779E+02 
   4.193828E+01   -1.007821E+02    1.263430E+02    1.251623E+02   4.193828E+01   -1.007821E+02    1.263430E+02    1.251623E+02 
   9.984494E+01   -3.723744E+01    1.587800E+02    1.002194E+02   9.984494E+01   -3.723744E+01    1.587800E+02    1.002194E+02 
   1.556903E+02   -6.674749E+00    1.848402E+02    5.088371E+01   1.556903E+02   -6.674749E+00    1.848402E+02    5.088371E+01 
   1.901696E+02   -6.108838E+00    1.961773E+02   -1.655421E+01   1.901696E+02   -6.108838E+00    1.961773E+02   -1.655421E+01 
   1.906033E+02   -2.362463E+01    1.882998E+02   -9.081003E+01   1.906033E+02   -2.362463E+01    1.882998E+02   -9.081003E+01 
   1.545270E+02   -4.272817E+01    1.624183E+02   -1.583962E+02   1.545270E+02   -4.272817E+01    1.624183E+02   -1.583962E+02 
   9.033097E+01   -4.798088E+01    1.254590E+02   -2.071001E+02   9.033097E+01   -4.798088E+01    1.254590E+02   -2.071001E+02 
   1.467090E+01   -3.014015E+01    8.805455E+01   -2.291719E+02   1.467090E+01   -3.014015E+01    8.805455E+01   -2.291719E+02 
  -5.263581E+01    1.081737E+01    6.108986E+01   -2.233122E+02  -5.263581E+01    1.081737E+01    6.108986E+01   -2.233122E+02 
  -9.470328E+01    6.573655E+01    5.194148E+01   -1.949040E+02  -9.470328E+01    6.573655E+01    5.194148E+01   -1.949040E+02 
  -1.027965E+02    1.193533E+02    6.169192E+01   -1.544483E+02  -1.027965E+02    1.193533E+02    6.169192E+01   -1.544483E+02 
  -7.906404E+01    1.553961E+02    8.426966E+01   -1.146651E+02  -7.906404E+01    1.553961E+02    8.426966E+01   -1.146651E+02 
  -3.594087E+01    1.620948E+02    1.078096E+02   -8.705844E+01  -3.594087E+01    1.620948E+02    1.078096E+02   -8.705844E+01 
   7.585386E+00    1.363796E+02    1.178094E+02   -7.883821E+01   7.585386E+00    1.363796E+02    1.178094E+02   -7.883821E+01 
   3.169657E+01    8.549266E+01    1.011363E+02   -9.094617E+01   3.169657E+01    8.549266E+01    1.011363E+02   -9.094617E+01 
   2.172905E+01    2.555654E+01    4.976755E+01   -1.176396E+02   2.172905E+01    2.555654E+01    4.976755E+01   -1.176396E+02 
  -2.733057E+01   -2.245777E+01   -3.668207E+01   -1.477295E+02  -2.733057E+01   -2.245777E+01   -3.668207E+01   -1.477295E+02 
  -1.091012E+02   -3.820500E+01   -1.502078E+02   -1.672304E+02  -1.091012E+02   -3.820500E+01   -1.502078E+02   -1.672304E+02 
  -2.072573E+02   -7.396946E+00   -2.755690E+02   -1.628960E+02  -2.072573E+02   -7.396946E+00   -2.755690E+02   -1.628960E+02 
  -2.997363E+02    7.420011E+01   -3.931215E+02   -1.258924E+02  -2.997363E+02    7.420011E+01   -3.931215E+02   -1.258924E+02 
  -3.645752E+02    1.991653E+02   -4.828396E+02   -5.473880E+01  -3.645752E+02    1.991653E+02   -4.828396E+02   -5.473880E+01 
  -3.858859E+02    3.495856E+02   -5.288334E+02    4.333758E+01  -3.858859E+02    3.495856E+02   -5.288334E+02    4.333758E+01 
  -3.584830E+02    5.007359E+02   -5.234840E+02    1.532509E+02  -3.584830E+02    5.007359E+02   -5.234840E+02    1.532509E+02 
  -2.899848E+02    6.265217E+02   -4.701893E+02    2.552558E+02  -2.899848E+02    6.265217E+02   -4.701893E+02    2.552558E+02 
  -1.997328E+02    7.055544E+02   -3.837491E+02    3.299717E+02  -1.997328E+02    7.055544E+02   -3.837491E+02    3.299717E+02 
  -1.145298E+02    7.265342E+02   -2.877596E+02    3.640177E+02  -1.145298E+02    7.265342E+02   -2.877596E+02    3.640177E+02 
  -6.191828E+01    6.916083E+02   -2.090948E+02    3.545869E+02  -6.191828E+01    6.916083E+02   -2.090948E+02    3.545869E+02 
  -6.240459E+01    6.166395E+02   -1.705078E+02    3.113033E+02  -6.240459E+01    6.166395E+02   -1.705078E+02    3.113033E+02 
  -1.225426E+02    5.278920E+02   -1.832845E+02    2.543185E+02  -1.225426E+02    5.278920E+02   -1.832845E+02    2.543185E+02 
  -2.309257E+02    4.555055E+02   -2.423391E+02    2.087239E+02  -2.309257E+02    4.555055E+02   -2.423391E+02    2.087239E+02 
  -3.587280E+02    4.251143E+02   -3.258101E+02    1.966418E+02  -3.587280E+02    4.251143E+02   -3.258101E+02    1.966418E+02 
  -4.654187E+02    4.497936E+02   -4.000489E+02    2.293759E+02  -4.654187E+02    4.497936E+02   -4.000489E+02    2.293759E+02 
  -5.088165E+02    5.248219E+02   -4.291533E+02    3.022953E+02  -5.088165E+02    5.248219E+02   -4.291533E+02    3.022953E+02 
  -4.571327E+02    6.272838E+02   -3.864756E+02    3.945003E+02  -4.571327E+02    6.272838E+02   -3.864756E+02    3.945003E+02 
  -2.996102E+02    7.212796E+02   -2.644954E+02    4.738852E+02  -2.996102E+02    7.212796E+02   -2.644954E+02    4.738852E+02 
  -5.228978E+01    7.677611E+02   -7.959513E+01    5.064143E+02  -5.228978E+01    7.677611E+02   -7.959513E+01    5.064143E+02 
   2.434664E+02    7.363265E+02    1.303101E+02    4.669001E+02   2.434664E+02    7.363265E+02    1.303101E+02    4.669001E+02 
   5.299868E+02    6.153460E+02    3.150592E+02    3.478758E+02   5.299868E+02    6.153460E+02    3.150592E+02    3.478758E+02 
   7.476987E+02    4.169923E+02    4.258619E+02    1.636057E+02   7.476987E+02    4.169923E+02    4.258619E+02    1.636057E+02 
   8.508534E+02    1.752063E+02    4.290877E+02   -5.225097E+01   8.508534E+02    1.752063E+02    4.290877E+02   -5.225097E+01 
   8.198075E+02   -6.310283E+01    3.158913E+02   -2.547876E+02   8.198075E+02   -6.310283E+01    3.158913E+02   -2.547876E+02 
   6.660205E+02   -2.510076E+02    1.046659E+02   -3.994131E+02   6.660205E+02   -2.510076E+02    1.046659E+02   -3.994131E+02 
   4.282262E+02   -3.545657E+02   -1.643238E+02   -4.533614E+02   4.282262E+02   -3.545657E+02   -1.643238E+02   -4.533614E+02 
   1.611167E+02   -3.617109E+02   -4.402143E+02   -4.037600E+02   1.611167E+02   -3.617109E+02   -4.402143E+02   -4.037600E+02 
  -7.970048E+01   -2.842968E+02   -6.749693E+02   -2.600358E+02  -7.970048E+01   -2.842968E+02   -6.749693E+02   -2.600358E+02 
  -2.516465E+02   -1.529600E+02   -8.347144E+02   -5.026180E+01  -2.516465E+02   -1.529600E+02   -8.347144E+02   -5.026180E+01 
  -3.338719E+02   -6.939988E+00   -9.057031E+02    1.871023E+02  -3.338719E+02   -6.939988E+00   -9.057031E+02    1.871023E+02 
  -3.286865E+02    1.174123E+02   -8.936456E+02    4.133539E+02  -3.286865E+02    1.174123E+02   -8.936456E+02    4.133539E+02 
  -2.563892E+02    1.955780E+02   -8.174111E+02    5.985239E+02  -2.563892E+02    1.955780E+02   -8.174111E+02    5.985239E+02 
  -1.463549E+02    2.187253E+02   -6.998554E+02    7.267619E+02  -1.463549E+02    2.187253E+02   -6.998554E+02    7.267619E+02 
  -2.809667E+01    1.921070E+02   -5.591815E+02    7.970104E+02  -2.809667E+01    1.921070E+02   -5.591815E+02    7.970104E+02 
   7.470042E+01    1.297142E+02   -4.036941E+02    8.193564E+02   7.470042E+01    1.297142E+02   -4.036941E+02    8.193564E+02 
   1.460210E+02    4.804463E+01   -2.313708E+02    8.086902E+02   1.460210E+02    4.804463E+01   -2.313708E+02    8.086902E+02 
   1.761565E+02   -3.836410E+01   -3.391497E+01    7.779454E+02   1.761565E+02   -3.836410E+01   -3.391497E+01    7.779454E+02 
   1.593792E+02   -1.183384E+02    1.965106E+02    7.331234E+02   1.593792E+02   -1.183384E+02    1.965106E+02    7.331234E+02 
   9.290940E+01   -1.828981E+02    4.604272E+02    6.716044E+02   9.290940E+01   -1.828981E+02    4.604272E+02    6.716044E+02 
  -2.179542E+01   -2.233409E+02    7.465147E+02    5.841611E+02  -2.179542E+01   -2.233409E+02    7.465147E+02    5.841611E+02 
  -1.761876E+02   -2.306632E+02    1.031042E+03    4.599301E+02  -1.761876E+02   -2.306632E+02    1.031042E+03    4.599301E+02 
  -3.523597E+02   -1.974689E+02    1.281633E+03    2.926620E+02  -3.523597E+02   -1.974689E+02    1.281633E+03    2.926620E+02 
  -5.237317E+02   -1.218877E+02    1.464447E+03    8.611597E+01  -5.237317E+02   -1.218877E+02    1.464447E+03    8.611597E+01 
  -6.599213E+02   -1.154035E+01    1.552852E+03   -1.433752E+02  -6.599213E+02   -1.154035E+01    1.552852E+03   -1.433752E+02 
  -7.349867E+02    1.149600E+02    1.535145E+03   -3.683779E+02  -7.349867E+02    1.149600E+02    1.535145E+03   -3.683779E+02 
  -7.362581E+02    2.307197E+02    1.419021E+03   -5.558643E+02  -7.362581E+02    2.307197E+02    1.419021E+03   -5.558643E+02 
  -6.700783E+02    3.074516E+02    1.231252E+03   -6.754251E+02  -6.700783E+02    3.074516E+02    1.231252E+03   -6.754251E+02 
  -5.614956E+02    3.244512E+02    1.012274E+03   -7.078273E+02  -5.614956E+02    3.244512E+02    1.012274E+03   -7.078273E+02 
  -4.471468E+02    2.762596E+02    8.068249E+02   -6.511944E+02  -4.471468E+02    2.762596E+02    8.068249E+02   -6.511944E+02 
  -3.633548E+02    1.756955E+02    6.530259E+02   -5.226090E+02  -3.633548E+02    1.756955E+02    6.530259E+02   -5.226090E+02 
  -3.336517E+02    5.052861E+01    5.729731E+02   -3.542620E+02  -3.336517E+02    5.052861E+01    5.729731E+02   -3.542620E+02 
  -3.605111E+02   -6.544439E+01    5.676470E+02   -1.850303E+02  -3.605111E+02   -6.544439E+01    5.676470E+02   -1.850303E+02 
  -4.246776E+02   -1.438053E+02    6.178008E+02   -4.994915E+01  -4.246776E+02   -1.438053E+02    6.178008E+02   -4.994915E+01 
  -4.926060E+02   -1.711003E+02    6.906749E+02    2.911224E+01  -4.926060E+02   -1.711003E+02    6.906749E+02    2.911224E+01 
  -5.293145E+02   -1.528548E+02    7.504980E+02    4.855781E+01  -5.293145E+02   -1.528548E+02    7.504980E+02    4.855781E+01 
  -5.117447E+02   -1.103952E+02    7.694330E+02    2.231435E+01  -5.117447E+02   -1.103952E+02    7.694330E+02    2.231435E+01 
  -4.374547E+02   -7.170969E+01    7.354287E+02   -2.440203E+01  -4.374547E+02   -7.170969E+01    7.354287E+02   -2.440203E+01 
  -3.252952E+02   -5.998562E+01    6.544787E+02   -6.451375E+01  -3.252952E+02   -5.998562E+01    6.544787E+02   -6.451375E+01 
  -2.079025E+02   -8.440645E+01    5.467541E+02   -7.832413E+01  -2.079025E+02   -8.440645E+01    5.467541E+02   -7.832413E+01 
  -1.190821E+02   -1.368568E+02    4.382477E+02   -5.935749E+01  -1.190821E+02   -1.368568E+02    4.382477E+02   -5.935749E+01 
  -8.113275E+01   -1.957619E+02    3.511308E+02   -1.494311E+01  -8.113275E+01   -1.957619E+02    3.511308E+02   -1.494311E+01 
  -9.706134E+01   -2.353706E+02    2.963730E+02    3.828160E+01  -9.706134E+01   -2.353706E+02    2.963730E+02    3.828160E+01 
  -1.505563E+02   -2.365973E+02    2.711673E+02    8.187904E+01  -1.505563E+02   -2.365973E+02    2.711673E+02    8.187904E+01 
  -2.133916E+02   -1.949709E+02    2.617604E+02    1.030440E+02  -2.133916E+02   -1.949709E+02    2.617604E+02    1.030440E+02 
  -2.569802E+02   -1.225109E+02    2.501784E+02    9.911396E+01  -2.569802E+02   -1.225109E+02    2.501784E+02    9.911396E+01 
  -2.632792E+02   -4.291000E+01    2.219247E+02    7.766213E+01  -2.632792E+02   -4.291000E+01    2.219247E+02    7.766213E+01 
  -2.307476E+02    1.784049E+01    1.715468E+02    5.254476E+01  -2.307476E+02    1.784049E+01    1.715468E+02    5.254476E+01 
  -1.732942E+02    4.144000E+01    1.040524E+02    3.786732E+01  -1.732942E+02    4.144000E+01    1.040524E+02    3.786732E+01 
  -1.131304E+02    2.381383E+01    3.198996E+01    4.250705E+01  -1.131304E+02    2.381383E+01    3.198996E+01    4.250705E+01 
  -7.089150E+01   -2.431076E+01   -3.019910E+01    6.735796E+01  -7.089150E+01   -2.431076E+01   -3.019910E+01    6.735796E+01 
  -5.731860E+01   -8.274018E+01   -7.195449E+01    1.061187E+02  -5.731860E+01   -8.274018E+01   -7.195449E+01    1.061187E+02 
  -6.987099E+01   -1.305693E+02   -9.007451E+01    1.488602E+02  -6.987099E+01   -1.305693E+02   -9.007451E+01    1.488602E+02 
  -9.534945E+01   -1.545463E+02   -8.867394E+01    1.864874E+02  -9.534945E+01   -1.545463E+02   -8.867394E+01    1.864874E+02 
  -1.169807E+02   -1.535668E+02   -7.603867E+01    2.140128E+02  -1.169807E+02   -1.535668E+02   -7.603867E+01    2.140128E+02 
  -1.225755E+02   -1.375985E+02   -6.012672E+01    2.313064E+02  -1.225755E+02   -1.375985E+02   -6.012672E+01    2.313064E+02 
  -1.100751E+02   -1.217678E+02   -4.492331E+01    2.412836E+02  -1.100751E+02   -1.217678E+02   -4.492331E+01    2.412836E+02 
  -8.810066E+01   -1.183742E+02   -2.929655E+01    2.467098E+02  -8.810066E+01   -1.183742E+02   -2.929655E+01    2.467098E+02 
  -7.138820E+01   -1.303879E+02   -8.733644E+00    2.473873E+02  -7.138820E+01   -1.303879E+02   -8.733644E+00    2.473873E+02 
  -7.321697E+01   -1.492359E+02    2.101817E+01    2.392139E+02  -7.321697E+01   -1.492359E+02    2.101817E+01    2.392139E+02 
  -9.816847E+01   -1.577768E+02    6.021128E+01    2.156260E+02  -9.816847E+01   -1.577768E+02    6.021128E+01    2.156260E+02 
  -1.383075E+02   -1.371409E+02    1.030243E+02    1.707658E+02  -1.383075E+02   -1.371409E+02    1.030243E+02    1.707658E+02 
  -1.743322E+02   -7.453593E+01    1.380887E+02    1.028795E+02  -1.743322E+02   -7.453593E+01    1.380887E+02    1.028795E+02 
  -1.811237E+02    3.117782E+01    1.513489E+02    1.634617E+01  -1.811237E+02    3.117782E+01    1.513489E+02    1.634617E+01 
  -1.353675E+02    1.682867E+02    1.299926E+02   -7.863595E+01  -1.353675E+02    1.682867E+02    1.299926E+02   -7.863595E+01 
  -2.225642E+01    3.156521E+02    6.582763E+01   -1.686243E+02  -2.225642E+01    3.156521E+02    6.582763E+01   -1.686243E+02 
   1.610774E+02    4.491454E+02   -4.312645E+01   -2.407158E+02   1.610774E+02    4.491454E+02   -4.312645E+01   -2.407158E+02 
   4.061840E+02    5.483988E+02   -1.931573E+02   -2.860195E+02   4.061840E+02    5.483988E+02   -1.931573E+02   -2.860195E+02 
   6.970026E+02    6.013326E+02   -3.768593E+02   -3.015254E+02   6.970026E+02    6.013326E+02   -3.768593E+02   -3.015254E+02 
   1.014556E+03    6.051372E+02   -5.854216E+02   -2.898441E+02   1.014556E+03    6.051372E+02   -5.854216E+02   -2.898441E+02 
   1.340484E+03    5.640653E+02   -8.100803E+02   -2.572287E+02   1.340484E+03    5.640653E+02   -8.100803E+02   -2.572287E+02 
   1.658236E+03    4.857338E+02   -1.042229E+03   -2.109574E+02   1.658236E+03    4.857338E+02   -1.042229E+03   -2.109574E+02 
   1.952205E+03    3.780658E+02   -1.272520E+03   -1.572852E+02   1.952205E+03    3.780658E+02   -1.272520E+03   -1.572852E+02 
   2.206271E+03    2.483584E+02   -1.489903E+03   -1.007442E+02   2.206271E+03    2.483584E+02   -1.489903E+03   -1.007442E+02 
   2.403597E+03    1.046167E+02   -1.681698E+03   -4.483054E+01   2.403597E+03    1.046167E+02   -1.681698E+03   -4.483054E+01 
   2.528796E+03   -4.207411E+01   -1.835314E+03    6.582481E+00   2.528796E+03   -4.207411E+01   -1.835314E+03    6.582481E+00 
   2.572242E+03   -1.760826E+02   -1.941457E+03    4.810907E+01   2.572242E+03   -1.760826E+02   -1.941457E+03    4.810907E+01 
   2.534874E+03   -2.783014E+02   -1.997855E+03    7.285771E+01   2.534874E+03   -2.783014E+02   -1.997855E+03    7.285771E+01 
   2.431139E+03   -3.301837E+02   -2.012047E+03    7.391301E+01   2.431139E+03   -3.301837E+02   -2.012047E+03    7.391301E+01 
   2.288123E+03   -3.196270E+02   -2.001909E+03    4.695358E+01   2.288123E+03   -3.196270E+02   -2.001909E+03    4.695358E+01 
   2.140278E+03   -2.464309E+02   -1.993183E+03   -6.869828E+00   2.140278E+03   -2.464309E+02   -1.993183E+03   -6.869828E+00 
   2.020978E+03   -1.248589E+02   -2.014181E+03   -7.887838E+01   2.020978E+03   -1.248589E+02   -2.014181E+03   -7.887838E+01 
   1.953595E+03    1.825514E+01   -2.088767E+03   -1.525490E+02   1.953595E+03    1.825514E+01   -2.088767E+03   -1.525490E+02 
   1.945188E+03    1.497501E+02   -2.229337E+03   -2.054059E+02   1.945188E+03    1.497501E+02   -2.229337E+03   -2.054059E+02 
   1.985117E+03    2.388877E+02   -2.431688E+03   -2.130104E+02   1.985117E+03    2.388877E+02   -2.431688E+03   -2.130104E+02 
   2.049084E+03    2.657100E+02   -2.673350E+03   -1.543831E+02   2.049084E+03    2.657100E+02   -2.673350E+03   -1.543831E+02 
   2.107138E+03    2.261611E+02   -2.916211E+03   -1.775771E+01   2.107138E+03    2.261611E+02   -2.916211E+03   -1.775771E+01 
   2.132747E+03    1.322999E+02   -3.113274E+03    1.946749E+02   2.132747E+03    1.322999E+02   -3.113274E+03    1.946749E+02 
   2.109770E+03    7.721176E+00   -3.218362E+03    4.643876E+02   2.109770E+03    7.721176E+00   -3.218362E+03    4.643876E+02 
   2.035156E+03   -1.200090E+02   -3.196687E+03    7.575687E+02   2.035156E+03   -1.200090E+02   -3.196687E+03    7.575687E+02 
   1.916931E+03   -2.271629E+02   -3.033756E+03    1.030060E+03   1.916931E+03   -2.271629E+02   -3.033756E+03    1.030060E+03 
   1.768878E+03   -2.993197E+02   -2.740174E+03    1.235730E+03   1.768878E+03   -2.993197E+02   -2.740174E+03    1.235730E+03 
   1.604455E+03   -3.330047E+02   -2.350679E+03    1.336780E+03   1.604455E+03   -3.330047E+02   -2.350679E+03    1.336780E+03 
   1.432493E+03   -3.335546E+02   -1.917100E+03    1.313617E+03   1.432493E+03   -3.335546E+02   -1.917100E+03    1.313617E+03 
   1.256258E+03   -3.106067E+02   -1.496511E+03    1.171536E+03   1.256258E+03   -3.106067E+02   -1.496511E+03    1.171536E+03 
   1.075859E+03   -2.732626E+02   -1.137396E+03    9.418714E+02   1.075859E+03   -2.732626E+02   -1.137396E+03    9.418714E+02 
   8.925801E+02   -2.267578E+02   -8.673986E+02    6.765514E+02   8.925801E+02   -2.267578E+02   -8.673986E+02    6.765514E+02 
   7.130212E+02   -1.715947E+02   -6.861056E+02    4.367865E+02   7.130212E+02   -1.715947E+02   -6.861056E+02    4.367865E+02 
   5.511189E+02   -1.050010E+02   -5.650573E+02    2.785029E+02   5.511189E+02   -1.050010E+02   -5.650573E+02    2.785029E+02 
   4.271554E+02   -2.372819E+01   -4.552079E+02    2.383779E+02   4.271554E+02   -2.372819E+01   -4.552079E+02    2.383779E+02 
   3.640882E+02    7.311289E+01   -2.998839E+02    3.244608E+02   3.640882E+02    7.311289E+01   -2.998839E+02    3.244608E+02 
   3.825360E+02    1.822407E+02   -4.967431E+01    5.142079E+02   3.825360E+02    1.822407E+02   -4.967431E+01    5.142079E+02 
   4.961001E+02    2.959115E+02    3.248621E+02    7.606264E+02   4.961001E+02    2.959115E+02    3.248621E+02    7.606264E+02 
   7.083639E+02    4.030425E+02    8.260564E+02    1.004786E+03   7.083639E+02    4.030425E+02    8.260564E+02    1.004786E+03 
   1.012153E+03    4.912608E+02    1.429190E+03    1.191040E+03   1.012153E+03    4.912608E+02    1.429190E+03    1.191040E+03 
   1.390833E+03    5.492901E+02    2.089218E+03    1.280555E+03   1.390833E+03    5.492901E+02    2.089218E+03    1.280555E+03 
   1.820935E+03    5.691888E+02    2.751769E+03    1.259430E+03   1.820935E+03    5.691888E+02    2.751769E+03    1.259430E+03 
   2.275333E+03    5.480882E+02    3.365053E+03    1.139512E+03   2.275333E+03    5.480882E+02    3.365053E+03    1.139512E+03 
   2.726424E+03    4.891516E+02    3.889503E+03    9.523349E+02   2.726424E+03    4.891516E+02    3.889503E+03    9.523349E+02 
   3.149119E+03    4.014678E+02    4.303046E+03    7.386300E+02   3.149119E+03    4.014678E+02    4.303046E+03    7.386300E+02 
   3.523519E+03    2.986403E+02    4.601491E+03    5.368759E+02   3.523519E+03    2.986403E+02    4.601491E+03    5.368759E+02 
   3.837081E+03    1.960381E+02    4.794906E+03    3.742280E+02   3.837081E+03    1.960381E+02    4.794906E+03    3.742280E+02 
   4.085821E+03    1.070931E+02    4.901757E+03    2.619676E+02   4.085821E+03    1.070931E+02    4.901757E+03    2.619676E+02 
   4.273950E+03    3.952225E+01    4.942697E+03    1.959534E+02   4.273950E+03    3.952225E+01    4.942697E+03    1.959534E+02 
   4.411585E+03   -7.307888E+00    4.935465E+03    1.610218E+02   4.411585E+03   -7.307888E+00    4.935465E+03    1.610218E+02 
   4.510706E+03   -4.271841E+01    4.891684E+03    1.373602E+02   4.510706E+03   -4.271841E+01    4.891684E+03    1.373602E+02 
   4.580309E+03   -8.218051E+01    4.815681E+03    1.067452E+02   4.580309E+03   -8.218051E+01    4.815681E+03    1.067452E+02 
   4.622268E+03   -1.422858E+02    4.705106E+03    5.706572E+01   4.622268E+03   -1.422858E+02    4.705106E+03    5.706572E+01 
   4.629467E+03   -2.346154E+02    4.552947E+03   -1.559095E+01   4.629467E+03   -2.346154E+02    4.552947E+03   -1.559095E+01 
   4.587218E+03   -3.605237E+02    4.350523E+03   -1.071946E+02   4.587218E+03   -3.605237E+02    4.350523E+03   -1.071946E+02 
   4.477837E+03   -5.087721E+02    4.090979E+03   -2.077319E+02   4.477837E+03   -5.087721E+02    4.090979E+03   -2.077319E+02 
   4.287081E+03   -6.571116E+02    3.772626E+03   -3.040471E+02   4.287081E+03   -6.571116E+02    3.772626E+03   -3.040471E+02 
   4.010323E+03   -7.775835E+02    3.401397E+03   -3.828178E+02   4.010323E+03   -7.775835E+02    3.401397E+03   -3.828178E+02 
   3.656291E+03   -8.439820E+02    2.991627E+03   -4.331228E+02   3.656291E+03   -8.439820E+02    2.991627E+03   -4.331228E+02 
   3.246962E+03   -8.391267E+02    2.564726E+03   -4.482622E+02   3.246962E+03   -8.391267E+02    2.564726E+03   -4.482622E+02 
   2.813536E+03   -7.596423E+02    2.145812E+03   -4.266554E+02   2.813536E+03   -7.596423E+02    2.145812E+03   -4.266554E+02 
   2.389760E+03   -6.168276E+02    1.759071E+03   -3.717782E+02   2.389760E+03   -6.168276E+02    1.759071E+03   -3.717782E+02 
   2.004751E+03   -4.335608E+02    1.423071E+03   -2.912479E+02   2.004751E+03   -4.335608E+02    1.423071E+03   -2.912479E+02 
   1.677502E+03   -2.384857E+02    1.147393E+03   -1.953132E+02   1.677502E+03   -2.384857E+02    1.147393E+03   -1.953132E+02 
   1.414528E+03   -5.947481E+01    9.315428E+02   -9.511845E+01   1.414528E+03   -5.947481E+01    9.315428E+02   -9.511845E+01 
   1.210903E+03    8.167963E+01    7.664009E+02   -1.127505E+00   1.210903E+03    8.167963E+01    7.664009E+02   -1.127505E+00 
   1.053807E+03    1.721336E+02    6.376356E+02    7.802052E+01   1.053807E+03    1.721336E+02    6.376356E+02    7.802052E+01 
   9.270368E+02    2.082470E+02    5.299367E+02    1.361439E+02   9.270368E+02    2.082470E+02    5.299367E+02    1.361439E+02 
   8.149968E+02    1.939504E+02    4.307778E+02    1.697545E+02   8.149968E+02    1.939504E+02    4.307778E+02    1.697545E+02 
   7.052447E+02    1.383335E+02    3.327394E+02    1.780964E+02   7.052447E+02    1.383335E+02    3.327394E+02    1.780964E+02 
   5.894902E+02    5.338881E+01    2.340273E+02    1.631246E+02   5.894902E+02    5.338881E+01    2.340273E+02    1.631246E+02 
   4.635166E+02   -4.770672E+01    1.374265E+02    1.293869E+02   4.635166E+02   -4.770672E+01    1.374265E+02    1.293869E+02 
   3.266510E+02   -1.519435E+02    4.831515E+01    8.361083E+01   3.266510E+02   -1.519435E+02    4.831515E+01    8.361083E+01 
   1.811311E+02   -2.478814E+02   -2.759556E+01    3.377316E+01   1.811311E+02   -2.478814E+02   -2.759556E+01    3.377316E+01 
   3.125929E+01   -3.273349E+02   -8.632827E+01   -1.240036E+01   3.125929E+01   -3.273349E+02   -8.632827E+01   -1.240036E+01 
  -1.180514E+02   -3.870972E+02   -1.273215E+02   -4.924614E+01  -1.180514E+02   -3.870972E+02   -1.273215E+02   -4.924614E+01 
  -2.636196E+02   -4.300124E+02   -1.546914E+02   -7.473276E+01  -2.636196E+02   -4.300124E+02   -1.546914E+02   -7.473276E+01 
  -4.069923E+02   -4.645918E+02   -1.780062E+02   -9.114620E+01  -4.069923E+02   -4.645918E+02   -1.780062E+02   -9.114620E+01 
  -5.572099E+02   -5.027585E+02   -2.123598E+02   -1.044611E+02  -5.572099E+02   -5.027585E+02   -2.123598E+02   -1.044611E+02 
  -7.320467E+02   -5.560565E+02   -2.774289E+02   -1.224450E+02  -7.320467E+02   -5.560565E+02   -2.774289E+02   -1.224450E+02 
  -9.565986E+02   -6.314512E+02   -3.953067E+02   -1.520862E+02  -9.565986E+02   -6.314512E+02   -3.953067E+02   -1.520862E+02 
  -1.258882E+03   -7.282630E+02   -5.872565E+02   -1.972880E+02  -1.258882E+03   -7.282630E+02   -5.872565E+02   -1.972880E+02 
  -1.663276E+03   -8.375556E+02   -8.700022E+02   -2.577332E+02  -1.663276E+03   -8.375556E+02   -8.700022E+02   -2.577332E+02 
  -2.183708E+03   -9.444519E+02   -1.252550E+03   -3.293663E+02  -2.183708E+03   -9.444519E+02   -1.252550E+03   -3.293663E+02 
  -2.818906E+03   -1.032695E+03   -1.734565E+03   -4.062455E+02  -2.818906E+03   -1.032695E+03   -1.734565E+03   -4.062455E+02 
  -3.551599E+03   -1.089801E+03   -2.306951E+03   -4.828936E+02  -3.551599E+03   -1.089801E+03   -2.306951E+03   -4.828936E+02 
  -4.352230E+03   -1.110802E+03   -2.954553E+03   -5.560307E+02  -4.352230E+03   -1.110802E+03   -2.954553E+03   -5.560307E+02 
  -5.186127E+03   -1.099070E+03   -3.660135E+03   -6.248426E+02  -5.186127E+03   -1.099070E+03   -3.660135E+03   -6.248426E+02 
  -6.021699E+03   -1.063884E+03   -4.408302E+03   -6.896365E+02  -6.021699E+03   -1.063884E+03   -4.408302E+03   -6.896365E+02 
  -6.836773E+03   -1.015761E+03   -5.188033E+03   -7.495451E+02  -6.836773E+03   -1.015761E+03   -5.188033E+03   -7.495451E+02 
  -7.620803E+03   -9.615774E+02   -5.993010E+03   -8.004907E+02  -7.620803E+03   -9.615774E+02   -5.993010E+03   -8.004907E+02 
  -8.372291E+03   -9.016910E+02   -6.819814E+03   -8.346231E+02  -8.372291E+03   -9.016910E+02   -6.819814E+03   -8.346231E+02 
  -9.092568E+03   -8.304805E+02   -7.664847E+03   -8.418793E+02  -9.092568E+03   -8.304805E+02   -7.664847E+03   -8.418793E+02 
  -9.778574E+03   -7.402875E+02   -8.521314E+03   -8.133932E+02  -9.778574E+03   -7.402875E+02   -8.521314E+03   -8.133932E+02 
  -1.041762E+04   -6.272177E+02   -9.377530E+03   -7.456053E+02  -1.041762E+04   -6.272177E+02   -9.377530E+03   -7.456053E+02 
  -1.098639E+04   -4.962835E+02   -1.021725E+04   -6.434813E+02  -1.098639E+04   -4.962835E+02   -1.021725E+04   -6.434813E+02 
  -1.145462E+04   -3.633983E+02   -1.102188E+04   -5.214260E+02  -1.145462E+04   -3.633983E+02   -1.102188E+04   -5.214260E+02 
  -1.179218E+04   -2.528126E+02   -1.177382E+04   -4.012166E+02  -1.179218E+04   -2.528126E+02   -1.177382E+04   -4.012166E+02 
  -1.197681E+04   -1.903296E+02   -1.245957E+04   -3.072760E+02  -1.197681E+04   -1.903296E+02   -1.245957E+04   -3.072760E+02 
  -1.199948E+04   -1.943959E+02   -1.307153E+04   -2.604737E+02  -1.199948E+04   -1.943959E+02   -1.307153E+04   -2.604737E+02 
  -1.186555E+04   -2.682208E+02   -1.360786E+04   -2.720749E+02  -1.186555E+04   -2.682208E+02   -1.360786E+04   -2.720749E+02 
  -1.159124E+04   -3.959959E+02   -1.406999E+04   -3.393746E+02  -1.159124E+04   -3.959959E+02   -1.406999E+04   -3.393746E+02 
  -1.119714E+04   -5.450256E+02   -1.445854E+04   -4.440577E+02  -1.119714E+04   -5.450256E+02   -1.445854E+04   -4.440577E+02 
  -1.070135E+04   -6.735787E+02   -1.476833E+04   -5.536877E+02  -1.070135E+04   -6.735787E+02   -1.476833E+04   -5.536877E+02 
  -1.011498E+04   -7.422327E+02   -1.498374E+04   -6.261529E+02  -1.011498E+04   -7.422327E+02   -1.498374E+04   -6.261529E+02 
  -9.441873E+03   -7.251666E+02   -1.507545E+04   -6.165076E+02  -9.441873E+03   -7.251666E+02   -1.507545E+04   -6.165076E+02 
  -8.682466E+03   -6.177462E+02   -1.499982E+04   -4.853669E+02  -8.682466E+03   -6.177462E+02   -1.499982E+04   -4.853669E+02 
  -7.840240E+03   -4.379091E+02   -1.470159E+04   -2.077382E+02  -7.840240E+03   -4.379091E+02   -1.470159E+04   -2.077382E+02 
  -6.928198E+03   -2.208897E+02   -1.412042E+04    2.191759E+02  -6.928198E+03   -2.208897E+02   -1.412042E+04    2.191759E+02 
  -5.972799E+03   -9.018893E+00   -1.320063E+04    7.709903E+02  -5.972799E+03   -9.018893E+00   -1.320063E+04    7.709903E+02 
  -5.013852E+03    1.600650E+02   -1.190284E+04    1.395805E+03  -5.013852E+03    1.600650E+02   -1.190284E+04    1.395805E+03 
  -4.100365E+03    2.630075E+02   -1.021502E+04    2.019858E+03  -4.100365E+03    2.630075E+02   -1.021502E+04    2.019858E+03 
  -3.283827E+03    2.951798E+02   -8.160064E+03    2.559281E+03  -3.283827E+03    2.951798E+02   -8.160064E+03    2.559281E+03 
  -2.611229E+03    2.688316E+02   -5.796944E+03    2.936347E+03  -2.611229E+03    2.688316E+02   -5.796944E+03    2.936347E+03 
  -2.120137E+03    2.059795E+02   -3.214098E+03    3.096785E+03  -2.120137E+03    2.059795E+02   -3.214098E+03    3.096785E+03 
  -1.837241E+03    1.288171E+02   -5.151699E+02    3.023625E+03  -1.837241E+03    1.288171E+02   -5.151699E+02    3.023625E+03 
  -1.780512E+03    5.120869E+01    2.200087E+03    2.743175E+03  -1.780512E+03    5.120869E+01    2.200087E+03    2.743175E+03 
  -1.963792E+03   -2.563171E+01    4.855215E+03    2.320371E+03  -1.963792E+03   -2.563171E+01    4.855215E+03    2.320371E+03 
  -2.401718E+03   -1.117095E+02    7.411369E+03    1.843656E+03  -2.401718E+03   -1.117095E+02    7.411369E+03    1.843656E+03 
  -3.112763E+03   -2.215789E+02    9.871992E+03    1.402801E+03  -3.112763E+03   -2.215789E+02    9.871992E+03    1.402801E+03 
  -4.118663E+03   -3.648756E+02    1.227562E+04    1.065642E+03  -4.118663E+03   -3.648756E+02    1.227562E+04    1.065642E+03 
  -5.439661E+03   -5.376194E+02    1.467799E+04    8.605424E+02  -5.439661E+03   -5.376194E+02    1.467799E+04    8.605424E+02 
  -7.086339E+03   -7.177806E+02    1.712783E+04    7.700696E+02  -7.086339E+03   -7.177806E+02    1.712783E+04    7.700696E+02 
  -9.050104E+03   -8.673107E+02    1.964323E+04    7.381127E+02  -9.050104E+03   -8.673107E+02    1.964323E+04    7.381127E+02 
  -1.129517E+04   -9.407056E+02    2.219551E+04    6.885349E+02  -1.129517E+04   -9.407056E+02    2.219551E+04    6.885349E+02 
  -1.375492E+04   -8.978676E+02    2.470600E+04    5.497283E+02  -1.375492E+04   -8.978676E+02    2.470600E+04    5.497283E+02 
  -1.633475E+04   -7.173110E+02    2.705727E+04    2.774709E+02  -1.633475E+04   -7.173110E+02    2.705727E+04    2.774709E+02 
  -1.892183E+04   -4.052436E+02    2.911649E+04   -1.310417E+02  -1.892183E+04   -4.052436E+02    2.911649E+04   -1.310417E+02 
  -2.140021E+04    2.980085E+00    3.076440E+04   -6.362916E+02  -2.140021E+04    2.980085E+00    3.076440E+04   -6.362916E+02 
  -2.366784E+04    4.502998E+02    3.192202E+04   -1.168717E+03  -2.366784E+04    4.502998E+02    3.192202E+04   -1.168717E+03 
  -2.565097E+04    8.726625E+02    3.256724E+04   -1.649980E+03  -2.565097E+04    8.726625E+02    3.256724E+04   -1.649980E+03 
  -2.731168E+04    1.216796E+03    3.273670E+04   -2.016212E+03  -2.731168E+04    1.216796E+03    3.273670E+04   -2.016212E+03 
  -2.864590E+04    1.455438E+03    3.251249E+04   -2.235761E+03  -2.864590E+04    1.455438E+03    3.251249E+04   -2.235761E+03 
  -2.967239E+04    1.594842E+03    3.199784E+04   -2.315999E+03  -2.967239E+04    1.594842E+03    3.199784E+04   -2.315999E+03 
  -3.041598E+04    1.671630E+03    3.128902E+04   -2.297509E+03  -3.041598E+04    1.671630E+03    3.128902E+04   -2.297509E+03 
  -3.089060E+04    1.739533E+03    3.045202E+04   -2.238214E+03  -3.089060E+04    1.739533E+03    3.045202E+04   -2.238214E+03 
  -3.108828E+04    1.850090E+03    2.951040E+04   -2.193214E+03  -3.108828E+04    1.850090E+03    2.951040E+04   -2.193214E+03 
  -3.097814E+04    2.033738E+03    2.844754E+04   -2.197242E+03  -3.097814E+04    2.033738E+03    2.844754E+04   -2.197242E+03 
  -3.051629E+04    2.287924E+03    2.722147E+04   -2.255456E+03  -3.051629E+04    2.287924E+03    2.722147E+04   -2.255456E+03 
  -2.966326E+04    2.576663E+03    2.578692E+04   -2.345084E+03  -2.966326E+04    2.576663E+03    2.578692E+04   -2.345084E+03 
  -2.840276E+04    2.842033E+03    2.411707E+04   -2.426642E+03  -2.840276E+04    2.842033E+03    2.411707E+04   -2.426642E+03 
  -2.675482E+04    3.023777E+03    2.221804E+04   -2.460128E+03  -2.675482E+04    3.023777E+03    2.221804E+04   -2.460128E+03 
  -2.477811E+04    3.080029E+03    2.013210E+04   -2.420125E+03  -2.477811E+04    3.080029E+03    2.013210E+04   -2.420125E+03 
  -2.256045E+04    3.001576E+03    1.792958E+04   -2.304448E+03  -2.256045E+04    3.001576E+03    1.792958E+04   -2.304448E+03 
  -2.020094E+04    2.814296E+03    1.569305E+04   -2.133575E+03  -2.020094E+04    2.814296E+03    1.569305E+04   -2.133575E+03 
  -1.779048E+04    2.568770E+03    1.350016E+04   -1.941606E+03  -1.779048E+04    2.568770E+03    1.350016E+04   -1.941606E+03 
  -1.539781E+04    2.320972E+03    1.141072E+04   -1.762605E+03  -1.539781E+04    2.320972E+03    1.141072E+04   -1.762605E+03 
  -1.306607E+04    2.111497E+03    9.462016E+03   -1.617759E+03  -1.306607E+04    2.111497E+03    9.462016E+03   -1.617759E+03 
  -1.082037E+04    1.951450E+03    7.672530E+03   -1.508264E+03  -1.082037E+04    1.951450E+03    7.672530E+03   -1.508264E+03 
  -8.681874E+03    1.820670E+03    6.051086E+03   -1.416548E+03  -8.681874E+03    1.820670E+03    6.051086E+03   -1.416548E+03 
  -6.681605E+03    1.679104E+03    4.606469E+03   -1.315129E+03  -6.681605E+03    1.679104E+03    4.606469E+03   -1.315129E+03 
  -4.866559E+03    1.486921E+03    3.352826E+03   -1.179485E+03  -4.866559E+03    1.486921E+03    3.352826E+03   -1.179485E+03 
  -3.294506E+03    1.225319E+03    2.308233E+03   -9.998022E+02  -3.294506E+03    1.225319E+03    2.308233E+03   -9.998022E+02 
  -2.018353E+03    9.095411E+02    1.486927E+03   -7.869822E+02  -2.018353E+03    9.095411E+02    1.486927E+03   -7.869822E+02 
  -1.065671E+03    5.885570E+02    8.884491E+02   -5.705276E+02  -1.065671E+03    5.885570E+02    8.884491E+02   -5.705276E+02 
  -4.212673E+02    3.310473E+02    4.882919E+02   -3.890954E+02  -4.212673E+02    3.310473E+02    4.882919E+02   -3.890954E+02 
  -1.963884E+01    2.027327E+02    2.339926E+02   -2.772740E+02  -1.963884E+01    2.027327E+02    2.339926E+02   -2.772740E+02 
   2.496069E+02    2.434791E+02    4.836191E+01   -2.534925E+02   2.496069E+02    2.434791E+02    4.836191E+01   -2.534925E+02 
   5.253848E+02    4.526751E+02   -1.613424E+02   -3.133936E+02   5.253848E+02    4.526751E+02   -1.613424E+02   -3.133936E+02 
   9.538827E+02    7.880904E+02   -4.917681E+02   -4.307845E+02   9.538827E+02    7.880904E+02   -4.917681E+02   -4.307845E+02 
   1.669941E+03    1.178185E+03   -1.033543E+03   -5.653343E+02   1.669941E+03    1.178185E+03   -1.033543E+03   -5.653343E+02 
   2.786805E+03    1.542786E+03   -1.866196E+03   -6.737239E+02   2.786805E+03    1.542786E+03   -1.866196E+03   -6.737239E+02 
   4.395918E+03    1.814228E+03   -3.058689E+03   -7.199204E+02   4.395918E+03    1.814228E+03   -3.058689E+03   -7.199204E+02 
   6.573887E+03    1.951485E+03   -4.673797E+03   -6.810018E+02   6.573887E+03    1.951485E+03   -4.673797E+03   -6.810018E+02 
   9.390785E+03    1.943229E+03   -6.772917E+03   -5.470877E+02   9.390785E+03    1.943229E+03   -6.772917E+03   -5.470877E+02 
   1.291380E+04    1.800429E+03   -9.417923E+03   -3.164816E+02   1.291380E+04    1.800429E+03   -9.417923E+03   -3.164816E+02 
   1.720289E+04    1.543228E+03   -1.266824E+04    1.101099E+01   1.720289E+04    1.543228E+03   -1.266824E+04    1.101099E+01 
   2.229912E+04    1.188439E+03   -1.657380E+04    4.392133E+02   2.229912E+04    1.188439E+03   -1.657380E+04    4.392133E+02 
   2.821029E+04    7.428660E+02   -2.116651E+04    9.769203E+02   2.821029E+04    7.428660E+02   -2.116651E+04    9.769203E+02 
   3.489969E+04    2.042152E+02   -2.645401E+04    1.635309E+03   3.489969E+04    2.042152E+02   -2.645401E+04    1.635309E+03 
   4.228300E+04   -4.324538E+02   -3.241829E+04    2.423301E+03   4.228300E+04   -4.324538E+02   -3.241829E+04    2.423301E+03 
   5.023471E+04   -1.167349E+03   -3.902004E+04    3.343773E+03   5.023471E+04   -1.167349E+03   -3.902004E+04    3.343773E+03 
   5.860160E+04   -1.992346E+03   -4.620663E+04    4.393010E+03   5.860160E+04   -1.992346E+03   -4.620663E+04    4.393010E+03 
   6.721806E+04   -2.893595E+03   -5.392038E+04    5.564057E+03   6.721806E+04   -2.893595E+03   -5.392038E+04    5.564057E+03 
   7.591753E+04   -3.859232E+03   -6.210340E+04    6.852429E+03   7.591753E+04   -3.859232E+03   -6.210340E+04    6.852429E+03 
   8.453676E+04   -4.888087E+03   -7.069680E+04    8.261134E+03   8.453676E+04   -4.888087E+03   -7.069680E+04    8.261134E+03 
   9.291287E+04   -5.994240E+03   -7.963479E+04    9.801865E+03   9.291287E+04   -5.994240E+03   -7.963479E+04    9.801865E+03 
   1.008769E+05   -7.203713E+03   -8.883636E+04    1.149073E+04   1.008769E+05   -7.203713E+03   -8.883636E+04    1.149073E+04 
   1.082489E+05   -8.542991E+03   -9.819865E+04    1.333933E+04   1.082489E+05   -8.542991E+03   -9.819865E+04    1.333933E+04 
   1.148394E+05   -1.002286E+04   -1.075951E+05    1.534441E+04   1.148394E+05   -1.002286E+04   -1.075951E+05    1.534441E+04 
   1.204579E+05   -1.162357E+04   -1.168796E+05    1.748042E+04   1.204579E+05   -1.162357E+04   -1.168796E+05    1.748042E+04 
   1.249286E+05   -1.328740E+04   -1.258951E+05    1.969852E+04   1.249286E+05   -1.328740E+04   -1.258951E+05    1.969852E+04 
   1.281057E+05   -1.492245E+04   -1.344828E+05    2.193346E+04   1.281057E+05   -1.492245E+04   -1.344828E+05    2.193346E+04 
   1.298862E+05   -1.641713E+04   -1.424881E+05    2.411647E+04   1.298862E+05   -1.641713E+04   -1.424881E+05    2.411647E+04 
   1.302136E+05   -1.766136E+04   -1.497597E+05    2.618973E+04   1.302136E+05   -1.766136E+04   -1.497597E+05    2.618973E+04 
   1.290736E+05   -1.856773E+04   -1.561430E+05    2.811747E+04   1.290736E+05   -1.856773E+04   -1.561430E+05    2.811747E+04 
   1.264836E+05   -1.908608E+04   -1.614706E+05    2.988940E+04   1.264836E+05   -1.908608E+04   -1.614706E+05    2.988940E+04 
   1.224811E+05   -1.920765E+04   -1.655531E+05    3.151523E+04   1.224811E+05   -1.920765E+04   -1.655531E+05    3.151523E+04 
   1.171173E+05   -1.895832E+04   -1.681770E+05    3.301217E+04   1.171173E+05   -1.895832E+04   -1.681770E+05    3.301217E+04 
   1.104573E+05   -1.838440E+04   -1.691105E+05    3.438965E+04   1.104573E+05   -1.838440E+04   -1.691105E+05    3.438965E+04 
   1.025910E+05   -1.753644E+04   -1.681172E+05    3.563595E+04   1.025910E+05   -1.753644E+04   -1.681172E+05    3.563595E+04 
   9.364904E+04   -1.645680E+04   -1.649741E+05    3.671042E+04   9.364904E+04   -1.645680E+04   -1.649741E+05    3.671042E+04 
   8.381973E+04   -1.517463E+04   -1.594896E+05    3.754210E+04   8.381973E+04   -1.517463E+04   -1.594896E+05    3.754210E+04 
   7.336217E+04   -1.370919E+04   -1.515165E+05    3.803308E+04   7.336217E+04   -1.370919E+04   -1.515165E+05    3.803308E+04 
   6.260901E+04   -1.207951E+04   -1.409593E+05    3.806340E+04   6.260901E+04   -1.207951E+04   -1.409593E+05    3.806340E+04 
   5.195759E+04   -1.031619E+04   -1.277751E+05    3.749459E+04   5.195759E+04   -1.031619E+04   -1.277751E+05    3.749459E+04 
   4.184998E+04   -8.471021E+03   -1.119726E+05    3.617041E+04   4.184998E+04   -8.471021E+03   -1.119726E+05    3.617041E+04 
   3.274602E+04   -6.620896E+03   -9.361142E+04    3.391611E+04   3.274602E+04   -6.620896E+03   -9.361142E+04    3.391611E+04 
   2.509510E+04   -4.864557E+03   -7.280402E+04    3.053892E+04   2.509510E+04   -4.864557E+03   -7.280402E+04    3.053892E+04 
   1.931310E+04   -3.313031E+03   -4.971950E+04    2.583313E+04   1.931310E+04   -3.313031E+03   -4.971950E+04    2.583313E+04 
   1.576929E+04   -2.076496E+03   -2.458702E+04    1.959134E+04   1.576929E+04   -2.076496E+03   -2.458702E+04    1.959134E+04 
   1.478477E+04   -1.251305E+03    2.305122E+03    1.162143E+04   1.478477E+04   -1.251305E+03    2.305122E+03    1.162143E+04 
   1.664088E+04   -9.107600E+02    3.061698E+04    1.765662E+03   1.664088E+04   -9.107600E+02    3.061698E+04    1.765662E+03 
   2.159235E+04   -1.101998E+03    5.997079E+04   -1.008251E+04   2.159235E+04   -1.101998E+03    5.997079E+04   -1.008251E+04 
   2.987824E+04   -1.849473E+03    8.996792E+04   -2.396841E+04   2.987824E+04   -1.849473E+03    8.996792E+04   -2.396841E+04 
   4.172477E+04   -3.163362E+03    1.202036E+05   -3.987467E+04   4.172477E+04   -3.163362E+03    1.202036E+05   -3.987467E+04 
   5.733634E+04   -5.049597E+03    1.502749E+05   -5.772755E+04   5.733634E+04   -5.049597E+03    1.502749E+05   -5.772755E+04 
   7.687588E+04   -7.517533E+03    1.797784E+05   -7.740697E+04   7.687588E+04   -7.517533E+03    1.797784E+05   -7.740697E+04 
   1.004398E+05   -1.058186E+04    2.083010E+05   -9.875558E+04   1.004398E+05   -1.058186E+04    2.083010E+05   -9.875558E+04 
   1.280357E+05   -1.425722E+04    2.354077E+05   -1.215824E+05   1.280357E+05   -1.425722E+04    2.354077E+05   -1.215824E+05 
   1.595699E+05   -1.854644E+04    2.606345E+05   -1.456594E+05   1.595699E+05   -1.854644E+04    2.606345E+05   -1.456594E+05 
   1.948516E+05   -2.342575E+04    2.834942E+05   -1.707129E+05   1.948516E+05   -2.342575E+04    2.834942E+05   -1.707129E+05 
   2.336116E+05   -2.883171E+04    3.034971E+05   -1.964134E+05   2.336116E+05   -2.883171E+04    3.034971E+05   -1.964134E+05 
   2.755321E+05   -3.465448E+04    3.201855E+05   -2.223699E+05   2.755321E+05   -3.465448E+04    3.201855E+05   -2.223699E+05 
   3.202787E+05   -4.074038E+04    3.331745E+05   -2.481325E+05   3.202787E+05   -4.074038E+04    3.331745E+05   -2.481325E+05 
   3.675262E+05   -4.690381E+04    3.421905E+05   -2.732052E+05   3.675262E+05   -4.690381E+04    3.421905E+05   -2.732052E+05 
   4.169721E+05   -5.294581E+04    3.470951E+05   -2.970678E+05   4.169721E+05   -5.294581E+04    3.470951E+05   -2.970678E+05 
   4.683366E+05   -5.867449E+04    3.478924E+05   -3.192021E+05   4.683366E+05   -5.867449E+04    3.478924E+05   -3.192021E+05 
   5.213517E+05   -6.392207E+04    3.447146E+05   -3.391165E+05   5.213517E+05   -6.392207E+04    3.447146E+05   -3.391165E+05 
   5.757454E+05   -6.855472E+04    3.377944E+05   -3.563641E+05   5.757454E+05   -6.855472E+04    3.377944E+05   -3.563641E+05 
   6.312263E+05   -7.247375E+04    3.274303E+05   -3.705512E+05   6.312263E+05   -7.247375E+04    3.274303E+05   -3.705512E+05 
   6.874711E+05   -7.560935E+04    3.139565E+05   -3.813359E+05   6.874711E+05   -7.560935E+04    3.139565E+05   -3.813359E+05 
   7.441151E+05   -7.791019E+04    2.977224E+05   -3.884202E+05   7.441151E+05   -7.791019E+04    2.977224E+05   -3.884202E+05 
   8.007433E+05   -7.933286E+04    2.790860E+05   -3.915399E+05   8.007433E+05   -7.933286E+04    2.790860E+05   -3.915399E+05 
   8.568804E+05   -7.983439E+04    2.584200E+05   -3.904573E+05   8.568804E+05   -7.983439E+04    2.584200E+05   -3.904573E+05 
   9.119793E+05   -7.936975E+04    2.361237E+05   -3.849621E+05   9.119793E+05   -7.936975E+04    2.361237E+05   -3.849621E+05 
   9.654140E+05   -7.789411E+04    2.126358E+05   -3.748804E+05   9.654140E+05   -7.789411E+04    2.126358E+05   -3.748804E+05 
   1.016482E+06   -7.536882E+04    1.884403E+05   -3.600921E+05   1.016482E+06   -7.536882E+04    1.884403E+05   -3.600921E+05 
   1.064422E+06   -7.176893E+04    1.640643E+05   -3.405535E+05   1.064422E+06   -7.176893E+04    1.640643E+05   -3.405535E+05 
   1.108455E+06   -6.709064E+04    1.400658E+05   -3.163190E+05   1.108455E+06   -6.709064E+04    1.400658E+05   -3.163190E+05 
   1.147835E+06   -6.135742E+04    1.170150E+05   -2.875599E+05   1.147835E+06   -6.135742E+04    1.170150E+05   -2.875599E+05 
   1.181909E+06   -5.462390E+04    9.547070E+04   -2.545729E+05   1.181909E+06   -5.462390E+04    9.547070E+04   -2.545729E+05 
   1.210172E+06   -4.697733E+04    7.595797E+04   -2.177798E+05   1.210172E+06   -4.697733E+04    7.595797E+04   -2.177798E+05 
   1.232292E+06   -3.853619E+04    5.894678E+04   -1.777159E+05   1.232292E+06   -3.853619E+04    5.894678E+04   -1.777159E+05 
   1.248118E+06   -2.944620E+04    4.483468E+04   -1.350094E+05   1.248118E+06   -2.944620E+04    4.483468E+04   -1.350094E+05 
   1.257656E+06   -1.987370E+04    3.393331E+04   -9.035519E+04   1.257656E+06   -1.987370E+04    3.393331E+04   -9.035519E+04 
   1.261021E+06   -9.997445E+03    2.645912E+04   -4.448654E+04   1.261021E+06   -9.997445E+03    2.645912E+04   -4.448654E+04 
   1.258394E+06    9.202950E-11    2.252878E+04    1.853832E+03   1.258394E+06    9.202950E-11    2.252878E+04    1.853832E+03 
   1.249982E+06    9.939922E+03    2.215974E+04    4.793905E+04   1.249982E+06    9.939922E+03    2.215974E+04    4.793905E+04 
   1.236000E+06    1.965298E+04    2.527620E+04    9.307933E+04   1.236000E+06    1.965298E+04    2.527620E+04    9.307933E+04 
   1.216671E+06    2.898221E+04    3.171989E+04    1.366379E+05   1.216671E+06    2.898221E+04    3.171989E+04    1.366379E+05 
   1.192250E+06    3.778413E+04    4.126375E+04    1.780419E+05   1.192250E+06    3.778413E+04    4.126375E+04    1.780419E+05 
   1.163040E+06    4.592883E+04    5.362596E+04    2.167874E+05   1.163040E+06    4.592883E+04    5.362596E+04    2.167874E+05 
   1.129410E+06    5.330058E+04    6.848135E+04    2.524412E+05   1.129410E+06    5.330058E+04    6.848135E+04    2.524412E+05 
   1.091795E+06    5.979945E+04    8.546809E+04    2.846384E+05   1.091795E+06    5.979945E+04    8.546809E+04    2.846384E+05 
   1.050681E+06    6.534392E+04    1.041897E+05    3.130786E+05   1.050681E+06    6.534392E+04    1.041897E+05    3.130786E+05 
   1.006568E+06    6.987361E+04    1.242137E+05    3.375215E+05   1.006568E+06    6.987361E+04    1.242137E+05    3.375215E+05 
   9.599470E+05    7.335102E+04    1.450712E+05    3.577842E+05   9.599470E+05    7.335102E+04    1.450712E+05    3.577842E+05 
   9.112672E+05    7.576143E+04    1.662603E+05    3.737399E+05   9.112672E+05    7.576143E+04    1.662603E+05    3.737399E+05 
   8.609276E+05    7.711096E+04    1.872562E+05    3.853197E+05   8.609276E+05    7.711096E+04    1.872562E+05    3.853197E+05 
   8.092823E+05    7.742369E+04    2.075285E+05    3.925157E+05   8.092823E+05    7.742369E+04    2.075285E+05    3.925157E+05 
   7.566582E+05    7.673887E+04    2.265642E+05    3.953847E+05   7.566582E+05    7.673887E+04    2.265642E+05    3.953847E+05 
   7.033811E+05    7.510930E+04    2.438898E+05    3.940511E+05   7.033811E+05    7.510930E+04    2.438898E+05    3.940511E+05 
   6.497974E+05    7.260117E+04    2.590912E+05    3.887074E+05   6.497974E+05    7.260117E+04    2.590912E+05    3.887074E+05 
   5.962877E+05    6.929465E+04    2.718244E+05    3.796109E+05   5.962877E+05    6.929465E+04    2.718244E+05    3.796109E+05 
   5.432661E+05    6.528441E+04    2.818178E+05    3.670783E+05   5.432661E+05    6.528441E+04    2.818178E+05    3.670783E+05 
   4.911673E+05    6.067892E+04    2.888671E+05    3.514750E+05   4.911673E+05    6.067892E+04    2.888671E+05    3.514750E+05 
   4.404248E+05    5.559842E+04    2.928262E+05    3.332034E+05   4.404248E+05    5.559842E+04    2.928262E+05    3.332034E+05 
   3.914469E+05    5.017164E+04    2.935974E+05    3.126891E+05   3.914469E+05    5.017164E+04    2.935974E+05    3.126891E+05 
   3.445978E+05    4.453244E+04    2.911265E+05    2.903662E+05   3.445978E+05    4.453244E+04    2.911265E+05    2.903662E+05 
   3.001866E+05    3.881676E+04    2.854022E+05    2.666646E+05   3.001866E+05    3.881676E+04    2.854022E+05    2.666646E+05 
   2.584677E+05    3.315997E+04    2.764602E+05    2.419991E+05   2.584677E+05    3.315997E+04    2.764602E+05    2.419991E+05 
   2.196480E+05    2.769409E+04    2.643893E+05    2.167631E+05   2.196480E+05    2.769409E+04    2.643893E+05    2.167631E+05 
   1.838991E+05    2.254378E+04    2.493376E+05    1.913259E+05   1.838991E+05    2.254378E+04    2.493376E+05    1.913259E+05 
   1.513673E+05    1.782084E+04    2.315151E+05    1.660344E+05   1.513673E+05    1.782084E+04    2.315151E+05    1.660344E+05 
   1.221782E+05    1.361765E+04    2.111930E+05    1.412152E+05   1.221782E+05    1.361765E+04    2.111930E+05    1.412152E+05 
   9.643476E+04    1.000138E+04    1.886988E+05    1.171771E+05   9.643476E+04    1.000138E+04    1.886988E+05    1.171771E+05 
   7.420947E+04    7.011047E+03    1.644070E+05    9.420744E+04   7.420947E+04    7.011047E+03    1.644070E+05    9.420744E+04 
   5.553491E+04    4.659205E+03    1.387284E+05    7.256446E+04   5.553491E+04    4.659205E+03    1.387284E+05    7.256446E+04 
   4.039674E+04    2.937996E+03    1.120953E+05    5.246396E+04   4.039674E+04    2.937996E+03    1.120953E+05    5.246396E+04 
   2.873169E+04    1.827756E+03    8.494690E+04    3.406506E+04   2.873169E+04    1.827756E+03    8.494690E+04    3.406506E+04 
   2.043093E+04    1.304626E+03    5.771256E+04    1.745976E+04   2.043093E+04    1.304626E+03    5.771256E+04    1.745976E+04 
   1.534600E+04    1.343727E+03    3.079835E+04    2.671493E+03   1.534600E+04    1.343727E+03    3.079835E+04    2.671493E+03 
   1.329337E+04    1.916038E+03    4.576996E+03   -1.033460E+04   1.329337E+04    1.916038E+03    4.576996E+03   -1.033460E+04 
   1.405386E+04    2.979867E+03   -2.061536E+04   -2.163089E+04   1.405386E+04    2.979867E+03   -2.061536E+04   -2.163089E+04 
   1.736602E+04    4.470557E+03   -4.447528E+04   -3.130105E+04   1.736602E+04    4.470557E+03   -4.447528E+04   -3.130105E+04 
   2.291600E+04    6.293513E+03   -6.672272E+04   -3.941668E+04   2.291600E+04    6.293513E+03   -6.672272E+04   -3.941668E+04 
   3.032919E+04    8.325038E+03   -8.709079E+04   -4.602450E+04   3.032919E+04    8.325038E+03   -8.709079E+04   -4.602450E+04 
   3.917035E+04    1.042286E+04   -1.053200E+05   -5.114919E+04   3.917035E+04    1.042286E+04   -1.053200E+05   -5.114919E+04 
   4.895690E+04    1.244450E+04   -1.211626E+05   -5.481130E+04   4.895690E+04    1.244450E+04   -1.211626E+05   -5.481130E+04 
   5.918599E+04    1.426843E+04   -1.343987E+05   -5.705417E+04   5.918599E+04    1.426843E+04   -1.343987E+05   -5.705417E+04 
   6.937128E+04    1.581145E+04   -1.448630E+05   -5.796996E+04   6.937128E+04    1.581145E+04   -1.448630E+05   -5.796996E+04 
   7.908135E+04    1.703685E+04   -1.524749E+05   -5.771449E+04   7.908135E+04    1.703685E+04   -1.524749E+05   -5.771449E+04 
   8.797049E+04    1.795077E+04   -1.572635E+05   -5.650398E+04   8.797049E+04    1.795077E+04   -1.572635E+05   -5.650398E+04 
   9.579456E+04    1.858854E+04   -1.593787E+05   -5.459289E+04   9.579456E+04    1.858854E+04   -1.593787E+05   -5.459289E+04 
   1.024091E+05    1.899554E+04   -1.590821E+05   -5.223865E+04   1.024091E+05    1.899554E+04   -1.590821E+05   -5.223865E+04 
   1.077523E+05    1.920915E+04   -1.567196E+05   -4.966353E+04   1.077523E+05    1.920915E+04   -1.567196E+05   -4.966353E+04 
   1.118186E+05    1.924676E+04   -1.526792E+05   -4.702506E+04   1.118186E+05    1.924676E+04   -1.526792E+05   -4.702506E+04 
   1.146330E+05    1.910272E+04   -1.473457E+05   -4.440329E+04   1.146330E+05    1.910272E+04   -1.473457E+05   -4.440329E+04 
   1.162306E+05    1.875348E+04   -1.410616E+05   -4.180777E+04   1.162306E+05    1.875348E+04   -1.410616E+05   -4.180777E+04 
   1.166465E+05    1.816800E+04   -1.341037E+05   -3.920036E+04   1.166465E+05    1.816800E+04   -1.341037E+05   -3.920036E+04 
   1.159152E+05    1.731925E+04   -1.266763E+05   -3.652586E+04   1.159152E+05    1.731925E+04   -1.266763E+05   -3.652586E+04 
   1.140750E+05    1.619374E+04   -1.189211E+05   -3.374056E+04   1.140750E+05    1.619374E+04   -1.189211E+05   -3.374056E+04 
   1.111745E+05    1.479729E+04   -1.109360E+05   -3.083119E+04   1.111745E+05    1.479729E+04   -1.109360E+05   -3.083119E+04 
   1.072767E+05    1.315717E+04   -1.027956E+05   -2.782053E+04   1.072767E+05    1.315717E+04   -1.027956E+05   -2.782053E+04 
   1.024592E+05    1.132157E+04   -9.456791E+04   -2.476117E+04   1.024592E+05    1.132157E+04   -9.456791E+04   -2.476117E+04 
   9.681434E+04    9.357328E+03   -8.632276E+04   -2.172207E+04   9.681434E+04    9.357328E+03   -8.632276E+04   -2.172207E+04 
   9.044724E+04    7.346161E+03   -7.813385E+04   -1.877400E+04   9.044724E+04    7.346161E+03   -7.813385E+04   -1.877400E+04 
   8.347736E+04    5.379055E+03   -7.007638E+04   -1.597847E+04   8.347736E+04    5.379055E+03   -7.007638E+04   -1.597847E+04 
   7.604086E+04    3.548322E+03   -6.222409E+04   -1.338240E+04   7.604086E+04    3.548322E+03   -6.222409E+04   -1.338240E+04 
   6.829340E+04    1.937620E+03   -5.464775E+04   -1.101791E+04   6.829340E+04    1.937620E+03   -5.464775E+04   -1.101791E+04 
   6.040996E+04    6.113790E+02   -4.741570E+04   -8.904999E+03   6.040996E+04    6.113790E+02   -4.741570E+04   -8.904999E+03 
   5.257973E+04   -3.939707E+02   -4.059484E+04   -7.054358E+03   5.257973E+04   -3.939707E+02   -4.059484E+04   -7.054358E+03 
   4.499521E+04   -1.074463E+03   -3.425028E+04   -5.468912E+03   4.499521E+04   -1.074463E+03   -3.425028E+04   -5.468912E+03 
   3.783720E+04   -1.457183E+03   -2.844229E+04   -4.143794E+03   3.783720E+04   -1.457183E+03   -2.844229E+04   -4.143794E+03 
   3.125870E+04   -1.593135E+03   -2.322081E+04   -3.065759E+03   3.125870E+04   -1.593135E+03   -2.322081E+04   -3.065759E+03 
   2.537180E+04   -1.546372E+03   -1.861898E+04   -2.213271E+03   2.537180E+04   -1.546372E+03   -1.861898E+04   -2.213271E+03 
   2.024036E+04   -1.382474E+03   -1.464824E+04   -1.558018E+03   2.024036E+04   -1.382474E+03   -1.464824E+04   -1.558018E+03 
   1.587989E+04   -1.159461E+03   -1.129658E+04   -1.067660E+03   1.587989E+04   -1.159461E+03   -1.129658E+04   -1.067660E+03 
   1.226376E+04   -9.230086E+02   -8.530743E+03   -7.089533E+02   1.226376E+04   -9.230086E+02   -8.530743E+03   -7.089533E+02 
   9.333274E+03   -7.061067E+02   -6.301364E+03   -4.502152E+02   9.333274E+03   -7.061067E+02   -6.301364E+03   -4.502152E+02 
   7.008827E+03   -5.316471E+02   -4.548983E+03   -2.625566E+02   7.008827E+03   -5.316471E+02   -4.548983E+03   -2.625566E+02 
   5.199572E+03   -4.156711E+02   -3.209000E+03   -1.200502E+02   5.199572E+03   -4.156711E+02   -3.209000E+03   -1.200502E+02 
   3.810281E+03   -3.692897E+02   -2.214265E+03    4.153269E-01   3.810281E+03   -3.692897E+02   -2.214265E+03    4.153269E-01 
   2.745365E+03   -3.984356E+02   -1.495451E+03    1.187664E+02   2.745365E+03   -3.984356E+02   -1.495451E+03    1.187664E+02 
   1.910996E+03   -5.019976E+02   -9.804727E+02    2.504930E+02   1.910996E+03   -5.019976E+02   -9.804727E+02    2.504930E+02 
   1.216606E+03   -6.698719E+02   -5.947033E+02    4.048788E+02   1.216606E+03   -6.698719E+02   -5.947033E+02    4.048788E+02 
   5.768788E+02   -8.826191E+02   -2.632759E+02    5.836631E+02   5.768788E+02   -8.826191E+02   -2.632759E+02    5.836631E+02 
  -8.524309E+01   -1.113728E+03    8.430432E+01    7.811638E+02  -8.524309E+01   -1.113728E+03    8.430432E+01    7.811638E+02 
  -8.346815E+02   -1.334308E+03    5.082480E+02    9.863837E+02  -8.346815E+02   -1.334308E+03    5.082480E+02    9.863837E+02 
  -1.720165E+03   -1.518936E+03    1.053060E+03    1.186736E+03  -1.720165E+03   -1.518936E+03    1.053060E+03    1.186736E+03 
  -2.770973E+03   -1.650811E+03    1.744409E+03    1.372215E+03  -2.770973E+03   -1.650811E+03    1.744409E+03    1.372215E+03 
  -3.995473E+03   -1.724572E+03    2.589344E+03    1.538486E+03  -3.995473E+03   -1.724572E+03    2.589344E+03    1.538486E+03 
  -5.382166E+03   -1.745944E+03    3.579758E+03    1.687714E+03  -5.382166E+03   -1.745944E+03    3.579758E+03    1.687714E+03 
  -6.903467E+03   -1.728474E+03    4.697944E+03    1.826856E+03  -6.903467E+03   -1.728474E+03    4.697944E+03    1.826856E+03 
  -8.521792E+03   -1.688501E+03    5.922550E+03    1.964172E+03  -8.521792E+03   -1.688501E+03    5.922550E+03    1.964172E+03 
  -1.019686E+04   -1.639991E+03    7.233383E+03    2.105483E+03  -1.019686E+04   -1.639991E+03    7.233383E+03    2.105483E+03 
  -1.189265E+04   -1.590684E+03    8.614190E+03    2.251737E+03  -1.189265E+04   -1.590684E+03    8.614190E+03    2.251737E+03 
  -1.358224E+04   -1.540492E+03    1.005337E+04    2.398850E+03  -1.358224E+04   -1.540492E+03    1.005337E+04    2.398850E+03 
  -1.524926E+04   -1.482275E+03    1.154320E+04    2.539693E+03  -1.524926E+04   -1.482275E+03    1.154320E+04    2.539693E+03 
  -1.688536E+04   -1.404501E+03    1.307830E+04    2.667140E+03  -1.688536E+04   -1.404501E+03    1.307830E+04    2.667140E+03 
  -1.848435E+04   -1.294831E+03    1.465382E+04    2.776605E+03  -1.848435E+04   -1.294831E+03    1.465382E+04    2.776605E+03 
  -2.003462E+04   -1.143585E+03    1.626322E+04    2.866793E+03  -2.003462E+04   -1.143585E+03    1.626322E+04    2.866793E+03 
  -2.151228E+04   -9.462570E+02    1.789564E+04    2.938308E+03  -2.151228E+04   -9.462570E+02    1.789564E+04    2.938308E+03 
  -2.287714E+04   -7.045850E+02    1.953257E+04    2.990874E+03  -2.287714E+04   -7.045850E+02    1.953257E+04    2.990874E+03 
  -2.407323E+04   -4.261716E+02    2.114445E+04    3.020716E+03  -2.407323E+04   -4.261716E+02    2.114445E+04    3.020716E+03 
  -2.503408E+04   -1.230049E+02    2.268834E+04    3.019706E+03  -2.503408E+04   -1.230049E+02    2.268834E+04    3.019706E+03 
  -2.569191E+04    1.905097E+02    2.410824E+04    2.977105E+03  -2.569191E+04    1.905097E+02    2.410824E+04    2.977105E+03 
  -2.598842E+04    4.993925E+02    2.533932E+04    2.883495E+03  -2.598842E+04    4.993925E+02    2.533932E+04    2.883495E+03 
  -2.588494E+04    7.893948E+02    2.631613E+04    2.735273E+03  -2.588494E+04    7.893948E+02    2.631613E+04    2.735273E+03 
  -2.536950E+04    1.047706E+03    2.698345E+04    2.537559E+03  -2.536950E+04    1.047706E+03    2.698345E+04    2.537559E+03 
  -2.445944E+04    1.263341E+03    2.730694E+04    2.303801E+03  -2.445944E+04    1.263341E+03    2.730694E+04    2.303801E+03 
  -2.319916E+04    1.427681E+03    2.728004E+04    2.051676E+03  -2.319916E+04    1.427681E+03    2.728004E+04    2.051676E+03 
  -2.165369E+04    1.535490E+03    2.692440E+04    1.796593E+03  -2.165369E+04    1.535490E+03    2.692440E+04    1.796593E+03 
  -1.989958E+04    1.586385E+03    2.628301E+04    1.545392E+03  -1.989958E+04    1.586385E+03    2.628301E+04    1.545392E+03 
  -1.801503E+04    1.586187E+03    2.540757E+04    1.293096E+03  -1.801503E+04    1.586187E+03    2.540757E+04    1.293096E+03 
  -1.607114E+04    1.547259E+03    2.434410E+04    1.024603E+03  -1.607114E+04    1.547259E+03    2.434410E+04    1.024603E+03 
  -1.412598E+04    1.486948E+03    2.312164E+04    7.212112E+02  -1.412598E+04    1.486948E+03    2.312164E+04    7.212112E+02 
  -1.222236E+04    1.423828E+03    2.174825E+04    3.697656E+02  -1.222236E+04    1.423828E+03    2.174825E+04    3.697656E+02 
  -1.038952E+04    1.372362E+03    2.021570E+04   -2.922617E+01  -1.038952E+04    1.372362E+03    2.021570E+04   -2.922617E+01 
  -8.647920E+03    1.337544E+03    1.851134E+04   -4.580904E+02  -8.647920E+03    1.337544E+03    1.851134E+04   -4.580904E+02 
  -7.015559E+03    1.311600E+03    1.663242E+04   -8.850945E+02  -7.015559E+03    1.311600E+03    1.663242E+04   -8.850945E+02 
  -5.513814E+03    1.274536E+03    1.459725E+04   -1.273562E+03  -5.513814E+03    1.274536E+03    1.459725E+04   -1.273562E+03 
  -4.170712E+03    1.199201E+03    1.244846E+04   -1.593819E+03  -4.170712E+03    1.199201E+03    1.244846E+04   -1.593819E+03 
  -3.020313E+03    1.059907E+03    1.024648E+04   -1.833385E+03  -3.020313E+03    1.059907E+03    1.024648E+04   -1.833385E+03 
  -2.097994E+03    8.420615E+02    8.055642E+03   -2.001187E+03  -2.097994E+03    8.420615E+02    8.055642E+03   -2.001187E+03 
  -1.432857E+03    5.495110E+02    5.927713E+03   -2.123797E+03  -1.432857E+03    5.495110E+02    5.927713E+03   -2.123797E+03 
  -1.039621E+03    2.066647E+02    3.889563E+03   -2.234759E+03  -1.039621E+03    2.066647E+02    3.889563E+03   -2.234759E+03 
  -9.128188E+02   -1.458928E+02    1.939679E+03   -2.360963E+03  -9.128188E+02   -1.458928E+02    1.939679E+03   -2.360963E+03 
  -1.025635E+03   -4.613388E+02    5.517913E+01   -2.511288E+03  -1.025635E+03   -4.613388E+02    5.517913E+01   -2.511288E+03 
  -1.334328E+03   -6.990123E+02   -1.793239E+03   -2.671989E+03  -1.334328E+03   -6.990123E+02   -1.793239E+03   -2.671989E+03 
  -1.787305E+03   -8.351132E+02   -3.624038E+03   -2.810721E+03  -1.787305E+03   -8.351132E+02   -3.624038E+03   -2.810721E+03 
  -2.336189E+03   -8.679922E+02   -5.431816E+03   -2.887671E+03  -2.336189E+03   -8.679922E+02   -5.431816E+03   -2.887671E+03 
  -2.945343E+03   -8.162286E+02   -7.183316E+03   -2.869565E+03  -2.945343E+03   -8.162286E+02   -7.183316E+03   -2.869565E+03 
  -3.596611E+03   -7.103715E+02   -8.823764E+03   -2.741264E+03  -3.596611E+03   -7.103715E+02   -8.823764E+03   -2.741264E+03 
  -4.287600E+03   -5.816258E+02   -1.029084E+04   -2.510787E+03  -4.287600E+03   -5.816258E+02   -1.029084E+04   -2.510787E+03 
  -5.024059E+03   -4.519200E+02   -1.153092E+04   -2.206377E+03  -5.024059E+03   -4.519200E+02   -1.153092E+04   -2.206377E+03 
  -5.809137E+03   -3.291817E+02   -1.251161E+04   -1.867333E+03  -5.809137E+03   -3.291817E+02   -1.251161E+04   -1.867333E+03 
  -6.633532E+03   -2.094598E+02   -1.322678E+04   -1.532619E+03  -6.633532E+03   -2.094598E+02   -1.322678E+04   -1.532619E+03 
  -7.470407E+03   -8.461704E+01   -1.369306E+04   -1.231649E+03  -7.470407E+03   -8.461704E+01   -1.369306E+04   -1.231649E+03 
  -8.277262E+03    4.812838E+01   -1.394063E+04   -9.802162E+02  -8.277262E+03    4.812838E+01   -1.394063E+04   -9.802162E+02 
  -9.004395E+03    1.794659E+02   -1.400245E+04   -7.819435E+02  -9.004395E+03    1.794659E+02   -1.400245E+04   -7.819435E+02 
  -9.607017E+03    2.876604E+02   -1.390639E+04   -6.332097E+02  -9.607017E+03    2.876604E+02   -1.390639E+04   -6.332097E+02 
  -1.005653E+04    3.455389E+02   -1.367242E+04   -5.282752E+02  -1.005653E+04    3.455389E+02   -1.367242E+04   -5.282752E+02 
  -1.034659E+04    3.324381E+02   -1.331466E+04   -4.618339E+02  -1.034659E+04    3.324381E+02   -1.331466E+04   -4.618339E+02 
  -1.049155E+04    2.462546E+02   -1.284570E+04   -4.280745E+02  -1.049155E+04    2.462546E+02   -1.284570E+04   -4.280745E+02 
  -1.051742E+04    1.101234E+02   -1.228025E+04   -4.175484E+02  -1.051742E+04    1.101234E+02   -1.228025E+04   -4.175484E+02 
  -1.044902E+04   -3.009015E+01   -1.163586E+04   -4.145813E+02  -1.044902E+04   -3.009015E+01   -1.163586E+04   -4.145813E+02 
  -1.029805E+04   -1.178947E+02   -1.093047E+04   -3.978681E+02  -1.029805E+04   -1.178947E+02   -1.093047E+04   -3.978681E+02 
  -1.005714E+04   -1.044079E+02   -1.017864E+04   -3.453026E+02  -1.005714E+04   -1.044079E+02   -1.017864E+04   -3.453026E+02 
  -9.702596E+03    3.353925E+01   -9.388897E+03   -2.417636E+02  -9.702596E+03    3.353925E+01   -9.388897E+03   -2.417636E+02 
  -9.205324E+03    2.822186E+02   -8.564350E+03   -8.668488E+01  -9.205324E+03    2.822186E+02   -8.564350E+03   -8.668488E+01 
  -8.546069E+03    5.914484E+02   -7.706699E+03    1.022611E+02  -8.546069E+03    5.914484E+02   -7.706699E+03    1.022611E+02 
  -7.729269E+03    8.873604E+02   -6.822155E+03    2.917864E+02  -7.729269E+03    8.873604E+02   -6.822155E+03    2.917864E+02 
  -6.789984E+03    1.093720E+03   -5.926337E+03    4.418418E+02  -6.789984E+03    1.093720E+03   -5.926337E+03    4.418418E+02 
  -5.790761E+03    1.154809E+03   -5.045508E+03    5.179510E+02  -5.790761E+03    1.154809E+03   -5.045508E+03    5.179510E+02 
  -4.808913E+03    1.052161E+03   -4.212981E+03    5.026255E+02  -4.808913E+03    1.052161E+03   -4.212981E+03    5.026255E+02 
  -3.918239E+03    8.095412E+02   -3.461661E+03    4.015887E+02  -3.918239E+03    8.095412E+02   -3.461661E+03    4.015887E+02 
  -3.171297E+03    4.846851E+02   -2.815479E+03    2.424187E+02  -3.171297E+03    4.846851E+02   -2.815479E+03    2.424187E+02 
  -2.588138E+03    1.509671E+02   -2.283075E+03    6.608190E+01  -2.588138E+03    1.509671E+02   -2.283075E+03    6.608190E+01 
  -2.155041E+03   -1.244909E+02   -1.856236E+03   -8.553270E+01  -2.155041E+03   -1.244909E+02   -1.856236E+03   -8.553270E+01 
  -1.833180E+03   -2.988320E+02   -1.513689E+03   -1.816107E+02  -1.833180E+03   -2.988320E+02   -1.513689E+03   -1.816107E+02 
  -1.573683E+03   -3.619949E+02   -1.228713E+03   -2.098960E+02  -1.573683E+03   -3.619949E+02   -1.228713E+03   -2.098960E+02 
  -1.333549E+03   -3.339001E+02   -9.776115E+02   -1.775535E+02  -1.333549E+03   -3.339001E+02   -9.776115E+02   -1.775535E+02 
  -1.087075E+03   -2.525843E+02   -7.459474E+02   -1.058797E+02  -1.087075E+03   -2.525843E+02   -7.459474E+02   -1.058797E+02 
  -8.295378E+02   -1.585487E+02   -5.305132E+02   -2.147866E+01  -8.295378E+02   -1.585487E+02   -5.305132E+02   -2.147866E+01 
  -5.730206E+02   -8.133726E+01   -3.368618E+02    5.255830E+01  -5.730206E+02   -8.133726E+01   -3.368618E+02    5.255830E+01 
  -3.371152E+02   -3.278132E+01   -1.739058E+02    1.024680E+02  -3.371152E+02   -3.278132E+01   -1.739058E+02    1.024680E+02 
  -1.387026E+02   -8.256729E+00   -4.802463E+01    1.252178E+02  -1.387026E+02   -8.256729E+00   -4.802463E+01    1.252178E+02 
   1.529932E+01    5.954265E+00    4.103648E+01    1.259718E+02   1.529932E+01    5.954265E+00    4.103648E+01    1.259718E+02 
   1.301176E+02    2.321194E+01    1.012244E+02    1.134738E+02   1.301176E+02    2.321194E+01    1.012244E+02    1.134738E+02 
   2.204626E+02    4.924099E+01    1.462945E+02    9.560969E+01   2.204626E+02    4.924099E+01    1.462945E+02    9.560969E+01 
   3.050976E+02    7.977306E+01    1.921692E+02    7.684740E+01   3.050976E+02    7.977306E+01    1.921692E+02    7.684740E+01 
   4.013650E+02    1.034042E+02    2.531324E+02    5.811768E+01   4.013650E+02    1.034042E+02    2.531324E+02    5.811768E+01 
   5.217529E+02    1.076961E+02    3.391562E+02    3.856470E+01   5.217529E+02    1.076961E+02    3.391562E+02    3.856470E+01 
   6.731525E+02    8.540086E+01    4.549239E+02    1.791694E+01   6.731525E+02    8.540086E+01    4.549239E+02    1.791694E+01 
   8.580204E+02    3.801719E+01    6.003524E+02   -1.801328E+00   8.580204E+02    3.801719E+01    6.003524E+02   -1.801328E+00 
   1.075932E+03   -2.463069E+01    7.719550E+02   -1.600160E+01   1.075932E+03   -2.463069E+01    7.719550E+02   -1.600160E+01 
   1.324240E+03   -8.823225E+01    9.643444E+02   -1.876971E+01   1.324240E+03   -8.823225E+01    9.643444E+02   -1.876971E+01 
   1.597519E+03   -1.392958E+02    1.171433E+03   -5.055377E+00   1.597519E+03   -1.392958E+02    1.171433E+03   -5.055377E+00 
   1.886507E+03   -1.695942E+02    1.387231E+03    2.706128E+01   1.886507E+03   -1.695942E+02    1.387231E+03    2.706128E+01 
   2.177841E+03   -1.781012E+02    1.606358E+03    7.487688E+01   2.177841E+03   -1.781012E+02    1.606358E+03    7.487688E+01 
   2.455557E+03   -1.700526E+02    1.824405E+03    1.309178E+02   2.455557E+03   -1.700526E+02    1.824405E+03    1.309178E+02 
   2.704375E+03   -1.540050E+02    2.038180E+03    1.843046E+02   2.704375E+03   -1.540050E+02    2.038180E+03    1.843046E+02 
   2.913660E+03   -1.384156E+02    2.245761E+03    2.233656E+02   2.913660E+03   -1.384156E+02    2.245761E+03    2.233656E+02 
   3.080303E+03   -1.291304E+02    2.446283E+03    2.388605E+02   3.080303E+03   -1.291304E+02    2.446283E+03    2.388605E+02 
   3.208966E+03   -1.284518E+02    2.639490E+03    2.269157E+02   3.208966E+03   -1.284518E+02    2.639490E+03    2.269157E+02 
   3.309223E+03   -1.355962E+02    2.825208E+03    1.907057E+02   3.309223E+03   -1.355962E+02    2.825208E+03    1.907057E+02 
   3.390500E+03   -1.477995E+02    3.002952E+03    1.401356E+02   3.390500E+03   -1.477995E+02    3.002952E+03    1.401356E+02 
   3.456842E+03   -1.612955E+02    3.171742E+03    8.930813E+01   3.456842E+03   -1.612955E+02    3.171742E+03    8.930813E+01 
   3.503768E+03   -1.717947E+02    3.330095E+03    5.231111E+01   3.503768E+03   -1.717947E+02    3.330095E+03    5.231111E+01 
   3.518703E+03   -1.746174E+02    3.475978E+03    3.860241E+01   3.518703E+03   -1.746174E+02    3.475978E+03    3.860241E+01 
   3.485026E+03   -1.649459E+02    3.606592E+03    4.967178E+01   3.485026E+03   -1.649459E+02    3.606592E+03    4.967178E+01 
   3.388258E+03   -1.385775E+02    3.718015E+03    7.845675E+01   3.388258E+03   -1.385775E+02    3.718015E+03    7.845675E+01 
   3.222038E+03   -9.315362E+01    3.805014E+03    1.121185E+02   3.222038E+03   -9.315362E+01    3.805014E+03    1.121185E+02 
   2.991617E+03   -2.938091E+01    3.861440E+03    1.374820E+02   2.991617E+03   -2.938091E+01    3.861440E+03    1.374820E+02 
   2.713636E+03    4.844284E+01    3.881426E+03    1.472058E+02   2.713636E+03    4.844284E+01    3.881426E+03    1.472058E+02 
   2.412400E+03    1.330807E+02    3.861235E+03    1.441373E+02   2.412400E+03    1.330807E+02    3.861235E+03    1.441373E+02 
   2.114125E+03    2.161269E+02    3.801026E+03    1.417013E+02   2.114125E+03    2.161269E+02    3.801026E+03    1.417013E+02 
   1.841200E+03    2.902465E+02    3.705577E+03    1.595597E+02   1.841200E+03    2.902465E+02    3.705577E+03    1.595597E+02 
   1.608171E+03    3.509232E+02    3.583142E+03    2.156798E+02   1.608171E+03    3.509232E+02    3.583142E+03    2.156798E+02 
   1.420288E+03    3.969267E+02    3.442309E+03    3.176233E+02   1.420288E+03    3.969267E+02    3.442309E+03    3.176233E+02 
   1.274363E+03    4.293090E+02    3.287689E+03    4.565417E+02   1.274363E+03    4.293090E+02    3.287689E+03    4.565417E+02 
   1.161047E+03    4.494756E+02    3.116057E+03    6.066733E+02   1.161047E+03    4.494756E+02    3.116057E+03    6.066733E+02 
   1.067518E+03    4.573769E+02    2.914792E+03    7.312189E+02   1.067518E+03    4.573769E+02    2.914792E+03    7.312189E+02 
   9.799861E+02    4.508355E+02    2.663884E+03    7.930581E+02   9.799861E+02    4.508355E+02    2.663884E+03    7.930581E+02 
   8.859470E+02    4.264647E+02    2.341484E+03    7.667875E+02   8.859470E+02    4.264647E+02    2.341484E+03    7.667875E+02 
   7.764154E+02    3.817862E+02    1.931548E+03    6.478618E+02   7.764154E+02    3.817862E+02    1.931548E+03    6.478618E+02 
   6.482053E+02    3.174590E+02    1.431086E+03    4.555167E+02   6.482053E+02    3.174590E+02    1.431086E+03    4.555167E+02 
   5.058203E+02    2.383606E+02    8.543947E+02    2.283204E+02   5.058203E+02    2.383606E+02    8.543947E+02    2.283204E+02 
   3.620339E+02    1.527411E+02    2.326064E+02    1.381218E+01   3.620339E+02    1.527411E+02    2.326064E+02    1.381218E+01 
   2.361849E+02    6.961893E+01   -3.915220E+02   -1.442952E+02   2.361849E+02    6.961893E+01   -3.915220E+02   -1.442952E+02 
   1.498023E+02   -4.459286E+00   -9.719596E+02   -2.171917E+02   1.498023E+02   -4.459286E+00   -9.719596E+02   -2.171917E+02 
   1.202838E+02   -6.769237E+01   -1.468255E+03   -1.970262E+02   1.202838E+02   -6.769237E+01   -1.468255E+03   -1.970262E+02 
   1.545120E+02   -1.230202E+02   -1.852279E+03   -9.661884E+01   1.545120E+02   -1.230202E+02   -1.852279E+03   -9.661884E+01 
   2.448937E+02   -1.755285E+02   -2.111264E+03    5.625701E+01   2.448937E+02   -1.755285E+02   -2.111264E+03    5.625701E+01 
   3.699188E+02   -2.282313E+02   -2.247094E+03    2.274774E+02   3.699188E+02   -2.282313E+02   -2.247094E+03    2.274774E+02 
   4.999001E+02   -2.781731E+02   -2.273124E+03    3.850374E+02   4.999001E+02   -2.781731E+02   -2.273124E+03    3.850374E+02 
   6.065420E+02   -3.149409E+02   -2.210360E+03    5.050615E+02   6.065420E+02   -3.149409E+02   -2.210360E+03    5.050615E+02 
   6.731835E+02   -3.228476E+02   -2.084434E+03    5.744141E+02   6.731835E+02   -3.228476E+02   -2.084434E+03    5.744141E+02 
   7.017902E+02   -2.865046E+02   -1.923734E+03    5.903504E+02   7.017902E+02   -2.865046E+02   -1.923734E+03    5.903504E+02 
   7.135143E+02   -1.978850E+02   -1.757957E+03    5.584435E+02   7.135143E+02   -1.978850E+02   -1.757957E+03    5.584435E+02 
   7.417747E+02   -6.200039E+01   -1.615847E+03    4.900309E+02   7.417747E+02   -6.200039E+01   -1.615847E+03    4.900309E+02 
   8.196243E+02    1.015118E+02   -1.521297E+03    3.998436E+02   8.196243E+02    1.015118E+02   -1.521297E+03    3.998436E+02 
   9.655904E+02    2.622430E+02   -1.488146E+03    3.037891E+02   9.655904E+02    2.622430E+02   -1.488146E+03    3.037891E+02 
   1.173196E+03    3.875862E+02   -1.515300E+03    2.165253E+02   1.173196E+03    3.875862E+02   -1.515300E+03    2.165253E+02 
   1.408476E+03    4.533189E+02   -1.584513E+03    1.486672E+02   1.408476E+03    4.533189E+02   -1.584513E+03    1.486672E+02 
   1.617182E+03    4.524165E+02   -1.662758E+03    1.040693E+02   1.617182E+03    4.524165E+02   -1.662758E+03    1.040693E+02 
   1.739973E+03    3.986542E+02   -1.709689E+03    7.819388E+01   1.739973E+03    3.986542E+02   -1.709689E+03    7.819388E+01 
   1.730859E+03    3.232604E+02   -1.688603E+03    5.868183E+01   1.730859E+03    3.232604E+02   -1.688603E+03    5.868183E+01 
   1.572790E+03    2.653512E+02   -1.577688E+03    2.867948E+01   1.572790E+03    2.653512E+02   -1.577688E+03    2.867948E+01 
   1.285013E+03    2.591842E+02   -1.377690E+03   -2.759852E+01   1.285013E+03    2.591842E+02   -1.377690E+03   -2.759852E+01 
   9.194884E+02    3.225313E+02   -1.113093E+03   -1.186990E+02   9.194884E+02    3.225313E+02   -1.113093E+03   -1.186990E+02 
   5.473165E+02    4.501779E+02   -8.260102E+02   -2.413790E+02   5.473165E+02    4.501779E+02   -8.260102E+02   -2.413790E+02 
   2.394826E+02    6.148075E+02   -5.645450E+02   -3.796135E+02   2.394826E+02    6.148075E+02   -5.645450E+02   -3.796135E+02 
   4.800275E+01    7.749693E+02   -3.693737E+02   -5.079567E+02   4.800275E+01    7.749693E+02   -3.693737E+02   -5.079567E+02 
  -6.722298E+00    8.874048E+02   -2.629110E+02   -5.984584E+02  -6.722298E+00    8.874048E+02   -2.629110E+02   -5.984584E+02 
   6.118904E+01    9.196140E+02   -2.444374E+02   -6.289496E+02   6.118904E+01    9.196140E+02   -2.444374E+02   -6.289496E+02 
   2.101512E+02    8.586398E+02   -2.923983E+02   -5.899048E+02   2.101512E+02    8.586398E+02   -2.923983E+02   -5.899048E+02 
   3.851534E+02    7.135475E+02   -3.725832E+02   -4.875456E+02   3.851534E+02    7.135475E+02   -3.725832E+02   -4.875456E+02 
   5.338878E+02    5.113464E+02   -4.490282E+02   -3.421764E+02   5.338878E+02    5.113464E+02   -4.490282E+02   -3.421764E+02 
   6.199296E+02    2.882743E+02   -4.939002E+02   -1.824301E+02   6.199296E+02    2.882743E+02   -4.939002E+02   -1.824301E+02 
   6.294784E+02    7.966668E+01   -4.934198E+02   -3.746452E+01   6.294784E+02    7.966668E+01   -4.934198E+02   -3.746452E+01 
   5.706753E+02   -8.832110E+01   -4.486241E+02    7.029759E+01   5.706753E+02   -8.832110E+01   -4.486241E+02    7.029759E+01 
   4.669813E+02   -2.029597E+02   -3.716837E+02    1.297135E+02   4.669813E+02   -2.029597E+02   -3.716837E+02    1.297135E+02 
   3.476985E+02   -2.646618E+02   -2.798486E+02    1.417236E+02   3.476985E+02   -2.646618E+02   -2.798486E+02    1.417236E+02 
   2.390087E+02   -2.832453E+02   -1.894712E+02    1.167492E+02   2.390087E+02   -2.832453E+02   -1.894712E+02    1.167492E+02 
   1.580273E+02   -2.727226E+02   -1.119760E+02    7.006856E+01   1.580273E+02   -2.727226E+02   -1.119760E+02    7.006856E+01 
   1.108466E+02   -2.466024E+02   -5.251908E+01    1.694953E+01   1.108466E+02   -2.466024E+02   -5.251908E+01    1.694953E+01 
   9.405486E+01   -2.149755E+02   -1.094971E+01   -3.098135E+01   9.405486E+01   -2.149755E+02   -1.094971E+01   -3.098135E+01 
   9.828849E+01   -1.836540E+02    1.600982E+01   -6.739249E+01   9.828849E+01   -1.836540E+02    1.600982E+01   -6.739249E+01 
   1.121908E+02   -1.548125E+02    3.253972E+01   -9.099989E+01   1.121908E+02   -1.548125E+02    3.253972E+01   -9.099989E+01 
   1.255764E+02   -1.282471E+02    4.224278E+01   -1.040628E+02   1.255764E+02   -1.282471E+02    4.224278E+01   -1.040628E+02 
   1.312739E+02   -1.025277E+02    4.763274E+01   -1.104446E+02   1.312739E+02   -1.025277E+02    4.763274E+01   -1.104446E+02 
   1.256934E+02   -7.575776E+01    5.036363E+01   -1.139069E+02   1.256934E+02   -7.575776E+01    5.036363E+01   -1.139069E+02 
   1.084553E+02   -4.604720E+01    5.179003E+01   -1.169946E+02   1.084553E+02   -4.604720E+01    5.179003E+01   -1.169946E+02 
   8.143581E+01   -1.193883E+01    5.350702E+01   -1.205967E+02   8.143581E+01   -1.193883E+01    5.350702E+01   -1.205967E+02 
   4.749812E+01    2.713274E+01    5.768045E+01   -1.241126E+02   4.749812E+01    2.713274E+01    5.768045E+01   -1.241126E+02 
   9.145825E+00    7.054129E+01    6.709991E+01   -1.261084E+02   9.145825E+00    7.054129E+01    6.709991E+01   -1.261084E+02 
  -3.259135E+01    1.166665E+02    8.491775E+01   -1.253129E+02  -3.259135E+01    1.166665E+02    8.491775E+01   -1.253129E+02 
  -7.863896E+01    1.637811E+02    1.140303E+02   -1.217181E+02  -7.863896E+01    1.637811E+02    1.140303E+02   -1.217181E+02 
  -1.313756E+02    2.114140E+02    1.561126E+02   -1.174216E+02  -1.313756E+02    2.114140E+02    1.561126E+02   -1.174216E+02 
  -1.930888E+02    2.615297E+02    2.104870E+02   -1.167808E+02  -1.930888E+02    2.615297E+02    2.104870E+02   -1.167808E+02 
  -2.638146E+02    3.186744E+02    2.732371E+02   -1.255446E+02  -2.638146E+02    3.186744E+02    2.732371E+02   -1.255446E+02 
  -3.394511E+02    3.885040E+02    3.371163E+02   -1.489536E+02  -3.394511E+02    3.885040E+02    3.371163E+02   -1.489536E+02 
  -4.111971E+02    4.748035E+02    3.926975E+02   -1.892531E+02  -4.111971E+02    4.748035E+02    3.926975E+02   -1.892531E+02 
  -4.670413E+02    5.759497E+02    4.307989E+02   -2.434770E+02  -4.670413E+02    5.759497E+02    4.307989E+02   -2.434770E+02 
  -4.952491E+02    6.823541E+02    4.456294E+02   -3.024906E+02  -4.952491E+02    6.823541E+02    4.456294E+02   -3.024906E+02 
  -4.888401E+02    7.763848E+02    4.375789E+02   -3.520085E+02  -4.888401E+02    7.763848E+02    4.375789E+02   -3.520085E+02 
  -4.493657E+02    8.355207E+02    4.144248E+02   -3.756567E+02  -4.493657E+02    8.355207E+02    4.144248E+02   -3.756567E+02 
  -3.882461E+02    8.382556E+02    3.901071E+02   -3.593603E+02  -3.882461E+02    8.382556E+02    3.901071E+02   -3.593603E+02 
  -3.246594E+02    7.710357E+02    3.810699E+02   -2.957287E+02  -3.246594E+02    7.710357E+02    3.810699E+02   -2.957287E+02 
  -2.802520E+02    6.338352E+02    4.011616E+02   -1.869553E+02  -2.802520E+02    6.338352E+02    4.011616E+02   -1.869553E+02 
  -2.722801E+02    4.421816E+02    4.568066E+02   -4.516631E+01  -2.722801E+02    4.421816E+02    4.568066E+02   -4.516631E+01 
  -3.075968E+02    2.245548E+02    5.442508E+02    1.100102E+02  -3.075968E+02    2.245548E+02    5.442508E+02    1.100102E+02 
  -3.797819E+02    1.568487E+01    6.500321E+02    2.559291E+02  -3.797819E+02    1.568487E+01    6.500321E+02    2.559291E+02 
  -4.706449E+02   -1.522397E+02    7.546594E+02    3.720626E+02  -4.706449E+02   -1.522397E+02    7.546594E+02    3.720626E+02 
  -5.557115E+02   -2.576599E+02    8.382629E+02    4.442246E+02  -5.557115E+02   -2.576599E+02    8.382629E+02    4.442246E+02 
  -6.117788E+02   -2.944770E+02    8.862156E+02    4.667534E+02  -6.117788E+02   -2.944770E+02    8.862156E+02    4.667534E+02 
  -6.238262E+02   -2.722347E+02    8.927575E+02    4.423098E+02  -6.238262E+02   -2.722347E+02    8.927575E+02    4.423098E+02 
  -5.888441E+02   -2.118835E+02    8.614690E+02    3.797803E+02  -5.888441E+02   -2.118835E+02    8.614690E+02    3.797803E+02 
  -5.153723E+02   -1.388171E+02    8.026986E+02    2.913012E+02  -5.153723E+02   -1.388171E+02    8.026986E+02    2.913012E+02 
  -4.192239E+02   -7.562822E+01    7.292104E+02    1.894763E+02  -4.192239E+02   -7.562822E+01    7.292104E+02    1.894763E+02 
  -3.173073E+02   -3.685375E+01    6.518991E+02    8.549430E+01  -3.173073E+02   -3.685375E+01    6.518991E+02    8.549430E+01 
  -2.220660E+02   -2.702667E+01    5.771917E+02   -1.171426E+01  -2.220660E+02   -2.702667E+01    5.771917E+02   -1.171426E+01 
  -1.386197E+02   -4.204313E+01    5.068715E+02   -9.560959E+01  -1.386197E+02   -4.204313E+01    5.068715E+02   -9.560959E+01 
  -6.543583E+01   -7.273155E+01    4.399296E+02   -1.619643E+02  -6.543583E+01   -7.273155E+01    4.399296E+02   -1.619643E+02 
   2.158318E+00   -1.089637E+02    3.752056E+02   -2.089120E+02   2.158318E+00   -1.089637E+02    3.752056E+02   -2.089120E+02 
   6.744014E+01   -1.427997E+02    3.133674E+02   -2.371123E+02   6.744014E+01   -1.427997E+02    3.133674E+02   -2.371123E+02 
   1.288500E+02   -1.698433E+02    2.572694E+02   -2.497193E+02   1.288500E+02   -1.698433E+02    2.572694E+02   -2.497193E+02 
   1.791546E+02   -1.888400E+02    2.106314E+02   -2.517816E+02   1.791546E+02   -1.888400E+02    2.106314E+02   -2.517816E+02 
   2.075275E+02   -2.002231E+02    1.758582E+02   -2.489359E+02   2.075275E+02   -2.002231E+02    1.758582E+02   -2.489359E+02 
   2.036062E+02   -2.045563E+02    1.522367E+02   -2.456641E+02   2.036062E+02   -2.045563E+02    1.522367E+02   -2.456641E+02 
   1.618076E+02   -2.016342E+02    1.355375E+02   -2.437396E+02   1.618076E+02   -2.016342E+02    1.355375E+02   -2.437396E+02 
   8.415205E+01   -1.905327E+02    1.193203E+02   -2.415768E+02   8.415205E+01   -1.905327E+02    1.193203E+02   -2.415768E+02 
  -1.946667E+01   -1.704102E+02    9.737854E+01   -2.349256E+02  -1.946667E+01   -1.704102E+02    9.737854E+01   -2.349256E+02 
  -1.335894E+02   -1.415473E+02    6.618241E+01   -2.188129E+02  -1.335894E+02   -1.415473E+02    6.618241E+01   -2.188129E+02 
  -2.411450E+02   -1.060786E+02    2.616009E+01   -1.900615E+02  -2.411450E+02   -1.060786E+02    2.616009E+01   -1.900615E+02 
  -3.276212E+02   -6.806726E+01   -1.879018E+01   -1.493807E+02  -3.276212E+02   -6.806726E+01   -1.879018E+01   -1.493807E+02 
  -3.841272E+02   -3.287872E+01   -6.332554E+01   -1.021025E+02  -3.841272E+02   -3.287872E+01   -6.332554E+01   -1.021025E+02 
  -4.085946E+02   -6.076021E+00   -1.032614E+02   -5.712453E+01  -4.085946E+02   -6.076021E+00   -1.032614E+02   -5.712453E+01 
  -4.051124E+02    7.804721E+00   -1.375237E+02   -2.432509E+01  -4.051124E+02    7.804721E+00   -1.375237E+02   -2.432509E+01 
  -3.819866E+02    6.250859E+00   -1.685365E+02   -1.134666E+01  -3.819866E+02    6.250859E+00   -1.685365E+02   -1.134666E+01 
  -3.493657E+02   -1.068946E+01   -2.008698E+02   -2.092565E+01  -3.493657E+02   -1.068946E+01   -2.008698E+02   -2.092565E+01 
  -3.171420E+02   -4.040882E+01   -2.387877E+02   -4.976475E+01  -3.171420E+02   -4.040882E+01   -2.387877E+02   -4.976475E+01 
  -2.934877E+02   -7.822803E+01   -2.838445E+02   -8.936906E+01  -2.934877E+02   -7.822803E+01   -2.838445E+02   -8.936906E+01 
  -2.840193E+02   -1.182287E+02   -3.336461E+02   -1.285387E+02  -2.840193E+02   -1.182287E+02   -3.336461E+02   -1.285387E+02 
  -2.913766E+02   -1.542472E+02   -3.823575E+02   -1.566223E+02  -2.913766E+02   -1.542472E+02   -3.823575E+02   -1.566223E+02 
  -3.150150E+02   -1.808372E+02   -4.227373E+02   -1.664122E+02  -3.150150E+02   -1.808372E+02   -4.227373E+02   -1.664122E+02 
  -3.511730E+02   -1.940306E+02   -4.488025E+02   -1.557693E+02  -3.511730E+02   -1.940306E+02   -4.488025E+02   -1.557693E+02 
  -3.931518E+02   -1.917767E+02   -4.579635E+02   -1.275880E+02  -3.931518E+02   -1.917767E+02   -4.579635E+02   -1.275880E+02 
  -4.321046E+02   -1.740205E+02   -4.517288E+02   -8.832605E+01  -4.321046E+02   -1.740205E+02   -4.517288E+02   -8.832605E+01 
  -4.584278E+02   -1.424708E+02   -4.347287E+02   -4.577493E+01  -4.584278E+02   -1.424708E+02   -4.347287E+02   -4.577493E+01 
  -4.636158E+02   -1.001822E+02   -4.125423E+02   -6.897877E+00  -4.636158E+02   -1.001822E+02   -4.125423E+02   -6.897877E+00 
  -4.421995E+02   -5.109867E+01   -3.893073E+02    2.361889E+01  -4.421995E+02   -5.109867E+01   -3.893073E+02    2.361889E+01 
  -3.932561E+02    3.335013E-01   -3.661359E+02    4.383311E+01  -3.932561E+02    3.335013E-01   -3.661359E+02    4.383311E+01 
  -3.210250E+02    4.946182E+01   -3.409702E+02    5.416347E+01  -3.210250E+02    4.946182E+01   -3.409702E+02    5.416347E+01 
  -2.343829E+02    9.169681E+01   -3.098660E+02    5.654685E+01  -2.343829E+02    9.169681E+01   -3.098660E+02    5.654685E+01 
  -1.452447E+02    1.228554E+02   -2.690977E+02    5.356879E+01  -1.452447E+02    1.228554E+02   -2.690977E+02    5.356879E+01 
  -6.625067E+01    1.396363E+02   -2.171763E+02    4.785729E+01  -6.625067E+01    1.396363E+02   -2.171763E+02    4.785729E+01 
  -8.283366E+00    1.401757E+02   -1.559694E+02    4.180804E+01  -8.283366E+00    1.401757E+02   -1.559694E+02    4.180804E+01 
   2.161888E+01    1.245167E+02   -9.053146E+01    3.752625E+01   2.161888E+01    1.245167E+02   -9.053146E+01    3.752625E+01 
   2.150929E+01    9.476634E+01   -2.779315E+01    3.680386E+01   2.150929E+01    9.476634E+01   -2.779315E+01    3.680386E+01 
  -5.283363E+00    5.477504E+01    2.532185E+01    4.100584E+01  -5.283363E+00    5.477504E+01    2.532185E+01    4.100584E+01 
  -5.101399E+01    9.334962E+00    6.364025E+01    5.086008E+01  -5.101399E+01    9.334962E+00    6.364025E+01    5.086008E+01 
  -1.051922E+02   -3.689574E+01    8.478217E+01    6.625077E+01  -1.051922E+02   -3.689574E+01    8.478217E+01    6.625077E+01 
  -1.566913E+02   -8.038275E+01    8.928936E+01    8.614730E+01  -1.566913E+02   -8.038275E+01    8.928936E+01    8.614730E+01 
  -1.958602E+02   -1.192455E+02    7.998853E+01    1.087477E+02  -1.958602E+02   -1.192455E+02    7.998853E+01    1.087477E+02 
  -2.162281E+02   -1.531096E+02    6.097103E+01    1.318145E+02  -2.162281E+02   -1.531096E+02    6.097103E+01    1.318145E+02 
  -2.154809E+02   -1.823387E+02    3.659935E+01    1.530927E+02  -2.154809E+02   -1.823387E+02    3.659935E+01    1.530927E+02 
  -1.955474E+02   -2.069827E+02    1.081018E+01    1.706683E+02  -1.955474E+02   -2.069827E+02    1.081018E+01    1.706683E+02 
  -1.618159E+02   -2.259368E+02   -1.322400E+01    1.831693E+02  -1.618159E+02   -2.259368E+02   -1.322400E+01    1.831693E+02 
  -1.216911E+02   -2.367529E+02   -3.317702E+01    1.897975E+02  -1.216911E+02   -2.367529E+02   -3.317702E+01    1.897975E+02 
  -8.284727E+01   -2.362943E+02   -4.754957E+01    1.902602E+02  -8.284727E+01   -2.362943E+02   -4.754957E+01    1.902602E+02 
  -5.159194E+01   -2.220583E+02   -5.564925E+01    1.847040E+02  -5.159194E+01   -2.220583E+02   -5.564925E+01    1.847040E+02 
  -3.171636E+01   -1.936702E+02   -5.757015E+01    1.737243E+02  -3.171636E+01   -1.936702E+02   -5.757015E+01    1.737243E+02 
  -2.406331E+01   -1.539145E+02   -5.409980E+01    1.584505E+02  -2.406331E+01   -1.539145E+02   -5.409980E+01    1.584505E+02 
  -2.684347E+01   -1.087813E+02   -4.648461E+01    1.406330E+02  -2.684347E+01   -1.087813E+02   -4.648461E+01    1.406330E+02 
  -3.652702E+01   -6.634905E+01   -3.606003E+01    1.226231E+02  -3.652702E+01   -6.634905E+01   -3.606003E+01    1.226231E+02 
  -4.899484E+01   -3.475906E+01   -2.384816E+01    1.071638E+02  -4.899484E+01   -3.475906E+01   -2.384816E+01    1.071638E+02 
  -6.059423E+01   -1.990495E+01   -1.028217E+01    9.697672E+01  -6.059423E+01   -1.990495E+01   -1.028217E+01    9.697672E+01 
  -6.881617E+01   -2.361094E+01    4.807895E+00    9.422304E+01  -6.881617E+01   -2.361094E+01    4.807895E+00    9.422304E+01 
  -7.246766E+01   -4.294450E+01    2.191356E+01    9.997388E+01  -7.246766E+01   -4.294450E+01    2.191356E+01    9.997388E+01 
  -7.139631E+01   -7.094320E+01    4.136550E+01    1.138415E+02  -7.139631E+01   -7.094320E+01    4.136550E+01    1.138415E+02 
  -6.597373E+01   -9.856388E+01    6.283991E+01    1.338842E+02  -6.597373E+01   -9.856388E+01    6.283991E+01    1.338842E+02 
  -5.660845E+01   -1.172531E+02    8.505726E+01    1.568287E+02  -5.660845E+01   -1.172531E+02    8.505726E+01    1.568287E+02 
  -4.351962E+01   -1.213345E+02    1.058043E+02    1.785783E+02  -4.351962E+01   -1.213345E+02    1.058043E+02    1.785783E+02 
  -2.687506E+01   -1.094755E+02    1.222858E+02    1.949150E+02  -2.687506E+01   -1.094755E+02    1.222858E+02    1.949150E+02 
  -7.229413E+00   -8.480814E+01    1.316929E+02    2.022703E+02  -7.229413E+00   -8.480814E+01    1.316929E+02    2.022703E+02 
   1.394997E+01   -5.371530E+01    1.318129E+02    1.984207E+02   1.394997E+01   -5.371530E+01    1.318129E+02    1.984207E+02 
   3.395248E+01   -2.371386E+01    1.215141E+02    1.829709E+02   3.395248E+01   -2.371386E+01    1.215141E+02    1.829709E+02 
   4.893498E+01   -1.126694E+00    1.010063E+02    1.575039E+02   4.893498E+01   -1.126694E+00    1.010063E+02    1.575039E+02 
   5.457956E+01    1.073490E+01    7.185461E+01    1.253222E+02   5.457956E+01    1.073490E+01    7.185461E+01    1.253222E+02 
   4.720252E+01    1.235685E+01    3.678404E+01    9.078214E+01   4.720252E+01    1.235685E+01    3.678404E+01    9.078214E+01 
   2.502507E+01    7.603069E+00   -6.795160E-01    5.832521E+01   2.502507E+01    7.603069E+00   -6.795160E-01    5.832521E+01 
  -1.079954E+01    2.297003E+00   -3.669273E+01    3.142084E+01  -1.079954E+01    2.297003E+00   -3.669273E+01    3.142084E+01 
  -5.579346E+01    2.295316E+00   -6.767537E+01    1.170505E+01  -5.579346E+01    2.295316E+00   -6.767537E+01    1.170505E+01 
  -1.026343E+02    1.165713E+01   -9.093659E+01   -1.405876E+00  -1.026343E+02    1.165713E+01   -9.093659E+01   -1.405876E+00 
  -1.424937E+02    3.143042E+01   -1.052437E+02   -1.045310E+01  -1.424937E+02    3.143042E+01   -1.052437E+02   -1.045310E+01 
  -1.669444E+02    5.934661E+01   -1.111761E+02   -1.903994E+01  -1.669444E+02    5.934661E+01   -1.111761E+02   -1.903994E+01 
  -1.699458E+02    9.042280E+01   -1.110956E+02   -3.053598E+01  -1.699458E+02    9.042280E+01   -1.110956E+02   -3.053598E+01 
  -1.493541E+02    1.182170E+02   -1.086343E+02   -4.677926E+01  -1.493541E+02    1.182170E+02   -1.086343E+02   -4.677926E+01 
  -1.075202E+02    1.363385E+02   -1.077408E+02   -6.721852E+01  -1.075202E+02    1.363385E+02   -1.077408E+02   -6.721852E+01 
  -5.079094E+01    1.398132E+02   -1.115045E+02   -8.882562E+01  -5.079094E+01    1.398132E+02   -1.115045E+02   -8.882562E+01 
   1.195235E+01    1.260120E+02   -1.211092E+02   -1.068672E+02   1.195235E+01    1.260120E+02   -1.211092E+02   -1.068672E+02 
   7.131220E+01    9.502303E+01   -1.352879E+02   -1.163333E+02   7.131220E+01    9.502303E+01   -1.352879E+02   -1.163333E+02 
   1.193953E+02    4.950302E+01   -1.505281E+02   -1.135834E+02   1.193953E+02    4.950302E+01   -1.505281E+02   -1.135834E+02 
   1.513086E+02   -5.857753E+00   -1.620358E+02   -9.767961E+01   1.513086E+02   -5.857753E+00   -1.620358E+02   -9.767961E+01 
   1.657882E+02   -6.509301E+01   -1.651955E+02   -7.096785E+01   1.657882E+02   -6.509301E+01   -1.651955E+02   -7.096785E+01 
   1.648869E+02   -1.218046E+02   -1.570641E+02   -3.870974E+01   1.648869E+02   -1.218046E+02   -1.570641E+02   -3.870974E+01 
   1.529188E+02   -1.699960E+02   -1.373941E+02   -7.879597E+00   1.529188E+02   -1.699960E+02   -1.373941E+02   -7.879597E+00 
   1.350350E+02   -2.048241E+02   -1.088294E+02    1.450010E+01   1.350350E+02   -2.048241E+02   -1.088294E+02    1.450010E+01 
   1.158604E+02   -2.231941E+02   -7.619648E+01    2.298479E+01   1.158604E+02   -2.231941E+02   -7.619648E+01    2.298479E+01 
   9.853538E+01   -2.241163E+02   -4.513126E+01    1.484509E+01   9.853538E+01   -2.241163E+02   -4.513126E+01    1.484509E+01 
   8.434494E+01   -2.087483E+02   -2.050928E+01   -9.542867E+00   8.434494E+01   -2.087483E+02   -2.050928E+01   -9.542867E+00 
   7.292641E+01   -1.800951E+02   -5.204253E+00   -4.705671E+01   7.292641E+01   -1.800951E+02   -5.204253E+00   -4.705671E+01 
   6.289518E+01   -1.424224E+02    4.373484E-01   -9.271709E+01   6.289518E+01   -1.424224E+02    4.373484E-01   -9.271709E+01 
   5.264425E+01   -1.005272E+02   -1.711454E+00   -1.407729E+02   5.264425E+01   -1.005272E+02   -1.711454E+00   -1.407729E+02 
   4.106802E+01   -5.905444E+01   -8.515471E+00   -1.856664E+02   4.106802E+01   -5.905444E+01   -8.515471E+00   -1.856664E+02 
   2.801578E+01   -2.202731E+01   -1.678639E+01   -2.226849E+02   2.801578E+01   -2.202731E+01   -1.678639E+01   -2.226849E+02 
   1.437140E+01    7.340498E+00   -2.429205E+01   -2.482690E+02   1.437140E+01    7.340498E+00   -2.429205E+01   -2.482690E+02 
   1.758077E+00    2.661427E+01   -3.023185E+01   -2.600766E+02   1.758077E+00    2.661427E+01   -3.023185E+01   -2.600766E+02 
  -8.037957E+00    3.405471E+01   -3.507614E+01   -2.569606E+02  -8.037957E+00    3.405471E+01   -3.507614E+01   -2.569606E+02 
  -1.375610E+01    2.866425E+01   -3.991781E+01   -2.389794E+02  -1.375610E+01    2.866425E+01   -3.991781E+01   -2.389794E+02 
  -1.525301E+01    1.045700E+01   -4.565712E+01   -2.074751E+02  -1.525301E+01    1.045700E+01   -4.565712E+01   -2.074751E+02 
  -1.379412E+01   -1.911506E+01   -5.237635E+01   -1.651507E+02  -1.379412E+01   -1.911506E+01   -5.237635E+01   -1.651507E+02 
  -1.190424E+01   -5.680442E+01   -5.915696E+01   -1.160261E+02  -1.190424E+01   -5.680442E+01   -5.915696E+01   -1.160261E+02 
  -1.275179E+01   -9.756998E+01   -6.439770E+01   -6.515538E+01  -1.275179E+01   -9.756998E+01   -6.439770E+01   -6.515538E+01 
  -1.918711E+01   -1.351528E+02   -6.648765E+01   -1.806285E+01  -1.918711E+01   -1.351528E+02   -6.648765E+01   -1.806285E+01 
  -3.268922E+01   -1.632299E+02   -6.454983E+01    2.004260E+01  -3.268922E+01   -1.632299E+02   -6.454983E+01    2.004260E+01 
  -5.254942E+01   -1.768888E+02   -5.894626E+01    4.511753E+01  -5.254942E+01   -1.768888E+02   -5.894626E+01    4.511753E+01 
  -7.559408E+01   -1.739614E+02   -5.132755E+01    5.498921E+01  -7.559408E+01   -1.739614E+02   -5.132755E+01    5.498921E+01 
  -9.661515E+01   -1.557250E+02   -4.418074E+01    4.971874E+01  -9.661515E+01   -1.557250E+02   -4.418074E+01    4.971874E+01 
  -1.094671E+02   -1.266427E+02   -4.001566E+01    3.150072E+01  -1.094671E+02   -1.266427E+02   -4.001566E+01    3.150072E+01 
  -1.085672E+02   -9.314235E+01   -4.046773E+01    4.096405E+00  -1.085672E+02   -9.314235E+01   -4.046773E+01    4.096405E+00 
  -9.038361E+01   -6.179247E+01   -4.563717E+01   -2.807463E+01  -9.038361E+01   -6.179247E+01   -4.563717E+01   -2.807463E+01 
  -5.447071E+01   -3.747749E+01   -5.391702E+01   -6.095898E+01  -5.447071E+01   -3.747749E+01   -5.391702E+01   -6.095898E+01 
  -3.733359E+00   -2.220186E+01   -6.240593E+01   -9.174093E+01  -3.733359E+00   -2.220186E+01   -6.240593E+01   -9.174093E+01 
   5.616370E+01   -1.493221E+01   -6.780578E+01   -1.193220E+02   5.616370E+01   -1.493221E+01   -6.780578E+01   -1.193220E+02 
   1.180604E+02   -1.250583E+01   -6.753150E+01   -1.442693E+02   1.180604E+02   -1.250583E+01   -6.753150E+01   -1.442693E+02 
   1.748541E+02   -1.123633E+01   -6.066955E+01   -1.682400E+02   1.748541E+02   -1.123633E+01   -6.066955E+01   -1.682400E+02 
   2.208853E+02   -8.592918E+00   -4.844681E+01   -1.930450E+02   2.208853E+02   -8.592918E+00   -4.844681E+01   -1.930450E+02 
   2.527834E+02   -4.317852E+00   -3.401386E+01   -2.196305E+02   2.527834E+02   -4.317852E+00   -3.401386E+01   -2.196305E+02 
   2.696088E+02   -5.790997E-01   -2.156518E+01   -2.472984E+02   2.696088E+02   -5.790997E-01   -2.156518E+01   -2.472984E+02 
   2.723694E+02   -1.134850E+00   -1.504582E+01   -2.734304E+02   2.723694E+02   -1.134850E+00   -1.504582E+01   -2.734304E+02 
   2.631872E+02   -9.859688E+00   -1.685140E+01   -2.938437E+02   2.631872E+02   -9.859688E+00   -1.685140E+01   -2.938437E+02 
   2.444638E+02   -2.920402E+01   -2.695562E+01   -3.037177E+02   2.444638E+02   -2.920402E+01   -2.695562E+01   -3.037177E+02 
   2.183343E+02   -5.915043E+01   -4.277828E+01   -2.988583E+02   2.183343E+02   -5.915043E+01   -4.277828E+01   -2.988583E+02 
   1.865348E+02   -9.701089E+01   -5.986949E+01   -2.769518E+02   1.865348E+02   -9.701089E+01   -5.986949E+01   -2.769518E+02 
   1.506208E+02   -1.380781E+02   -7.321129E+01   -2.384551E+02   1.506208E+02   -1.380781E+02   -7.321129E+01   -2.384551E+02 
   1.123303E+02   -1.768403E+02   -7.872227E+01   -1.868592E+02   1.123303E+02   -1.768403E+02   -7.872227E+01   -1.868592E+02 
   7.384617E+01   -2.083054E+02   -7.447616E+01   -1.282371E+02   7.384617E+01   -2.083054E+02   -7.447616E+01   -1.282371E+02 
   3.778367E+01   -2.290076E+02   -6.124182E+01   -7.017468E+01   3.778367E+01   -2.290076E+02   -6.124182E+01   -7.017468E+01 
   6.862487E+00   -2.374496E+02   -4.218976E+01   -2.034293E+01   6.862487E+00   -2.374496E+02   -4.218976E+01   -2.034293E+01 
  -1.662907E+01   -2.339791E+02   -2.190104E+01    1.495679E+01  -1.662907E+01   -2.339791E+02   -2.190104E+01    1.495679E+01 
  -3.138107E+01   -2.202966E+02   -5.050971E+00    3.194959E+01  -3.138107E+01   -2.202966E+02   -5.050971E+00    3.194959E+01 
  -3.741756E+01   -1.988721E+02    4.767921E+00    3.001472E+01  -3.741756E+01   -1.988721E+02    4.767921E+00    3.001472E+01 
  -3.613289E+01   -1.724952E+02    5.703929E+00    1.168338E+01  -3.613289E+01   -1.724952E+02    5.703929E+00    1.168338E+01 
  -2.999666E+01   -1.440398E+02   -2.369860E+00   -1.795480E+01  -2.999666E+01   -1.440398E+02   -2.369860E+00   -1.795480E+01 
  -2.202208E+01   -1.163754E+02   -1.842816E+01   -5.228496E+01  -2.202208E+01   -1.163754E+02   -1.842816E+01   -5.228496E+01 
  -1.515106E+01   -9.227198E+01   -4.109575E+01   -8.441651E+01  -1.515106E+01   -9.227198E+01   -4.109575E+01   -8.441651E+01 
  -1.170612E+01   -7.416047E+01   -6.928920E+01   -1.083997E+02  -1.170612E+01   -7.416047E+01   -6.928920E+01   -1.083997E+02 
  -1.300998E+01   -6.371805E+01   -1.024119E+02   -1.201784E+02  -1.300998E+01   -6.371805E+01   -1.024119E+02   -1.201784E+02 
  -1.921064E+01   -6.138075E+01   -1.400396E+02   -1.181054E+02  -1.921064E+01   -6.138075E+01   -1.400396E+02   -1.181054E+02 
  -2.930322E+01   -6.598594E+01   -1.812790E+02   -1.029383E+02  -2.930322E+01   -6.598594E+01   -1.812790E+02   -1.029383E+02 
  -4.132410E+01   -7.475579E+01   -2.241427E+02   -7.734731E+01  -4.132410E+01   -7.475579E+01   -2.241427E+02   -7.734731E+01 
  -5.269845E+01   -8.374150E+01   -2.652953E+02   -4.508279E+01  -5.269845E+01   -8.374150E+01   -2.652953E+02   -4.508279E+01 
  -6.072624E+01   -8.868796E+01   -3.003783E+02   -1.003669E+01  -6.072624E+01   -8.868796E+01   -3.003783E+02   -1.003669E+01 
  -6.317204E+01   -8.611130E+01   -3.248835E+02    2.453695E+01  -6.317204E+01   -8.611130E+01   -3.248835E+02    2.453695E+01 
  -5.887539E+01   -7.427481E+01   -3.353109E+02    5.642981E+01  -5.887539E+01   -7.427481E+01   -3.353109E+02    5.642981E+01 
  -4.823938E+01   -5.374600E+01   -3.302131E+02    8.442731E+01  -4.823938E+01   -5.374600E+01   -3.302131E+02    8.442731E+01 
  -3.342224E+01   -2.732693E+01   -3.107521E+02    1.078743E+02  -3.342224E+01   -2.732693E+01   -3.107521E+02    1.078743E+02 
  -1.808368E+01    6.622083E-01   -2.805585E+02    1.260834E+02  -1.808368E+01    6.622083E-01   -2.805585E+02    1.260834E+02 
  -6.640173E+00    2.556211E+01   -2.449226E+02    1.378824E+02  -6.640173E+00    2.556211E+01   -2.449226E+02    1.378824E+02 
  -3.140147E+00    4.367846E+01   -2.095722E+02    1.415529E+02  -3.140147E+00    4.367846E+01   -2.095722E+02    1.415529E+02 
  -1.003005E+01    5.332460E+01   -1.794142E+02    1.352608E+02  -1.003005E+01    5.332460E+01   -1.794142E+02    1.352608E+02 
  -2.717947E+01    5.528828E+01   -1.576029E+02    1.178706E+02  -2.717947E+01    5.528828E+01   -1.576029E+02    1.178706E+02 
  -5.151587E+01    5.258128E+01   -1.451607E+02    8.984704E+01  -5.151587E+01    5.258128E+01   -1.451607E+02    8.984704E+01 
  -7.747339E+01    4.954891E+01   -1.411799E+02    5.386693E+01  -7.747339E+01    4.954891E+01   -1.411799E+02    5.386693E+01 
  -9.822063E+01    5.061148E+01   -1.434532E+02    1.482361E+01  -9.822063E+01    5.061148E+01   -1.434532E+02    1.482361E+01 
  -1.073774E+02    5.901688E+01   -1.492731E+02   -2.089739E+01  -1.073774E+02    5.901688E+01   -1.492731E+02   -2.089739E+01 
  -1.007476E+02    7.596978E+01   -1.561431E+02   -4.673264E+01  -1.007476E+02    7.596978E+01   -1.561431E+02   -4.673264E+01 
  -7.755933E+01    1.003727E+02   -1.622230E+02   -5.747952E+01  -7.755933E+01    1.003727E+02   -1.622230E+02   -5.747952E+01 
  -4.082800E+01    1.292136E+02   -1.664594E+02   -5.059005E+01  -4.082800E+01    1.292136E+02   -1.664594E+02   -5.059005E+01 
   3.281909E+00    1.584317E+02   -1.684643E+02   -2.681325E+01   3.281909E+00    1.584317E+02   -1.684643E+02   -2.681325E+01 
   4.692444E+01    1.839584E+02   -1.682673E+02    1.001086E+01   4.692444E+01    1.839584E+02   -1.682673E+02    1.001086E+01 
   8.244898E+01    2.026049E+02   -1.660704E+02    5.392455E+01   8.244898E+01    2.026049E+02   -1.660704E+02    5.392455E+01 
   1.041578E+02    2.125594E+02   -1.620893E+02    9.826884E+01   1.041578E+02    2.125594E+02   -1.620893E+02    9.826884E+01 
   1.094715E+02    2.134209E+02   -1.565024E+02    1.370998E+02   1.094715E+02    2.134209E+02   -1.565024E+02    1.370998E+02 
   9.922822E+01    2.058704E+02   -1.494764E+02    1.662037E+02   9.922822E+01    2.058704E+02   -1.494764E+02    1.662037E+02 
   7.710727E+01    1.911954E+02   -1.412186E+02    1.834889E+02   7.710727E+01    1.911954E+02   -1.412186E+02    1.834889E+02 
   4.841675E+01    1.708983E+02   -1.320081E+02    1.887689E+02   4.841675E+01    1.708983E+02   -1.320081E+02    1.887689E+02 
   1.863597E+01    1.465351E+02   -1.221877E+02    1.831572E+02   1.863597E+01    1.465351E+02   -1.221877E+02    1.831572E+02 
  -7.873807E+00    1.197894E+02   -1.121237E+02    1.683851E+02  -7.873807E+00    1.197894E+02   -1.121237E+02    1.683851E+02 
  -2.867616E+01    9.265643E+01   -1.021551E+02    1.463168E+02  -2.867616E+01    9.265643E+01   -1.021551E+02    1.463168E+02 
  -4.344328E+01    6.754365E+01   -9.255740E+01    1.187940E+02  -4.344328E+01    6.754365E+01   -9.255740E+01    1.187940E+02 
  -5.356311E+01    4.713016E+01   -8.353051E+01    8.776377E+01  -5.356311E+01    4.713016E+01   -8.353051E+01    8.776377E+01 
  -6.136079E+01    3.394046E+01   -7.520810E+01    5.551128E+01  -6.136079E+01    3.394046E+01   -7.520810E+01    5.551128E+01 
  -6.919467E+01    2.973445E+01   -6.767457E+01    2.477643E+01  -6.919467E+01    2.973445E+01   -6.767457E+01    2.477643E+01 
  -7.867773E+01    3.492668E+01   -6.097484E+01   -1.400582E+00  -7.867773E+01    3.492668E+01   -6.097484E+01   -1.400582E+00 
  -9.020311E+01    4.827266E+01   -5.510963E+01   -2.012830E+01  -9.020311E+01    4.827266E+01   -5.510963E+01   -2.012830E+01 
  -1.028504E+02    6.698427E+01   -5.001991E+01   -2.928733E+01  -1.028504E+02    6.698427E+01   -5.001991E+01   -2.928733E+01 
  -1.146458E+02    8.728799E+01   -4.557328E+01   -2.811315E+01  -1.146458E+02    8.728799E+01   -4.557328E+01   -2.811315E+01 
  -1.230700E+02    1.052795E+02   -4.156665E+01   -1.751472E+01  -1.230700E+02    1.052795E+02   -4.156665E+01   -1.751472E+01 
  -1.256659E+02    1.178188E+02   -3.775335E+01    1.889317E-02  -1.256659E+02    1.178188E+02   -3.775335E+01    1.889317E-02 
  -1.205989E+02    1.231970E+02   -3.389068E+01    2.093939E+01  -1.205989E+02    1.231970E+02   -3.389068E+01    2.093939E+01 
  -1.070549E+02    1.213876E+02   -2.979171E+01    4.146400E+01  -1.070549E+02    1.213876E+02   -2.979171E+01    4.146400E+01 
  -8.542154E+01    1.138443E+02   -2.535956E+01    5.847995E+01  -8.542154E+01    1.138443E+02   -2.535956E+01    5.847995E+01 
  -5.725493E+01    1.029542E+02   -2.058927E+01    7.027338E+01  -5.725493E+01    1.029542E+02   -2.058927E+01    7.027338E+01 
  -2.508042E+01    9.135152E+01   -1.554105E+01    7.687273E+01  -2.508042E+01    9.135152E+01   -1.554105E+01    7.687273E+01 
   7.906525E+00    8.131234E+01   -1.031314E+01    7.990225E+01   7.906525E+00    8.131234E+01   -1.031314E+01    7.990225E+01 
   3.818760E+01    7.437807E+01   -5.060304E+00    8.197682E+01   3.818760E+01    7.437807E+01   -5.060304E+00    8.197682E+01 
   6.229435E+01    7.124987E+01   -1.007209E-01    8.579772E+01   6.229435E+01    7.124987E+01   -1.007209E-01    8.579772E+01 
   7.720887E+01    7.188905E+01    3.878465E+00    9.319543E+01   7.720887E+01    7.188905E+01    3.878465E+00    9.319543E+01 
   8.079503E+01    7.570409E+01    5.565150E+00    1.043881E+02   8.079503E+01    7.570409E+01    5.565150E+00    1.043881E+02 
   7.222787E+01    8.171299E+01    2.828644E+00    1.176734E+02   7.222787E+01    8.171299E+01    2.828644E+00    1.176734E+02 
   5.233266E+01    8.862959E+01   -7.258435E+00    1.296578E+02   5.233266E+01    8.862959E+01   -7.258435E+00    1.296578E+02 
   2.369831E+01    9.489861E+01   -2.804494E+01    1.359830E+02   2.369831E+01    9.489861E+01   -2.804494E+01    1.359830E+02 
  -9.569985E+00    9.875816E+01   -6.252195E+01    1.323655E+02  -9.569985E+00    9.875816E+01   -6.252195E+01    1.323655E+02 
  -4.252260E+01    9.841286E+01   -1.122356E+02    1.156789E+02  -4.252260E+01    9.841286E+01   -1.122356E+02    1.156789E+02 
  -7.039071E+01    9.235404E+01   -1.761510E+02    8.479249E+01  -7.039071E+01    9.235404E+01   -1.761510E+02    8.479249E+01 
  -8.973704E+01    7.978560E+01   -2.498433E+02    4.095392E+01  -8.973704E+01    7.978560E+01   -2.498433E+02    4.095392E+01 
  -9.939264E+01    6.103994E+01   -3.253942E+02   -1.236032E+01  -9.939264E+01    6.103994E+01   -3.253942E+02   -1.236032E+01 
  -1.008357E+02    3.783128E+01   -3.922428E+02   -7.005266E+01  -1.008357E+02    3.783128E+01   -3.922428E+02   -7.005266E+01 
  -9.779797E+01    1.321310E+01   -4.389738E+02   -1.262776E+02  -9.779797E+01    1.321310E+01   -4.389738E+02   -1.262776E+02 
  -9.512477E+01   -8.821161E+00   -4.557220E+02   -1.753449E+02  -9.512477E+01   -8.821161E+00   -4.557220E+02   -1.753449E+02 
  -9.718081E+01   -2.405112E+01   -4.366108E+02   -2.124578E+02  -9.718081E+01   -2.405112E+01   -4.366108E+02   -2.124578E+02 
  -1.062934E+02   -2.891227E+01   -3.815421E+02   -2.341878E+02  -1.062934E+02   -2.891227E+01   -3.815421E+02   -2.341878E+02 
  -1.217591E+02   -2.133927E+01   -2.967674E+02   -2.387007E+02  -1.217591E+02   -2.133927E+01   -2.967674E+02   -2.387007E+02 
  -1.397866E+02   -1.352249E+00   -1.939747E+02   -2.258129E+02  -1.397866E+02   -1.352249E+00   -1.939747E+02   -2.258129E+02 
  -1.544516E+02    2.877990E+01   -8.805051E+01   -1.969645E+02  -1.544516E+02    2.877990E+01   -8.805051E+01   -1.969645E+02 
  -1.593933E+02    6.486601E+01    5.936642E+00   -1.551334E+02  -1.593933E+02    6.486601E+01    5.936642E+00   -1.551334E+02 
  -1.497308E+02    1.015575E+02    7.574747E+01   -1.046414E+02  -1.497308E+02    1.015575E+02    7.574747E+01   -1.046414E+02 
  -1.235996E+02    1.333916E+02    1.142038E+02   -5.075574E+01  -1.235996E+02    1.333916E+02    1.142038E+02   -5.075574E+01 
  -8.284106E+01    1.558825E+02    1.201147E+02    9.782537E-01  -8.284106E+01    1.558825E+02    1.201147E+02    9.782537E-01 
  -3.266679E+01    1.664115E+02    9.777021E+01    4.563559E+01  -3.266679E+01    1.664115E+02    9.777021E+01    4.563559E+01 
   1.955093E+01    1.647112E+02    5.529185E+01    7.986695E+01   1.955093E+01    1.647112E+02    5.529185E+01    7.986695E+01 
   6.596098E+01    1.528273E+02    2.416467E+00    1.026330E+02   6.596098E+01    1.528273E+02    2.416467E+00    1.026330E+02 
   9.989419E+01    1.345594E+02   -5.162809E+01    1.154349E+02   9.989419E+01    1.345594E+02   -5.162809E+01    1.154349E+02 
   1.170918E+02    1.145105E+02   -9.963701E+01    1.218765E+02   1.170918E+02    1.145105E+02   -9.963701E+01    1.218765E+02 
   1.162869E+02    9.696347E+01   -1.370931E+02    1.266047E+02   1.162869E+02    9.696347E+01   -1.370931E+02    1.266047E+02 
   9.914284E+01    8.485870E+01   -1.620489E+02    1.339061E+02   9.914284E+01    8.485870E+01   -1.620489E+02    1.339061E+02 
   6.970424E+01    7.912474E+01   -1.745137E+02    1.463867E+02   6.970424E+01    7.912474E+01   -1.745137E+02    1.463867E+02 
   3.357030E+01    7.853625E+01   -1.757004E+02    1.641657E+02   3.357030E+01    7.853625E+01   -1.757004E+02    1.641657E+02 
  -3.039071E+00    8.014276E+01   -1.674104E+02    1.848549E+02  -3.039071E+00    8.014276E+01   -1.674104E+02    1.848549E+02 
  -3.421827E+01    8.016397E+01   -1.516742E+02    2.043272E+02  -3.421827E+01    8.016397E+01   -1.516742E+02    2.043272E+02 
  -5.524615E+01    7.512033E+01   -1.306037E+02    2.180037E+02  -5.524615E+01    7.512033E+01   -1.306037E+02    2.180037E+02 
  -6.331204E+01    6.289733E+01   -1.063276E+02    2.222206E+02  -6.331204E+01    6.289733E+01   -1.063276E+02    2.222206E+02 
  -5.797276E+01    4.345402E+01   -8.088964E+01    2.152289E+02  -5.797276E+01    4.345402E+01   -8.088964E+01    2.152289E+02 
  -4.119138E+01    1.897997E+01   -5.607086E+01    1.975490E+02  -4.119138E+01    1.897997E+01   -5.607086E+01    1.975490E+02 
  -1.685574E+01   -6.542952E+00   -3.319154E+01    1.716502E+02  -1.685574E+01   -6.542952E+00   -3.319154E+01    1.716502E+02 
   1.019149E+01   -2.825254E+01   -1.299855E+01    1.411707E+02   1.019149E+01   -2.825254E+01   -1.299855E+01    1.411707E+02 
   3.539928E+01   -4.154236E+01    4.280005E+00    1.100166E+02   3.539928E+01   -4.154236E+01    4.280005E+00    1.100166E+02 
   5.567138E+01   -4.312196E+01    1.871401E+01    8.165207E+01   5.567138E+01   -4.312196E+01    1.871401E+01    8.165207E+01 
   7.005398E+01   -3.174175E+01    3.038229E+01    5.873782E+01   7.005398E+01   -3.174175E+01    3.038229E+01    5.873782E+01 
   7.967943E+01   -8.436351E+00    3.916788E+01    4.307869E+01   7.967943E+01   -8.436351E+00    3.916788E+01    4.307869E+01 
   8.695002E+01    2.371566E+01    4.476845E+01    3.570365E+01   8.695002E+01    2.371566E+01    4.476845E+01    3.570365E+01 
   9.423387E+01    6.019600E+01    4.695619E+01    3.688430E+01   9.423387E+01    6.019600E+01    4.695619E+01    3.688430E+01 
   1.025503E+02    9.583391E+01    4.599293E+01    4.600486E+01   1.025503E+02    9.583391E+01    4.599293E+01    4.600486E+01 
