# Supplementary material for: Mitochondrial complex I promotes kidney cancer metastasis
Source: Nature. 2024 Aug 14;633(8031):923–31. doi: 10.1038/s41586-024-07812-3 (PMC11424252; doi:10.1038/s41586-024-07812-3)
Supplement: Supplementary file 9 — Source data for all images: a zipped file divided into three folders for original source data images for Ki67 images, mouse images, and immunofluorescence images. Subfolders are labeled with the corresponding Figure number in which the image appears. [file 41586_2024_7812_MOESM9_ESM.zip › Images/Mouse Images/Extended_Data_FIg_8_mouse_images/e/met_high_vehicle/1/acqp]

##TITLE=Parameter List, ParaVision 6.0.1
##JCAMPDX=4.24
##DATATYPE=Parameter Values
##ORIGIN=Bruker BioSpin MRI GmbH
##OWNER=saif
$$ 2023-03-17 13:35:21.790 -0500  saif@CZC4170WSK
$$ /opt/PV6.0.1/data/saif/20230317_132921_Gianni_Genovese_1_314/1/acqp
$$ process /opt/PV6.0.1/prog/mod/acq_out
##$PULPROG=( 32 )
<FLASH.ppg>
##$GRDPROG=( 16 )
<>
##$ACQ_experiment_mode=SingleExperiment
##$ACQ_PexSelect=0
##$ACQ_load_shim_set_list=No
##$ACQ_user_filter=No
$$ @vis= PULPROG GRDPROG ACQ_experiment_mode ACQ_load_shim_set_list
##$ACQ_DS_enabled=Yes
##$ACQ_switch_pll_enabled=No
##$ACQ_preload=0
##$ACQ_branch_preload=( 10, 2 )
1000000 1000000 1000000 1000000 1000000 1000000 1000000 1000000 1000000 
1000000 1000000 1000000 1000000 1000000 1000000 1000000 1000000 1000000 500 
500
$$ @vis= ACQ_user_filter ACQ_DS_enabled ACQ_switch_pll_enabled ACQ_preload
##$ACQ_jobs_size=0
##$ACQ_jobs=( 1 )
(0, 1, 0, 1, 64, 100, 0, 0)
##$ACQ_dim=2
##$ACQ_dim_desc=( 2 )
Spatial Spatial
##$ACQ_size=( 2 )
256 128
##$ACQ_ns_list_size=1
$$ @vis= ACQ_branch_preload ACQ_jobs_size ACQ_dim ACQ_dim_desc ACQ_size
##$ACQ_ns=1
##$ACQ_ns_list=( 1 )
1
##$ACQ_phase_factor=1
##$ACQ_scan_size=One_scan
##$NI=3
$$ @vis= ACQ_ns_list_size ACQ_ns ACQ_ns_list ACQ_phase_factor ACQ_scan_size
##$NA=1
##$NAE=1
##$NR=1
##$DS=5
##$D=( 64 )
0.0277033333333333 0 0.00012 0.00023 0.00012 0 0.000345 0 2.5e-05 0 
0.000501644444444445 0.000501644444444445 0.00023 0 0 0 0 0 0 0 1e-05 0 0 0 0 
0 0 0 0 0 0 0 0 0 0 0 0 0 0 0 0 0 0 0 0 0 0 0 0 0 0 0 0 0 0 0 0 0 0 0 0 0 0 0
##$P=( 64 )
1111.11111111111 5 0 0 0 0 0 0 0 0 0 0 0 0 0 0 0 0 0 0 0 0 0 0 0 0 0 0 0 0 0 
0 0 0 0 0 0 0 0 0 0 0 0 0 0 0 0 0 0 0 0 0 0 0 0 0 0 0 0 0 0 0 0 0
##$PLW=( 64 )
0 0 0 0 0 0 0 0 0 0 0 0 0 0 0 0 0 0 0 0 0 0 0 0 0 0 0 0 0 0 0 0 0 0 0 0 0 0 0 
0 0 0 0 0 0 0 0 0 0 0 0 0 0 0 0 0 0 0 0 0 0 0 0 0
##$SPPEX=( 64 )
0 0 0 0 0 0 0 0 0 0 0 0 0 0 0 0 0 0 0 0 0 0 0 0 0 0 0 0 0 0 0 0 0 0 0 0 0 0 0 
0 0 0 0 0 0 0 0 0 0 0 0 0 0 0 0 0 0 0 0 0 0 0 0 0
##$ACQ_RfShapes=( 64 )
(<$ExcPulse1Shape>, 0.783400393472383, 0, 0.5, 0, 100 100 100 100 100 100 100 
100, 0 0 0 0 0 0 0 0) (<>, 0, 0, 0.5, 0, 0 0 0 0 0 0 0 0, 0 0 0 0 0 0 0 0) (<>
, 0, 0, 0.5, 0, 0 0 0 0 0 0 0 0, 0 0 0 0 0 0 0 0) (<>, 0, 0, 0.5, 0, 0 0 0 0 
0 0 0 0, 0 0 0 0 0 0 0 0) (<>, 0, 0, 0.5, 0, 0 0 0 0 0 0 0 0, 0 0 0 0 0 0 0 0)
 (<>, 0, 0, 0.5, 0, 0 0 0 0 0 0 0 0, 0 0 0 0 0 0 0 0) (<>, 0, 0, 0.5, 0, 0 0 
0 0 0 0 0 0, 0 0 0 0 0 0 0 0) (<>, 0, 0, 0.5, 0, 0 0 0 0 0 0 0 0, 0 0 0 0 0 0 
0 0) (<>, 0, 0, 0.5, 0, 0 0 0 0 0 0 0 0, 0 0 0 0 0 0 0 0) (<>, 0, 0, 0.5, 0, 
0 0 0 0 0 0 0 0, 0 0 0 0 0 0 0 0) (<>, 0, 0, 0.5, 0, 0 0 0 0 0 0 0 0, 0 0 0 0 
0 0 0 0) (<>, 0, 0, 0.5, 0, 0 0 0 0 0 0 0 0, 0 0 0 0 0 0 0 0) (<>, 0, 0, 0.5, 
0, 0 0 0 0 0 0 0 0, 0 0 0 0 0 0 0 0) (<>, 0, 0, 0.5, 0, 0 0 0 0 0 0 0 0, 0 0 
0 0 0 0 0 0) (<>, 0, 0, 0.5, 0, 0 0 0 0 0 0 0 0, 0 0 0 0 0 0 0 0) (<>, 0, 0, 
0.5, 0, 0 0 0 0 0 0 0 0, 0 0 0 0 0 0 0 0) (<>, 0, 0, 0.5, 0, 0 0 0 0 0 0 0 0, 
0 0 0 0 0 0 0 0) (<>, 0, 0, 0.5, 0, 0 0 0 0 0 0 0 0, 0 0 0 0 0 0 0 0) (<>, 0, 
0, 0.5, 0, 0 0 0 0 0 0 0 0, 0 0 0 0 0 0 0 0) (<>, 0, 0, 0.5, 0, 0 0 0 0 0 0 0 
0, 0 0 0 0 0 0 0 0) (<>, 0, 0, 0.5, 0, 0 0 0 0 0 0 0 0, 0 0 0 0 0 0 0 0) (<>, 
0, 0, 0.5, 0, 0 0 0 0 0 0 0 0, 0 0 0 0 0 0 0 0) (<>, 0, 0, 0.5, 0, 0 0 0 0 0 
0 0 0, 0 0 0 0 0 0 0 0) (<>, 0, 0, 0.5, 0, 0 0 0 0 0 0 0 0, 0 0 0 0 0 0 0 0) 
(<>, 0, 0, 0.5, 0, 0 0 0 0 0 0 0 0, 0 0 0 0 0 0 0 0) (<>, 0, 0, 0.5, 0, 0 0 0 
0 0 0 0 0, 0 0 0 0 0 0 0 0) (<>, 0, 0, 0.5, 0, 0 0 0 0 0 0 0 0, 0 0 0 0 0 0 0 
0) (<>, 0, 0, 0.5, 0, 0 0 0 0 0 0 0 0, 0 0 0 0 0 0 0 0) (<>, 0, 0, 0.5, 0, 0 
0 0 0 0 0 0 0, 0 0 0 0 0 0 0 0) (<>, 0, 0, 0.5, 0, 0 0 0 0 0 0 0 0, 0 0 0 0 0 
0 0 0) (<>, 0, 0, 0.5, 0, 0 0 0 0 0 0 0 0, 0 0 0 0 0 0 0 0) (<>, 0, 0, 0.5, 0,
 0 0 0 0 0 0 0 0, 0 0 0 0 0 0 0 0) (<>, 0, 0, 0.5, 0, 0 0 0 0 0 0 0 0, 0 0 0 
0 0 0 0 0) (<>, 0, 0, 0.5, 0, 0 0 0 0 0 0 0 0, 0 0 0 0 0 0 0 0) (<>, 0, 0, 
0.5, 0, 0 0 0 0 0 0 0 0, 0 0 0 0 0 0 0 0) (<>, 0, 0, 0.5, 0, 0 0 0 0 0 0 0 0, 
0 0 0 0 0 0 0 0) (<>, 0, 0, 0.5, 0, 0 0 0 0 0 0 0 0, 0 0 0 0 0 0 0 0) (<>, 0, 
0, 0.5, 0, 0 0 0 0 0 0 0 0, 0 0 0 0 0 0 0 0) (<>, 0, 0, 0.5, 0, 0 0 0 0 0 0 0 
0, 0 0 0 0 0 0 0 0) (<>, 0, 0, 0.5, 0, 0 0 0 0 0 0 0 0, 0 0 0 0 0 0 0 0) 
(<gauss512.exc>, 0.20272519976842, 0, 0.5, 0, 100 100 100 100 100 100 100 100,
 0 0 0 0 0 0 0 0) (<$PVM_FovSatPulShape>, 6.84338940310973, 0, 0.5, 0, 100 
100 100 100 100 100 100 100, 0 0 0 0 0 0 0 0) (<$PVM_SelIrPulShape>, 
11.2840065305553, 0, 0, 0, 100 100 100 100 100 100 100 100, 0 0 0 0 0 0 0 0) 
(<>, 0, 0, 0.5, 0, 0 0 0 0 0 0 0 0, 0 0 0 0 0 0 0 0) (<$PVM_FlowSatPulShape>, 
6.84338940310973, 0, 0.5, 0, 100 100 100 100 100 100 100 100, 0 0 0 0 0 0 0 0)
 (<gauss.exc>, 3.77401966659362, 0, 0.5, 0, 100 100 100 100 100 100 100 100, 
0 0 0 0 0 0 0 0) (<$PVM_BlBloodPulShape>, 11.2840065305553, 0, 0, 0, 100 100 
100 100 100 100 100 100, 0 0 0 0 0 0 0 0) (<>, 0, 0, 0.5, 0, 0 0 0 0 0 0 0 0, 
0 0 0 0 0 0 0 0) (<>, 0, 0, 0.5, 0, 0 0 0 0 0 0 0 0, 0 0 0 0 0 0 0 0) (<>, 0, 
0, 0.5, 0, 0 0 0 0 0 0 0 0, 0 0 0 0 0 0 0 0) (<>, 0, 0, 0.5, 0, 0 0 0 0 0 0 0 
0, 0 0 0 0 0 0 0 0) (<>, 0, 0, 0.5, 0, 0 0 0 0 0 0 0 0, 0 0 0 0 0 0 0 0) (<>, 
0, 0, 0.5, 0, 0 0 0 0 0 0 0 0, 0 0 0 0 0 0 0 0) (<>, 0, 0, 0.5, 0, 0 0 0 0 0 
0 0 0, 0 0 0 0 0 0 0 0) (<>, 0, 0, 0.5, 0, 0 0 0 0 0 0 0 0, 0 0 0 0 0 0 0 0) 
(<>, 0, 0, 0.5, 0, 0 0 0 0 0 0 0 0, 0 0 0 0 0 0 0 0) (<>, 0, 0, 0.5, 0, 0 0 0 
0 0 0 0 0, 0 0 0 0 0 0 0 0) (<>, 0, 0, 0.5, 0, 0 0 0 0 0 0 0 0, 0 0 0 0 0 0 0 
0) (<>, 0, 0, 0.5, 0, 0 0 0 0 0 0 0 0, 0 0 0 0 0 0 0 0) (<>, 0, 0, 0.5, 0, 0 
0 0 0 0 0 0 0, 0 0 0 0 0 0 0 0) (<>, 0, 0, 0.5, 0, 0 0 0 0 0 0 0 0, 0 0 0 0 0 
0 0 0) (<>, 0, 0, 0.5, 0, 0 0 0 0 0 0 0 0, 0 0 0 0 0 0 0 0) (<>, 0, 0, 0.5, 0,
 0 0 0 0 0 0 0 0, 0 0 0 0 0 0 0 0) (<>, 0, 0, 0.5, 0, 0 0 0 0 0 0 0 0, 0 0 0 
0 0 0 0 0)
##$SW_h=65789.4736842105
##$SW=219.065696298073
##$FW=0
##$RG=101
##$AQ_mod=qdig
##$DR=21
##$PAPS=QP
##$PH_ref=0
$$ @vis= NI NA NAE NR DS D P PLW ACQ_RfShapes SW_h SW RG AQ_mod DR PAPS
##$BF1=300.318465172629
##$SFO1=300.318465172629
##$O1=0
##$ACQ_O1_list_size=3
##$ACQ_O1_list=( 3 )
1542.8664 -23142.888 0
##$ACQ_O1B_list_size=3
##$ACQ_O1B_list=( 3 )
0 3759.40058479532 2923.97660818713
$$ @vis= PH_ref BF1 SFO1 O1 ACQ_O1_list_size ACQ_O1_list ACQ_O1B_list_size
##$BF2=300.32
##$SFO2=300.32
##$O2=0
##$ACQ_O2_list_size=1
##$ACQ_O2_list=( 1 )
0
##$BF3=300.32
##$SFO3=300.32
##$O3=0
##$ACQ_O3_list_size=1
$$ @vis= ACQ_O1B_list BF2 SFO2 O2 ACQ_O2_list_size ACQ_O2_list BF3 SFO3 O3
##$ACQ_O3_list=( 1 )
0
##$BF4=300.32
##$SFO4=300.32
##$O4=0
##$BF5=300.32
##$SFO5=300.32
##$O5=0
##$BF6=300.32
##$SFO6=300.32
##$O6=0
##$BF7=300.32
##$SFO7=300.32
$$ @vis= ACQ_O3_list_size ACQ_O3_list BF4 SFO4 O4 BF5 SFO5 O5 BF6 SFO6 O6 BF7
##$O7=0
##$BF8=300.32
##$SFO8=300.32
##$O8=0
##$NUC1=( 8 )
<1H>
##$NUC2=( 8 )
<off>
##$NUC3=( 8 )
<off>
##$NUC4=( 8 )
<off>
##$NUC5=( 8 )
<off>
##$NUC6=( 8 )
<off>
##$NUC7=( 8 )
<off>
##$NUC8=( 8 )
<off>
##$NUCLEUS=( 8 )
<1H>
##$ACQ_Routing=RouteDefinedByCoil
##$L=( 32 )
0 128 1 0 0 0 0 0 0 0 1 0 0 0 0 0 0 0 0 0 0 0 0 0 0 0 0 0 0 0 0 0
$$ @vis= SFO7 O7 BF8 SFO8 O8 NUC1 NUC2 NUC3 NUC4 NUC5 NUC6 NUC7 NUC8 NUCLEUS
##$ACQ_vd_list_size=1
##$ACQ_vd_list=( 1 )
1e-06
##$ACQ_vp_list_size=1
##$ACQ_vp_list=( 1 )
1e-06
##$ACQ_protocol_name=( 64 )
<A02_Localizer>
$$ @vis= L ACQ_vd_list_size ACQ_vd_list ACQ_vp_list_size ACQ_vp_list
##$ACQ_scan_name=( 64 )
<A02_Localizer (E1)>
##$ACQ_method=( 40 )
<Bruker:FLASH>
##$ACQ_completed=Yes
##$ACQ_pipe_status=Wrapup
$$ @vis= ACQ_protocol_name ACQ_scan_name ACQ_method ACQ_completed
##$ACQ_scans_completed=0
##$ACQ_nr_completed=1
##$ACQ_total_completed=384
$$ @vis= ACQ_pipe_status ACQ_scans_completed ACQ_nr_completed
##$ACQ_word_size=_32_BIT
##$NECHOES=1
##$ACQ_n_echo_images=1
##$ACQ_n_movie_frames=1
$$ @vis= ACQ_total_completed ACQ_word_size NECHOES ACQ_n_echo_images
##$ACQ_echo_descr=( 1, 20 )
<>
##$ACQ_movie_descr=( 1, 20 )
<>
##$ACQ_fov=( 2 )
4.5 4.5
##$ACQ_read_ext=1
$$ @vis= ACQ_n_movie_frames ACQ_echo_descr ACQ_movie_descr ACQ_fov
##$ACQ_slice_angle=( 3 )
0 0 0
##$ACQ_slice_orient=Arbitrary_Oblique
##$ACQ_patient_pos=Head_Prone
##$ACQ_read_offset=( 3 )
0 2 2.57143
$$ @vis= ACQ_read_ext ACQ_slice_angle ACQ_slice_orient ACQ_patient_pos
##$ACQ_phase1_offset=( 3 )
0.0952382 0.476191 0
##$ACQ_phase2_offset=( 3 )
0 0 0
##$ACQ_slice_sepn=( 3 )
1 1 1
##$ACQ_slice_sepn_mode=Contiguous
$$ @vis= ACQ_read_offset ACQ_phase1_offset ACQ_phase2_offset ACQ_slice_sepn
##$ACQ_slice_thick=1
##$ACQ_slice_offset=( 3 )
0.285716 0 -4.28572
##$ACQ_obj_order=( 3 )
0 2 1
##$ACQ_flip_angle=30
$$ @vis= ACQ_slice_sepn_mode ACQ_slice_thick ACQ_slice_offset ACQ_obj_order
##$ACQ_flipback=No
##$ACQ_echo_time=( 1 )
2.5
##$ACQ_inter_echo_time=( 1 )
2.5
##$ACQ_recov_time=( 1 )
98.8888888888889
$$ @vis= ACQ_flip_angle ACQ_flipback ACQ_echo_time ACQ_inter_echo_time
##$ACQ_repetition_time=( 1 )
100
##$ACQ_scan_time=0
##$ACQ_temporal_delay=( 1 )
0
##$ACQ_time=<2023-03-17T13:35:03,909-0500>
$$ @vis= ACQ_recov_time ACQ_repetition_time ACQ_scan_time ACQ_temporal_delay
##$ACQ_time_points=( 1 )
0
##$ACQ_abs_time=(1679078103, 909, -300)
##$ACQ_operator=( 16 )
<saif>
##$ACQ_RF_power=0
##$ACQ_transmitter_coil=( 16 )
<>
$$ @vis= ACQ_time ACQ_time_points ACQ_abs_time ACQ_operator ACQ_RF_power
##$ACQ_contrast_agent=( 20 )
<>
##$ACQ_trigger_enable=No
##$ACQ_institution=( 48 )
<MD Anderson>
$$ @vis= ACQ_transmitter_coil ACQ_contrast_agent ACQ_trigger_enable
##$ACQ_station=( 64 )
<spect>
##$ACQ_system_order_number=( 24 )
<10102460>
##$ACQ_sw_version=( 65 )
<PV 6.0.1>
##$ACQ_grad_str_X=0
$$ @vis= ACQ_institution ACQ_station ACQ_system_order_number ACQ_sw_version
##$ACQ_grad_str_Y=0
##$ACQ_grad_str_Z=0
##$ACQ_position_X=0
##$ACQ_position_Y=0
$$ @vis= ACQ_grad_str_X ACQ_grad_str_Y ACQ_grad_str_Z ACQ_position_X
##$ACQ_position_Z=0
##$BYTORDA=little
##$INSTRUM=( 64 )
<spect>
##$ACQ_adc_overflow=( 8 )
No No No No No No No No
##$GRPDLY=36.0275421142578
$$ @vis= ACQ_position_Y ACQ_position_Z BYTORDA INSTRUM ACQ_adc_overflow
##$FRQLO3=0
##$ACQ_CalibratedRG=( 8, 1 )
0 101 0 0 0 0 0 0
##$FQ1LIST=( 16 )
<ACQ_O1_list>
##$FQ2LIST=( 16 )
<ACQ_O2_list>
##$FQ3LIST=( 16 )
<ACQ_O3_list>
##$FQ8LIST=( 16 )
<ACQ_O1B_list>
$$ @vis= GRPDLY FRQLO3 ACQ_CalibratedRG ACQ_INFO FQ1LIST FQ2LIST FQ3LIST
##$SPW=( 64 )
0.783400393472383 0 0 0 0 0 0 0 0 0 0 0 0 0 0 0 0 0 0 0 0 0 0 0 0 0 0 0 0 0 0 
0 0 0 0 0 0 0 0 0 0.20272519976842 6.84338940310973 11.2840065305553 0 
6.84338940310973 3.77401966659362 11.2840065305553 0 0 0 0 0 0 0 0 0 0 0 0 0 
0 0 0 0
##$SPOAL=( 64 )
0.5 0.5 0.5 0.5 0.5 0.5 0.5 0.5 0.5 0.5 0.5 0.5 0.5 0.5 0.5 0.5 0.5 0.5 0.5 
0.5 0.5 0.5 0.5 0.5 0.5 0.5 0.5 0.5 0.5 0.5 0.5 0.5 0.5 0.5 0.5 0.5 0.5 0.5 
0.5 0.5 0.5 0.5 0 0.5 0.5 0.5 0 0.5 0.5 0.5 0.5 0.5 0.5 0.5 0.5 0.5 0.5 0.5 
0.5 0.5 0.5 0.5 0.5 0.5
##$SPOFFS=( 64 )
0 0 0 0 0 0 0 0 0 0 0 0 0 0 0 0 0 0 0 0 0 0 0 0 0 0 0 0 0 0 0 0 0 0 0 0 0 0 0 
0 0 0 0 0 0 0 0 0 0 0 0 0 0 0 0 0 0 0 0 0 0 0 0 0
##$SPNAM0=( 64 )
<$ExcPulse1Shape>
##$SPNAM1=( 64 )
<>
##$SPNAM2=( 64 )
<>
##$SPNAM3=( 64 )
<>
##$SPNAM4=( 64 )
<>
##$SPNAM5=( 64 )
<>
##$SPNAM6=( 64 )
<>
$$ @vis= FQ8LIST SPW SPOAL SPOFFS SPNAM0 SPNAM1 SPNAM2 SPNAM3 SPNAM4 SPNAM5
##$SPNAM7=( 64 )
<>
##$SPNAM8=( 64 )
<>
##$SPNAM9=( 64 )
<>
##$SPNAM10=( 64 )
<>
##$SPNAM11=( 64 )
<>
##$SPNAM12=( 64 )
<>
##$SPNAM13=( 64 )
<>
##$SPNAM14=( 64 )
<>
##$SPNAM15=( 64 )
<>
$$ @vis= SPNAM6 SPNAM7 SPNAM8 SPNAM9 SPNAM10 SPNAM11 SPNAM12 SPNAM13 SPNAM14
##$SPNAM16=( 64 )
<>
##$SPNAM17=( 64 )
<>
##$SPNAM18=( 64 )
<>
##$SPNAM19=( 64 )
<>
##$SPNAM20=( 64 )
<>
##$SPNAM21=( 64 )
<>
##$SPNAM22=( 64 )
<>
##$SPNAM23=( 64 )
<>
$$ @vis= SPNAM15 SPNAM16 SPNAM17 SPNAM18 SPNAM19 SPNAM20 SPNAM21 SPNAM22
##$SPNAM24=( 64 )
<>
##$SPNAM25=( 64 )
<>
##$SPNAM26=( 64 )
<>
##$SPNAM27=( 64 )
<>
##$SPNAM28=( 64 )
<>
##$SPNAM29=( 64 )
<>
##$SPNAM30=( 64 )
<>
##$SPNAM31=( 64 )
<>
$$ @vis= SPNAM23 SPNAM24 SPNAM25 SPNAM26 SPNAM27 SPNAM28 SPNAM29 SPNAM30
##$SPNAM32=( 64 )
<>
##$SPNAM33=( 64 )
<>
##$SPNAM34=( 64 )
<>
##$SPNAM35=( 64 )
<>
##$SPNAM36=( 64 )
<>
##$SPNAM37=( 64 )
<>
##$SPNAM38=( 64 )
<>
##$SPNAM39=( 64 )
<>
$$ @vis= SPNAM31 SPNAM32 SPNAM33 SPNAM34 SPNAM35 SPNAM36 SPNAM37 SPNAM38
##$SPNAM40=( 64 )
<gauss512.exc>
##$SPNAM41=( 64 )
<$PVM_FovSatPulShape>
##$SPNAM42=( 64 )
<$PVM_SelIrPulShape>
##$SPNAM43=( 64 )
<>
##$SPNAM44=( 64 )
<$PVM_FlowSatPulShape>
##$SPNAM45=( 64 )
<gauss.exc>
##$SPNAM46=( 64 )
<$PVM_BlBloodPulShape>
##$SPNAM47=( 64 )
<>
$$ @vis= SPNAM39 SPNAM40 SPNAM41 SPNAM42 SPNAM43 SPNAM44 SPNAM45 SPNAM46
##$SPNAM48=( 64 )
<>
##$SPNAM49=( 64 )
<>
##$SPNAM50=( 64 )
<>
##$SPNAM51=( 64 )
<>
##$SPNAM52=( 64 )
<>
##$SPNAM53=( 64 )
<>
##$SPNAM54=( 64 )
<>
##$SPNAM55=( 64 )
<>
$$ @vis= SPNAM47 SPNAM48 SPNAM49 SPNAM50 SPNAM51 SPNAM52 SPNAM53 SPNAM54
##$SPNAM56=( 64 )
<>
##$SPNAM57=( 64 )
<>
##$SPNAM58=( 64 )
<>
##$SPNAM59=( 64 )
<>
##$SPNAM60=( 64 )
<>
##$SPNAM61=( 64 )
<>
##$SPNAM62=( 64 )
<>
##$SPNAM63=( 64 )
<>
$$ @vis= SPNAM55 SPNAM56 SPNAM57 SPNAM58 SPNAM59 SPNAM60 SPNAM61 SPNAM62
##$HPPRGN=normal
##$LOCNUC=( 8 )
<off>
##$QNP=1
##$SOLVENT=( 16 )
<>
##$DIGMOD=digital_mode
##$DIGTYP=DRU
##$DQDMODE=DQDMODE_add
$$ @vis= SPNAM63 SPNAMES HPPRGN LOCNUC QNP SOLVENT HIRES DIGMOD DIGTYP
##$DSPFIRM=DSP_medium
##$DECIM=304
##$DSPFVS=23
##$ACQ_scan_shift=-72
##$DEOSC=2677.24444444444
##$DE=6
##$HDDUTY=20
##$HDRATE=1
$$ @vis= DQDMODE DSPFIRM DECIM DSPFVS ACQ_scan_shift DEOSC DE HDDUTY HDRATE
##$ACQ_n_trim=1
##$ACQ_scaling_read=1
##$ACQ_scaling_phase=1
$$ @vis= AVANCE_PARS ACQ_n_trim ACQ_trim_values ACQ_scaling_read
##$ACQ_scaling_slice=1
##$ACQ_grad_matrix_size=3
##$ACQ_grad_matrix=( 3, 3, 3 )
1 0 0 0 1 0 0 0 1 0 0 1 1 0 0 0 1 0 0 0 1 0 1 0 1 0 0
$$ @vis= ACQ_scaling_phase ACQ_scaling_slice ACQ_grad_matrix_size
##$NSLICES=3
##$ACQ_rare_factor=1
##$ACQ_phase_encoding_mode=( 2 )
Read User_Defined_Encoding
##$ACQ_phase_enc_start=( 2 )
-1 -1
$$ @vis= ACQ_grad_matrix NSLICES ACQ_rare_factor ACQ_phase_encoding_mode
##$ACQ_spatial_size_1=128
##$ACQ_spatial_phase_1=( 128 )
-0.5 -0.4921875 -0.484375 -0.4765625 -0.46875 -0.4609375 -0.453125 -0.4453125 
-0.4375 -0.4296875 -0.421875 -0.4140625 -0.40625 -0.3984375 -0.390625 
-0.3828125 -0.375 -0.3671875 -0.359375 -0.3515625 -0.34375 -0.3359375 
-0.328125 -0.3203125 -0.3125 -0.3046875 -0.296875 -0.2890625 -0.28125 
-0.2734375 -0.265625 -0.2578125 -0.25 -0.2421875 -0.234375 -0.2265625 
-0.21875 -0.2109375 -0.203125 -0.1953125 -0.1875 -0.1796875 -0.171875 
-0.1640625 -0.15625 -0.1484375 -0.140625 -0.1328125 -0.125 -0.1171875 
-0.109375 -0.1015625 -0.09375 -0.0859375 -0.078125 -0.0703125 -0.0625 
-0.0546875 -0.046875 -0.0390625 -0.03125 -0.0234375 -0.015625 -0.0078125 0 
0.0078125 0.015625 0.0234375 0.03125 0.0390625 0.046875 0.0546875 0.0625 
0.0703125 0.078125 0.0859375 0.09375 0.1015625 0.109375 0.1171875 0.125 
0.1328125 0.140625 0.1484375 0.15625 0.1640625 0.171875 0.1796875 0.1875 
0.1953125 0.203125 0.2109375 0.21875 0.2265625 0.234375 0.2421875 0.25 
0.2578125 0.265625 0.2734375 0.28125 0.2890625 0.296875 0.3046875 0.3125 
0.3203125 0.328125 0.3359375 0.34375 0.3515625 0.359375 0.3671875 0.375 
0.3828125 0.390625 0.3984375 0.40625 0.4140625 0.421875 0.4296875 0.4375 
0.4453125 0.453125 0.4609375 0.46875 0.4765625 0.484375 0.4921875
##$ACQ_gradient_amplitude=( 100 )
18.8890443542745 -25.2492652339077 -11.0895308238673 19.8343364321715 -0 
5.1139929484174 27.1984151755461 -19.8343364321715 0 20.2780937780725 0 0 0 0 
0 0 0 0 0 0 0 0 0 0 0 0 0 0 0 0 0 0 0 0 0 0 0 0 0 0 0 0 0 0 0 0 0 0 0 0 0 0 0 
0 0 0 0 0 0 0 0 0 0 0 0 0 0 0 0 0 0 0 0 0 0 0 0 0 0 0 0 0 0 0 0 0 0 0 0 0 0 0 
0 0 0 0 0 0 0 0
$$ @vis= ACQ_phase_enc_start ACQ_spatial_size_1 ACQ_spatial_phase_1
##$GS_dim=1
##$GS_disp_update=Each_Accum
##$GS_online_reco=Yes
$$ @vis= ACQ_gradient_amplitude GRAD_PARS GS_dim GS_disp_update
##$GS_reco_display=Yes
##$GS_shuffle_profiles=Yes
##$GS_typ=Spectrometer_Parameters
##$GS_info_dig_filling=Yes
$$ @vis= GS_online_reco GS_reco_display GS_shuffle_profiles GS_typ
##$GS_info_normalized_area=No_info
##$GS_info_max_point=No_info
##$GS_get_info_points=No_info
$$ @vis= GS_info_dig_filling GS_info_normalized_area GS_info_max_point
##$GS_continue=Exit_gsauto
##$GO_init_files=No
##$GO_data_save=Yes
##$GO_block_size=Standard_KBlock_Format
$$ @vis= GS_get_info_points GS_continue GS GO_init_files GO_data_save
##$GO_raw_data_format=GO_32BIT_SGN_INT
##$GO_disp_update=Each_Accum
##$GO_online_reco=Yes
##$GO_reco_display=Yes
$$ @vis= GO_block_size GO_raw_data_format GO_disp_update GO_online_reco
##$GO_reco_each_nr=No
##$GO_max_reco_mem=0
##$GO_time_est=Yes
##$GO_use_macro=No
$$ @vis= GO_reco_display GO_reco_each_nr GO_max_reco_mem GO_time_est
##$GO_macro=( 4096 )
<>
##$GO_LogTimestamp=No
##$ACQ_DriftCompActive=No
##$ACQ_DriftCompJob=1
##$ACQ_DriftCompFilterWidth=1
$$ @vis= GO_use_macro GO_LogTimestamp GO ACQ_DriftCompActive ACQ_DriftCompJob
##$ACQ_DriftCompStep=1
##$ACQ_DriftCompOffset=0
##$ACQ_DriftCompDebug=No
$$ @vis= ACQ_DriftCompFilterWidth ACQ_DriftCompStep ACQ_DriftCompOffset
##$ACQ_MPI_field_steps=1
##$ACQ_MPI_drive_field_cycle=0
$$ @vis= ACQ_DriftCompDebug Drift ACQ_MPI_field_steps
##$ACQ_MPI_selection_field_gradient=0
##$ACQ_MPI_base_frequency=0
$$ @vis= ACQ_MPI_drive_field_cycle ACQ_MPI_selection_field_gradient
##$ACQ_MPI_drive_field_strength=( 3 )
0 0 0
##$ACQ_MPI_div=( 3 )
0 0 0
##$ACQ_MPI_frequency_select=( 3 )
Yes Yes Yes
$$ @vis= ACQ_MPI_base_frequency ACQ_MPI_drive_field_strength ACQ_MPI_div
$$ @vis= ACQ_MPI_frequency_select MPI ACQP
##END=
$$ File finished by PARX at 2023-03-17 13:35:21.792 -0500
