# Supplementary material for: Mitochondrial complex I promotes kidney cancer metastasis
Source: Nature. 2024 Aug 14;633(8031):923–31. doi: 10.1038/s41586-024-07812-3 (PMC11424252; doi:10.1038/s41586-024-07812-3)
Supplement: Supplementary file 9 — Source data for all images: a zipped file divided into three folders for original source data images for Ki67 images, mouse images, and immunofluorescence images. Subfolders are labeled with the corresponding Figure number in which the image appears. [file 41586_2024_7812_MOESM9_ESM.zip › Images/Mouse Images/Extended_Data_FIg_8_mouse_images/e/met_high_vehicle/1/uxnmr.info]

CONFIGURATION INFORMATION
=========================

Path         : /opt/PV6.0.1/conf/instr/spect/uxnmr.info
Date         : Wed Nov  2 15:20:42 2022
Release      : TopSpin Acquisition Version 3.1PV beta-pl1
Installed in : /opt/PV6.0.1
Host         : CZC4170WSK
OS           : CentOS release 5.11 (Final)
CPU          : Intel(R) Xeon(R) CPU E5-1620 v2 @ 3.70GHz (8 cores at 1200 MHz with Hyperthreading)
User         : kamichel (Keith Michel)
Description  : spect
Location     : MD Anderson
System       : Avance III NMR spectrometer
1H-frequency : 300.32 MHz
Order Number : 10102460
Configured in: /opt/PV6.0.1/conf/instr/spect

IPSO: connected to spectrometer subnet
- TCP/IP address = 149.236.99.247
 - IPSO type: AQS
- Tctrl : 1
- Fctrls: 2
- Gctrl1: with digital preemphasis
- Rctrl : 1
- FREDs : 1
- DPP : 1

DRU: AQS DRU-E Z102520/04362 ECL 07.00
- TCP/IP address = 149.236.99.89
- Firmware Version = 150505
- DRU controls AQS-Rack and HPPR/2
DRU: AQS DRU-E Z102520/04324 ECL 07.00
- TCP/IP address = 149.236.99.88
- Firmware Version = 150505
DRU: AQS DRU-E Z102520/04363 ECL 07.00
- TCP/IP address = 149.236.99.87
- Firmware Version = 150505
- DRU controls AQS-Rack and HPPR/2
DRU: AQS DRU-E Z102520/04352 ECL 07.00
- TCP/IP address = 149.236.99.86
- Firmware Version = 150505
DRU: AQS DRU-E Z102520/04351 ECL 07.00
- TCP/IP address = 149.236.99.85
- Firmware Version = 150505
DRU: AQS DRU-E Z102520/04307 ECL 07.00
- TCP/IP address = 149.236.99.84
- Firmware Version = 150505
DRU: AQS DRU-E Z102520/04306 ECL 07.00
- TCP/IP address = 149.236.99.83
- Firmware Version = 150505
DRU: AQS DRU-E Z102520/04305 ECL 07.00
- TCP/IP address = 149.236.99.82
- Firmware Version = 150505

AQS: connected to 149.236.99.89:/dev/tty10
  _Slot_ SBSB _____________________Board_____________________
  Number Addr Type HW-VS FW-VS ID  ECL Name   Description
  -----------------------------------------------------------
     0   0x24 0x32     0        S  2.2 SGU-1  AQS SGU/3 600 (2CH) Z117129/01963 ECL 02.02 FPGA-Vs=20131031
     2   0x10 0x43   0x5    CD  R  0.3 REC-1  AQS RXAD/2 600 Z130588/1581 ECL 00.03
     3   0x34 0xd6   0x1        X  4.1 REF-1  REF/3-600 Reference Board for AQS/3 Receiver
     6   0x11 0x43   0x5    CD  R  0.3 REC-2  AQS RXAD/2 600 Z130588/1567 ECL 00.03
    10   0x1d 0xcb     0    --  N  1.0 PUL-1  AQS PULSE SPLITTER Z104431/00409 ECL 01.00
    13   0xa0 0x93     0        V  0.1 PS-1   
    14   0xa1 0x91     0        V  1.2 PS-2   AQS PSM-D Power Supply Module
    --   0x20 0xd8     0        B  2.0 MASTER AQS/3+ Chassis
     1   0x20  0x7     0        B      MASTER AQS Rack Master

AQS2M-1: connected to 149.236.99.87:/dev/tty10
  _Slot_ SBSB _____________________Board_____________________
  Number Addr Type HW-VS FW-VS ID  ECL Name   Description
  -----------------------------------------------------------
     2   0x10 0x43   0x5    CD  R  0.3 REC-3  AQS RXAD/2 600 Z130588/1568 ECL 00.03
     4   0x11 0x43   0x5    CD  R  0.3 REC-4  AQS RXAD/2 600 Z130588/1569 ECL 00.03
     6   0x12 0x43   0x5    CD  R  0.3 REC-5  AQS RXAD/2 600 Z130588/1606 ECL 00.03
     8   0x13 0x43   0x5    CD  R  0.3 REC-6  AQS RXAD/2 600 Z130588/1607 ECL 00.03
    10   0x14 0x43   0x5    CD  R  0.3 REC-7  AQS RXAD/2 600 Z130588/1608 ECL 00.03
    12   0x15 0x43   0x5    CD  R  0.3 REC-8  AQS RXAD/2 600 Z130588/1609 ECL 00.03
    16   0x1c 0xca   0x1    --  M  2.1 RFS-1  AQS RF SPLITTER Z104432/00415 ECL 02.01
    --   0x20 0xce     0        B  3.2 AQS/2-M AQS/2M Chassis
     1   0x20  0x7     0        B      MASTER AQS Rack Master


Router: none installed


Transmitters at the spectrometer subnet:
----------------------------------------
BLA_W1345501_0369 W1345501/0369 ECL 21:
- TCP/IP address = 149.236.99.243
- Firmware VS    = 20120627
- Amplifier      = BLA1000 IE 15-400MHZ: W1345501/0369 ECL 21
- Controller     = BLA CONTROL BOARD 6 2CH: W1522050/010203 ECL 50
BLA_W1345501_0105 W1345501/0105 ECL 1:
- TCP/IP address = 149.236.99.241
- Firmware VS    = 20120627
- Amplifier      = BLA1000 IE 15-400MHZ: W1345501/0105 ECL 1
- Controller     = BLA CONTROL BOARD 6 2V H-USB: W1522050/0467 ECL 03

Gradient amplifiers at the spectrometer subnet:
----------------------------------------------
BGA1: BGAU_W134655_0045
- TCP/IP address   = 149.236.99.242
- Firmware version = 20140528
- Web version      = 6.0
- Current limits   = 0.0/X, 0.0/Y, 0.0/Z (in A)

Preamplifiers :
HPPR: - HPPR/2 preamplifier connected to 149.236.99.89:/dev/tty10
    Type      : HPPR/2
    Controller: Application firmware = c.
                no LED display for tuning and matching
    Module  1 : HPLNA 19F1H (virtual 50 Ohm reference: 100.0%/0.2deg, reflection meter)
                 PN=Z103202, SN=00337 from 20140829
    Module  2 : HPLNA BB31P (reflection meter)
                 PN=Z111088, SN=00082 from 20131203
    Module  3 : HPLNA 19F1H (virtual 50 Ohm reference: 99.8%/0.1deg, reflection meter)
                 PN=Z103202, SN=00303 from 20140825
    Module  4 : ADM Function Module


Frequency generation:
- F1: for SGU
- F2: for SGU


RF cable connections (detected by 'confamp')
--------------------------------------------------------------------
SGU1 NORM output -> input 1 of transmitter 1 (BLA1000 IE 15-400MHZ W1345501/0369 at TCP/IP 149.236.99.243)
SGU1 AUX  output -> TUNE signal input of HPPR
SGU2 NORM output -> input 1 of transmitter 2 (BLA1000 IE 15-400MHZ W1345501/0105 at TCP/IP 149.236.99.241)
SGU2 AUX  output -> TUNE signal input of HPPR

Blanking cable connections (detected by 'confamp')
--------------------------------------------------------------------
transmitter 1 (BLA1000 IE 15-400MHZ W1345501/0369 at TCP/IP 149.236.99.243) amplifier B-1000W uses blanking 1
transmitter 1 (BLA1000 IE 15-400MHZ W1345501/0369 at TCP/IP 149.236.99.243) amplifier B-300W uses blanking 1
transmitter 2 (BLA1000 IE 15-400MHZ W1345501/0105 at TCP/IP 149.236.99.241) amplifier B-1000W uses blanking 2
transmitter 2 (BLA1000 IE 15-400MHZ W1345501/0105 at TCP/IP 149.236.99.241) amplifier B-300W uses blanking 2

LO cable connections (detected by 'confrecsel')
--------------------------------------------------------------------
SGU1 -> Rf-Splitter input 1 (-> REC1)
SGU1 -> SGU2 -> Rf-Splitter input 2 (-> REC1-8)

Preamplifier connections (detected by 'confrecpre')
--------------------------------------------------------------------
Tune-SGU2 -> HPLNA 19F1H -> REC1
Tune-SGU2 -> HPLNA BB31P -> REC1
Tune-SGU1 -> HPLNA 19F1H -> REC2
