# Supplementary material for: Mitochondrial complex I promotes kidney cancer metastasis
Source: Nature. 2024 Aug 14;633(8031):923–31. doi: 10.1038/s41586-024-07812-3 (PMC11424252; doi:10.1038/s41586-024-07812-3)
Supplement: Supplementary file 9 — Source data for all images: a zipped file divided into three folders for original source data images for Ki67 images, mouse images, and immunofluorescence images. Subfolders are labeled with the corresponding Figure number in which the image appears. [file 41586_2024_7812_MOESM9_ESM.zip › Images/Mouse Images/Extended_Data_FIg_8_mouse_images/e/met_high_vehicle/1/specpar]

##TITLE= Parameter file, TOPSPIN		Version 3.1PV
##JCAMPDX= 5.0
##DATATYPE= Parameter Values
##NPOINTS= 10	$$ modification sequence number
##ORIGIN= Bruker BioSpin MRI GmbH
##OWNER= mrsl
$$ 2020-08-21 11:08:42.343 -0500  saif@CZC4170WSK
$$ /opt/PV6.0.1/conf/instr/spect/specpar
$$ process /opt/PV6.0.1/prog/mod/cprserver
##$BF1= 300.33
##$BF2= 300.33
##$BF3= 300.33
##$HPMOD= 0 0 1 0 0 0 0 0
##$HPPRECH= (0..15)
-1 1 2 -1 -1 -1 -1 -1 -1 -1 -1 -1 -1 -1 -1 -1
##$NUC1= <1>
##$NUC2= <0>
##$NUC3= <0>
##$NUC4= <0>
##$NUC5= <0>
##$NUC6= <0>
##$NUC7= <0>
##$NUC8= <0>
##$NUCARR= 300.33 300.33 46.102484 320.343913 228.789703 44.196821 116.719642 
42.20181 32.266428 96.357799 75.518039 21.695494 30.432175 40.714107 
282.592543 23.708939 79.442991 18.385106 78.256565 59.667123 121.575812 
23.053331 29.42606 24.494089 14.014518 7.692367 20.212296 72.955404 16.931206 
16.93572 29.943829 78.995644 16.976141 74.449458 9.724019 71.259521 26.837642 
79.63392 85.304811 18.791056 72.083266 91.590751 10.476456 51.424347 
57.277475 15.670384 75.244618 81.108676 11.555497 28.99669 98.269339 
13.015768 14.716765 27.919572 73.509281 19.572284 19.983042 67.599255 
13.83065 15.50114 9.569856 13.743401 12.156815 13.975956 63.716451 66.652762 
65.669422 65.810199 98.264219 107.014363 111.994955 71.870702 38.920416 
78.595586 94.753421 60.088483 83.522332 24.758968 39.391709 29.836155 
33.375457 39.626441 42.423538 91.961046 16.367985 10.091088 12.523761 
10.331352 74.662038 32.976234 9.220131 12.103299 72.199332 10.331352 
14.475906 64.090422 8.649504 24.897357 52.555666 14.478909 34.249633 
24.419832 12.034223 7.559306 36.008366 12.51291 67.648131 68.32988 6.854525 
23.321826 5.159669 5.619174 64.561291 5.192706 53.791572 19.856567 171.558107 
173.241871 62.830835 48.260893 5.530277 100 100 100
##$OFFSF= 0 0 0 0 0 0 0 0
##$OFFSH= 0 0 0 0 0 0 0 0
##$OFFSX= 0 0 0 0 0 0 0 0
##$PRECHAN= (0..15)
-1 0 -1 -1 -1 -1 -1 -1 -1 -1 -1 -1 -1 -1 -1 -1
##$RECPRE= (0..15)
-1 0 2 -1 -1 -1 -1 -1 -1 -1 -1 -1 -1 -1 -1 -1
##$RECSEL= (0..15)
0 1 2 0 0 0 0 0 0 0 0 0 0 0 0 0
##$SELREC= (0..9)
0 0 0 0 0 0 0 0 0 0
##$SFO1= 300.33
##$SFO2= 300.33
##$SFO3= 300.33
##$SFO4= 300.33
##$SFO5= 300.33
##$SFO6= 300.33
##$SFO7= 300.33
##$SFO8= 300.33
##END=
