# Supplementary material for: Mitochondrial complex I promotes kidney cancer metastasis
Source: Nature. 2024 Aug 14;633(8031):923–31. doi: 10.1038/s41586-024-07812-3 (PMC11424252; doi:10.1038/s41586-024-07812-3)
Supplement: Supplementary file 9 — Source data for all images: a zipped file divided into three folders for original source data images for Ki67 images, mouse images, and immunofluorescence images. Subfolders are labeled with the corresponding Figure number in which the image appears. [file 41586_2024_7812_MOESM9_ESM.zip › Images/Mouse Images/Extended_Data_FIg_8_mouse_images/e/met_high_vehicle/3/visu_pars]

##TITLE=Parameter List, ParaVision 6.0.1
##JCAMPDX=4.24
##DATATYPE=Parameter Values
##ORIGIN=Bruker BioSpin MRI GmbH
##OWNER=saif
$$ 2023-03-17 13:42:04.389 -0500  saif@CZC4170WSK
$$ /opt/PV6.0.1/data/saif/20230317_132921_Gianni_Genovese_1_314/3/visu_pars
$$ process /opt/PV6.0.1/prog/mod/acq_out
##$VisuVersion=3
##$VisuUid=( 65 )
<2.16.756.5.5.100.8323328.21028.1679078524.1>
##$VisuCreator=( 65 )
<ParaVision>
##$VisuCreatorVersion=( 65 )
<6.0.1>
##$VisuCreationDate=<2023-03-17T13:42:04,316-0500>
##$VisuInstanceModality=( 65 )
<MR>
##$VisuCoreFrameCount=23
##$VisuCoreDim=2
##$VisuCoreSize=( 2 )
256 192
##$VisuCoreDimDesc=( 2 )
spatial spatial
##$VisuCoreExtent=( 2 )
40 30
##$VisuCoreFrameThickness=( 1 )
0.75
##$VisuCoreUnits=( 2, 65 )
<mm> <mm>
##$VisuCoreOrientation=( 23, 9 )
1 0 0 0 1 0 0 0 1 1 0 0 0 1 0 0 0 1 1 0 0 0 1 0 0 0 1 1 0 0 0 1 0 0 0 1 1 0 0 
0 1 0 0 0 1 1 0 0 0 1 0 0 0 1 1 0 0 0 1 0 0 0 1 1 0 0 0 1 0 0 0 1 1 0 0 0 1 0 
0 0 1 1 0 0 0 1 0 0 0 1 1 0 0 0 1 0 0 0 1 1 0 0 0 1 0 0 0 1 1 0 0 0 1 0 0 0 1 
1 0 0 0 1 0 0 0 1 1 0 0 0 1 0 0 0 1 1 0 0 0 1 0 0 0 1 1 0 0 0 1 0 0 0 1 1 0 0 
0 1 0 0 0 1 1 0 0 0 1 0 0 0 1 1 0 0 0 1 0 0 0 1 1 0 0 0 1 0 0 0 1 1 0 0 0 1 0 
0 0 1 1 0 0 0 1 0 0 0 1
##$VisuCorePosition=( 23, 3 )
-19.056059 -10.37894 -7.24371 -19.056059 -10.37894 -6.24371 -19.056059 
-10.37894 -5.24371 -19.056059 -10.37894 -4.24371 -19.056059 -10.37894 
-3.24371 -19.056059 -10.37894 -2.24371 -19.056059 -10.37894 -1.24371 
-19.056059 -10.37894 -0.24371 -19.056059 -10.37894 0.75629 -19.056059 
-10.37894 1.75629 -19.056059 -10.37894 2.75629 -19.056059 -10.37894 3.75629 
-19.056059 -10.37894 4.75629 -19.056059 -10.37894 5.75629 -19.056059 
-10.37894 6.75629 -19.056059 -10.37894 7.75629 -19.056059 -10.37894 8.75629 
-19.056059 -10.37894 9.75629 -19.056059 -10.37894 10.75629 -19.056059 
-10.37894 11.75629 -19.056059 -10.37894 12.75629 -19.056059 -10.37894 
13.75629 -19.056059 -10.37894 14.75629
##$VisuCoreDataMin=( 23 )
0.799891260157229 1.87533325295361 4.00710334688099 3.96493374918382 
1.42622838228147 2.71946709811141 5.89657779293079 1.04660873906061 
0.537377263119915 3.3622731268411 1.7493607319627 3.30141094573155 
3.25719343271794 4.38546458142074 1.0881701841423 4.1671706266021 
1.55009841782001 3.96360946414742 1.27322209542294 2.53777223263611 
1.27029766656893 2.98454883703595 4.41111379913977
##$VisuCoreDataMax=( 23 )
28045.9108455071 28743.3891873699 30454.6916132739 31100.7104163348 
31019.6147799351 30791.6878718924 30106.1197885008 29803.045923961 
31357.4350624354 29070.0044026412 29165.5139552579 29293.0184178763 
30626.8664553302 30708.5996904482 32766.5 31455.284547258 26517.132712012 
25868.3204069884 23460.5465702237 21549.2667715297 22832.9108053062 
21810.367913058 17252.4895697866
##$VisuCoreDataOffs=( 23 )
0 0 0 0 0 0 0 0 0 0 0 0 0 0 0 0 0 0 0 0 0 0 0
##$VisuCoreDataSlope=( 23 )
0.00263998522687576 0.00263998522687576 0.00263998522687576 
0.00263998522687576 0.00263998522687576 0.00263998522687576 
0.00263998522687576 0.00263998522687576 0.00263998522687576 
0.00263998522687576 0.00263998522687576 0.00263998522687576 
0.00263998522687576 0.00263998522687576 0.00263998522687576 
0.00263998522687576 0.00263998522687576 0.00263998522687576 
0.00263998522687576 0.00263998522687576 0.00263998522687576 
0.00263998522687576 0.00263998522687576
##$VisuCoreFrameType=( 1 )
MAGNITUDE_IMAGE
##$VisuCoreSlicePacksDef=(0, 1)
##$VisuCoreSlicePacksSlices=( 1 )
(0, 23)
##$VisuCoreSlicePacksSliceDist=( 1 )
1
##$VisuCoreWordType=_16BIT_SGN_INT
##$VisuCoreByteOrder=littleEndian
##$VisuFGOrderDescDim=1
##$VisuFGOrderDesc=( 1 )
(23, <FG_SLICE>, <>, 0, 2)
##$VisuGroupDepVals=( 2 )
(<VisuCoreOrientation>, 0) (<VisuCorePosition>, 0)
##$VisuSubjectName=( 65 )
<Liver Imaging>
##$VisuSubjectId=( 65 )
<Gianni Genovese>
##$VisuSubjectUid=( 65 )
<2.16.756.5.5.100.8323328.16076.1511968423.3>
##$VisuSubjectInstanceCreationDate=(1511968423, 504, -360)
##$VisuSubjectBirthDate=( 9 )
<20171129>
##$VisuSubjectSex=UNKNOWN
##$VisuSubjectType=Quadruped
##$VisuStudyUid=( 65 )
<2.16.756.5.5.100.8323328.31675.1679077761.576>
##$VisuStudyDate=<2023-03-17T13:29:21,624-0500>
##$VisuStudyId=( 65 )
<20230317-Hania-838928-M2>
##$VisuStudyNumber=314
##$VisuSubjectWeight=0.001
##$VisuStudyReferringPhysician=( 65 )
<saif>
##$VisuStudyDescription=( 2048 )
<\
>
##$VisuExperimentNumber=3
##$VisuProcessingNumber=1
##$VisuSeriesDate=<2023-03-17T13:42:04,316-0500>
##$VisuSubjectPosition=Head_Prone
##$VisuSeriesTypeId=( 65 )
<ACQ_BRUKER_PVM>
##$VisuManufacturer=( 65 )
<Bruker BioSpin MRI GmbH>
##$VisuAcqSoftwareVersion=( 65 )
<6.0.1>
##$VisuInstitution=( 65 )
<MD Anderson>
##$VisuStation=( 65 )
<spect>
##$VisuSystemOrderNumber=( 65 )
<10102460>
##$VisuAcqDate=<2023-03-17T13:38:43,206-0500>
##$VisuAcqEchoTrainLength=12
##$VisuAcqSequenceName=( 40 )
<Bruker:RARE>
##$VisuAcqNumberOfAverages=4
##$VisuAcqImagingFrequency=300.318465172629
##$VisuAcqImagedNucleus=( 8 )
<1H>
##$VisuAcqRepetitionTime=( 1 )
1905.895
##$VisuAcqPhaseEncSteps=192
##$VisuAcqPixelBandwidth=390.625
##$VisuAcqFlipAngle=90
##$VisuAcqSize=( 2 )
256 192
##$VisuAcqImageSizeAccellerated=No
##$VisuAcqGradEncoding=( 2 )
read_enc phase_enc
##$VisuAcqEchoTime=( 1 )
39
##$VisuAcquisitionProtocol=( 65 )
<A04_RARE_T2_Ax>
##$VisuAcqScanTime=121977.28
##$VisuAcqAntiAlias=( 2 )
1 1
##$VisuAcqEchoSequenceType=Both
##$VisuAcqSpinsVelocityEncoded=No
##$VisuAcqHasTimeOfFlightContrast=No
##$VisuAcqIsEpiSequence=No
##$VisuAcqSpectralSuppression=NoSuppression
##$VisuAcqKSpaceTraversal=RectilinearTraversal
##$VisuAcqEncodingOrder=( 2 )
LinearEncoding LinearEncoding
##$VisuAcqKSpaceTrajectoryCnt=1
##$VisuAcqKSpaceFiltering=( 2 )
NO_WDW NO_WDW
##$VisuAcqFlowCompensation=FlowNone
##$VisuAcqSpoiling=GradientSpoiled
##$VisuAcqPartialFourier=( 2 )
1 1
##$VisuAcqParallelReductionFactor=( 2 )
1 1
##$VisuAcqMagnetizationTransfer=No
##$VisuAcqBloodSignalNulling=No
##$VisuCardiacSynchUsed=No
##$VisuRespSynchUsed=No
##END=
$$ File finished by PARX at 2023-03-17 13:42:04.389 -0500
