# Supplementary material for: Mitochondrial complex I promotes kidney cancer metastasis
Source: Nature. 2024 Aug 14;633(8031):923–31. doi: 10.1038/s41586-024-07812-3 (PMC11424252; doi:10.1038/s41586-024-07812-3)
Supplement: Supplementary file 9 — Source data for all images: a zipped file divided into three folders for original source data images for Ki67 images, mouse images, and immunofluorescence images. Subfolders are labeled with the corresponding Figure number in which the image appears. [file 41586_2024_7812_MOESM9_ESM.zip › Images/Mouse Images/Extended_Data_FIg_8_mouse_images/e/methigh_IACS10759/1/AdjRefgProfiles.dat]

#AdjRefG: Iteration 5 number of channels 1
# col 1: real part of sumprofile
# col 2: imag part of sumprofile
# col 3 - col 2*nchan+2: real, imag parts of profiles on different channels
   9.541293E+00   -1.546914E+02    1.380202E+01    9.766754E+01   9.541293E+00   -1.546914E+02    1.380202E+01    9.766754E+01 
  -1.442795E+01   -1.143764E+02    4.385301E+01    6.353363E+01  -1.442795E+01   -1.143764E+02    4.385301E+01    6.353363E+01 
  -3.606456E+01   -6.458400E+01    6.302699E+01    2.871813E+01  -3.606456E+01   -6.458400E+01    6.302699E+01    2.871813E+01 
  -5.398113E+01   -1.217939E+01    6.797666E+01   -1.092232E+00  -5.398113E+01   -1.217939E+01    6.797666E+01   -1.092232E+00 
  -6.769136E+01    3.607084E+01    5.822229E+01   -2.105045E+01  -6.769136E+01    3.607084E+01    5.822229E+01   -2.105045E+01 
  -7.740096E+01    7.481412E+01    3.609883E+01   -2.831156E+01  -7.740096E+01    7.481412E+01    3.609883E+01   -2.831156E+01 
  -8.358789E+01    1.009368E+02    6.126050E+00   -2.276923E+01  -8.358789E+01    1.009368E+02    6.126050E+00   -2.276923E+01 
  -8.657248E+01    1.137663E+02   -2.603885E+01   -7.067220E+00  -8.657248E+01    1.137663E+02   -2.603885E+01   -7.067220E+00 
  -8.626783E+01    1.147213E+02   -5.484008E+01    1.417140E+01  -8.626783E+01    1.147213E+02   -5.484008E+01    1.417140E+01 
  -8.221236E+01    1.066235E+02   -7.599600E+01    3.567025E+01  -8.221236E+01    1.066235E+02   -7.599600E+01    3.567025E+01 
  -7.385856E+01    9.292735E+01   -8.735583E+01    5.294451E+01  -7.385856E+01    9.292735E+01   -8.735583E+01    5.294451E+01 
  -6.097845E+01    7.707067E+01   -8.924092E+01    6.338083E+01  -6.097845E+01    7.707067E+01   -8.924092E+01    6.338083E+01 
  -4.399447E+01    6.204720E+01   -8.417114E+01    6.660583E+01  -4.399447E+01    6.204720E+01   -8.417114E+01    6.660583E+01 
  -2.407497E+01    5.019539E+01   -7.601871E+01    6.406586E+01  -2.407497E+01    5.019539E+01   -7.601871E+01    6.406586E+01 
  -2.932465E+00    4.313708E+01   -6.879008E+01    5.803701E+01  -2.932465E+00    4.313708E+01   -6.879008E+01    5.803701E+01 
   1.761127E+01    4.179017E+01   -6.536570E+01    5.049051E+01   1.761127E+01    4.179017E+01   -6.536570E+01    5.049051E+01 
   3.612821E+01    4.640756E+01   -6.657656E+01    4.227761E+01   3.612821E+01    4.640756E+01   -6.657656E+01    4.227761E+01 
   5.195589E+01    5.663091E+01   -7.092940E+01    3.295579E+01   5.195589E+01    5.663091E+01   -7.092940E+01    3.295579E+01 
   6.528550E+01    7.156632E+01   -7.510938E+01    2.131385E+01   6.528550E+01    7.156632E+01   -7.510938E+01    2.131385E+01 
   7.692287E+01    8.988427E+01   -7.513665E+01    6.370630E+00   7.692287E+01    8.988427E+01   -7.513665E+01    6.370630E+00 
   8.780851E+01    1.099288E+02   -6.781418E+01   -1.157285E+01   8.780851E+01    1.099288E+02   -6.781418E+01   -1.157285E+01 
   9.848125E+01    1.298128E+02   -5.197035E+01   -3.028163E+01   9.848125E+01    1.298128E+02   -5.197035E+01   -3.028163E+01 
   1.086988E+02    1.474900E+02   -2.903433E+01   -4.565329E+01   1.086988E+02    1.474900E+02   -2.903433E+01   -4.565329E+01 
   1.173761E+02    1.608260E+02   -2.691723E+00   -5.256666E+01   1.173761E+02    1.608260E+02   -2.691723E+00   -5.256666E+01 
   1.228874E+02    1.677227E+02    2.231083E+01   -4.629683E+01   1.228874E+02    1.677227E+02    2.231083E+01   -4.629683E+01 
   1.236412E+02    1.663505E+02    4.182209E+01   -2.407417E+01   1.236412E+02    1.663505E+02    4.182209E+01   -2.407417E+01 
   1.187348E+02    1.555072E+02    5.381570E+01    1.370211E+01   1.187348E+02    1.555072E+02    5.381570E+01    1.370211E+01 
   1.084534E+02    1.350466E+02    5.921360E+01    6.299234E+01   1.084534E+02    1.350466E+02    5.921360E+01    6.299234E+01 
   9.442892E+01    1.062442E+02    6.165101E+01    1.165683E+02   9.442892E+01    1.062442E+02    6.165101E+01    1.165683E+02 
   7.938117E+01    7.193250E+01    6.620160E+01    1.653046E+02   7.938117E+01    7.193250E+01    6.620160E+01    1.653046E+02 
   6.650572E+01    3.626621E+01    7.746485E+01    1.999924E+02   6.650572E+01    3.626621E+01    7.746485E+01    1.999924E+02 
   5.868638E+01    4.084404E+00    9.767063E+01    2.132255E+02   5.868638E+01    4.084404E+00    9.767063E+01    2.132255E+02 
   5.776719E+01   -2.002249E+01    1.254807E+02    2.009062E+02   5.776719E+01   -2.002249E+01    1.254807E+02    2.009062E+02 
   6.409442E+01   -3.270288E+01    1.559475E+02    1.630317E+02   6.409442E+01   -3.270288E+01    1.559475E+02    1.630317E+02 
   7.644901E+01   -3.259748E+01    1.817012E+02    1.036185E+02   7.644901E+01   -3.259748E+01    1.817012E+02    1.036185E+02 
   9.236556E+01   -2.060975E+01    1.950178E+02    2.982589E+01   9.236556E+01   -2.060975E+01    1.950178E+02    2.982589E+01 
   1.087215E+02    4.090679E-01    1.901141E+02   -4.948484E+01   1.087215E+02    4.090679E-01    1.901141E+02   -4.948484E+01 
   1.224151E+02    2.646981E+01    1.649397E+02   -1.254229E+02   1.224151E+02    2.646981E+01    1.649397E+02   -1.254229E+02 
   1.309495E+02    5.349104E+01    1.218987E+02   -1.906220E+02   1.309495E+02    5.349104E+01    1.218987E+02   -1.906220E+02 
   1.328012E+02    7.824081E+01    6.728851E+01   -2.403809E+02   1.328012E+02    7.824081E+01    6.728851E+01   -2.403809E+02 
   1.275330E+02    9.887787E+01    9.648864E+00   -2.731995E+02   1.275330E+02    9.887787E+01    9.648864E+00   -2.731995E+02 
   1.156973E+02    1.149479E+02   -4.245190E+01   -2.906401E+02   1.156973E+02    1.149479E+02   -4.245190E+01   -2.906401E+02 
   9.861912E+01    1.268959E+02   -8.252102E+01   -2.965692E+02   9.861912E+01    1.268959E+02   -8.252102E+01   -2.965692E+02 
   7.814712E+01    1.353373E+02   -1.075357E+02   -2.959474E+02   7.814712E+01    1.353373E+02   -1.075357E+02   -2.959474E+02 
   5.642777E+01    1.404156E+02   -1.182794E+02   -2.934195E+02   5.642777E+01    1.404156E+02   -1.182794E+02   -2.934195E+02 
   3.570440E+01    1.415357E+02   -1.186096E+02   -2.920113E+02   3.570440E+01    1.415357E+02   -1.186096E+02   -2.920113E+02 
   1.811195E+01    1.376010E+02   -1.139603E+02   -2.922420E+02   1.811195E+01    1.376010E+02   -1.139603E+02   -2.922420E+02 
   5.435017E+00    1.276768E+02   -1.095742E+02   -2.918966E+02   5.435017E+00    1.276768E+02   -1.095742E+02   -2.918966E+02 
  -1.172455E+00    1.118097E+02   -1.089932E+02   -2.865742E+02  -1.172455E+00    1.118097E+02   -1.089932E+02   -2.865742E+02 
  -1.460406E+00    9.164676E+01   -1.132110E+02   -2.709436E+02  -1.460406E+00    9.164676E+01   -1.132110E+02   -2.709436E+02 
   3.734461E+00    7.054284E+01   -1.206654E+02   -2.404399E+02   3.734461E+00    7.054284E+01   -1.206654E+02   -2.404399E+02 
   1.248631E+01    5.301258E+01   -1.279974E+02   -1.929749E+02   1.248631E+01    5.301258E+01   -1.279974E+02   -1.929749E+02 
   2.201555E+01    4.362111E+01   -1.312944E+02   -1.301793E+02   2.201555E+01    4.362111E+01   -1.312944E+02   -1.301793E+02 
   2.915486E+01    4.562469E+01   -1.274246E+02   -5.776336E+01   2.915486E+01    4.562469E+01   -1.274246E+02   -5.776336E+01 
   3.096572E+01    5.979421E+01   -1.150712E+02    1.520394E+01   3.096572E+01    5.979421E+01   -1.150712E+02    1.520394E+01 
   2.537028E+01    8.383031E+01   -9.518393E+01    7.800649E+01   2.537028E+01    8.383031E+01   -9.518393E+01    7.800649E+01 
   1.164711E+01    1.126115E+02   -7.074316E+01    1.205979E+02   1.164711E+01    1.126115E+02   -7.074316E+01    1.205979E+02 
  -9.331770E+00    1.392594E+02   -4.592700E+01    1.359362E+02  -9.331770E+00    1.392594E+02   -4.592700E+01    1.359362E+02 
  -3.518191E+01    1.567439E+02   -2.493880E+01    1.217138E+02  -3.518191E+01    1.567439E+02   -2.493880E+01    1.217138E+02 
  -6.238756E+01    1.595723E+02   -1.084105E+01    8.100931E+01  -6.238756E+01    1.595723E+02   -1.084105E+01    8.100931E+01 
  -8.689764E+01    1.450811E+02   -4.734413E+00    2.168343E+01  -8.689764E+01    1.450811E+02   -4.734413E+00    2.168343E+01 
  -1.048120E+02    1.139708E+02   -5.516608E+00   -4.530844E+01  -1.048120E+02    1.139708E+02   -5.516608E+00   -4.530844E+01 
  -1.130277E+02    6.997270E+01   -1.028388E+01   -1.082229E+02  -1.130277E+02    6.997270E+01   -1.028388E+01   -1.082229E+02 
  -1.097370E+02    1.880155E+01   -1.524821E+01   -1.568448E+02  -1.097370E+02    1.880155E+01   -1.524821E+01   -1.568448E+02 
  -9.470854E+01   -3.324055E+01   -1.689108E+01   -1.842482E+02  -9.470854E+01   -3.324055E+01   -1.689108E+01   -1.842482E+02 
  -6.932560E+01   -8.057394E+01   -1.300666E+01   -1.876437E+02  -6.932560E+01   -8.057394E+01   -1.300666E+01   -1.876437E+02 
  -3.638857E+01   -1.192091E+02   -3.326079E+00   -1.682464E+02  -3.638857E+01   -1.192091E+02   -3.326079E+00   -1.682464E+02 
   2.807199E-01   -1.470133E+02    1.045338E+01   -1.303735E+02   2.807199E-01   -1.470133E+02    1.045338E+01   -1.303735E+02 
   3.637796E+01   -1.634506E+02    2.522475E+01   -8.015009E+01   3.637796E+01   -1.634506E+02    2.522475E+01   -8.015009E+01 
   6.772786E+01   -1.690453E+02    3.742647E+01   -2.422666E+01   6.772786E+01   -1.690453E+02    3.742647E+01   -2.422666E+01 
   9.088542E+01   -1.648793E+02    4.409434E+01    3.119566E+01   9.088542E+01   -1.648793E+02    4.409434E+01    3.119566E+01 
   1.036383E+02   -1.523495E+02    4.369189E+01    8.091636E+01   1.036383E+02   -1.523495E+02    4.369189E+01    8.091636E+01 
   1.053257E+02   -1.332401E+02    3.648391E+01    1.209200E+02   1.053257E+02   -1.332401E+02    3.648391E+01    1.209200E+02 
   9.690976E+01   -1.099719E+02    2.436841E+01    1.483559E+02   9.690976E+01   -1.099719E+02    2.436841E+01    1.483559E+02 
   8.076923E+01   -8.577049E+01    1.024987E+01    1.614824E+02   8.076923E+01   -8.577049E+01    1.024987E+01    1.614824E+02 
   6.023662E+01   -6.450359E+01   -2.833376E+00    1.596750E+02   6.023662E+01   -6.450359E+01   -2.833376E+00    1.596750E+02 
   3.895164E+01   -5.007103E+01   -1.255868E+01    1.434939E+02   3.895164E+01   -5.007103E+01   -1.255868E+01    1.434939E+02 
   2.014989E+01   -4.544144E+01   -1.790556E+01    1.147217E+02   2.014989E+01   -4.544144E+01   -1.790556E+01    1.147217E+02 
   6.031433E+00   -5.162636E+01   -1.933425E+01    7.626125E+01   6.031433E+00   -5.162636E+01   -1.933425E+01    7.626125E+01 
  -2.650117E+00   -6.697870E+01   -1.853840E+01    3.182335E+01  -2.650117E+00   -6.697870E+01   -1.853840E+01    3.182335E+01 
  -6.674708E+00   -8.714980E+01   -1.787019E+01   -1.457920E+01  -6.674708E+00   -8.714980E+01   -1.787019E+01   -1.457920E+01 
  -8.083048E+00   -1.058470E+02   -1.961270E+01   -5.923018E+01  -8.083048E+00   -1.058470E+02   -1.961270E+01   -5.923018E+01 
  -9.592374E+00   -1.162675E+02   -2.529476E+01   -9.924855E+01  -9.592374E+00   -1.162675E+02   -2.529476E+01   -9.924855E+01 
  -1.383248E+01   -1.128407E+02   -3.521353E+01   -1.329239E+02  -1.383248E+01   -1.128407E+02   -3.521353E+01   -1.329239E+02 
  -2.259258E+01   -9.278070E+01   -4.826554E+01   -1.597671E+02  -2.259258E+01   -9.278070E+01   -4.826554E+01   -1.597671E+02 
  -3.628385E+01   -5.698566E+01   -6.211022E+01   -1.802834E+02  -3.628385E+01   -5.698566E+01   -6.211022E+01   -1.802834E+02 
  -5.378008E+01   -1.000688E+01   -7.361921E+01   -1.955593E+02  -5.378008E+01   -1.000688E+01   -7.361921E+01   -1.955593E+02 
  -7.270427E+01    4.091215E+01   -7.951355E+01   -2.068002E+02  -7.270427E+01    4.091215E+01   -7.951355E+01   -2.068002E+02 
  -9.010167E+01    8.745518E+01   -7.706288E+01   -2.149526E+02  -9.010167E+01    8.745518E+01   -7.706288E+01   -2.149526E+02 
  -1.033163E+02    1.220625E+02   -6.471507E+01   -2.205017E+02  -1.033163E+02    1.220625E+02   -6.471507E+01   -2.205017E+02 
  -1.108088E+02    1.394896E+02   -4.253925E+01   -2.234650E+02  -1.108088E+02    1.394896E+02   -4.253925E+01   -2.234650E+02 
  -1.126490E+02    1.377282E+02   -1.239449E+01   -2.235423E+02  -1.126490E+02    1.377282E+02   -1.239449E+01   -2.235423E+02 
  -1.105052E+02    1.181296E+02    2.222231E+01   -2.203402E+02  -1.105052E+02    1.181296E+02    2.222231E+01   -2.203402E+02 
  -1.071011E+02    8.479941E+01    5.664546E+01   -2.135902E+02  -1.071011E+02    8.479941E+01    5.664546E+01   -2.135902E+02 
  -1.052963E+02    4.350531E+01    8.576924E+01   -2.032998E+02  -1.052963E+02    4.350531E+01    8.576924E+01   -2.032998E+02 
  -1.070846E+02    4.215898E-01    1.049281E+02   -1.898203E+02  -1.070846E+02    4.215898E-01    1.049281E+02   -1.898203E+02 
  -1.128565E+02   -3.899188E+01    1.107802E+02   -1.738489E+02  -1.128565E+02   -3.899188E+01    1.107802E+02   -1.738489E+02 
  -1.212033E+02   -7.077081E+01    1.020255E+02   -1.564015E+02  -1.212033E+02   -7.077081E+01    1.020255E+02   -1.564015E+02 
  -1.293658E+02   -9.280417E+01    7.980129E+01   -1.387845E+02  -1.293658E+02   -9.280417E+01    7.980129E+01   -1.387845E+02 
  -1.342004E+02   -1.047902E+02    4.763736E+01   -1.225671E+02  -1.342004E+02   -1.047902E+02    4.763736E+01   -1.225671E+02 
  -1.333412E+02   -1.078796E+02    1.093288E+01   -1.095204E+02  -1.333412E+02   -1.078796E+02    1.093288E+01   -1.095204E+02 
  -1.261389E+02   -1.041226E+02   -2.398668E+01   -1.014723E+02  -1.261389E+02   -1.041226E+02   -2.398668E+01   -1.014723E+02 
  -1.140157E+02   -9.584097E+01   -5.106987E+01   -1.000330E+02  -1.140157E+02   -9.584097E+01   -5.106987E+01   -1.000330E+02 
  -1.000733E+02   -8.504354E+01   -6.575291E+01   -1.061903E+02  -1.000733E+02   -8.504354E+01   -6.575291E+01   -1.061903E+02 
  -8.805901E+01   -7.299465E+01   -6.590921E+01   -1.198411E+02  -8.805901E+01   -7.299465E+01   -6.590921E+01   -1.198411E+02 
  -8.105006E+01   -6.003558E+01   -5.229120E+01   -1.393924E+02  -8.105006E+01   -6.003558E+01   -5.229120E+01   -1.393924E+02 
  -8.033603E+01   -4.571864E+01   -2.832489E+01   -1.616029E+02  -8.033603E+01   -4.571864E+01   -2.832489E+01   -1.616029E+02 
  -8.493262E+01   -2.924614E+01    7.260111E-01   -1.818176E+02  -8.493262E+01   -2.924614E+01    7.260111E-01   -1.818176E+02 
  -9.193315E+01   -1.011202E+01    2.904006E+01   -1.946571E+02  -9.193315E+01   -1.011202E+01    2.904006E+01   -1.946571E+02 
  -9.758957E+01    1.124774E+01    5.164115E+01   -1.950897E+02  -9.758957E+01    1.124774E+01    5.164115E+01   -1.950897E+02 
  -9.872487E+01    3.303897E+01    6.555142E+01   -1.796573E+02  -9.872487E+01    3.303897E+01    6.555142E+01   -1.796573E+02 
  -9.393225E+01    5.214288E+01    7.037458E+01   -1.475244E+02  -9.393225E+01    5.214288E+01    7.037458E+01   -1.475244E+02 
  -8.408013E+01    6.469744E+01    6.814462E+01   -1.010029E+02  -8.408013E+01    6.469744E+01    6.814462E+01   -1.010029E+02 
  -7.190087E+01    6.714343E+01    6.248799E+01   -4.530788E+01  -7.190087E+01    6.714343E+01    6.248799E+01   -4.530788E+01 
  -6.080139E+01    5.746217E+01    5.735535E+01    1.249514E+01  -6.080139E+01    5.746217E+01    5.735535E+01    1.249514E+01 
  -5.335580E+01    3.620719E+01    5.571380E+01    6.514099E+01  -5.335580E+01    3.620719E+01    5.571380E+01    6.514099E+01 
  -5.009048E+01    6.931578E+00    5.860421E+01    1.069913E+02  -5.009048E+01    6.931578E+00    5.860421E+01    1.069913E+02 
  -4.908335E+01   -2.424292E+01    6.485195E+01    1.355128E+02  -4.908335E+01   -2.424292E+01    6.485195E+01    1.355128E+02 
  -4.659493E+01   -4.991222E+01    7.150830E+01    1.519458E+02  -4.659493E+01   -4.991222E+01    7.150830E+01    1.519458E+02 
  -3.854355E+01   -6.323989E+01    7.486173E+01    1.609147E+02  -3.854355E+01   -6.323989E+01    7.486173E+01    1.609147E+02 
  -2.228932E+01   -5.985769E+01    7.167478E+01    1.690432E+02  -2.228932E+01   -5.985769E+01    7.167478E+01    1.690432E+02 
   1.957540E+00   -3.923669E+01    6.023494E+01    1.829394E+02   1.957540E+00   -3.923669E+01    6.023494E+01    1.829394E+02 
   3.067308E+01   -5.070653E+00    4.088064E+01    2.071224E+02   3.067308E+01   -5.070653E+00    4.088064E+01    2.071224E+02 
   5.773018E+01    3.550427E+01    1.585045E+01    2.424902E+02   5.773018E+01    3.550427E+01    1.585045E+01    2.424902E+02 
   7.607777E+01    7.367599E+01   -1.146173E+01    2.857775E+02   7.607777E+01    7.367599E+01   -1.146173E+01    2.857775E+02 
   7.982298E+01    1.012236E+02   -3.756168E+01    3.301669E+02   7.982298E+01    1.012236E+02   -3.756168E+01    3.301669E+02 
   6.600480E+01    1.126403E+02   -5.984053E+01    3.668875E+02   6.600480E+01    1.126403E+02   -5.984053E+01    3.668875E+02 
   3.546951E+01    1.065107E+02   -7.715264E+01    3.873633E+02   3.546951E+01    1.065107E+02   -7.715264E+01    3.873633E+02 
  -7.405367E+00    8.577149E+01   -8.980765E+01    3.853456E+02  -7.405367E+00    8.577149E+01   -8.980765E+01    3.853456E+02 
  -5.597840E+01    5.682049E+01   -9.902016E+01    3.584903E+02  -5.597840E+01    5.682049E+01   -9.902016E+01    3.584903E+02 
  -1.031154E+02    2.777508E+01   -1.060606E+02    3.090192E+02  -1.031154E+02    2.777508E+01   -1.060606E+02    3.090192E+02 
  -1.428551E+02    6.401400E+00   -1.114589E+02    2.433536E+02  -1.428551E+02    6.401400E+00   -1.114589E+02    2.433536E+02 
  -1.714777E+02   -1.710262E+00   -1.145880E+02    1.708589E+02  -1.714777E+02   -1.710262E+00   -1.145880E+02    1.708589E+02 
  -1.877665E+02    5.728251E+00   -1.138083E+02    1.020259E+02  -1.877665E+02    5.728251E+00   -1.138083E+02    1.020259E+02 
  -1.925789E+02    2.748750E+01   -1.071391E+02    4.650378E+01  -1.925789E+02    2.748750E+01   -1.071391E+02    4.650378E+01 
  -1.880636E+02    5.945665E+01   -9.321386E+01    1.138932E+01  -1.880636E+02    5.945665E+01   -9.321386E+01    1.138932E+01 
  -1.769028E+02    9.585534E+01   -7.215679E+01    8.757591E-02  -1.769028E+02    9.585534E+01   -7.215679E+01    8.757591E-02 
  -1.618332E+02    1.306389E+02   -4.602261E+01    1.192835E+01  -1.618332E+02    1.306389E+02   -4.602261E+01    1.192835E+01 
  -1.454744E+02    1.587306E+02   -1.858248E+01    4.257009E+01  -1.454744E+02    1.587306E+02   -1.858248E+01    4.257009E+01 
  -1.303074E+02    1.768266E+02    5.536575E+00    8.507653E+01  -1.303074E+02    1.768266E+02    5.536575E+00    8.507653E+01 
  -1.185790E+02    1.836715E+02    2.211613E+01    1.314252E+02  -1.185790E+02    1.836715E+02    2.211613E+01    1.314252E+02 
  -1.119895E+02    1.798502E+02    2.860992E+01    1.741199E+02  -1.119895E+02    1.798502E+02    2.860992E+01    1.741199E+02 
  -1.112016E+02    1.672409E+02    2.497188E+01    2.075545E+02  -1.112016E+02    1.672409E+02    2.497188E+01    2.075545E+02 
  -1.153842E+02    1.483195E+02    1.373441E+01    2.288233E+02  -1.153842E+02    1.483195E+02    1.373441E+01    2.288233E+02 
  -1.220741E+02    1.254965E+02   -7.405563E-01    2.378101E+02  -1.220741E+02    1.254965E+02   -7.405563E-01    2.378101E+02 
  -1.275551E+02    1.006304E+02   -1.363674E+01    2.365723E+02  -1.275551E+02    1.006304E+02   -1.363674E+01    2.365723E+02 
  -1.277465E+02    7.480191E+01   -2.125626E+01    2.282423E+02  -1.277465E+02    7.480191E+01   -2.125626E+01    2.282423E+02 
  -1.193569E+02    4.837069E+01   -2.226633E+01    2.158102E+02  -1.193569E+02    4.837069E+01   -2.226633E+01    2.158102E+02 
  -1.009045E+02    2.127456E+01   -1.817457E+01    2.011910E+02  -1.009045E+02    2.127456E+01   -1.817457E+01    2.011910E+02 
  -7.321733E+01   -6.527548E+00   -1.282415E+01    1.848778E+02  -7.321733E+01   -6.527548E+00   -1.282415E+01    1.848778E+02 
  -3.920736E+01   -3.460544E+01   -1.102408E+01    1.662717E+02  -3.920736E+01   -3.460544E+01   -1.102408E+01    1.662717E+02 
  -2.989016E+00   -6.174848E+01   -1.673656E+01    1.445254E+02  -2.989016E+00   -6.174848E+01   -1.673656E+01    1.445254E+02 
   3.132879E+01   -8.591733E+01   -3.142507E+01    1.195333E+02   3.132879E+01   -8.591733E+01   -3.142507E+01    1.195333E+02 
   6.072770E+01   -1.045084E+02   -5.315248E+01    9.263319E+01   6.072770E+01   -1.045084E+02   -5.315248E+01    9.263319E+01 
   8.385651E+01   -1.148882E+02   -7.679958E+01    6.668466E+01   8.385651E+01   -1.148882E+02   -7.679958E+01    6.668466E+01 
   1.009369E+02   -1.150625E+02   -9.541274E+01    4.542842E+01   1.009369E+02   -1.150625E+02   -9.541274E+01    4.542842E+01 
   1.131177E+02   -1.042840E+02   -1.023019E+02    3.232497E+01   1.131177E+02   -1.042840E+02   -1.023019E+02    3.232497E+01 
   1.216148E+02   -8.340232E+01   -9.322949E+01    2.930031E+01   1.216148E+02   -8.340232E+01   -9.322949E+01    2.930031E+01 
   1.270366E+02   -5.482276E+01   -6.796192E+01    3.589839E+01   1.270366E+02   -5.482276E+01   -6.796192E+01    3.589839E+01 
   1.291764E+02   -2.205674E+01   -3.063247E+01    4.921446E+01   1.291764E+02   -2.205674E+01   -3.063247E+01    4.921446E+01 
   1.273204E+02    1.102863E+01    1.125947E+01    6.470185E+01   1.273204E+02    1.102863E+01    1.125947E+01    6.470185E+01 
   1.208738E+02    4.105403E+01    4.893783E+01    7.760974E+01   1.208738E+02    4.105403E+01    4.893783E+01    7.760974E+01 
   1.099650E+02    6.582371E+01    7.488026E+01    8.455259E+01   1.099650E+02    6.582371E+01    7.488026E+01    8.455259E+01 
   9.570729E+01    8.467594E+01    8.498061E+01    8.463723E+01   9.570729E+01    8.467594E+01    8.498061E+01    8.463723E+01 
   7.996776E+01    9.839782E+01    7.964652E+01    7.971745E+01   7.996776E+01    9.839782E+01    7.964652E+01    7.971745E+01 
   6.473077E+01    1.087491E+02    6.348500E+01    7.365989E+01   6.473077E+01    1.087491E+02    6.348500E+01    7.365989E+01 
   5.134146E+01    1.177578E+02    4.370002E+01    7.087243E+01   5.134146E+01    1.177578E+02    4.370002E+01    7.087243E+01 
   3.998047E+01    1.270126E+02    2.775186E+01    7.462617E+01   3.998047E+01    1.270126E+02    2.775186E+01    7.462617E+01 
   2.962680E+01    1.371655E+02    2.106202E+01    8.578637E+01   2.962680E+01    1.371655E+02    2.106202E+01    8.578637E+01 
   1.855337E+01    1.477784E+02    2.550803E+01    1.024196E+02   1.855337E+01    1.477784E+02    2.550803E+01    1.024196E+02 
   5.163958E+00    1.575318E+02    3.915888E+01    1.204186E+02   5.163958E+00    1.575318E+02    3.915888E+01    1.204186E+02 
  -1.117591E+01    1.646991E+02    5.726212E+01    1.349063E+02  -1.117591E+01    1.646991E+02    5.726212E+01    1.349063E+02 
  -2.966935E+01    1.677138E+02    7.406798E+01    1.418883E+02  -2.966935E+01    1.677138E+02    7.406798E+01    1.418883E+02 
  -4.819183E+01    1.656429E+02    8.481334E+01    1.395363E+02  -4.819183E+01    1.656429E+02    8.481334E+01    1.395363E+02 
  -6.394727E+01    1.584267E+02    8.717536E+01    1.286318E+02  -6.394727E+01    1.584267E+02    8.717536E+01    1.286318E+02 
  -7.442985E+01    1.468307E+02    8.173473E+01    1.120256E+02  -7.442985E+01    1.468307E+02    8.173473E+01    1.120256E+02 
  -7.832083E+01    1.321521E+02    7.136696E+01    9.335432E+01  -7.832083E+01    1.321521E+02    7.136696E+01    9.335432E+01 
  -7.597472E+01    1.157989E+02    5.986493E+01    7.554063E+01  -7.597472E+01    1.157989E+02    5.986493E+01    7.554063E+01 
  -6.931139E+01    9.889013E+01    5.034857E+01    5.968815E+01  -6.931139E+01    9.889013E+01    5.034857E+01    5.968815E+01 
  -6.116102E+01    8.200760E+01    4.405691E+01    4.482308E+01  -6.116102E+01    8.200760E+01    4.405691E+01    4.482308E+01 
  -5.431486E+01    6.517310E+01    3.994268E+01    2.859427E+01  -5.431486E+01    6.517310E+01    3.994268E+01    2.859427E+01 
  -5.063634E+01    4.804936E+01    3.517628E+01    8.653172E+00  -5.063634E+01    4.804936E+01    3.517628E+01    8.653172E+00 
  -5.054922E+01    3.029367E+01    2.633438E+01   -1.585352E+01  -5.054922E+01    3.029367E+01    2.633438E+01   -1.585352E+01 
  -5.306349E+01    1.194861E+01    1.081603E+01   -4.331436E+01  -5.306349E+01    1.194861E+01    1.081603E+01   -4.331436E+01 
  -5.629150E+01   -6.256432E+00   -1.203040E+01   -6.965839E+01  -5.629150E+01   -6.256432E+00   -1.203040E+01   -6.965839E+01 
  -5.822913E+01   -2.279635E+01   -4.046387E+01   -8.941391E+01  -5.822913E+01   -2.279635E+01   -4.046387E+01   -8.941391E+01 
  -5.749587E+01   -3.548984E+01   -7.073630E+01   -9.747941E+01  -5.749587E+01   -3.548984E+01   -7.073630E+01   -9.747941E+01 
  -5.376835E+01   -4.188359E+01   -9.816883E+01   -9.096216E+01  -5.376835E+01   -4.188359E+01   -9.816883E+01   -9.096216E+01 
  -4.777976E+01   -3.981671E+01   -1.185575E+02   -7.037855E+01  -4.777976E+01   -3.981671E+01   -1.185575E+02   -7.037855E+01 
  -4.093353E+01   -2.805133E+01   -1.294532E+02   -3.972361E+01  -4.093353E+01   -2.805133E+01   -1.294532E+02   -3.972361E+01 
  -3.472207E+01   -6.823224E+00   -1.309154E+02   -5.332716E+00  -3.472207E+01   -6.823224E+00   -1.309154E+02   -5.332716E+00 
  -3.019778E+01    2.183922E+01   -1.255155E+02    2.608177E+01  -3.019778E+01    2.183922E+01   -1.255155E+02    2.608177E+01 
  -2.769787E+01    5.415239E+01   -1.176009E+02    4.950978E+01  -2.769787E+01    5.415239E+01   -1.176009E+02    4.950978E+01 
  -2.690177E+01    8.503452E+01   -1.120500E+02    6.307145E+01  -2.690177E+01    8.503452E+01   -1.120500E+02    6.307145E+01 
  -2.715549E+01    1.089531E+02   -1.128902E+02    6.826638E+01  -2.715549E+01    1.089531E+02   -1.128902E+02    6.826638E+01 
  -2.789035E+01    1.210269E+02   -1.221754E+02    6.896825E+01  -2.789035E+01    1.210269E+02   -1.221754E+02    6.896825E+01 
  -2.893584E+01    1.181517E+02   -1.394284E+02    6.957857E+01  -2.893584E+01    1.181517E+02   -1.394284E+02    6.957857E+01 
  -3.058553E+01    9.986629E+01   -1.617812E+02    7.308548E+01  -3.058553E+01    9.986629E+01   -1.617812E+02    7.308548E+01 
  -3.339172E+01    6.869926E+01   -1.847419E+02    7.981287E+01  -3.339172E+01    6.869926E+01   -1.847419E+02    7.981287E+01 
  -3.778731E+01    2.983471E+01   -2.033480E+02    8.736908E+01  -3.778731E+01    2.983471E+01   -2.033480E+02    8.736908E+01 
  -4.371073E+01   -9.890823E+00   -2.133725E+02    9.181807E+01  -4.371073E+01   -9.890823E+00   -2.133725E+02    9.181807E+01 
  -5.040909E+01   -4.345746E+01   -2.122641E+02    8.959254E+01  -5.040909E+01   -4.345746E+01   -2.122641E+02    8.959254E+01 
  -5.651902E+01   -6.523537E+01   -1.996032E+02    7.935209E+01  -5.651902E+01   -6.523537E+01   -1.996032E+02    7.935209E+01 
  -6.040627E+01   -7.223732E+01   -1.770140E+02    6.299226E+01  -6.040627E+01   -7.223732E+01   -1.770140E+02    6.299226E+01 
  -6.063605E+01   -6.468975E+01   -1.476306E+02    4.533721E+01  -6.063605E+01   -6.468975E+01   -1.476306E+02    4.533721E+01 
  -5.639145E+01   -4.574728E+01   -1.153163E+02    3.257304E+01  -5.639145E+01   -4.574728E+01   -1.153163E+02    3.257304E+01 
  -4.768025E+01   -2.043279E+01   -8.387004E+01    2.999004E+01  -4.768025E+01   -2.043279E+01   -8.387004E+01    2.999004E+01 
  -3.526054E+01    5.869993E+00   -5.640269E+01    3.989561E+01  -3.526054E+01    5.869993E+00   -5.640269E+01    3.989561E+01 
  -2.033370E+01    2.889524E+01   -3.497676E+01    6.051362E+01  -2.033370E+01    2.889524E+01   -3.497676E+01    6.051362E+01 
  -4.148904E+00    4.647667E+01   -2.051259E+01    8.631959E+01  -4.148904E+00    4.647667E+01   -2.051259E+01    8.631959E+01 
   1.230408E+01    5.873194E+01   -1.290388E+01    1.097179E+02   1.230408E+01    5.873194E+01   -1.290388E+01    1.097179E+02 
   2.838283E+01    6.742866E+01   -1.127317E+01    1.234652E+02   2.838283E+01    6.742866E+01   -1.127317E+01    1.234652E+02 
   4.363447E+01    7.480287E+01   -1.431428E+01    1.229769E+02   4.363447E+01    7.480287E+01   -1.431428E+01    1.229769E+02 
   5.748593E+01    8.230051E+01   -2.068590E+01    1.077233E+02   5.748593E+01    8.230051E+01   -2.068590E+01    1.077233E+02 
   6.895970E+01    8.974195E+01   -2.941094E+01    8.128096E+01   6.895970E+01    8.974195E+01   -2.941094E+01    8.128096E+01 
   7.660225E+01    9.525121E+01   -4.019799E+01    5.011628E+01   7.660225E+01    9.525121E+01   -4.019799E+01    5.011628E+01 
   7.873840E+01    9.599828E+01   -5.355988E+01    2.161454E+01   7.873840E+01    9.599828E+01   -5.355988E+01    2.161454E+01 
   7.403219E+01    8.948044E+01   -7.060180E+01    2.086807E+00   7.403219E+01    8.948044E+01   -7.060180E+01    2.086807E+00 
   6.219216E+01    7.483932E+01   -9.242403E+01   -4.595619E+00   6.219216E+01    7.483932E+01   -9.242403E+01   -4.595619E+00 
   4.456233E+01    5.366624E+01   -1.192311E+02    2.596037E+00   4.456233E+01    5.366624E+01   -1.192311E+02    2.596037E+00 
   2.433253E+01    2.991492E+01   -1.494156E+02    2.234159E+01   2.433253E+01    2.991492E+01   -1.494156E+02    2.234159E+01 
   6.193272E+00    8.863852E+00   -1.790082E+02    5.197788E+01   6.193272E+00    8.863852E+00   -1.790082E+02    5.197788E+01 
  -4.569701E+00   -4.566533E+00   -2.018727E+02    8.851931E+01  -4.569701E+00   -4.566533E+00   -2.018727E+02    8.851931E+01 
  -3.353559E+00   -7.569667E+00   -2.108400E+02    1.293042E+02  -3.353559E+00   -7.569667E+00   -2.108400E+02    1.293042E+02 
   1.245087E+01   -6.449460E-01   -1.996409E+02    1.721330E+02   1.245087E+01   -6.449460E-01   -1.996409E+02    1.721330E+02 
   4.251034E+01    1.224114E+01   -1.651383E+02    2.150304E+02   4.251034E+01    1.224114E+01   -1.651383E+02    2.150304E+02 
   8.328703E+01    2.464333E+01   -1.091094E+02    2.559196E+02   8.328703E+01    2.464333E+01   -1.091094E+02    2.559196E+02 
   1.286053E+02    2.949101E+01   -3.883240E+01    2.924806E+02   1.286053E+02    2.949101E+01   -3.883240E+01    2.924806E+02 
   1.709471E+02    2.121347E+01    3.397200E+01    3.223132E+02   1.709471E+02    2.121347E+01    3.397200E+01    3.223132E+02 
   2.031476E+02   -2.555228E+00    9.576880E+01    3.433225E+02   2.031476E+02   -2.555228E+00    9.576880E+01    3.433225E+02 
   2.200278E+02   -4.023683E+01    1.347521E+02    3.541113E+02   2.200278E+02   -4.023683E+01    1.347521E+02    3.541113E+02 
   2.195073E+02   -8.674105E+01    1.442387E+02    3.541611E+02   2.195073E+02   -8.674105E+01    1.442387E+02    3.541611E+02 
   2.028948E+02   -1.348743E+02    1.247822E+02    3.437105E+02   2.028948E+02   -1.348743E+02    1.247822E+02    3.437105E+02 
   1.743078E+02   -1.772161E+02    8.421971E+01    3.234223E+02   1.743078E+02   -1.772161E+02    8.421971E+01    3.234223E+02 
   1.394444E+02   -2.078429E+02    3.552071E+01    2.940676E+02   1.394444E+02   -2.078429E+02    3.552071E+01    2.940676E+02 
   1.041207E+02   -2.233955E+02   -6.950009E+00    2.564614E+02   1.041207E+02   -2.233955E+02   -6.950009E+00    2.564614E+02 
   7.303208E+01   -2.232831E+02   -3.158082E+01    2.117544E+02   7.303208E+01   -2.232831E+02   -3.158082E+01    2.117544E+02 
   4.907624E+01   -2.091455E+02   -3.273704E+01    1.619734E+02   4.907624E+01   -2.091455E+02   -3.273704E+01    1.619734E+02 
   3.334227E+01   -1.839432E+02   -1.203293E+01    1.105159E+02   3.334227E+01   -1.839432E+02   -1.203293E+01    1.105159E+02 
   2.561199E+01   -1.510974E+02    2.270134E+01    6.224866E+01   2.561199E+01   -1.510974E+02    2.270134E+01    6.224866E+01 
   2.504504E+01   -1.139736E+02    6.031720E+01    2.297410E+01   2.504504E+01   -1.139736E+02    6.031720E+01    2.297410E+01 
   3.069559E+01   -7.575763E+01    9.004733E+01   -1.720984E+00   3.069559E+01   -7.575763E+01    9.004733E+01   -1.720984E+00 
   4.164356E+01   -3.954507E+01    1.047206E+02   -7.935691E+00   4.164356E+01   -3.954507E+01    1.047206E+02   -7.935691E+00 
   5.675168E+01   -8.365218E+00    1.024503E+02    5.241747E+00   5.675168E+01   -8.365218E+00    1.024503E+02    5.241747E+00 
   7.427573E+01    1.507014E+01    8.636191E+01    3.508680E+01   7.427573E+01    1.507014E+01    8.636191E+01    3.508680E+01 
   9.165399E+01    2.889957E+01    6.265558E+01    7.554043E+01   9.165399E+01    2.889957E+01    6.265558E+01    7.554043E+01 
   1.057312E+02    3.271104E+01    3.787597E+01    1.184310E+02   1.057312E+02    3.271104E+01    3.787597E+01    1.184310E+02 
   1.134600E+02    2.787227E+01    1.647397E+01    1.552688E+02   1.134600E+02    2.787227E+01    1.647397E+01    1.552688E+02 
   1.128638E+02    1.731644E+01   -4.586509E-01    1.790766E+02   1.128638E+02    1.731644E+01   -4.586509E-01    1.790766E+02 
   1.038654E+02    4.731452E+00   -1.492119E+01    1.857344E+02   1.038654E+02    4.731452E+00   -1.492119E+01    1.857344E+02 
   8.858059E+01   -6.611153E+00   -3.045875E+01    1.745172E+02   8.858059E+01   -6.611153E+00   -3.045875E+01    1.745172E+02 
   7.085929E+01   -1.494169E+01   -5.006736E+01    1.478044E+02   7.085929E+01   -1.494169E+01   -5.006736E+01    1.478044E+02 
   5.516533E+01   -2.052900E+01   -7.443510E+01    1.102045E+02   5.516533E+01   -2.052900E+01   -7.443510E+01    1.102045E+02 
   4.517227E+01   -2.540787E+01   -1.012117E+02    6.747434E+01   4.517227E+01   -2.540787E+01   -1.012117E+02    6.747434E+01 
   4.259801E+01   -3.237943E+01   -1.255554E+02    2.556754E+01   4.259801E+01   -3.237943E+01   -1.255554E+02    2.556754E+01 
   4.672179E+01   -4.369501E+01   -1.416990E+02   -1.002449E+01   4.672179E+01   -4.369501E+01   -1.416990E+02   -1.002449E+01 
   5.475780E+01   -5.998926E+01   -1.449067E+02   -3.468011E+01   5.475780E+01   -5.998926E+01   -1.449067E+02   -3.468011E+01 
   6.291350E+01   -7.992698E+01   -1.330834E+02   -4.497447E+01   6.291350E+01   -7.992698E+01   -1.330834E+02   -4.497447E+01 
   6.769377E+01   -1.007061E+02   -1.074745E+02   -3.908764E+01   6.769377E+01   -1.007061E+02   -1.074745E+02   -3.908764E+01 
   6.694147E+01   -1.191624E+02   -7.226033E+01   -1.731761E+01   6.694147E+01   -1.191624E+02   -7.226033E+01   -1.731761E+01 
   6.025904E+01   -1.329372E+02   -3.325831E+01    1.746533E+01   6.025904E+01   -1.329372E+02   -3.325831E+01    1.746533E+01 
   4.875415E+01   -1.411453E+02    3.763192E+00    5.971748E+01   4.875415E+01   -1.411453E+02    3.763192E+00    5.971748E+01 
   3.434987E+01   -1.442299E+02    3.456778E+01    1.017550E+02   3.434987E+01   -1.442299E+02    3.456778E+01    1.017550E+02 
   1.905287E+01   -1.431092E+02    5.727373E+01    1.350275E+02   1.905287E+01   -1.431092E+02    5.727373E+01    1.350275E+02 
   4.514695E+00   -1.380989E+02    7.233802E+01    1.519556E+02   4.514695E+00   -1.380989E+02    7.233802E+01    1.519556E+02 
  -8.005714E+00   -1.282374E+02    8.183160E+01    1.478863E+02  -8.005714E+00   -1.282374E+02    8.183160E+01    1.478863E+02 
  -1.743560E+01   -1.114669E+02    8.836077E+01    1.225769E+02  -1.743560E+01   -1.114669E+02    8.836077E+01    1.225769E+02 
  -2.274686E+01   -8.569516E+01    9.406015E+01    8.068393E+01  -2.274686E+01   -8.569516E+01    9.406015E+01    8.068393E+01 
  -2.313486E+01   -5.028377E+01    9.999433E+01    3.099556E+01  -2.313486E+01   -5.028377E+01    9.999433E+01    3.099556E+01 
  -1.853575E+01   -7.220002E+00    1.061081E+02   -1.547292E+01  -1.853575E+01   -7.220002E+00    1.061081E+02   -1.547292E+01 
  -1.020993E+01    3.870742E+01    1.116439E+02   -4.804771E+01  -1.020993E+01    3.870742E+01    1.116439E+02   -4.804771E+01 
  -9.492038E-01    8.099118E+01    1.157820E+02   -5.894174E+01  -9.492038E-01    8.099118E+01    1.157820E+02   -5.894174E+01 
   5.457319E+00    1.134197E+02    1.182075E+02   -4.509865E+01   5.457319E+00    1.134197E+02    1.182075E+02   -4.509865E+01 
   5.535113E+00    1.322091E+02    1.193724E+02   -8.873793E+00   5.535113E+00    1.322091E+02    1.193724E+02   -8.873793E+00 
  -2.191019E+00    1.373044E+02    1.203696E+02    4.256598E+01  -2.191019E+00    1.373044E+02    1.203696E+02    4.256598E+01 
  -1.587733E+01    1.322135E+02    1.224994E+02    9.889304E+01  -1.587733E+01    1.322135E+02    1.224994E+02    9.889304E+01 
  -3.016782E+01    1.223806E+02    1.267334E+02    1.488439E+02  -3.016782E+01    1.223806E+02    1.267334E+02    1.488439E+02 
  -3.752922E+01    1.127927E+02    1.333089E+02    1.824622E+02  -3.752922E+01    1.127927E+02    1.333089E+02    1.824622E+02 
  -3.088439E+01    1.059179E+02    1.416244E+02    1.928820E+02  -3.088439E+01    1.059179E+02    1.416244E+02    1.928820E+02 
  -6.670031E+00    1.009805E+02    1.504739E+02    1.773618E+02  -6.670031E+00    1.009805E+02    1.504739E+02    1.773618E+02 
   3.290817E+01    9.499518E+01    1.585090E+02    1.374841E+02   3.290817E+01    9.499518E+01    1.585090E+02    1.374841E+02 
   7.950743E+01    8.515055E+01    1.647212E+02    7.861368E+01   7.950743E+01    8.515055E+01    1.647212E+02    7.861368E+01 
   1.206128E+02    7.143282E+01    1.687217E+02    8.800966E+00   1.206128E+02    7.143282E+01    1.687217E+02    8.800966E+00 
   1.433726E+02    5.814644E+01    1.706843E+02   -6.264291E+01   1.433726E+02    5.814644E+01    1.706843E+02   -6.264291E+01 
   1.390288E+02    5.337330E+01    1.709610E+02   -1.266762E+02   1.390288E+02    5.337330E+01    1.709610E+02   -1.266762E+02 
   1.063093E+02    6.627867E+01    1.695376E+02   -1.759498E+02   1.063093E+02    6.627867E+01    1.695376E+02   -1.759498E+02 
   5.242587E+01    1.031622E+02    1.655855E+02   -2.059217E+02   5.242587E+01    1.031622E+02    1.655855E+02   -2.059217E+02 
  -8.835595E+00    1.638271E+02    1.573544E+02   -2.154850E+02  -8.835595E+00    1.638271E+02    1.573544E+02   -2.154850E+02 
  -6.135869E+01    2.398797E+02    1.425265E+02   -2.069829E+02  -6.135869E+01    2.398797E+02    1.425265E+02   -2.069829E+02 
  -9.180039E+01    3.159183E+02    1.189647E+02   -1.855834E+02  -9.180039E+01    3.159183E+02    1.189647E+02   -1.855834E+02 
  -9.373508E+01    3.734699E+02    8.560680E+01   -1.581166E+02  -9.373508E+01    3.734699E+02    8.560680E+01   -1.581166E+02 
  -6.937213E+01    3.964309E+02    4.316150E+01   -1.316089E+02  -6.937213E+01    3.964309E+02    4.316150E+01   -1.316089E+02 
  -2.829561E+01    3.761228E+02   -5.696316E+00   -1.118343E+02  -2.829561E+01    3.761228E+02   -5.696316E+00   -1.118343E+02 
   1.621447E+01    3.141574E+02   -5.676800E+01   -1.022095E+02   1.621447E+01    3.141574E+02   -5.676800E+01   -1.022095E+02 
   5.185323E+01    2.220936E+02   -1.053087E+02   -1.032714E+02   5.185323E+01    2.220936E+02   -1.053087E+02   -1.032714E+02 
   7.123631E+01    1.180405E+02   -1.472234E+02   -1.128252E+02   7.123631E+01    1.180405E+02   -1.472234E+02   -1.128252E+02 
   7.377419E+01    2.144849E+01   -1.800640E+02   -1.266768E+02   7.377419E+01    2.144849E+01   -1.800640E+02   -1.266768E+02 
   6.498830E+01   -5.209098E+01   -2.034684E+02   -1.397294E+02   6.498830E+01   -5.209098E+01   -2.034684E+02   -1.397294E+02 
   5.376067E+01   -9.434694E+01   -2.188883E+02   -1.471576E+02   5.376067E+01   -9.434694E+01   -2.188883E+02   -1.471576E+02 
   4.871973E+01   -1.053104E+02   -2.287205E+02   -1.453929E+02   4.871973E+01   -1.053104E+02   -2.287205E+02   -1.453929E+02 
   5.515365E+01   -9.150501E+01   -2.351904E+02   -1.327368E+02   5.515365E+01   -9.150501E+01   -2.351904E+02   -1.327368E+02 
   7.348410E+01   -6.272211E+01   -2.394240E+02   -1.095231E+02   7.348410E+01   -6.272211E+01   -2.394240E+02   -1.095231E+02 
   9.962480E+01   -2.856814E+01   -2.410665E+02   -7.785838E+01   9.962480E+01   -2.856814E+01   -2.410665E+02   -7.785838E+01 
   1.268095E+02    3.962325E+00   -2.385749E+02   -4.103618E+01   1.268095E+02    3.962325E+00   -2.385749E+02   -4.103618E+01 
   1.480003E+02    3.128989E+01   -2.300371E+02   -2.768489E+00   1.480003E+02    3.128989E+01   -2.300371E+02   -2.768489E+00 
   1.579314E+02    5.258385E+01   -2.141565E+02    3.360558E+01   1.579314E+02    5.258385E+01   -2.141565E+02    3.360558E+01 
   1.541712E+02    6.833633E+01   -1.909881E+02    6.577106E+01   1.541712E+02    6.833633E+01   -1.909881E+02    6.577106E+01 
   1.370945E+02    7.904331E+01   -1.621265E+02    9.280199E+01   1.370945E+02    7.904331E+01   -1.621265E+02    9.280199E+01 
   1.091116E+02    8.460553E+01   -1.302932E+02    1.151397E+02   1.091116E+02    8.460553E+01   -1.302932E+02    1.151397E+02 
   7.370476E+01    8.457345E+01   -9.852433E+01    1.341663E+02   7.370476E+01    8.457345E+01   -9.852433E+01    1.341663E+02 
   3.473179E+01    7.889290E+01   -6.932320E+01    1.514673E+02   3.473179E+01    7.889290E+01   -6.932320E+01    1.514673E+02 
  -3.839483E+00    6.857814E+01   -4.413415E+01    1.679911E+02  -3.839483E+00    6.857814E+01   -4.413415E+01    1.679911E+02 
  -3.792218E+01    5.582984E+01   -2.332823E+01    1.833816E+02  -3.792218E+01    5.582984E+01   -2.332823E+01    1.833816E+02 
  -6.336306E+01    4.344931E+01   -6.642282E+00    1.957497E+02  -6.336306E+01    4.344931E+01   -6.642282E+00    1.957497E+02 
  -7.634492E+01    3.379341E+01    6.202202E+00    2.020319E+02  -7.634492E+01    3.379341E+01    6.202202E+00    2.020319E+02 
  -7.419121E+01    2.776950E+01    1.505500E+01    1.988931E+02  -7.419121E+01    2.776950E+01    1.505500E+01    1.988931E+02 
  -5.633288E+01    2.437071E+01    1.933005E+01    1.839201E+02  -5.633288E+01    2.437071E+01    1.933005E+01    1.839201E+02 
  -2.500517E+01    2.100908E+01    1.847270E+01    1.567090E+02  -2.500517E+01    2.100908E+01    1.847270E+01    1.567090E+02 
   1.474266E+01    1.454315E+01    1.268481E+01    1.194347E+02   1.474266E+01    1.454315E+01    1.268481E+01    1.194347E+02 
   5.591426E+01    2.587336E+00    3.528969E+00    7.663633E+01   5.591426E+01    2.587336E+00    3.528969E+00    7.663633E+01 
   9.115289E+01   -1.543015E+01   -5.957394E+00    3.420342E+01   9.115289E+01   -1.543015E+01   -5.957394E+00    3.420342E+01 
   1.145792E+02   -3.788249E+01   -1.181950E+01   -2.159144E+00   1.145792E+02   -3.788249E+01   -1.181950E+01   -2.159144E+00 
   1.232714E+02   -6.137335E+01   -1.030722E+01   -2.850901E+01   1.232714E+02   -6.137335E+01   -1.030722E+01   -2.850901E+01 
   1.178772E+02   -8.179995E+01    8.118611E-01   -4.376096E+01   1.178772E+02   -8.179995E+01    8.118611E-01   -4.376096E+01 
   1.021485E+02   -9.564452E+01    2.124660E+01   -4.991732E+01   1.021485E+02   -9.564452E+01    2.124660E+01   -4.991732E+01 
   8.157157E+01   -1.010406E+02    4.790584E+01   -5.133815E+01   8.157157E+01   -1.010406E+02    4.790584E+01   -5.133815E+01 
   6.158265E+01   -9.828664E+01    7.552126E+01   -5.328061E+01   6.158265E+01   -9.828664E+01    7.552126E+01   -5.328061E+01 
   4.598150E+01   -8.970878E+01    9.801158E+01   -6.018599E+01   4.598150E+01   -8.970878E+01    9.801158E+01   -6.018599E+01 
   3.605049E+01   -7.899895E+01    1.101584E+02   -7.427464E+01   3.605049E+01   -7.899895E+01    1.101584E+02   -7.427464E+01 
   3.059740E+01   -7.029379E+01    1.090552E+02   -9.489747E+01   3.059740E+01   -7.029379E+01    1.090552E+02   -9.489747E+01 
   2.679216E+01   -6.727287E+01    9.488388E+01   -1.188309E+02   2.679216E+01   -6.727287E+01    9.488388E+01   -1.188309E+02 
   2.139518E+01   -7.247090E+01    7.082025E+01   -1.413855E+02   2.139518E+01   -7.247090E+01    7.082025E+01   -1.413855E+02 
   1.188124E+01   -8.687618E+01    4.216761E+01   -1.579385E+02   1.188124E+01   -8.687618E+01    4.216761E+01   -1.579385E+02 
  -2.929264E+00   -1.097901E+02    1.504838E+01   -1.653823E+02  -2.929264E+00   -1.097901E+02    1.504838E+01   -1.653823E+02 
  -2.286688E+01   -1.388874E+02   -4.935275E+00   -1.630343E+02  -2.286688E+01   -1.388874E+02   -4.935275E+00   -1.630343E+02 
  -4.688986E+01   -1.704396E+02   -1.373539E+01   -1.527517E+02  -4.688986E+01   -1.704396E+02   -1.373539E+01   -1.527517E+02 
  -7.370201E+01   -1.997086E+02   -9.426139E+00   -1.382609E+02  -7.370201E+01   -1.997086E+02   -9.426139E+00   -1.382609E+02 
  -1.021514E+02   -2.215416E+02    7.670721E+00   -1.239544E+02  -1.021514E+02   -2.215416E+02    7.670721E+00   -1.239544E+02 
  -1.312022E+02   -2.311725E+02    3.516931E+01   -1.135593E+02  -1.312022E+02   -2.311725E+02    3.516931E+01   -1.135593E+02 
  -1.595274E+02   -2.251547E+02    6.897475E+01   -1.090935E+02  -1.595274E+02   -2.251547E+02    6.897475E+01   -1.090935E+02 
  -1.850057E+02   -2.022593E+02    1.037495E+02   -1.104138E+02  -1.850057E+02   -2.022593E+02    1.037495E+02   -1.104138E+02 
  -2.045119E+02   -1.640982E+02    1.335183E+02   -1.154619E+02  -2.045119E+02   -1.640982E+02    1.335183E+02   -1.154619E+02 
  -2.143066E+02   -1.152334E+02    1.524694E+02   -1.210960E+02  -2.143066E+02   -1.152334E+02    1.524694E+02   -1.210960E+02 
  -2.110700E+02   -6.261509E+01    1.559430E+02   -1.242174E+02  -2.110700E+02   -6.261509E+01    1.559430E+02   -1.242174E+02 
  -1.933096E+02   -1.435214E+01    1.414680E+02   -1.228193E+02  -1.933096E+02   -1.435214E+01    1.414680E+02   -1.228193E+02 
  -1.626113E+02    2.198912E+01    1.095716E+02   -1.166168E+02  -1.626113E+02    2.198912E+01    1.095716E+02   -1.166168E+02 
  -1.241538E+02    4.118955E+01    6.404366E+01   -1.070517E+02  -1.241538E+02    4.118955E+01    6.404366E+01   -1.070517E+02 
  -8.608749E+01    4.182362E+01    1.142830E+01   -9.667345E+01  -8.608749E+01    4.182362E+01    1.142830E+01   -9.667345E+01 
  -5.776325E+01    2.691141E+01   -4.025990E+01   -8.810604E+01  -5.776325E+01    2.691141E+01   -4.025990E+01   -8.810604E+01 
  -4.723999E+01    3.495437E+00   -8.332206E+01   -8.296234E+01  -4.723999E+01    3.495437E+00   -8.332206E+01   -8.296234E+01 
  -5.882587E+01   -1.887772E+01   -1.121693E+02   -8.110287E+01  -5.882587E+01   -1.887772E+01   -1.121693E+02   -8.110287E+01 
  -9.148553E+01   -3.048520E+01   -1.245718E+02   -8.053681E+01  -9.148553E+01   -3.048520E+01   -1.245718E+02   -8.053681E+01 
  -1.387141E+02   -2.401235E+01   -1.219528E+02   -7.804922E+01  -1.387141E+02   -2.401235E+01   -1.219528E+02   -7.804922E+01 
  -1.900103E+02    3.300323E+00   -1.086245E+02   -7.037816E+01  -1.900103E+02    3.300323E+00   -1.086245E+02   -7.037816E+01 
  -2.335391E+02    4.859427E+01   -9.022825E+01   -5.554699E+01  -2.335391E+02    4.859427E+01   -9.022825E+01   -5.554699E+01 
  -2.591601E+02    1.038101E+02   -7.191640E+01   -3.386719E+01  -2.591601E+02    1.038101E+02   -7.191640E+01   -3.386719E+01 
  -2.608695E+02    1.575769E+02   -5.690050E+01   -8.210040E+00  -2.608695E+02    1.575769E+02   -5.690050E+01   -8.210040E+00 
  -2.379217E+02    1.981193E+02   -4.583853E+01    1.661222E+01  -2.379217E+02    1.981193E+02   -4.583853E+01    1.661222E+01 
  -1.943711E+02    2.163772E+02   -3.721174E+01    3.519416E+01  -1.943711E+02    2.163772E+02   -3.721174E+01    3.519416E+01 
  -1.373391E+02    2.084132E+02   -2.846696E+01    4.316724E+01  -1.373391E+02    2.084132E+02   -2.846696E+01    4.316724E+01 
  -7.473835E+01    1.763517E+02   -1.742582E+01    3.853188E+01  -7.473835E+01    1.763517E+02   -1.742582E+01    3.853188E+01 
  -1.331835E+01    1.275307E+02   -3.392075E+00    2.219143E+01  -1.331835E+01    1.275307E+02   -3.392075E+00    2.219143E+01 
   4.231315E+01    7.212201E+01    1.245374E+01   -2.532042E+00   4.231315E+01    7.212201E+01    1.245374E+01   -2.532042E+00 
   8.950278E+01    1.999430E+01    2.746769E+01   -3.123665E+01   8.950278E+01    1.999430E+01    2.746769E+01   -3.123665E+01 
   1.265296E+02   -2.212663E+01    3.852234E+01   -6.012658E+01   1.265296E+02   -2.212663E+01    3.852234E+01   -6.012658E+01 
   1.514428E+02   -5.222783E+01    4.309454E+01   -8.737274E+01   1.514428E+02   -5.222783E+01    4.309454E+01   -8.737274E+01 
   1.615016E+02   -7.277237E+01    3.999460E+01   -1.135686E+02   1.615016E+02   -7.277237E+01    3.999460E+01   -1.135686E+02 
   1.536727E+02   -8.876605E+01    2.946921E+01   -1.410351E+02   1.536727E+02   -8.876605E+01    2.946921E+01   -1.410351E+02 
   1.261245E+02   -1.048707E+02    1.272198E+01   -1.721859E+02   1.261245E+02   -1.048707E+02    1.272198E+01   -1.721859E+02 
   8.014044E+01   -1.226867E+02   -8.824170E+00   -2.075808E+02   8.014044E+01   -1.226867E+02   -8.824170E+00   -2.075808E+02 
   2.156570E+01   -1.392973E+02   -3.408217E+01   -2.444905E+02   2.156570E+01   -1.392973E+02   -3.408217E+01   -2.444905E+02 
  -3.904030E+01   -1.477279E+02   -6.233945E+01   -2.766887E+02  -3.904030E+01   -1.477279E+02   -6.233945E+01   -2.766887E+02 
  -8.795537E+01   -1.392591E+02   -9.273261E+01   -2.957807E+02  -8.795537E+01   -1.392591E+02   -9.273261E+01   -2.957807E+02 
  -1.113247E+02   -1.068280E+02   -1.234471E+02   -2.938054E+02  -1.113247E+02   -1.068280E+02   -1.234471E+02   -2.938054E+02 
  -9.883815E+01   -4.829421E+01   -1.511522E+02   -2.663151E+02  -9.883815E+01   -4.829421E+01   -1.511522E+02   -2.663151E+02 
  -4.688492E+01    3.165672E+01   -1.711660E+02   -2.148475E+02  -4.688492E+01    3.165672E+01   -1.711660E+02   -2.148475E+02 
   3.990241E+01    1.217568E+02   -1.785672E+02   -1.477844E+02   3.990241E+01    1.217568E+02   -1.785672E+02   -1.477844E+02 
   1.493198E+02    2.065909E+02   -1.700316E+02   -7.905025E+01   1.493198E+02    2.065909E+02   -1.700316E+02   -7.905025E+01 
   2.643599E+02    2.705028E+02   -1.457544E+02   -2.480431E+01   2.643599E+02    2.705028E+02   -1.457544E+02   -2.480431E+01 
   3.672625E+02    3.017405E+02   -1.106177E+02    1.015372E+00   3.672625E+02    3.017405E+02   -1.106177E+02    1.015372E+00 
   4.436161E+02    2.955397E+02   -7.390715E+01   -9.033606E+00   4.436161E+02    2.955397E+02   -7.390715E+01   -9.033606E+00 
   4.853023E+02    2.552205E+02   -4.734800E+01   -5.317862E+01   4.853023E+02    2.552205E+02   -4.734800E+01   -5.317862E+01 
   4.915104E+02    1.910545E+02   -4.186659E+01   -1.202260E+02   4.915104E+02    1.910545E+02   -4.186659E+01   -1.202260E+02 
   4.677303E+02    1.173776E+02   -6.404060E+01   -1.920673E+02   4.677303E+02    1.173776E+02   -6.404060E+01   -1.920673E+02 
   4.233018E+02    4.892560E+01   -1.134435E+02   -2.482411E+02   4.233018E+02    4.892560E+01   -1.134435E+02   -2.482411E+02 
   3.684970E+02   -2.499572E+00   -1.818900E+02   -2.712279E+02   3.684970E+02   -2.499572E+00   -1.818900E+02   -2.712279E+02 
   3.121173E+02   -3.018446E+01   -2.549938E+02   -2.509172E+02   3.121173E+02   -3.018446E+01   -2.549938E+02   -2.509172E+02 
   2.602283E+02   -3.312562E+01   -3.156675E+02   -1.869531E+02   2.602283E+02   -3.312562E+01   -3.156675E+02   -1.869531E+02 
   2.161000E+02   -1.529034E+01   -3.485137E+02   -8.835756E+01   2.161000E+02   -1.529034E+01   -3.485137E+02   -8.835756E+01 
   1.809238E+02    1.595763E+01   -3.437486E+02    2.929710E+01   1.809238E+02    1.595763E+01   -3.437486E+02    2.929710E+01 
   1.546412E+02    5.166020E+01   -2.994686E+02    1.481451E+02   1.546412E+02    5.166020E+01   -2.994686E+02    1.481451E+02 
   1.363305E+02    8.285183E+01   -2.216700E+02    2.523203E+02   1.363305E+02    8.285183E+01   -2.216700E+02    2.523203E+02 
   1.239788E+02    1.017671E+02   -1.222020E+02    3.310146E+02   1.239788E+02    1.017671E+02   -1.222020E+02    3.310146E+02 
   1.139268E+02    1.027383E+02   -1.549554E+01    3.795771E+02   1.139268E+02    1.027383E+02   -1.549554E+01    3.795771E+02 
   1.005755E+02    8.292280E+01    8.479590E+01    3.986814E+02   1.005755E+02    8.292280E+01    8.479590E+01    3.986814E+02 
   7.693140E+01    4.289818E+01    1.682549E+02    3.922493E+02   7.693140E+01    4.289818E+01    1.682549E+02    3.922493E+02 
   3.621885E+01   -1.303218E+01    2.287670E+02    3.651530E+02   3.621885E+01   -1.303218E+01    2.287670E+02    3.651530E+02 
  -2.574406E+01   -7.711738E+01    2.643018E+02    3.216208E+02  -2.574406E+01   -7.711738E+01    2.643018E+02    3.216208E+02 
  -1.082009E+02   -1.392822E+02    2.759592E+02    2.648196E+02  -1.082009E+02   -1.392822E+02    2.759592E+02    2.648196E+02 
  -2.041367E+02   -1.891131E+02    2.669414E+02    1.974920E+02  -2.041367E+02   -1.891131E+02    2.669414E+02    1.974920E+02 
  -3.007652E+02   -2.183542E+02    2.418879E+02    1.230529E+02  -3.007652E+02   -2.183542E+02    2.418879E+02    1.230529E+02 
  -3.820240E+02   -2.232226E+02    2.066078E+02    4.638643E+01  -3.820240E+02   -2.232226E+02    2.066078E+02    4.638643E+01 
  -4.325338E+02   -2.057275E+02    1.678867E+02   -2.621645E+01  -4.325338E+02   -2.057275E+02    1.678867E+02   -2.621645E+01 
  -4.418629E+02   -1.733712E+02    1.329392E+02   -8.808633E+01  -4.418629E+02   -1.733712E+02    1.329392E+02   -8.808633E+01 
  -4.077055E+02   -1.370981E+02    1.082727E+02   -1.337889E+02  -4.077055E+02   -1.370981E+02    1.082727E+02   -1.337889E+02 
  -3.368567E+02   -1.079878E+02    9.812721E+01   -1.606416E+02  -3.368567E+02   -1.079878E+02    9.812721E+01   -1.606416E+02 
  -2.435706E+02   -9.371743E+01    1.030387E+02   -1.694677E+02  -2.435706E+02   -9.371743E+01    1.030387E+02   -1.694677E+02 
  -1.457700E+02   -9.601743E+01    1.192200E+02   -1.642407E+02  -1.457700E+02   -9.601743E+01    1.192200E+02   -1.642407E+02 
  -6.031932E+01   -1.101036E+02    1.392522E+02   -1.507431E+02  -6.031932E+01   -1.101036E+02    1.392522E+02   -1.507431E+02 
   1.111734E+00   -1.264234E+02    1.540909E+02   -1.347687E+02   1.111734E+00   -1.264234E+02    1.540909E+02   -1.347687E+02 
   3.429318E+01   -1.342269E+02    1.558206E+02   -1.205676E+02   3.429318E+01   -1.342269E+02    1.558206E+02   -1.205676E+02 
   4.218333E+01   -1.257637E+02    1.402098E+02   -1.100913E+02   4.218333E+01   -1.257637E+02    1.402098E+02   -1.100913E+02 
   3.247374E+01   -9.959155E+01    1.081103E+02   -1.032283E+02   3.247374E+01   -9.959155E+01    1.081103E+02   -1.032283E+02 
   1.399495E+01   -6.171969E+01    6.514975E+01   -9.879517E+01   1.399495E+01   -6.171969E+01    6.514975E+01   -9.879517E+01 
  -6.599516E+00   -2.403432E+01    1.981962E+01   -9.575070E+01  -6.599516E+00   -2.403432E+01    1.981962E+01   -9.575070E+01 
  -2.664206E+01   -4.264018E-01   -1.931345E+01   -9.406232E+01  -2.664206E+01   -4.264018E-01   -1.931345E+01   -9.406232E+01 
  -4.717650E+01   -1.909934E+00   -4.621174E+01   -9.486236E+01  -4.717650E+01   -1.909934E+00   -4.621174E+01   -9.486236E+01 
  -7.088108E+01   -3.244962E+01   -5.883334E+01   -9.988426E+01  -7.088108E+01   -3.244962E+01   -5.883334E+01   -9.988426E+01 
  -9.920010E+01   -8.703208E+01   -5.900468E+01   -1.104963E+02  -9.920010E+01   -8.703208E+01   -5.900468E+01   -1.104963E+02 
  -1.300142E+02   -1.527609E+02   -5.090737E+01   -1.268123E+02  -1.300142E+02   -1.527609E+02   -5.090737E+01   -1.268123E+02 
  -1.569645E+02   -2.126941E+02   -3.893439E+01   -1.472998E+02  -1.569645E+02   -2.126941E+02   -3.893439E+01   -1.472998E+02 
  -1.708782E+02   -2.511567E+02   -2.587206E+01   -1.690756E+02  -1.708782E+02   -2.511567E+02   -2.587206E+01   -1.690756E+02 
  -1.628857E+02   -2.587170E+02   -1.215079E+01   -1.887841E+02  -1.628857E+02   -2.587170E+02   -1.215079E+01   -1.887841E+02 
  -1.280924E+02   -2.351121E+02    3.604840E+00   -2.037355E+02  -1.280924E+02   -2.351121E+02    3.604840E+00   -2.037355E+02 
  -6.837007E+01   -1.891243E+02    2.307125E+01   -2.129015E+02  -6.837007E+01   -1.891243E+02    2.307125E+01   -2.129015E+02 
   6.930822E+00   -1.354728E+02    4.650103E+01   -2.174406E+02   6.930822E+00   -1.354728E+02    4.650103E+01   -2.174406E+02 
   8.284626E+01   -8.981711E+01    7.156746E+01   -2.205898E+02   8.284626E+01   -8.981711E+01    7.156746E+01   -2.205898E+02 
   1.428287E+02   -6.360263E+01    9.329430E+01   -2.269439E+02   1.428287E+02   -6.360263E+01    9.329430E+01   -2.269439E+02 
   1.737407E+02   -6.048629E+01    1.051286E+02   -2.412799E+02   1.737407E+02   -6.048629E+01    1.051286E+02   -2.412799E+02 
   1.702197E+02   -7.549624E+01    1.007759E+02   -2.671730E+02   1.702197E+02   -7.549624E+01    1.007759E+02   -2.671730E+02 
   1.369650E+02   -9.711491E+01    7.616612E+01   -3.056900E+02   1.369650E+02   -9.711491E+01    7.616612E+01   -3.056900E+02 
   8.812055E+01   -1.114908E+02    3.092126E+01   -3.544687E+02   8.812055E+01   -1.114908E+02    3.092126E+01   -3.544687E+02 
   4.380920E+01   -1.073131E+02   -3.109707E+01   -4.074800E+02   4.380920E+01   -1.073131E+02   -3.109707E+01   -4.074800E+02 
   2.472885E+01   -7.972764E+01   -1.022854E+02   -4.556936E+02   2.472885E+01   -7.972764E+01   -1.022854E+02   -4.556936E+02 
   4.628022E+01   -3.205333E+01   -1.726944E+02   -4.886860E+02   4.628022E+01   -3.205333E+01   -1.726944E+02   -4.886860E+02 
   1.138162E+02    2.520354E+01   -2.319932E+02   -4.969615E+02   1.138162E+02    2.520354E+01   -2.319932E+02   -4.969615E+02 
   2.202808E+02    7.768777E+01   -2.715784E+02   -4.744505E+02   2.202808E+02    7.768777E+01   -2.715784E+02   -4.744505E+02 
   3.468696E+02    1.118565E+02   -2.863679E+02   -4.204518E+02   3.468696E+02    1.118565E+02   -2.863679E+02   -4.204518E+02 
   4.665905E+02    1.195899E+02   -2.758311E+02   -3.403154E+02   4.665905E+02    1.195899E+02   -2.758311E+02   -3.403154E+02 
   5.499282E+02    1.014390E+02   -2.438841E+02   -2.444777E+02   5.499282E+02    1.014390E+02   -2.438841E+02   -2.444777E+02 
   5.713581E+02    6.759868E+01   -1.974849E+02   -1.460063E+02   5.713581E+02    6.759868E+01   -1.974849E+02   -1.460063E+02 
   5.152919E+02    3.630451E+01   -1.441085E+02   -5.739303E+01   5.152919E+02    3.630451E+01   -1.441085E+02   -5.739303E+01 
   3.801662E+02    3.000655E+01   -8.872546E+01    1.229912E+01   3.801662E+02    3.000655E+01   -8.872546E+01    1.229912E+01 
   1.797686E+02    7.021652E+01   -3.127925E+01    5.887025E+01   1.797686E+02    7.021652E+01   -3.127925E+01    5.887025E+01 
  -5.854105E+01    1.722465E+02    3.423318E+01    8.243684E+01  -5.854105E+01    1.722465E+02    3.423318E+01    8.243684E+01 
  -2.984182E+02    3.410815E+02    1.182995E+02    8.514319E+01  -2.984182E+02    3.410815E+02    1.182995E+02    8.514319E+01 
  -5.010315E+02    5.693525E+02    2.320226E+02    6.815622E+01  -5.010315E+02    5.693525E+02    2.320226E+02    6.815622E+01 
  -6.321502E+02    8.378604E+02    3.818019E+02    2.938517E+01  -6.321502E+02    8.378604E+02    3.818019E+02    2.938517E+01 
  -6.683655E+02    1.118475E+03    5.643567E+02   -3.681682E+01  -6.683655E+02    1.118475E+03    5.643567E+02   -3.681682E+01 
  -6.011900E+02    1.378677E+03    7.641764E+02   -1.374868E+02  -6.011900E+02    1.378677E+03    7.641764E+02   -1.374868E+02 
  -4.382902E+02    1.586676E+03    9.549661E+02   -2.770271E+02  -4.382902E+02    1.586676E+03    9.549661E+02   -2.770271E+02 
  -2.017702E+02    1.716042E+03    1.105406E+03   -4.528809E+02  -2.017702E+02    1.716042E+03    1.105406E+03   -4.528809E+02 
   7.593479E+01    1.749103E+03    1.187926E+03   -6.528560E+02   7.593479E+01    1.749103E+03    1.187926E+03   -6.528560E+02 
   3.575813E+02    1.678809E+03    1.187811E+03   -8.556321E+02   3.575813E+02    1.678809E+03    1.187811E+03   -8.556321E+02 
   6.069725E+02    1.509225E+03    1.109442E+03   -1.034862E+03   6.069725E+02    1.509225E+03    1.109442E+03   -1.034862E+03 
   7.942384E+02    1.254982E+03    9.770845E+02   -1.165850E+03   7.942384E+02    1.254982E+03    9.770845E+02   -1.165850E+03 
   8.999426E+02    9.399326E+02    8.293334E+02   -1.232604E+03   8.999426E+02    9.399326E+02    8.293334E+02   -1.232604E+03 
   9.176955E+02    5.950026E+02    7.085327E+02   -1.232658E+03   9.176955E+02    5.950026E+02    7.085327E+02   -1.232658E+03 
   8.550808E+02    2.549812E+02    6.483771E+02   -1.177619E+03   8.550808E+02    2.549812E+02    6.483771E+02   -1.177619E+03 
   7.326909E+02   -4.591718E+01    6.637724E+02   -1.088849E+03   7.326909E+02   -4.591718E+01    6.637724E+02   -1.088849E+03 
   5.810763E+02   -2.794548E+02    7.464502E+02   -9.894529E+02   5.810763E+02   -2.794548E+02    7.464502E+02   -9.894529E+02 
   4.356003E+02   -4.287775E+02    8.679444E+02   -8.952518E+02   4.356003E+02   -4.287775E+02    8.679444E+02   -8.952518E+02 
   3.296694E+02   -4.922723E+02    9.889996E+02   -8.079982E+02   3.296694E+02   -4.922723E+02    9.889996E+02   -8.079982E+02 
   2.874862E+02   -4.842254E+02    1.072205E+03   -7.135108E+02   2.874862E+02   -4.842254E+02    1.072205E+03   -7.135108E+02 
   3.180712E+02   -4.312829E+02    1.093487E+03   -5.858065E+02   3.180712E+02   -4.312829E+02    1.093487E+03   -5.858065E+02 
   4.124570E+02   -3.650332E+02    1.048499E+03   -3.961884E+02   4.124570E+02   -3.650332E+02    1.048499E+03   -3.961884E+02 
   5.454236E+02   -3.125868E+02    9.517998E+02   -1.243676E+02   5.454236E+02   -3.125868E+02    9.517998E+02   -1.243676E+02 
   6.819084E+02   -2.881395E+02    8.293037E+02    2.322587E+02   6.819084E+02   -2.881395E+02    8.293037E+02    2.322587E+02 
   7.866514E+02   -2.885988E+02    7.069396E+02    6.546931E+02   7.866514E+02   -2.885988E+02    7.069396E+02    6.546931E+02 
   8.343187E+02   -2.951786E+02    5.997888E+02    1.105667E+03   8.343187E+02   -2.951786E+02    5.997888E+02    1.105667E+03 
   8.168798E+02   -2.807500E+02    5.057536E+02    1.539679E+03   8.168798E+02   -2.807500E+02    5.057536E+02    1.539679E+03 
   7.457342E+02   -2.204523E+02    4.060999E+02    1.916805E+03   7.457342E+02   -2.204523E+02    4.060999E+02    1.916805E+03 
   6.478399E+02   -1.015811E+02    2.726380E+02    2.215802E+03   6.478399E+02   -1.015811E+02    2.726380E+02    2.215802E+03 
   5.572810E+02    7.119685E+01    7.881607E+01    2.441948E+03   5.572810E+02    7.119685E+01    7.881607E+01    2.441948E+03 
   5.054573E+02    2.775787E+02   -1.895011E+02    2.626572E+03   5.054573E+02    2.775787E+02   -1.895011E+02    2.626572E+03 
   5.136374E+02    4.898533E+02   -5.277349E+02    2.817904E+03   5.136374E+02    4.898533E+02   -5.277349E+02    2.817904E+03 
   5.906975E+02    6.844592E+02   -9.133400E+02    3.065910E+03   5.906975E+02    6.844592E+02   -9.133400E+02    3.065910E+03 
   7.367958E+02    8.521794E+02   -1.313558E+03    3.406010E+03   7.367958E+02    8.521794E+02   -1.313558E+03    3.406010E+03 
   9.513370E+02    1.002634E+03   -1.697484E+03    3.847255E+03   9.513370E+02    1.002634E+03   -1.697484E+03    3.847255E+03 
   1.241865E+03    1.160886E+03   -2.048022E+03    4.369232E+03   1.241865E+03    1.160886E+03   -2.048022E+03    4.369232E+03 
   1.630199E+03    1.357119E+03   -2.369134E+03    4.929024E+03   1.630199E+03    1.357119E+03   -2.369134E+03    4.929024E+03 
   2.153305E+03    1.613132E+03   -2.685361E+03    5.475924E+03   2.153305E+03    1.613132E+03   -2.685361E+03    5.475924E+03 
   2.858554E+03    1.930790E+03   -3.033314E+03    5.968679E+03   2.858554E+03    1.930790E+03   -3.033314E+03    5.968679E+03 
   3.795152E+03    2.286863E+03   -3.447830E+03    6.388834E+03   3.795152E+03    2.286863E+03   -3.447830E+03    6.388834E+03 
   5.004788E+03    2.636347E+03   -3.947617E+03    6.745012E+03   5.004788E+03    2.636347E+03   -3.947617E+03    6.745012E+03 
   6.514408E+03    2.923233E+03   -4.525629E+03    7.066219E+03   6.514408E+03    2.923233E+03   -4.525629E+03    7.066219E+03 
   8.332676E+03    3.095146E+03   -5.147937E+03    7.386512E+03   8.332676E+03    3.095146E+03   -5.147937E+03    7.386512E+03 
   1.044998E+04    3.117168E+03   -5.761879E+03    7.726896E+03   1.044998E+04    3.117168E+03   -5.761879E+03    7.726896E+03 
   1.284053E+04    2.980792E+03   -6.310894E+03    8.081771E+03   1.284053E+04    2.980792E+03   -6.310894E+03    8.081771E+03 
   1.546488E+04    2.705885E+03   -6.750889E+03    8.415835E+03   1.546488E+04    2.705885E+03   -6.750889E+03    8.415835E+03 
   1.827213E+04    2.335848E+03   -7.062283E+03    8.673563E+03   1.827213E+04    2.335848E+03   -7.062283E+03    8.673563E+03 
   2.120237E+04    1.927863E+03   -7.253369E+03    8.798460E+03   2.120237E+04    1.927863E+03   -7.253369E+03    8.798460E+03 
   2.419058E+04    1.540917E+03   -7.353798E+03    8.755234E+03   2.419058E+04    1.540917E+03   -7.353798E+03    8.755234E+03 
   2.717337E+04    1.224067E+03   -7.400726E+03    8.546471E+03   2.717337E+04    1.224067E+03   -7.400726E+03    8.546471E+03 
   3.009803E+04    1.006811E+03   -7.422954E+03    8.217015E+03   3.009803E+04    1.006811E+03   -7.422954E+03    8.217015E+03 
   3.293196E+04    8.929349E+02   -7.429179E+03    7.843635E+03   3.293196E+04    8.929349E+02   -7.429179E+03    7.843635E+03 
   3.566880E+04    8.589728E+02   -7.404882E+03    7.513019E+03   3.566880E+04    8.589728E+02   -7.404882E+03    7.513019E+03 
   3.832826E+04    8.583600E+02   -7.318967E+03    7.295538E+03   3.832826E+04    8.583600E+02   -7.318967E+03    7.295538E+03 
   4.094825E+04    8.317608E+02   -7.137440E+03    7.223975E+03   4.094825E+04    8.317608E+02   -7.137440E+03    7.223975E+03 
   4.357120E+04    7.227181E+02   -6.838602E+03    7.284633E+03   4.357120E+04    7.227181E+02   -6.838602E+03    7.284633E+03 
   4.622925E+04    4.956794E+02   -6.423668E+03    7.423772E+03   4.622925E+04    4.956794E+02   -6.423668E+03    7.423772E+03 
   4.893395E+04    1.514180E+02   -5.918541E+03    7.566827E+03   4.893395E+04    1.514180E+02   -5.918541E+03    7.566827E+03 
   5.167465E+04   -2.660016E+02   -5.366008E+03    7.643440E+03   5.167465E+04   -2.660016E+02   -5.366008E+03    7.643440E+03 
   5.442629E+04   -6.752984E+02   -4.811334E+03    7.609669E+03   5.442629E+04   -6.752984E+02   -4.811334E+03    7.609669E+03 
   5.716258E+04   -9.780777E+02   -4.286732E+03    7.460260E+03   5.716258E+04   -9.780777E+02   -4.286732E+03    7.460260E+03 
   5.986796E+04   -1.088912E+03   -3.800372E+03    7.227804E+03   5.986796E+04   -1.088912E+03   -3.800372E+03    7.227804E+03 
   6.254108E+04   -9.666982E+02   -3.333631E+03    6.970328E+03   6.254108E+04   -9.666982E+02   -3.333631E+03    6.970328E+03 
   6.518639E+04   -6.363605E+02   -2.846991E+03    6.752524E+03   6.518639E+04   -6.363605E+02   -2.846991E+03    6.752524E+03 
   6.779545E+04   -1.916242E+02   -2.291850E+03    6.627185E+03   6.779545E+04   -1.916242E+02   -2.291850E+03    6.627185E+03 
   7.032561E+04    2.249474E+02   -1.623788E+03    6.622318E+03   7.032561E+04    2.249474E+02   -1.623788E+03    6.622318E+03 
   7.268632E+04    4.607131E+02   -8.131038E+02    6.736662E+03   7.268632E+04    4.607131E+02   -8.131038E+02    6.736662E+03 
   7.474215E+04    3.993646E+02    1.497410E+02    6.943235E+03   7.474215E+04    3.993646E+02    1.497410E+02    6.943235E+03 
   7.633599E+04    3.224088E-12    1.253675E+03    7.198402E+03   7.633599E+04    3.224088E-12    1.253675E+03    7.198402E+03 
   7.732777E+04   -6.848129E+02    2.469760E+03    7.453224E+03   7.732777E+04   -6.848129E+02    2.469760E+03    7.453224E+03 
   7.763695E+04   -1.519275E+03    3.754967E+03    7.664425E+03   7.763695E+04   -1.519275E+03    3.754967E+03    7.664425E+03 
   7.727365E+04   -2.320840E+03    5.055876E+03    7.803374E+03   7.727365E+04   -2.320840E+03    5.055876E+03    7.803374E+03 
   7.634547E+04   -2.911870E+03    6.312740E+03    7.862268E+03   7.634547E+04   -2.911870E+03    6.312740E+03    7.862268E+03 
   7.503469E+04   -3.170081E+03    7.465355E+03    7.856820E+03   7.503469E+04   -3.170081E+03    7.465355E+03    7.856820E+03 
   7.355088E+04   -3.061707E+03    8.461762E+03    7.824506E+03   7.355088E+04   -3.061707E+03    8.461762E+03    7.824506E+03 
   7.207261E+04   -2.647228E+03    9.269067E+03    7.817455E+03   7.207261E+04   -2.647228E+03    9.269067E+03    7.817455E+03 
   7.069709E+04   -2.058831E+03    9.883371E+03    7.889927E+03   7.069709E+04   -2.058831E+03    9.883371E+03    7.889927E+03 
   6.941408E+04   -1.458023E+03    1.033437E+04    8.082173E+03   6.941408E+04   -1.458023E+03    1.033437E+04    8.082173E+03 
   6.811287E+04   -9.878494E+02    1.068074E+04    8.404681E+03   6.811287E+04   -9.878494E+02    1.068074E+04    8.404681E+03 
   6.662014E+04   -7.348449E+02    1.099510E+04    8.828210E+03   6.662014E+04   -7.348449E+02    1.099510E+04    8.828210E+03 
   6.475598E+04   -7.114300E+02    1.134153E+04    9.284574E+03   6.475598E+04   -7.114300E+02    1.134153E+04    9.284574E+03 
   6.239028E+04   -8.617368E+02    1.175238E+04    9.680441E+03   6.239028E+04   -8.617368E+02    1.175238E+04    9.680441E+03 
   5.948169E+04   -1.085980E+03    1.221272E+04    9.922062E+03   5.948169E+04   -1.085980E+03    1.221272E+04    9.922062E+03 
   5.608848E+04   -1.273179E+03    1.265926E+04    9.944372E+03   5.608848E+04   -1.273179E+03    1.265926E+04    9.944372E+03 
   5.235012E+04   -1.330943E+03    1.299596E+04    9.735166E+03   5.235012E+04   -1.330943E+03    1.299596E+04    9.735166E+03 
   4.844817E+04   -1.204014E+03    1.312268E+04    9.345502E+03   4.844817E+04   -1.204014E+03    1.312268E+04    9.345502E+03 
   4.456070E+04   -8.786456E+02    1.296795E+04    8.881234E+03   4.456070E+04   -8.786456E+02    1.296795E+04    8.881234E+03 
   4.082506E+04   -3.753776E+02    1.251515E+04    8.476655E+03   4.082506E+04   -3.753776E+02    1.251515E+04    8.476655E+03 
   3.731886E+04    2.637997E+02    1.181289E+04    8.257364E+03   3.731886E+04    2.637997E+02    1.181289E+04    8.257364E+03 
   3.406190E+04    9.874611E+02    1.096590E+04    8.303436E+03   3.406190E+04    9.874611E+02    1.096590E+04    8.303436E+03 
   3.103392E+04    1.741822E+03    1.010908E+04    8.624216E+03   3.103392E+04    1.741822E+03    1.010908E+04    8.624216E+03 
   2.819880E+04    2.472358E+03    9.373082E+03    9.152439E+03   2.819880E+04    2.472358E+03    9.373082E+03    9.152439E+03 
   2.552523E+04    3.122642E+03    8.851921E+03    9.759264E+03   2.552523E+04    3.122642E+03    8.851921E+03    9.759264E+03 
   2.299727E+04    3.634428E+03    8.582124E+03    1.028533E+04   2.299727E+04    3.634428E+03    8.582124E+03    1.028533E+04 
   2.061342E+04    3.952147E+03    8.538153E+03    1.057851E+04   2.061342E+04    3.952147E+03    8.538153E+03    1.057851E+04 
   1.837798E+04    4.032350E+03    8.643602E+03    1.052788E+04   1.837798E+04    4.032350E+03    8.643602E+03    1.052788E+04 
   1.629083E+04    3.855674E+03    8.793039E+03    1.008547E+04   1.629083E+04    3.855674E+03    8.793039E+03    1.008547E+04 
   1.434165E+04    3.436815E+03    8.877349E+03    9.272105E+03   1.434165E+04    3.436815E+03    8.877349E+03    9.272105E+03 
   1.251153E+04    2.827858E+03    8.806073E+03    8.167983E+03   1.251153E+04    2.827858E+03    8.806073E+03    8.167983E+03 
   1.078099E+04    2.112188E+03    8.522737E+03    6.892634E+03   1.078099E+04    2.112188E+03    8.522737E+03    6.892634E+03 
   9.140267E+03    1.389330E+03    8.012049E+03    5.580089E+03   9.140267E+03    1.389330E+03    8.012049E+03    5.580089E+03 
   7.596675E+03    7.543675E+02    7.299855E+03    4.354783E+03   7.596675E+03    7.543675E+02    7.299855E+03    4.354783E+03 
   6.175157E+03    2.776724E+02    6.447364E+03    3.312055E+03   6.175157E+03    2.776724E+02    6.447364E+03    3.312055E+03 
   4.911103E+03   -9.108324E+00    5.540785E+03    2.505403E+03   4.911103E+03   -9.108324E+00    5.540785E+03    2.505403E+03 
   3.837914E+03   -1.167121E+02    4.677042E+03    1.941383E+03   3.837914E+03   -1.167121E+02    4.677042E+03    1.941383E+03 
   2.974008E+03   -9.064850E+01    3.946512E+03    1.582406E+03   2.974008E+03   -9.064850E+01    3.946512E+03    1.582406E+03 
   2.314268E+03    5.120696E+00    3.414950E+03    1.357106E+03   2.314268E+03    5.120696E+00    3.414950E+03    1.357106E+03 
   1.829212E+03    1.080549E+02    3.108335E+03    1.177064E+03   1.829212E+03    1.080549E+02    3.108335E+03    1.177064E+03 
   1.472222E+03    1.744251E+02    3.005212E+03    9.572633E+02   1.472222E+03    1.744251E+02    3.005212E+03    9.572633E+02 
   1.192184E+03    1.892384E+02    3.040236E+03    6.362063E+02   1.192184E+03    1.892384E+02    3.040236E+03    6.362063E+02 
   9.470524E+02    1.662913E+02    3.119796E+03    1.907473E+02   9.470524E+02    1.662913E+02    3.119796E+03    1.907473E+02 
   7.137576E+02    1.391535E+02    3.146654E+03   -3.586463E+02   7.137576E+02    1.391535E+02    3.146654E+03   -3.586463E+02 
   4.914002E+02    1.466673E+02    3.046834E+03   -9.542737E+02   4.914002E+02    1.466673E+02    3.046834E+03   -9.542737E+02 
   2.972439E+02    2.180266E+02    2.790444E+03   -1.517891E+03   2.972439E+02    2.180266E+02    2.790444E+03   -1.517891E+03 
   1.574576E+02    3.622798E+02    2.399388E+03   -1.973019E+03   1.574576E+02    3.622798E+02    2.399388E+03   -1.973019E+03 
   9.612087E+01    5.653332E+02    1.939092E+03   -2.266142E+03   9.612087E+01    5.653332E+02    1.939092E+03   -2.266142E+03 
   1.261684E+02    7.948862E+02    1.496782E+03   -2.380313E+03   1.261684E+02    7.948862E+02    1.496782E+03   -2.380313E+03 
   2.448444E+02    1.011115E+03    1.153578E+03   -2.337225E+03   2.448444E+02    1.011115E+03    1.153578E+03   -2.337225E+03 
   4.344212E+02    1.179193E+03    9.598009E+02   -2.187732E+03   4.344212E+02    1.179193E+03    9.598009E+02   -2.187732E+03 
   6.671444E+02    1.279420E+03    9.215425E+02   -1.994723E+03   6.671444E+02    1.279420E+03    9.215425E+02   -1.994723E+03 
   9.122187E+02    1.311821E+03    1.002334E+03   -1.814557E+03   9.122187E+02    1.311821E+03    1.002334E+03   -1.814557E+03 
   1.142434E+03    1.294144E+03    1.138227E+03   -1.683220E+03   1.142434E+03    1.294144E+03    1.138227E+03   -1.683220E+03 
   1.338642E+03    1.254452E+03    1.260061E+03   -1.611085E+03   1.338642E+03    1.254452E+03    1.260061E+03   -1.611085E+03 
   1.491363E+03    1.221192E+03    1.314683E+03   -1.586654E+03   1.491363E+03    1.221192E+03    1.314683E+03   -1.586654E+03 
   1.599823E+03    1.214212E+03    1.278112E+03   -1.586396E+03   1.599823E+03    1.214212E+03    1.278112E+03   -1.586396E+03 
   1.669400E+03    1.239563E+03    1.157292E+03   -1.586047E+03   1.669400E+03    1.239563E+03    1.157292E+03   -1.586047E+03 
   1.708599E+03    1.289375E+03    9.815956E+02   -1.568966E+03   1.708599E+03    1.289375E+03    9.815956E+02   -1.568966E+03 
   1.726404E+03    1.346270E+03    7.887510E+02   -1.529132E+03   1.726404E+03    1.346270E+03    7.887510E+02   -1.529132E+03 
   1.730434E+03    1.390299E+03    6.111275E+02   -1.468940E+03   1.730434E+03    1.390299E+03    6.111275E+02   -1.468940E+03 
   1.725893E+03    1.405761E+03    4.671696E+02   -1.394107E+03   1.725893E+03    1.405761E+03    4.671696E+02   -1.394107E+03 
   1.715162E+03    1.385635E+03    3.599225E+02   -1.308766E+03   1.715162E+03    1.385635E+03    3.599225E+02   -1.308766E+03 
   1.697824E+03    1.332480E+03    2.814986E+02   -1.213143E+03   1.697824E+03    1.332480E+03    2.814986E+02   -1.213143E+03 
   1.671068E+03    1.256015E+03    2.202436E+02   -1.104544E+03   1.671068E+03    1.256015E+03    2.202436E+02   -1.104544E+03 
   1.630469E+03    1.168780E+03    1.669915E+02   -9.806103E+02   1.630469E+03    1.168780E+03    1.669915E+02   -9.806103E+02 
   1.571145E+03    1.081713E+03    1.180032E+02   -8.427924E+02   1.571145E+03    1.081713E+03    1.180032E+02   -8.427924E+02 
   1.489164E+03    1.001244E+03    7.418923E+01   -6.980454E+02   1.489164E+03    1.001244E+03    7.418923E+01   -6.980454E+02 
   1.382931E+03    9.286634E+02    3.800490E+01   -5.577837E+02   1.382931E+03    9.286634E+02    3.800490E+01   -5.577837E+02 
   1.254191E+03    8.615427E+02    1.022561E+01   -4.345321E+02   1.254191E+03    8.615427E+02    1.022561E+01   -4.345321E+02 
   1.108306E+03    7.961904E+02   -1.155651E+01   -3.377822E+02   1.108306E+03    7.961904E+02   -1.155651E+01   -3.377822E+02 
   9.536454E+02    7.299189E+02   -3.205997E+01   -2.708650E+02   9.536454E+02    7.299189E+02   -3.205997E+01   -2.708650E+02 
   8.001829E+02    6.621794E+02   -5.574643E+01   -2.301123E+02   8.001829E+02    6.621794E+02   -5.574643E+01   -2.301123E+02 
   6.576103E+02    5.942985E+02   -8.407257E+01   -2.065239E+02   6.576103E+02    5.942985E+02   -8.407257E+01   -2.065239E+02 
   5.334809E+02    5.282448E+02   -1.140800E+02   -1.891117E+02   5.334809E+02    5.282448E+02   -1.140800E+02   -1.891117E+02 
   4.318820E+02    4.652581E+02   -1.391149E+02   -1.685033E+02   4.318820E+02    4.652581E+02   -1.391149E+02   -1.685033E+02 
   3.530162E+02    4.051402E+02   -1.514263E+02   -1.394540E+02   3.530162E+02    4.051402E+02   -1.514263E+02   -1.394540E+02 
   2.938143E+02    3.465751E+02   -1.455381E+02   -1.015180E+02   2.938143E+02    3.465751E+02   -1.455381E+02   -1.015180E+02 
   2.494006E+02    2.882514E+02   -1.209778E+02   -5.794455E+01   2.494006E+02    2.882514E+02   -1.209778E+02   -5.794455E+01 
   2.149592E+02    2.301125E+02   -8.324833E+01   -1.352369E+01   2.149592E+02    2.301125E+02   -8.324833E+01   -1.352369E+01 
   1.873963E+02    1.739695E+02   -4.265321E+01    2.763155E+01   1.873963E+02    1.739695E+02   -4.265321E+01    2.763155E+01 
   1.662182E+02    1.230398E+02   -1.138851E+01    6.353837E+01   1.662182E+02    1.230398E+02   -1.138851E+01    6.353837E+01 
   1.532682E+02    8.054680E+01    1.004758E-01    9.464475E+01   1.532682E+02    8.054680E+01    1.004758E-01    9.464475E+01 
   1.513426E+02    4.805716E+01   -1.368019E+01    1.230803E+02   1.513426E+02    4.805716E+01   -1.368019E+01    1.230803E+02 
   1.621340E+02    2.445287E+01   -5.148508E+01    1.513126E+02   1.621340E+02    2.445287E+01   -5.148508E+01    1.513126E+02 
   1.842704E+02    6.196910E+00   -1.054504E+02    1.807854E+02   1.842704E+02    6.196910E+00   -1.054504E+02    1.807854E+02 
   2.122988E+02   -1.105708E+01   -1.630607E+02    2.110252E+02   2.122988E+02   -1.105708E+01   -1.630607E+02    2.110252E+02 
   2.372161E+02   -3.017079E+01   -2.104076E+02    2.394824E+02   2.372161E+02   -3.017079E+01   -2.104076E+02    2.394824E+02 
   2.486275E+02   -5.065995E+01   -2.358629E+02    2.621181E+02   2.486275E+02   -5.065995E+01   -2.358629E+02    2.621181E+02 
   2.379684E+02   -6.833369E+01   -2.331944E+02    2.745268E+02   2.379684E+02   -6.833369E+01   -2.331944E+02    2.745268E+02 
   2.017143E+02   -7.690912E+01   -2.032920E+02    2.732373E+02   2.017143E+02   -7.690912E+01   -2.032920E+02    2.732373E+02 
   1.433398E+02   -7.116420E+01   -1.540301E+02    2.567830E+02   1.433398E+02   -7.116420E+01   -1.540301E+02    2.567830E+02 
   7.310559E+01   -5.036051E+01   -9.830145E+01    2.262008E+02   7.310559E+01   -5.036051E+01   -9.830145E+01    2.262008E+02 
   5.472092E+00   -2.031955E+01   -5.077857E+01    1.847918E+02   5.472092E+00   -2.031955E+01   -5.077857E+01    1.847918E+02 
  -4.517503E+01    7.107268E+00   -2.434338E+01    1.372372E+02  -4.517503E+01    7.107268E+00   -2.434338E+01    1.372372E+02 
  -6.909415E+01    1.745490E+01   -2.721258E+01    8.841346E+01  -6.909415E+01    1.745490E+01   -2.721258E+01    8.841346E+01 
  -6.443034E+01   -1.007823E+00   -6.152813E+01    4.238978E+01  -6.443034E+01   -1.007823E+00   -6.152813E+01    4.238978E+01 
  -3.789494E+01   -5.192852E+01   -1.236474E+02    2.030683E+00  -3.789494E+01   -5.192852E+01   -1.236474E+02    2.030683E+00 
  -2.535716E+00   -1.277146E+02   -2.057611E+02   -3.065034E+01  -2.535716E+00   -1.277146E+02   -2.057611E+02   -3.065034E+01 
   2.667618E+01   -2.101457E+02   -2.980422E+02   -5.362699E+01   2.667618E+01   -2.101457E+02   -2.980422E+02   -5.362699E+01 
   3.787733E+01   -2.750107E+02   -3.904674E+02   -6.404985E+01   3.787733E+01   -2.750107E+02   -3.904674E+02   -6.404985E+01 
   2.613303E+01   -2.994935E+02   -4.737907E+02   -5.812438E+01   2.613303E+01   -2.994935E+02   -4.737907E+02   -5.812438E+01 
  -5.344889E+00   -2.698852E+02   -5.397042E+02   -3.204410E+01  -5.344889E+00   -2.698852E+02   -5.397042E+02   -3.204410E+01 
  -4.699683E+01   -1.869169E+02   -5.807254E+02    1.618436E+01  -4.699683E+01   -1.869169E+02   -5.807254E+02    1.618436E+01 
  -8.699761E+01   -6.672494E+01   -5.905160E+02    8.475016E+01  -8.699761E+01   -6.672494E+01   -5.905160E+02    8.475016E+01 
  -1.160235E+02    6.306722E+01   -5.650561E+02    1.669079E+02  -1.160235E+02    6.306722E+01   -5.650561E+02    1.669079E+02 
  -1.308617E+02    1.709774E+02   -5.044929E+02    2.515671E+02  -1.308617E+02    1.709774E+02   -5.044929E+02    2.515671E+02 
  -1.354919E+02    2.305575E+02   -4.148512E+02    3.258171E+02  -1.354919E+02    2.305575E+02   -4.148512E+02    3.258171E+02 
  -1.392635E+02    2.277059E+02   -3.085071E+02    3.787272E+02  -1.392635E+02    2.277059E+02   -3.085071E+02    3.787272E+02 
  -1.529167E+02    1.641501E+02   -2.025971E+02    4.050344E+02  -1.529167E+02    1.641501E+02   -2.025971E+02    4.050344E+02 
  -1.840124E+02    5.620225E+01   -1.153186E+02    4.071415E+02  -1.840124E+02    5.620225E+01   -1.153186E+02    4.071415E+02 
  -2.335297E+02   -7.053220E+01   -6.106621E+01    3.943519E+02  -2.335297E+02   -7.053220E+01   -6.106621E+01    3.943519E+02 
  -2.949159E+02   -1.885636E+02   -4.607132E+01    3.793319E+02  -2.949159E+02   -1.885636E+02   -4.607132E+01    3.793319E+02 
  -3.559192E+02   -2.756171E+02   -6.629156E+01    3.729876E+02  -3.559192E+02   -2.756171E+02   -6.629156E+01    3.729876E+02 
  -4.024928E+02   -3.193462E+02   -1.086068E+02    3.797497E+02  -4.024928E+02   -3.193462E+02   -1.086068E+02    3.797497E+02 
  -4.233139E+02   -3.185935E+02   -1.551504E+02    3.952732E+02  -4.233139E+02   -3.185935E+02   -1.551504E+02    3.952732E+02 
  -4.132898E+02   -2.813663E+02   -1.893321E+02    4.077070E+02  -4.132898E+02   -2.813663E+02   -1.893321E+02    4.077070E+02 
  -3.748514E+02   -2.207215E+02   -2.013504E+02    4.022772E+02  -3.748514E+02   -2.207215E+02   -2.013504E+02    4.022772E+02 
  -3.166857E+02   -1.502268E+02   -1.911031E+02    3.675384E+02  -3.166857E+02   -1.502268E+02   -1.911031E+02    3.675384E+02 
  -2.504915E+02   -8.051744E+01   -1.673805E+02    3.008634E+02  -2.504915E+02   -8.051744E+01   -1.673805E+02    3.008634E+02 
  -1.870160E+02   -1.781433E+01   -1.436881E+02    2.109336E+02  -1.870160E+02   -1.781433E+01   -1.436881E+02    2.109336E+02 
  -1.328220E+02    3.557098E+01   -1.323813E+02    1.161010E+02  -1.328220E+02    3.557098E+01   -1.323813E+02    1.161010E+02 
  -8.889273E+01    7.944248E+01   -1.394567E+02    3.907907E+01  -8.889273E+01    7.944248E+01   -1.394567E+02    3.907907E+01 
  -5.147021E+01    1.136929E+02   -1.620417E+02   -1.604511E-01  -5.147021E+01    1.136929E+02   -1.620417E+02   -1.604511E-01 
  -1.470130E+01    1.370199E+02   -1.895111E+02    9.265048E+00  -1.470130E+01    1.370199E+02   -1.895111E+02    9.265048E+00 
   2.596304E+01    1.469236E+02   -2.076826E+02    6.577629E+01   2.596304E+01    1.469236E+02   -2.076826E+02    6.577629E+01 
   7.090193E+01    1.409208E+02   -2.043478E+02    1.559827E+02   7.090193E+01    1.409208E+02   -2.043478E+02    1.559827E+02 
   1.150519E+02    1.183809E+02   -1.739381E+02    2.588953E+02   1.150519E+02    1.183809E+02   -1.739381E+02    2.588953E+02 
   1.487010E+02    8.210929E+01   -1.195714E+02    3.520120E+02   1.487010E+02    8.210929E+01   -1.195714E+02    3.520120E+02 
   1.600947E+02    3.886990E+01   -5.184637E+01    4.170950E+02   1.600947E+02    3.886990E+01   -5.184637E+01    4.170950E+02 
   1.389822E+02   -1.579418E+00    1.495548E+01    4.438450E+02   1.389822E+02   -1.579418E+00    1.495548E+01    4.438450E+02 
   7.993253E+01   -2.880782E+01    6.766449E+01    4.306831E+02   7.993253E+01   -2.880782E+01    6.766449E+01    4.306831E+02 
  -1.564090E+01   -3.471875E+01    9.818779E+01    3.830102E+02  -1.564090E+01   -3.471875E+01    9.818779E+01    3.830102E+02 
  -1.393516E+02   -1.624593E+01    1.053265E+02    3.101392E+02  -1.393516E+02   -1.624593E+01    1.053265E+02    3.101392E+02 
  -2.775680E+02    2.324474E+01    9.408836E+01    2.222971E+02  -2.775680E+02    2.324474E+01    9.408836E+01    2.222971E+02 
  -4.143688E+02    7.445882E+01    7.311864E+01    1.286907E+02  -4.143688E+02    7.445882E+01    7.311864E+01    1.286907E+02 
  -5.347593E+02    1.245732E+02    5.147362E+01    3.690237E+01  -5.347593E+02    1.245732E+02    5.147362E+01    3.690237E+01 
  -6.271948E+02    1.608603E+02    3.598615E+01   -4.679201E+01  -6.271948E+02    1.608603E+02    3.598615E+01   -4.679201E+01 
  -6.848080E+02    1.743979E+02    3.000361E+01   -1.169121E+02  -6.848080E+02    1.743979E+02    3.000361E+01   -1.169121E+02 
  -7.052578E+02    1.626339E+02    3.358101E+01   -1.686777E+02  -7.052578E+02    1.626339E+02    3.358101E+01   -1.686777E+02 
  -6.896178E+02    1.299212E+02    4.462170E+01   -1.985103E+02  -6.896178E+02    1.299212E+02    4.462170E+01   -1.985103E+02 
  -6.409944E+02    8.581519E+01    6.020701E+01   -2.048534E+02  -6.409944E+02    8.581519E+01    6.020701E+01   -2.048534E+02 
  -5.635369E+02    4.170162E+01    7.749248E+01   -1.887872E+02  -5.635369E+02    4.170162E+01    7.749248E+01   -1.887872E+02 
  -4.621889E+02    6.922652E+00    9.393785E+01   -1.539933E+02  -4.621889E+02    6.922652E+00    9.393785E+01   -1.539933E+02 
  -3.430954E+02   -1.424503E+01    1.070511E+02   -1.059624E+02  -3.430954E+02   -1.424503E+01    1.070511E+02   -1.059624E+02 
  -2.142125E+02   -2.370299E+01    1.140623E+02   -5.072308E+01  -2.142125E+02   -2.370299E+01    1.140623E+02   -5.072308E+01 
  -8.552714E+01   -2.836220E+01    1.119117E+02    6.395600E+00  -8.552714E+01   -2.836220E+01    1.119117E+02    6.395600E+00 
   3.155931E+01   -3.714046E+01    9.770240E+01    6.150175E+01   3.155931E+01   -3.714046E+01    9.770240E+01    6.150175E+01 
   1.257591E+02   -5.722731E+01    6.946832E+01    1.121858E+02   1.257591E+02   -5.722731E+01    6.946832E+01    1.121858E+02 
   1.879931E+02   -9.096592E+01    2.692145E+01    1.570320E+02   1.879931E+02   -9.096592E+01    2.692145E+01    1.570320E+02 
   2.134071E+02   -1.344592E+02   -2.816292E+01    1.949898E+02   2.134071E+02   -1.344592E+02   -2.816292E+01    1.949898E+02 
   2.026248E+02   -1.783765E+02   -9.209410E+01    2.250004E+02   2.026248E+02   -1.783765E+02   -9.209410E+01    2.250004E+02 
   1.617771E+02   -2.106600E+02   -1.598823E+02    2.460630E+02   1.617771E+02   -2.106600E+02   -1.598823E+02    2.460630E+02 
   1.012572E+02   -2.201926E+02   -2.260795E+02    2.576252E+02   1.012572E+02   -2.201926E+02   -2.260795E+02    2.576252E+02 
   3.355649E+01   -2.002088E+02   -2.855603E+02    2.599735E+02   3.355649E+01   -2.002088E+02   -2.855603E+02    2.599735E+02 
  -2.919362E+01   -1.503859E+02   -3.340536E+02    2.542968E+02  -2.919362E+01   -1.503859E+02   -3.340536E+02    2.542968E+02 
  -7.733119E+01   -7.704392E+01   -3.683988E+02    2.422940E+02  -7.733119E+01   -7.704392E+01   -3.683988E+02    2.422940E+02 
  -1.049715E+02    8.476021E+00   -3.866318E+02    2.254915E+02  -1.049715E+02    8.476021E+00   -3.866318E+02    2.254915E+02 
  -1.103747E+02    9.264641E+01   -3.880396E+02    2.046419E+02  -1.103747E+02    9.264641E+01   -3.880396E+02    2.046419E+02 
  -9.552202E+01    1.629050E+02   -3.732544E+02    1.795850E+02  -9.552202E+01    1.629050E+02   -3.732544E+02    1.795850E+02 
  -6.520851E+01    2.102594E+02   -3.443409E+02    1.497289E+02  -6.520851E+01    2.102594E+02   -3.443409E+02    1.497289E+02 
  -2.596000E+01    2.307616E+02   -3.047515E+02    1.149795E+02  -2.596000E+01    2.307616E+02   -3.047515E+02    1.149795E+02 
   1.503524E+01    2.256656E+02   -2.590295E+02    7.667012E+01   1.503524E+01    2.256656E+02   -2.590295E+02    7.667012E+01 
   5.092156E+01    2.004454E+02   -2.122391E+02    3.797844E+01   5.092156E+01    2.004454E+02   -2.122391E+02    3.797844E+01 
   7.610881E+01    1.630869E+02   -1.692378E+02    3.519556E+00   7.610881E+01    1.630869E+02   -1.692378E+02    3.519556E+00 
   8.712250E+01    1.221409E+02   -1.339980E+02   -2.182722E+01   8.712250E+01    1.221409E+02   -1.339980E+02   -2.182722E+01 
   8.325573E+01    8.497246E+01   -1.091810E+02   -3.442541E+01   8.325573E+01    8.497246E+01   -1.091810E+02   -3.442541E+01 
   6.682447E+01    5.652214E+01   -9.605713E+01   -3.310537E+01   6.682447E+01    5.652214E+01   -9.605713E+01   -3.310537E+01 
   4.283614E+01    3.875232E+01   -9.470779E+01   -1.958544E+01   4.283614E+01    3.875232E+01   -9.470779E+01   -1.958544E+01 
   1.800907E+01    3.082049E+01   -1.043225E+02    2.087005E+00   1.800907E+01    3.082049E+01   -1.043225E+02    2.087005E+00 
  -7.080799E-01    2.989359E+01   -1.233842E+02    2.682463E+01  -7.080799E-01    2.989359E+01   -1.233842E+02    2.682463E+01 
  -7.762096E+00    3.239563E+01   -1.496373E+02    4.995861E+01  -7.762096E+00    3.239563E+01   -1.496373E+02    4.995861E+01 
  -3.105748E-01    3.537321E+01   -1.799027E+02    6.825958E+01  -3.105748E-01    3.537321E+01   -1.799027E+02    6.825958E+01 
   2.116679E+01    3.760417E+01   -2.099581E+02    8.015288E+01   2.116679E+01    3.760417E+01   -2.099581E+02    8.015288E+01 
   5.313965E+01    4.010180E+01   -2.347441E+02    8.516640E+01   5.313965E+01    4.010180E+01   -2.347441E+02    8.516640E+01 
   9.007259E+01    4.580568E+01   -2.490558E+02    8.302653E+01   9.007259E+01    4.580568E+01   -2.490558E+02    8.302653E+01 
   1.258890E+02    5.848262E+01   -2.486667E+02    7.298158E+01   1.258890E+02    5.848262E+01   -2.486667E+02    7.298158E+01 
   1.553865E+02    8.112650E+01   -2.315893E+02    5.380446E+01   1.553865E+02    8.112650E+01   -2.315893E+02    5.380446E+01 
   1.751985E+02    1.143523E+02   -1.990370E+02    2.456549E+01   1.751985E+02    1.143523E+02   -1.990370E+02    2.456549E+01 
   1.840966E+02    1.553418E+02   -1.556665E+02   -1.415298E+01   1.840966E+02    1.553418E+02   -1.556665E+02   -1.415298E+01 
   1.826758E+02    1.977744E+02   -1.088779E+02   -5.920584E+01   1.826758E+02    1.977744E+02   -1.088779E+02   -5.920584E+01 
   1.726558E+02    2.328888E+02   -6.725394E+01   -1.046035E+02   1.726558E+02    2.328888E+02   -6.725394E+01   -1.046035E+02 
   1.561103E+02    2.514610E+02   -3.851985E+01   -1.423188E+02   1.561103E+02    2.514610E+02   -3.851985E+01   -1.423188E+02 
   1.348784E+02    2.461725E+02   -2.758255E+01   -1.640571E+02   1.348784E+02    2.461725E+02   -2.758255E+01   -1.640571E+02 
   1.102799E+02    2.136873E+02   -3.520886E+01   -1.634527E+02   1.102799E+02    2.136873E+02   -3.520886E+01   -1.634527E+02 
   8.311624E+01    1.558240E+02   -5.771953E+01   -1.379563E+02   8.311624E+01    1.558240E+02   -5.771953E+01   -1.379563E+02 
   5.384828E+01    7.947101E+01   -8.778815E+01   -8.977454E+01   5.384828E+01    7.947101E+01   -8.778815E+01   -8.977454E+01 
   2.283799E+01   -4.737166E+00   -1.161368E+02   -2.555855E+01   2.283799E+01   -4.737166E+00   -1.161368E+02   -2.555855E+01 
  -9.420942E+00   -8.460591E+01   -1.337039E+02    4.502774E+01  -9.420942E+00   -8.460591E+01   -1.337039E+02    4.502774E+01 
  -4.210416E+01   -1.488298E+02   -1.337703E+02    1.113782E+02  -4.210416E+01   -1.488298E+02   -1.337703E+02    1.113782E+02 
  -7.389500E+01   -1.890760E+02   -1.135728E+02    1.640324E+02  -7.389500E+01   -1.890760E+02   -1.135728E+02    1.640324E+02 
  -1.028918E+02   -2.012344E+02   -7.506215E+01    1.962542E+02  -1.028918E+02   -2.012344E+02   -7.506215E+01    1.962542E+02 
  -1.266580E+02   -1.856424E+02   -2.465100E+01    2.048294E+02  -1.266580E+02   -1.856424E+02   -2.465100E+01    2.048294E+02 
  -1.425002E+02   -1.463954E+02    2.801569E+01    1.900968E+02  -1.425002E+02   -1.463954E+02    2.801569E+01    1.900968E+02 
  -1.480058E+02   -9.006557E+01    7.204410E+01    1.554240E+02  -1.480058E+02   -9.006557E+01    7.204410E+01    1.554240E+02 
  -1.417579E+02   -2.424016E+01    9.764645E+01    1.063929E+02  -1.417579E+02   -2.424016E+01    9.764645E+01    1.063929E+02 
  -1.240124E+02    4.376296E+01    9.836940E+01    4.989332E+01  -1.240124E+02    4.376296E+01    9.836940E+01    4.989332E+01 
  -9.705245E+01    1.077866E+02    7.266793E+01   -6.786101E+00  -9.705245E+01    1.077866E+02    7.266793E+01   -6.786101E+00 
  -6.497554E+01    1.632814E+02    2.438936E+01   -5.684871E+01  -6.497554E+01    1.632814E+02    2.438936E+01   -5.684871E+01 
  -3.284245E+01    2.073859E+02   -3.803738E+01   -9.483397E+01  -3.284245E+01    2.073859E+02   -3.803738E+01   -9.483397E+01 
  -5.363653E+00    2.387721E+02   -1.035757E+02   -1.173210E+02  -5.363653E+00    2.387721E+02   -1.035757E+02   -1.173210E+02 
   1.447452E+01    2.573826E+02   -1.612313E+02   -1.233392E+02   1.447452E+01    2.573826E+02   -1.612313E+02   -1.233392E+02 
   2.634596E+01    2.641347E+02   -2.026395E+02   -1.143463E+02   2.634596E+01    2.641347E+02   -2.026395E+02   -1.143463E+02 
   3.268213E+01    2.606198E+02   -2.238136E+02   -9.373704E+01   3.268213E+01    2.606198E+02   -2.238136E+02   -9.373704E+01 
   3.780539E+01    2.488015E+02   -2.255073E+02   -6.600748E+01   3.780539E+01    2.488015E+02   -2.255073E+02   -6.600748E+01 
   4.633256E+01    2.307221E+02   -2.120875E+02   -3.583413E+01   4.633256E+01    2.307221E+02   -2.120875E+02   -3.583413E+01 
   6.138506E+01    2.082454E+02   -1.893327E+02   -7.361635E+00   6.138506E+01    2.082454E+02   -1.893327E+02   -7.361635E+00 
   8.325736E+01    1.828827E+02   -1.619714E+02    1.610745E+01   8.325736E+01    1.828827E+02   -1.619714E+02    1.610745E+01 
   1.090624E+02    1.557372E+02   -1.318920E+02    3.202523E+01   1.090624E+02    1.557372E+02   -1.318920E+02    3.202523E+01 
   1.335303E+02    1.275747E+02   -9.772076E+01    3.831901E+01   1.335303E+02    1.275747E+02   -9.772076E+01    3.831901E+01 
   1.507092E+02    9.898647E+01   -5.595127E+01    3.322607E+01   1.507092E+02    9.898647E+01   -5.595127E+01    3.322607E+01 
   1.559723E+02    7.058303E+01   -3.199628E+00    1.548622E+01   1.559723E+02    7.058303E+01   -3.199628E+00    1.548622E+01 
   1.476091E+02    4.315193E+01    6.130518E+01   -1.507130E+01   1.476091E+02    4.315193E+01    6.130518E+01   -1.507130E+01 
   1.274257E+02    1.773713E+01    1.340159E+02   -5.676945E+01   1.274257E+02    1.773713E+01    1.340159E+02   -5.676945E+01 
   1.001443E+02   -4.367471E+00    2.069006E+02   -1.055562E+02   1.001443E+02   -4.367471E+00    2.069006E+02   -1.055562E+02 
   7.183593E+01   -2.168810E+01    2.689997E+02   -1.551095E+02   7.183593E+01   -2.168810E+01    2.689997E+02   -1.551095E+02 
   4.797092E+01   -3.267558E+01    3.092374E+02   -1.977705E+02   4.797092E+01   -3.267558E+01    3.092374E+02   -1.977705E+02 
   3.179805E+01   -3.583169E+01    3.195374E+02   -2.261619E+02   3.179805E+01   -3.583169E+01    3.195374E+02   -2.261619E+02 
   2.361978E+01   -2.987044E+01    2.971739E+02   -2.350291E+02   2.361978E+01   -2.987044E+01    2.971739E+02   -2.350291E+02 
   2.118228E+01   -1.394122E+01    2.455691E+02   -2.226774E+02   2.118228E+01   -1.394122E+01    2.455691E+02   -2.226774E+02 
   2.097992E+01    1.207531E+01    1.733242E+02   -1.914661E+02   2.097992E+01    1.207531E+01    1.733242E+02   -1.914661E+02 
   1.994596E+01    4.723343E+01    9.189377E+01   -1.471369E+02   1.994596E+01    4.723343E+01    9.189377E+01   -1.471369E+02 
   1.688039E+01    8.924370E+01    1.275355E+01   -9.717489E+01   1.688039E+01    8.924370E+01    1.275355E+01   -9.717489E+01 
   1.308792E+01    1.343806E+02   -5.499686E+01   -4.876083E+01   1.308792E+01    1.343806E+02   -5.499686E+01   -4.876083E+01 
   1.200561E+01    1.776982E+02   -1.059272E+02   -7.017781E+00   1.200561E+01    1.776982E+02   -1.059272E+02   -7.017781E+00 
   1.796981E+01    2.136077E+02   -1.382896E+02    2.587171E+01   1.796981E+01    2.136077E+02   -1.382896E+02    2.587171E+01 
   3.457028E+01    2.367586E+02   -1.530785E+02    5.045118E+01   3.457028E+01    2.367586E+02   -1.530785E+02    5.045118E+01 
   6.316552E+01    2.430484E+02   -1.527615E+02    6.887604E+01   6.316552E+01    2.430484E+02   -1.527615E+02    6.887604E+01 
   1.020573E+02    2.305115E+02   -1.403038E+02    8.342520E+01   1.020573E+02    2.305115E+02   -1.403038E+02    8.342520E+01 
   1.465862E+02    1.998384E+02   -1.188242E+02    9.526684E+01   1.465862E+02    1.998384E+02   -1.188242E+02    9.526684E+01 
   1.901040E+02    1.543576E+02   -9.181723E+01    1.039537E+02   1.901040E+02    1.543576E+02   -9.181723E+01    1.039537E+02 
   2.255139E+02    9.945858E+01   -6.354776E+01    1.077894E+02   2.255139E+02    9.945858E+01   -6.354776E+01    1.077894E+02 
   2.469195E+02    4.158355E+01   -3.911616E+01    1.048368E+02   2.469195E+02    4.158355E+01   -3.911616E+01    1.048368E+02 
   2.509262E+02   -1.297129E+01   -2.385983E+01    9.408789E+01   2.509262E+02   -1.297129E+01   -2.385983E+01    9.408789E+01 
   2.372788E+02   -5.916590E+01   -2.210737E+01    7.626952E+01   2.372788E+02   -5.916590E+01   -2.210737E+01    7.626952E+01 
   2.087271E+02   -9.400223E+01   -3.567438E+01    5.393570E+01   2.087271E+02   -9.400223E+01   -3.567438E+01    5.393570E+01 
   1.702343E+02   -1.168492E+02   -6.270672E+01    3.079764E+01   1.702343E+02   -1.168492E+02   -6.270672E+01    3.079764E+01 
   1.277946E+02   -1.292868E+02   -9.743388E+01    1.055113E+01   1.277946E+02   -1.292868E+02   -9.743388E+01    1.055113E+01 
   8.719794E+01   -1.345477E+02   -1.310999E+02   -4.351861E+00   8.719794E+01   -1.345477E+02   -1.310999E+02   -4.351861E+00 
   5.303607E+01   -1.366925E+02   -1.539111E+02   -1.353272E+01   5.303607E+01   -1.366925E+02   -1.539111E+02   -1.353272E+01 
   2.813967E+01   -1.396750E+02   -1.574531E+02   -1.882246E+01   2.813967E+01   -1.396750E+02   -1.574531E+02   -1.882246E+01 
   1.348849E+01   -1.464528E+02   -1.368367E+02   -2.366472E+01   1.348849E+01   -1.464528E+02   -1.368367E+02   -2.366472E+01 
   8.506460E+00   -1.582877E+02   -9.191403E+01   -3.199219E+01   8.506460E+00   -1.582877E+02   -9.191403E+01   -3.199219E+01 
   1.156892E+01   -1.743728E+02   -2.721698E+01   -4.693948E+01   1.156892E+01   -1.743728E+02   -2.721698E+01   -4.693948E+01 
   2.053052E+01   -1.918953E+02    4.930563E+01   -6.977990E+01   2.053052E+01   -1.918953E+02    4.930563E+01   -6.977990E+01 
   3.312460E+01   -2.065925E+02    1.283036E+02   -9.937887E+01   3.312460E+01   -2.065925E+02    1.283036E+02   -9.937887E+01 
   4.716687E+01   -2.137539E+02    2.011514E+02   -1.322908E+02   4.716687E+01   -2.137539E+02    2.011514E+02   -1.322908E+02 
   6.058605E+01   -2.094959E+02    2.615812E+02   -1.634494E+02   6.058605E+01   -2.094959E+02    2.615812E+02   -1.634494E+02 
   7.137033E+01   -1.920061E+02    3.064452E+02   -1.872621E+02   7.137033E+01   -1.920061E+02    3.064452E+02   -1.872621E+02 
   7.754250E+01   -1.623931E+02    3.355512E+02   -1.988433E+02   7.754250E+01   -1.623931E+02    3.355512E+02   -1.988433E+02 
   7.725269E+01   -1.248207E+02    3.507989E+02   -1.951079E+02   7.725269E+01   -1.248207E+02    3.507989E+02   -1.951079E+02 
   6.902079E+01   -8.577033E+01    3.550059E+02   -1.754886E+02   6.902079E+01   -8.577033E+01    3.550059E+02   -1.754886E+02 
   5.209157E+01   -5.253405E+01    3.508253E+02   -1.421206E+02   5.209157E+01   -5.253405E+01    3.508253E+02   -1.421206E+02 
   2.680976E+01   -3.130663E+01    3.400424E+02   -9.944281E+01   2.680976E+01   -3.130663E+01    3.400424E+02   -9.944281E+01 
  -5.104364E+00   -2.542605E+01    3.233649E+02   -5.328657E+01  -5.104364E+00   -2.542605E+01    3.233649E+02   -5.328657E+01 
  -4.048914E+01   -3.432511E+01    3.006650E+02   -9.640247E+00  -4.048914E+01   -3.432511E+01    3.006650E+02   -9.640247E+00 
  -7.495641E+01   -5.357559E+01    2.715225E+02    2.663202E+01  -7.495641E+01   -5.357559E+01    2.715225E+02    2.663202E+01 
  -1.033998E+02   -7.607607E+01    2.358801E+02    5.280587E+01  -1.033998E+02   -7.607607E+01    2.358801E+02    5.280587E+01 
  -1.207444E+02   -9.406057E+01    1.946273E+02    6.877894E+01  -1.207444E+02   -9.406057E+01    1.946273E+02    6.877894E+01 
  -1.228243E+02   -1.013201E+02    1.499626E+02    7.687590E+01  -1.228243E+02   -1.013201E+02    1.499626E+02    7.687590E+01 
  -1.072315E+02   -9.493993E+01    1.054274E+02    8.101058E+01  -1.072315E+02   -9.493993E+01    1.054274E+02    8.101058E+01 
  -7.395268E+01   -7.600409E+01    6.555607E+01    8.542316E+01  -7.395268E+01   -7.600409E+01    6.555607E+01    8.542316E+01 
  -2.562921E+01   -4.905683E+01    3.516074E+01    9.334193E+01  -2.562921E+01   -4.905683E+01    3.516074E+01    9.334193E+01 
   3.267595E+01   -2.052510E+01    1.835773E+01    1.059512E+02   3.267595E+01   -2.052510E+01    1.835773E+01    1.059512E+02 
   9.421883E+01    3.354857E+00    1.753724E+01    1.219630E+02   9.421883E+01    3.354857E+00    1.753724E+01    1.219630E+02 
   1.517165E+02    1.841600E+01    3.253790E+01    1.379130E+02   1.517165E+02    1.841600E+01    3.253790E+01    1.379130E+02 
   1.986632E+02    2.364796E+01    6.028368E+01    1.490870E+02   1.986632E+02    2.364796E+01    6.028368E+01    1.490870E+02 
   2.305174E+02    2.119163E+01    9.504972E+01    1.508015E+02   2.305174E+02    2.119163E+01    9.504972E+01    1.508015E+02 
   2.454584E+02    1.532110E+01    1.293616E+02    1.396723E+02   2.454584E+02    1.532110E+01    1.293616E+02    1.396723E+02 
   2.445072E+02    1.082272E+01    1.553467E+02    1.145321E+02   2.445072E+02    1.082272E+01    1.553467E+02    1.145321E+02 
   2.309769E+02    1.134608E+01    1.662136E+02    7.678714E+01   2.309769E+02    1.134608E+01    1.662136E+02    7.678714E+01 
   2.094126E+02    1.825773E+01    1.574917E+02    3.018462E+01   2.094126E+02    1.825773E+01    1.574917E+02    3.018462E+01 
   1.843392E+02    3.031090E+01    1.277407E+02   -1.987285E+01   1.843392E+02    3.031090E+01    1.277407E+02   -1.987285E+01 
   1.591883E+02    4.414836E+01    7.860925E+01   -6.723378E+01   1.591883E+02    4.414836E+01    7.860925E+01   -6.723378E+01 
   1.357123E+02    5.539364E+01    1.432349E+01   -1.058922E+02   1.357123E+02    5.539364E+01    1.432349E+01   -1.058922E+02 
   1.140162E+02    5.994201E+01   -5.916648E+01   -1.307151E+02   1.140162E+02    5.994201E+01   -5.916648E+01   -1.307151E+02 
   9.312616E+01    5.506692E+01   -1.351059E+02   -1.379588E+02   9.312616E+01    5.506692E+01   -1.351059E+02   -1.379588E+02 
   7.182908E+01    4.007777E+01   -2.067115E+02   -1.256182E+02   7.182908E+01    4.007777E+01   -2.067115E+02   -1.256182E+02 
   4.944117E+01    1.643613E+01   -2.677306E+02   -9.367885E+01   4.944117E+01    1.643613E+01   -2.677306E+02   -9.367885E+01 
   2.621608E+01   -1.261091E+01   -3.128445E+02   -4.429565E+01   2.621608E+01   -1.261091E+01   -3.128445E+02   -4.429565E+01 
   3.261577E+00   -4.273100E+01   -3.380395E+02    1.816008E+01   3.261577E+00   -4.273100E+01   -3.380395E+02    1.816008E+01 
  -1.796417E+01   -6.936563E+01   -3.410350E+02    8.731533E+01  -1.796417E+01   -6.936563E+01   -3.410350E+02    8.731533E+01 
  -3.634152E+01   -8.858846E+01   -3.217390E+02    1.554041E+02  -3.634152E+01   -8.858846E+01   -3.217390E+02    1.554041E+02 
  -5.166285E+01   -9.782728E+01   -2.825787E+02    2.143155E+02  -5.166285E+01   -9.782728E+01   -2.825787E+02    2.143155E+02 
  -6.484422E+01   -9.633038E+01   -2.284828E+02    2.569690E+02  -6.484422E+01   -9.633038E+01   -2.284828E+02    2.569690E+02 
  -7.767532E+01   -8.527526E+01   -1.663471E+02    2.787306E+02  -7.767532E+01   -8.527526E+01   -1.663471E+02    2.787306E+02 
  -9.218601E+01   -6.745722E+01   -1.039641E+02    2.784826E+02  -9.218601E+01   -6.745722E+01   -1.039641E+02    2.784826E+02 
  -1.098485E+02   -4.657643E+01   -4.861262E+01    2.589766E+02  -1.098485E+02   -4.657643E+01   -4.861262E+01    2.589766E+02 
  -1.308896E+02   -2.625761E+01   -5.663142E+00    2.262686E+02  -1.308896E+02   -2.625761E+01   -5.663142E+00    2.262686E+02 
  -1.539438E+02   -9.050527E+00    2.239175E+01    1.883037E+02  -1.539438E+02   -9.050527E+00    2.239175E+01    1.883037E+02 
  -1.761613E+02    4.282524E+00    3.618042E+01    1.529976E+02  -1.761613E+02    4.282524E+00    3.618042E+01    1.529976E+02 
  -1.937408E+02    1.492809E+01    3.889120E+01    1.263516E+02  -1.937408E+02    1.492809E+01    3.889120E+01    1.263516E+02 
  -2.027379E+02    2.551937E+01    3.509169E+01    1.111528E+02  -2.027379E+02    2.551937E+01    3.509169E+01    1.111528E+02 
  -1.999364E+02    3.907848E+01    2.931039E+01    1.066333E+02  -1.999364E+02    3.907848E+01    2.931039E+01    1.066333E+02 
  -1.835715E+02    5.772238E+01    2.482080E+01    1.091535E+02  -1.835715E+02    5.772238E+01    2.482080E+01    1.091535E+02 
  -1.537543E+02    8.156729E+01    2.297028E+01    1.136360E+02  -1.537543E+02    8.156729E+01    2.297028E+01    1.136360E+02 
  -1.125262E+02    1.082304E+02    2.318778E+01    1.152386E+02  -1.125262E+02    1.082304E+02    2.318778E+01    1.152386E+02 
  -6.356391E+01    1.331429E+02    2.357245E+01    1.107079E+02  -6.356391E+01    1.331429E+02    2.357245E+01    1.107079E+02 
  -1.162101E+01    1.506170E+02    2.179781E+01    9.900317E+01  -1.162101E+01    1.506170E+02    2.179781E+01    9.900317E+01 
   3.816576E+01    1.553537E+02    1.601552E+01    8.107813E+01   3.816576E+01    1.553537E+02    1.601552E+01    8.107813E+01 
   8.096806E+01    1.439285E+02    5.507997E+00    5.902530E+01   8.096806E+01    1.439285E+02    5.507997E+00    5.902530E+01 
   1.128385E+02    1.158096E+02   -9.029385E+00    3.500378E+01   1.128385E+02    1.158096E+02   -9.029385E+00    3.500378E+01 
   1.310906E+02    7.362550E+01   -2.556442E+01    1.041063E+01   1.310906E+02    7.362550E+01   -2.556442E+01    1.041063E+01 
   1.344668E+02    2.264578E+01   -4.107243E+01   -1.439296E+01   1.344668E+02    2.264578E+01   -4.107243E+01   -1.439296E+01 
   1.231276E+02   -3.033183E+01   -5.204689E+01   -3.975196E+01   1.231276E+02   -3.033183E+01   -5.204689E+01   -3.975196E+01 
   9.852255E+01   -7.835093E+01   -5.510414E+01   -6.599842E+01   9.852255E+01   -7.835093E+01   -5.510414E+01   -6.599842E+01 
   6.320764E+01   -1.155726E+02   -4.763724E+01   -9.271337E+01   6.320764E+01   -1.155726E+02   -4.763724E+01   -9.271337E+01 
   2.063769E+01   -1.381959E+02   -2.846333E+01   -1.183286E+02   2.063769E+01   -1.381959E+02   -2.846333E+01   -1.183286E+02 
  -2.507787E+01   -1.448983E+02    1.639572E+00   -1.402661E+02  -2.507787E+01   -1.448983E+02    1.639572E+00   -1.402661E+02 
  -6.950390E+01   -1.368002E+02    3.966558E+01   -1.555750E+02  -6.950390E+01   -1.368002E+02    3.966558E+01   -1.555750E+02 
  -1.083370E+02   -1.170341E+02    8.055185E+01   -1.618209E+02  -1.083370E+02   -1.170341E+02    8.055185E+01   -1.618209E+02 
  -1.379871E+02   -9.003142E+01    1.178836E+02   -1.578830E+02  -1.379871E+02   -9.003142E+01    1.178836E+02   -1.578830E+02 
  -1.561986E+02   -6.064324E+01    1.450773E+02   -1.443718E+02  -1.561986E+02   -6.064324E+01    1.450773E+02   -1.443718E+02 
  -1.625486E+02   -3.322551E+01    1.568023E+02   -1.235332E+02  -1.625486E+02   -3.322551E+01    1.568023E+02   -1.235332E+02 
  -1.586309E+02   -1.083944E+01    1.502661E+02   -9.870873E+01  -1.586309E+02   -1.083944E+01    1.502661E+02   -9.870873E+01 
  -1.477799E+02    5.259051E+00    1.259680E+02   -7.356825E+01  -1.477799E+02    5.259051E+00    1.259680E+02   -7.356825E+01 
  -1.343176E+02    1.568813E+01    8.765330E+01   -5.137925E+01  -1.343176E+02    1.568813E+01    8.765330E+01   -5.137925E+01 
  -1.224685E+02    2.249952E+01    4.144231E+01   -3.451862E+01  -1.224685E+02    2.249952E+01    4.144231E+01   -3.451862E+01 
  -1.152370E+02    2.830782E+01   -5.622139E+00   -2.430611E+01  -1.152370E+02    2.830782E+01   -5.622139E+00   -2.430611E+01 
  -1.135956E+02    3.523131E+01   -4.717028E+01   -2.111081E+01  -1.135956E+02    3.523131E+01   -4.717028E+01   -2.111081E+01 
  -1.162721E+02    4.399427E+01   -7.876567E+01   -2.460382E+01  -1.162721E+02    4.399427E+01   -7.876567E+01   -2.460382E+01 
  -1.202444E+02    5.353140E+01   -9.848518E+01   -3.402509E+01  -1.202444E+02    5.353140E+01   -9.848518E+01   -3.402509E+01 
  -1.218165E+02    6.128708E+01   -1.067275E+02   -4.838312E+01  -1.218165E+02    6.128708E+01   -1.067275E+02   -4.838312E+01 
  -1.179484E+02    6.415449E+01   -1.054339E+02   -6.657477E+01  -1.179484E+02    6.415449E+01   -1.054339E+02   -6.657477E+01 
  -1.074073E+02    5.974405E+01   -9.708985E+01   -8.745734E+01  -1.074073E+02    5.974405E+01   -9.708985E+01   -8.745734E+01 
  -9.136628E+01    4.751215E+01   -8.390696E+01   -1.099087E+02  -9.136628E+01    4.751215E+01   -8.390696E+01   -1.099087E+02 
  -7.325010E+01    2.929793E+01   -6.745347E+01   -1.328821E+02  -7.325010E+01    2.929793E+01   -6.745347E+01   -1.328821E+02 
  -5.788467E+01    9.014288E+00   -4.877657E+01   -1.554286E+02  -5.788467E+01    9.014288E+00   -4.877657E+01   -1.554286E+02 
  -5.022638E+01   -8.448756E+00   -2.883991E+01   -1.766528E+02  -5.022638E+01   -8.448756E+00   -2.883991E+01   -1.766528E+02 
  -5.407052E+01   -1.874491E+01   -8.975647E+00   -1.955978E+02  -5.407052E+01   -1.874491E+01   -8.975647E+00   -1.955978E+02 
  -7.111576E+01   -1.947838E+01    8.929361E+00   -2.111093E+02  -7.111576E+01   -1.947838E+01    8.929361E+00   -2.111093E+02 
  -1.006157E+02   -1.098616E+01    2.264940E+01   -2.217748E+02  -1.006157E+02   -1.098616E+01    2.264940E+01   -2.217748E+02 
  -1.396414E+02    3.791125E+00    3.017458E+01   -2.260382E+02  -1.396414E+02    3.791125E+00    3.017458E+01   -2.260382E+02 
  -1.837890E+02    2.030569E+01    3.037736E+01   -2.225333E+02  -1.837890E+02    2.030569E+01    3.037736E+01   -2.225333E+02 
  -2.280650E+02    3.391161E+01    2.350466E+01   -2.105862E+02  -2.280650E+02    3.391161E+01    2.350466E+01   -2.105862E+02 
  -2.676855E+02    4.136018E+01    1.127510E+01   -1.907302E+02  -2.676855E+02    4.136018E+01    1.127510E+01   -1.907302E+02 
  -2.986244E+02    4.178210E+01   -3.481608E+00   -1.650200E+02  -2.986244E+02    4.178210E+01   -3.481608E+00   -1.650200E+02 
  -3.178814E+02    3.685997E+01   -1.752806E+01   -1.369530E+02  -3.178814E+02    3.685997E+01   -1.752806E+01   -1.369530E+02 
  -3.235500E+02    3.018783E+01   -2.802496E+01   -1.109066E+02  -3.235500E+02    3.018783E+01   -2.802496E+01   -1.109066E+02 
  -3.148128E+02    2.608149E+01   -3.317431E+01   -9.116221E+01  -3.148128E+02    2.608149E+01   -3.317431E+01   -9.116221E+01 
  -2.919601E+02    2.825202E+01   -3.251285E+01   -8.074262E+01  -2.919601E+02    2.825202E+01   -3.251285E+01   -8.074262E+01 
  -2.564518E+02    3.874726E+01   -2.680900E+01   -8.039557E+01  -2.564518E+02    3.874726E+01   -2.680900E+01   -8.039557E+01 
  -2.109539E+02    5.742864E+01   -1.765904E+01   -8.806025E+01  -2.109539E+02    5.742864E+01   -1.765904E+01   -8.806025E+01 
  -1.592408E+02    8.205380E+01   -6.966417E+00   -9.905257E+01  -1.592408E+02    8.205380E+01   -6.966417E+00   -9.905257E+01 
  -1.058667E+02    1.088588E+02    3.506200E+00   -1.070199E+02  -1.058667E+02    1.088588E+02    3.506200E+00   -1.070199E+02 
  -5.558639E+01    1.334297E+02    1.238984E+01   -1.054970E+02  -5.558639E+01    1.334297E+02    1.238984E+01   -1.054970E+02 
  -1.260651E+01    1.516353E+02    1.875000E+01   -8.970212E+01  -1.260651E+01    1.516353E+02    1.875000E+01   -8.970212E+01 
   2.016668E+01    1.604336E+02    2.199175E+01   -5.810375E+01   2.016668E+01    1.604336E+02    2.199175E+01   -5.810375E+01 
   4.167705E+01    1.584286E+02    2.175111E+01   -1.329732E+01   4.167705E+01    1.584286E+02    2.175111E+01   -1.329732E+01 
   5.289233E+01    1.461033E+02    1.787715E+01    3.812976E+01   5.289233E+01    1.461033E+02    1.787715E+01    3.812976E+01 
   5.651830E+01    1.256959E+02    1.054228E+01    8.682310E+01   5.651830E+01    1.256959E+02    1.054228E+01    8.682310E+01 
   5.629532E+01    1.007224E+02    4.334290E-01    1.227600E+02   5.629532E+01    1.007224E+02    4.334290E-01    1.227600E+02 
   5.603975E+01    7.520441E+01   -1.108714E+01    1.377366E+02   5.603975E+01    7.520441E+01   -1.108714E+01    1.377366E+02 
   5.867351E+01    5.274216E+01   -2.197949E+01    1.275937E+02   5.867351E+01    5.274216E+01   -2.197949E+01    1.275937E+02 
   6.550055E+01    3.565082E+01   -2.976859E+01    9.354123E+01   6.550055E+01    3.565082E+01   -2.976859E+01    9.354123E+01 
   7.593285E+01    2.441266E+01   -3.203324E+01    4.213685E+01   7.593285E+01    2.441266E+01   -3.203324E+01    4.213685E+01 
   8.775401E+01    1.765359E+01   -2.704161E+01   -1.616558E+01   8.775401E+01    1.765359E+01   -2.704161E+01   -1.616558E+01 
   9.786369E+01    1.271306E+01   -1.435502E+01   -6.956679E+01   9.786369E+01    1.271306E+01   -1.435502E+01   -6.956679E+01 
   1.033089E+02    6.678037E+00    4.805007E+00   -1.078858E+02   1.033089E+02    6.678037E+00    4.805007E+00   -1.078858E+02 
   1.023168E+02   -2.437113E+00    2.758832E+01   -1.250877E+02   1.023168E+02   -2.437113E+00    2.758832E+01   -1.250877E+02 
   9.502758E+01   -1.477959E+01    5.000273E+01   -1.206274E+02   9.502758E+01   -1.477959E+01    5.000273E+01   -1.206274E+02 
   8.369280E+01   -2.837979E+01    6.777204E+01   -9.920723E+01   8.369280E+01   -2.837979E+01    6.777204E+01   -9.920723E+01 
   7.224622E+01   -3.966869E+01    7.735134E+01   -6.904702E+01   7.224622E+01   -3.966869E+01    7.735134E+01   -6.904702E+01 
   6.533384E+01   -4.466759E+01    7.681072E+01   -3.924011E+01   6.533384E+01   -4.466759E+01    7.681072E+01   -3.924011E+01 
   6.705593E+01   -4.046107E+01    6.631218E+01   -1.706029E+01   6.705593E+01   -4.046107E+01    6.631218E+01   -1.706029E+01 
   7.977765E+01   -2.642763E+01    4.801244E+01   -6.079973E+00   7.977765E+01   -2.642763E+01    4.801244E+01   -6.079973E+00 
   1.033658E+02   -4.761092E+00    2.539914E+01   -5.654616E+00   1.033658E+02   -4.761092E+00    2.539914E+01   -5.654616E+00 
   1.350990E+02    1.994243E+01    2.254598E+00   -1.183308E+01   1.350990E+02    1.994243E+01    2.254598E+00   -1.183308E+01 
   1.703015E+02    4.191838E+01   -1.842518E+01   -1.925191E+01   1.703015E+02    4.191838E+01   -1.842518E+01   -1.925191E+01 
   2.035264E+02    5.586969E+01   -3.520029E+01   -2.324958E+01   2.035264E+02    5.586969E+01   -3.520029E+01   -2.324958E+01 
   2.299326E+02    5.843611E+01   -4.838562E+01   -2.141347E+01   2.299326E+02    5.843611E+01   -4.838562E+01   -2.141347E+01 
   2.464231E+02    4.899582E+01   -5.961162E+01   -1.404849E+01   2.464231E+02    4.899582E+01   -5.961162E+01   -1.404849E+01 
   2.521827E+02    2.955802E+01   -7.090607E+01   -3.513796E+00   2.521827E+02    2.955802E+01   -7.090607E+01   -3.513796E+00 
   2.484437E+02    3.853715E+00   -8.363266E+01    7.173571E+00   2.484437E+02    3.853715E+00   -8.363266E+01    7.173571E+00 
   2.375735E+02   -2.397176E+01   -9.768209E+01    1.580341E+01   2.375735E+02   -2.397176E+01   -9.768209E+01    1.580341E+01 
   2.218200E+02   -5.053528E+01   -1.112284E+02    2.186210E+01   2.218200E+02   -5.053528E+01   -1.112284E+02    2.186210E+01 
   2.021863E+02   -7.382576E+01   -1.211626E+02    2.649254E+01   2.021863E+02   -7.382576E+01   -1.211626E+02    2.649254E+01 
   1.778813E+02   -9.308033E+01   -1.240701E+02    3.159551E+01   1.778813E+02   -9.308033E+01   -1.240701E+02    3.159551E+01 
   1.465991E+02   -1.080869E+02   -1.174179E+02    3.852408E+01   1.465991E+02   -1.080869E+02   -1.174179E+02    3.852408E+01 
   1.055884E+02   -1.183203E+02   -1.005363E+02    4.699846E+01   1.055884E+02   -1.183203E+02   -1.005363E+02    4.699846E+01 
   5.317026E+01   -1.223807E+02   -7.504866E+01    5.476993E+01   5.317026E+01   -1.223807E+02   -7.504866E+01    5.476993E+01 
  -9.829833E+00   -1.180549E+02   -4.459556E+01    5.823748E+01  -9.829833E+00   -1.180549E+02   -4.459556E+01    5.823748E+01 
  -7.928775E+01   -1.030329E+02   -1.394110E+01    5.380948E+01  -7.928775E+01   -1.030329E+02   -1.394110E+01    5.380948E+01 
  -1.479932E+02   -7.600237E+01    1.224513E+01    3.947841E+01  -1.479932E+02   -7.600237E+01    1.224513E+01    3.947841E+01 
  -2.069180E+02   -3.765416E+01    3.054305E+01    1.597169E+01  -2.069180E+02   -3.765416E+01    3.054305E+01    1.597169E+01 
  -2.472327E+02    8.862696E+00    3.952893E+01   -1.300615E+01  -2.472327E+02    8.862696E+00    3.952893E+01   -1.300615E+01 
  -2.625007E+02    5.829503E+01    3.992518E+01   -4.158158E+01  -2.625007E+02    5.829503E+01    3.992518E+01   -4.158158E+01 
  -2.503955E+02    1.043937E+02    3.416765E+01   -6.331893E+01  -2.503955E+02    1.043937E+02    3.416765E+01   -6.331893E+01 
  -2.134204E+02    1.414261E+02    2.558193E+01   -7.308561E+01  -2.134204E+02    1.414261E+02    2.558193E+01   -7.308561E+01 
  -1.584106E+02    1.655852E+02    1.745150E+01   -6.855471E+01  -1.584106E+02    1.655852E+02    1.745150E+01   -6.855471E+01 
  -9.496510E+01    1.758289E+02    1.224731E+01   -5.087038E+01  -9.496510E+01    1.758289E+02    1.224731E+01   -5.087038E+01 
  -3.326596E+01    1.738956E+02    1.119183E+01   -2.430481E+01  -3.326596E+01    1.738956E+02    1.119183E+01   -2.430481E+01 
   1.810598E+01    1.635397E+02    1.420047E+01    4.925843E+00   1.810598E+01    1.635397E+02    1.420047E+01    4.925843E+00 
   5.379176E+01    1.492878E+02    2.013056E+01    3.026882E+01   5.379176E+01    1.492878E+02    2.013056E+01    3.026882E+01 
   7.235629E+01    1.351481E+02    2.720896E+01    4.636283E+01   7.235629E+01    1.351481E+02    2.720896E+01    4.636283E+01 
   7.600824E+01    1.236602E+02    3.350894E+01    5.007265E+01   7.600824E+01    1.236602E+02    3.350894E+01    5.007265E+01 
   6.954558E+01    1.155070E+02    3.738491E+01    4.082302E+01   6.954558E+01    1.155070E+02    3.738491E+01    4.082302E+01 
   5.890147E+01    1.096927E+02    3.782012E+01    2.026304E+01   5.890147E+01    1.096927E+02    3.782012E+01    2.026304E+01 
   4.969396E+01    1.041139E+02    3.466959E+01   -8.522679E+00   4.969396E+01    1.041139E+02    3.466959E+01   -8.522679E+00 
   4.609274E+01    9.628055E+01    2.878239E+01   -4.195537E+01   4.609274E+01    9.628055E+01    2.878239E+01   -4.195537E+01 
   5.016651E+01    8.397543E+01    2.197335E+01   -7.677889E+01   5.016651E+01    8.397543E+01    2.197335E+01   -7.677889E+01 
   6.172912E+01    6.573576E+01    1.680664E+01   -1.105727E+02   6.172912E+01    6.573576E+01    1.680664E+01   -1.105727E+02 
   7.860803E+01    4.113971E+01    1.617162E+01   -1.419080E+02   7.860803E+01    4.113971E+01    1.617162E+01   -1.419080E+02 
   9.722346E+01    1.092973E+01    2.267904E+01   -1.702042E+02   9.722346E+01    1.092973E+01    2.267904E+01   -1.702042E+02 
   1.133689E+02   -2.300278E+01    3.797137E+01   -1.954091E+02   1.133689E+02   -2.300278E+01    3.797137E+01   -1.954091E+02 
   1.230894E+02   -5.778633E+01    6.209817E+01   -2.176451E+02   1.230894E+02   -5.778633E+01    6.209817E+01   -2.176451E+02 
   1.235414E+02   -8.993176E+01    9.313050E+01   -2.369388E+02   1.235414E+02   -8.993176E+01    9.313050E+01   -2.369388E+02 
   1.136886E+02   -1.159032E+02    1.271601E+02   -2.531018E+02   1.136886E+02   -1.159032E+02    1.271601E+02   -2.531018E+02 
   9.466907E+01   -1.328356E+02    1.587519E+02   -2.657645E+02   9.466907E+01   -1.328356E+02    1.587519E+02   -2.657645E+02 
   6.969866E+01   -1.392400E+02    1.818110E+02   -2.745115E+02   6.969866E+01   -1.392400E+02    1.818110E+02   -2.745115E+02 
   4.346293E+01   -1.354804E+02    1.907166E+02   -2.790275E+02   4.346293E+01   -1.354804E+02    1.907166E+02   -2.790275E+02 
   2.109316E+01   -1.238246E+02    1.814970E+02   -2.791590E+02   2.109316E+01   -1.238246E+02    1.814970E+02   -2.791590E+02 
   6.964933E+00   -1.079860E+02    1.527892E+02   -2.748373E+02   6.964933E+00   -1.079860E+02    1.527892E+02   -2.748373E+02 
   3.645566E+00   -9.224162E+01    1.063600E+02   -2.658752E+02   3.645566E+00   -9.224162E+01    1.063600E+02   -2.658752E+02 
   1.130068E+01   -8.036888E+01    4.704390E+01   -2.517322E+02   1.130068E+01   -8.036888E+01    4.704390E+01   -2.517322E+02 
   2.774120E+01   -7.472433E+01   -1.792577E+01   -2.313979E+02   2.774120E+01   -7.472433E+01   -1.792577E+01   -2.313979E+02 
   4.909008E+01   -7.574729E+01   -8.008974E+01   -2.035376E+02   4.909008E+01   -7.574729E+01   -8.008974E+01   -2.035376E+02 
   7.084615E+01   -8.202782E+01   -1.312213E+02   -1.669683E+02   7.084615E+01   -8.202782E+01   -1.312213E+02   -1.669683E+02 
   8.899927E+01   -9.088328E+01   -1.647806E+02   -1.213959E+02   8.899927E+01   -9.088328E+01   -1.647806E+02   -1.213959E+02 
   1.008562E+02   -9.922084E+01   -1.770594E+02   -6.819300E+01   1.008562E+02   -9.922084E+01   -1.770594E+02   -6.819300E+01 
   1.053666E+02   -1.043886E+02   -1.677686E+02   -1.090365E+01   1.053666E+02   -1.043886E+02   -1.677686E+02   -1.090365E+01 
   1.029393E+02   -1.047581E+02   -1.399354E+02    4.482749E+01   1.029393E+02   -1.047581E+02   -1.399354E+02    4.482749E+01 
   9.492329E+01   -9.990990E+01   -9.913642E+01    9.206162E+01   9.492329E+01   -9.990990E+01   -9.913642E+01    9.206162E+01 
   8.302400E+01   -9.044971E+01   -5.224933E+01    1.240255E+02   8.302400E+01   -9.044971E+01   -5.224933E+01    1.240255E+02 
   6.889334E+01   -7.760059E+01   -6.025858E+00    1.358823E+02   6.889334E+01   -7.760059E+01   -6.025858E+00    1.358823E+02 
   5.399680E+01   -6.275568E+01    3.417144E+01    1.262923E+02   5.399680E+01   -6.275568E+01    3.417144E+01    1.262923E+02 
   3.969377E+01   -4.713330E+01    6.517604E+01    9.822460E+01   3.969377E+01   -4.713330E+01    6.517604E+01    9.822460E+01 
   2.734731E+01   -3.159086E+01    8.620766E+01    5.866076E+01   2.734731E+01   -3.159086E+01    8.620766E+01    5.866076E+01 
   1.827054E+01   -1.657461E+01    9.845997E+01    1.715512E+01   1.827054E+01   -1.657461E+01    9.845997E+01    1.715512E+01 
   1.342108E+01   -2.145918E+00    1.042648E+02   -1.641089E+01   1.342108E+01   -2.145918E+00    1.042648E+02   -1.641089E+01 
   1.292433E+01    1.196032E+01    1.061152E+02   -3.425856E+01   1.292433E+01    1.196032E+01    1.061152E+02   -3.425856E+01 
   1.565329E+01    2.624768E+01    1.058424E+02   -3.261231E+01   1.565329E+01    2.624768E+01    1.058424E+02   -3.261231E+01 
   1.913912E+01    4.131313E+01    1.041622E+02   -1.250122E+01   1.913912E+01    4.131313E+01    1.041622E+02   -1.250122E+01 
   1.999529E+01    5.762655E+01    1.006699E+02    2.077086E+01   1.999529E+01    5.762655E+01    1.006699E+02    2.077086E+01 
   1.483679E+01    7.526633E+01    9.421035E+01    5.930219E+01   1.483679E+01    7.526633E+01    9.421035E+01    5.930219E+01 
   1.446317E+00    9.370361E+01    8.344565E+01    9.487846E+01   1.446317E+00    9.370361E+01    8.344565E+01    9.487846E+01 
  -2.021672E+01    1.117574E+02    6.740386E+01    1.211575E+02  -2.021672E+01    1.117574E+02    6.740386E+01    1.211575E+02 
  -4.757379E+01    1.278084E+02    4.583517E+01    1.351108E+02  -4.757379E+01    1.278084E+02    4.583517E+01    1.351108E+02 
  -7.579695E+01    1.402633E+02    1.929587E+01    1.373509E+02  -7.579695E+01    1.402633E+02    1.929587E+01    1.373509E+02 
  -9.895894E+01    1.481357E+02   -1.101164E+01    1.313522E+02  -9.895894E+01    1.481357E+02   -1.101164E+01    1.313522E+02 
  -1.116435E+02    1.515211E+02   -4.353472E+01    1.219176E+02  -1.116435E+02    1.515211E+02   -4.353472E+01    1.219176E+02 
  -1.105117E+02    1.517387E+02   -7.666709E+01    1.134504E+02  -1.105117E+02    1.517387E+02   -7.666709E+01    1.134504E+02 
  -9.531531E+01    1.510104E+02   -1.089399E+02    1.085946E+02  -9.531531E+01    1.510104E+02   -1.089399E+02    1.085946E+02 
  -6.902565E+01    1.517249E+02   -1.390667E+02    1.076241E+02  -6.902565E+01    1.517249E+02   -1.390667E+02    1.076241E+02 
  -3.704604E+01    1.555135E+02   -1.658743E+02    1.086836E+02  -3.704604E+01    1.555135E+02   -1.658743E+02    1.086836E+02 
  -5.777647E+00    1.624734E+02   -1.881997E+02    1.086955E+02  -5.777647E+00    1.624734E+02   -1.881997E+02    1.086955E+02 
   1.899312E+01    1.708552E+02   -2.048430E+02    1.045627E+02   1.899312E+01    1.708552E+02   -2.048430E+02    1.045627E+02 
   3.339320E+01    1.773812E+02   -2.146351E+02    9.425546E+01   3.339320E+01    1.773812E+02   -2.146351E+02    9.425546E+01 
   3.610314E+01    1.781398E+02   -2.166243E+02    7.746267E+01   3.610314E+01    1.781398E+02   -2.166243E+02    7.746267E+01 
   2.824669E+01    1.697833E+02   -2.103290E+02    5.567153E+01   2.824669E+01    1.697833E+02   -2.103290E+02    5.567153E+01 
   1.269258E+01    1.506401E+02   -1.959696E+02    3.173310E+01   1.269258E+01    1.506401E+02   -1.959696E+02    3.173310E+01 
  -6.907072E+00    1.213788E+02   -1.745900E+02    9.112380E+00  -6.907072E+00    1.213788E+02   -1.745900E+02    9.112380E+00 
  -2.699668E+01    8.501586E+01   -1.480092E+02   -8.923749E+00  -2.699668E+01    8.501586E+01   -1.480092E+02   -8.923749E+00 
  -4.468114E+01    4.628626E+01   -1.185939E+02   -1.996095E+01  -4.468114E+01    4.628626E+01   -1.185939E+02   -1.996095E+01 
  -5.791711E+01    1.060079E+01   -8.889874E+01   -2.280483E+01  -5.791711E+01    1.060079E+01   -8.889874E+01   -2.280483E+01 
  -6.543615E+01   -1.707951E+01   -6.126116E+01   -1.753800E+01  -6.543615E+01   -1.707951E+01   -6.126116E+01   -1.753800E+01 
  -6.658340E+01   -3.314029E+01   -3.744933E+01   -5.327384E+00  -6.658340E+01   -3.314029E+01   -3.744933E+01   -5.327384E+00 
  -6.122890E+01   -3.579780E+01   -1.844989E+01    1.191587E+01  -6.122890E+01   -3.579780E+01   -1.844989E+01    1.191587E+01 
  -4.980575E+01   -2.515475E+01   -4.440254E+00    3.192177E+01  -4.980575E+01   -2.515475E+01   -4.440254E+00    3.192177E+01 
  -3.341012E+01   -2.949744E+00    5.059103E+00    5.241808E+01  -3.341012E+01   -2.949744E+00    5.059103E+00    5.241808E+01 
  -1.382761E+01    2.782413E+01    1.090461E+01    7.141906E+01  -1.382761E+01    2.782413E+01    1.090461E+01    7.141906E+01 
   6.634904E+00    6.329549E+01    1.400406E+01    8.743297E+01   6.634904E+00    6.329549E+01    1.400406E+01    8.743297E+01 
   2.554104E+01    9.904621E+01    1.503391E+01    9.958476E+01   2.554104E+01    9.904621E+01    1.503391E+01    9.958476E+01 
   4.084626E+01    1.304530E+02    1.426906E+01    1.076480E+02   4.084626E+01    1.304530E+02    1.426906E+01    1.076480E+02 
   5.136415E+01    1.531310E+02    1.155879E+01    1.119758E+02   5.136415E+01    1.531310E+02    1.155879E+01    1.119758E+02 
   5.698322E+01    1.635298E+02    6.441029E+00    1.133267E+02   5.698322E+01    1.635298E+02    6.441029E+00    1.133267E+02 
   5.852296E+01    1.596240E+02   -1.647232E+00    1.126004E+02   5.852296E+01    1.596240E+02   -1.647232E+00    1.126004E+02 
   5.726110E+01    1.415311E+02   -1.312459E+01    1.105350E+02   5.726110E+01    1.415311E+02   -1.312459E+01    1.105350E+02 
   5.430579E+01    1.118197E+02   -2.804692E+01    1.074461E+02   5.430579E+01    1.118197E+02   -2.804692E+01    1.074461E+02 
   5.006170E+01    7.530540E+01   -4.596432E+01    1.031063E+02   5.006170E+01    7.530540E+01   -4.596432E+01    1.031063E+02 
   4.401181E+01    3.825899E+01   -6.588069E+01    9.684254E+01   4.401181E+01    3.825899E+01   -6.588069E+01    9.684254E+01 
   3.491349E+01    7.138170E+00   -8.632321E+01    8.787132E+01   3.491349E+01    7.138170E+00   -8.632321E+01    8.787132E+01 
   2.133859E+01   -1.286681E+01   -1.055126E+02    7.580223E+01   2.133859E+01   -1.286681E+01   -1.055126E+02    7.580223E+01 
   2.343868E+00   -1.908196E+01   -1.216127E+02    6.115461E+01   2.343868E+00   -1.908196E+01   -1.216127E+02    6.115461E+01 
  -2.199920E+01   -1.202440E+01   -1.330274E+02    4.567754E+01  -2.199920E+01   -1.202440E+01   -1.330274E+02    4.567754E+01 
  -5.043140E+01    4.718780E+00   -1.386982E+02    3.228127E+01  -5.043140E+01    4.718780E+00   -1.386982E+02    3.228127E+01 
  -8.076107E+01    2.540140E+01   -1.383460E+02    2.448700E+01  -8.076107E+01    2.540140E+01   -1.383460E+02    2.448700E+01 
  -1.104455E+02    4.357818E+01   -1.325934E+02    2.546440E+01  -1.104455E+02    4.357818E+01   -1.325934E+02    2.546440E+01 
  -1.372653E+02    5.370962E+01   -1.229157E+02    3.690278E+01  -1.372653E+02    5.370962E+01   -1.229157E+02    3.690278E+01 
  -1.598265E+02    5.246957E+01   -1.114013E+02    5.808306E+01  -1.598265E+02    5.246957E+01   -1.114013E+02    5.808306E+01 
  -1.776986E+02    3.941265E+01   -1.003522E+02    8.552444E+01  -1.776986E+02    3.941265E+01   -1.003522E+02    8.552444E+01 
  -1.911546E+02    1.686051E+01   -9.181094E+01    1.134441E+02  -1.911546E+02    1.686051E+01   -9.181094E+01    1.134441E+02 
  -2.006405E+02   -1.089848E+01   -8.714040E+01    1.350183E+02  -2.006405E+02   -1.089848E+01   -8.714040E+01    1.350183E+02 
  -2.062120E+02   -3.881037E+01   -8.678178E+01    1.441453E+02  -2.062120E+02   -3.881037E+01   -8.678178E+01    1.441453E+02 
  -2.071845E+02   -6.228438E+01   -9.027457E+01    1.371908E+02  -2.071845E+02   -6.228438E+01   -9.027457E+01    1.371908E+02 
  -2.021543E+02   -7.811420E+01   -9.653667E+01    1.141390E+02  -2.021543E+02   -7.811420E+01   -9.653667E+01    1.141390E+02 
  -1.893944E+02   -8.489644E+01   -1.043092E+02    7.871892E+01  -1.893944E+02   -8.489644E+01   -1.043092E+02    7.871892E+01 
  -1.674850E+02   -8.293438E+01   -1.126007E+02    3.739562E+01  -1.674850E+02   -8.293438E+01   -1.126007E+02    3.739562E+01 
  -1.359502E+02   -7.377454E+01   -1.209534E+02   -2.501367E+00  -1.359502E+02   -7.377454E+01   -1.209534E+02   -2.501367E+00 
  -9.567715E+01   -5.960355E+01   -1.294146E+02   -3.492142E+01  -9.567715E+01   -5.960355E+01   -1.294146E+02   -3.492142E+01 
  -4.897988E+01   -4.271729E+01   -1.382089E+02   -5.680109E+01  -4.897988E+01   -4.271729E+01   -1.382089E+02   -5.680109E+01 
   7.019386E-01   -2.518291E+01   -1.472411E+02   -6.875982E+01   7.019386E-01   -2.518291E+01   -1.472411E+02   -6.875982E+01 
   4.936620E+01   -8.698383E+00   -1.556493E+02   -7.455030E+01   4.936620E+01   -8.698383E+00   -1.556493E+02   -7.455030E+01 
   9.310574E+01    5.431490E+00   -1.616409E+02   -7.946527E+01   9.310574E+01    5.431490E+00   -1.616409E+02   -7.946527E+01 
   1.286977E+02    1.630370E+01   -1.627604E+02   -8.826813E+01   1.286977E+02    1.630370E+01   -1.627604E+02   -8.826813E+01 
   1.540170E+02    2.346489E+01   -1.565762E+02   -1.033736E+02   1.540170E+02    2.346489E+01   -1.565762E+02   -1.033736E+02 
   1.682377E+02    2.697396E+01   -1.415990E+02   -1.238990E+02   1.682377E+02    2.697396E+01   -1.415990E+02   -1.238990E+02 
   1.718418E+02    2.739297E+01   -1.181172E+02   -1.458792E+02   1.718418E+02    2.739297E+01   -1.181172E+02   -1.458792E+02 
   1.664722E+02    2.561695E+01   -8.861389E+01   -1.635176E+02   1.664722E+02    2.561695E+01   -8.861389E+01   -1.635176E+02 
   1.546628E+02    2.251998E+01   -5.753730E+01   -1.709942E+02   1.546628E+02    2.251998E+01   -5.753730E+01   -1.709942E+02 
   1.394588E+02    1.850281E+01   -3.039730E+01   -1.641935E+02   1.394588E+02    1.850281E+01   -3.039730E+01   -1.641935E+02 
   1.239429E+02    1.312290E+01   -1.239573E+01   -1.418057E+02   1.239429E+02    1.312290E+01   -1.239573E+01   -1.418057E+02 
   1.107114E+02    5.012802E+00   -6.975720E+00   -1.055287E+02   1.107114E+02    5.012802E+00   -6.975720E+00   -1.055287E+02 
   1.013861E+02   -7.780105E+00   -1.473558E+01   -5.944504E+01   1.013861E+02   -7.780105E+00   -1.473558E+01   -5.944504E+01 
   9.628493E+01   -2.705562E+01   -3.306394E+01   -8.917297E+00   9.628493E+01   -2.705562E+01   -3.306394E+01   -8.917297E+00 
   9.436670E+01   -5.352791E+01   -5.664418E+01    4.055782E+01   9.436670E+01   -5.352791E+01   -5.664418E+01    4.055782E+01 
   9.351101E+01   -8.602764E+01   -7.871421E+01    8.418861E+01   9.351101E+01   -8.602764E+01   -7.871421E+01    8.418861E+01 
   9.109589E+01   -1.211773E+02   -9.274117E+01    1.182890E+02   9.109589E+01   -1.211773E+02   -9.274117E+01    1.182890E+02 
   8.472982E+01   -1.537508E+02   -9.405107E+01    1.403355E+02   8.472982E+01   -1.537508E+02   -9.405107E+01    1.403355E+02 
   7.292776E+01   -1.777006E+02   -8.097689E+01    1.489064E+02   7.292776E+01   -1.777006E+02   -8.097689E+01    1.489064E+02 
   5.552244E+01   -1.875963E+02   -5.523850E+01    1.437110E+02   5.552244E+01   -1.875963E+02   -5.523850E+01    1.437110E+02 
   3.368261E+01   -1.800505E+02   -2.149086E+01    1.257752E+02   3.368261E+01   -1.800505E+02   -2.149086E+01    1.257752E+02 
