# Supplementary material for: Mitochondrial complex I promotes kidney cancer metastasis
Source: Nature. 2024 Aug 14;633(8031):923–31. doi: 10.1038/s41586-024-07812-3 (PMC11424252; doi:10.1038/s41586-024-07812-3)
Supplement: Supplementary file 9 — Source data for all images: a zipped file divided into three folders for original source data images for Ki67 images, mouse images, and immunofluorescence images. Subfolders are labeled with the corresponding Figure number in which the image appears. [file 41586_2024_7812_MOESM9_ESM.zip › Images/Mouse Images/Extended_Data_FIg_8_mouse_images/e/methigh_IACS10759/4/visu_pars]

##TITLE=Parameter List, ParaVision 6.0.1
##JCAMPDX=4.24
##DATATYPE=Parameter Values
##ORIGIN=Bruker BioSpin MRI GmbH
##OWNER=saif
$$ 2023-03-17 14:12:08.014 -0500  saif@CZC4170WSK
$$ /opt/PV6.0.1/data/saif/20230317_135844_Gianni_Genovese_1_316/4/visu_pars
$$ process /opt/PV6.0.1/prog/mod/acq_out
##$VisuVersion=3
##$VisuUid=( 65 )
<2.16.756.5.5.100.8323328.6383.1679080327.1>
##$VisuCreator=( 65 )
<ParaVision>
##$VisuCreatorVersion=( 65 )
<6.0.1>
##$VisuCreationDate=<2023-03-17T14:12:07,977-0500>
##$VisuInstanceModality=( 65 )
<MR>
##$VisuCoreFrameCount=19
##$VisuCoreDim=2
##$VisuCoreSize=( 2 )
192 256
##$VisuCoreDimDesc=( 2 )
spatial spatial
##$VisuCoreExtent=( 2 )
30 40
##$VisuCoreFrameThickness=( 1 )
0.75
##$VisuCoreUnits=( 2, 65 )
<mm> <mm>
##$VisuCoreOrientation=( 19, 9 )
1 6.12323399573677e-17 6.12323399573677e-17 6.12323399573677e-17 
7.49879891330929e-33 -1 -6.12323399573677e-17 1 3.74939945665464e-33 1 
6.12323399573677e-17 6.12323399573677e-17 6.12323399573677e-17 
7.49879891330929e-33 -1 -6.12323399573677e-17 1 3.74939945665464e-33 1 
6.12323399573677e-17 6.12323399573677e-17 6.12323399573677e-17 
7.49879891330929e-33 -1 -6.12323399573677e-17 1 3.74939945665464e-33 1 
6.12323399573677e-17 6.12323399573677e-17 6.12323399573677e-17 
7.49879891330929e-33 -1 -6.12323399573677e-17 1 3.74939945665464e-33 1 
6.12323399573677e-17 6.12323399573677e-17 6.12323399573677e-17 
7.49879891330929e-33 -1 -6.12323399573677e-17 1 3.74939945665464e-33 1 
6.12323399573677e-17 6.12323399573677e-17 6.12323399573677e-17 
7.49879891330929e-33 -1 -6.12323399573677e-17 1 3.74939945665464e-33 1 
6.12323399573677e-17 6.12323399573677e-17 6.12323399573677e-17 
7.49879891330929e-33 -1 -6.12323399573677e-17 1 3.74939945665464e-33 1 
6.12323399573677e-17 6.12323399573677e-17 6.12323399573677e-17 
7.49879891330929e-33 -1 -6.12323399573677e-17 1 3.74939945665464e-33 1 
6.12323399573677e-17 6.12323399573677e-17 6.12323399573677e-17 
7.49879891330929e-33 -1 -6.12323399573677e-17 1 3.74939945665464e-33 1 
6.12323399573677e-17 6.12323399573677e-17 6.12323399573677e-17 
7.49879891330929e-33 -1 -6.12323399573677e-17 1 3.74939945665464e-33 1 
6.12323399573677e-17 6.12323399573677e-17 6.12323399573677e-17 
7.49879891330929e-33 -1 -6.12323399573677e-17 1 3.74939945665464e-33 1 
6.12323399573677e-17 6.12323399573677e-17 6.12323399573677e-17 
7.49879891330929e-33 -1 -6.12323399573677e-17 1 3.74939945665464e-33 1 
6.12323399573677e-17 6.12323399573677e-17 6.12323399573677e-17 
7.49879891330929e-33 -1 -6.12323399573677e-17 1 3.74939945665464e-33 1 
6.12323399573677e-17 6.12323399573677e-17 6.12323399573677e-17 
7.49879891330929e-33 -1 -6.12323399573677e-17 1 3.74939945665464e-33 1 
6.12323399573677e-17 6.12323399573677e-17 6.12323399573677e-17 
7.49879891330929e-33 -1 -6.12323399573677e-17 1 3.74939945665464e-33 1 
6.12323399573677e-17 6.12323399573677e-17 6.12323399573677e-17 
7.49879891330929e-33 -1 -6.12323399573677e-17 1 3.74939945665464e-33 1 
6.12323399573677e-17 6.12323399573677e-17 6.12323399573677e-17 
7.49879891330929e-33 -1 -6.12323399573677e-17 1 3.74939945665464e-33 1 
6.12323399573677e-17 6.12323399573677e-17 6.12323399573677e-17 
7.49879891330929e-33 -1 -6.12323399573677e-17 1 3.74939945665464e-33 1 
6.12323399573677e-17 6.12323399573677e-17 6.12323399573677e-17 
7.49879891330929e-33 -1 -6.12323399573677e-17 1 3.74939945665464e-33
##$VisuCorePosition=( 19, 3 )
-13.81579 11.73657 22.15446 -13.81579 10.73657 22.15446 -13.81579 9.73657 
22.15446 -13.81579 8.73657 22.15446 -13.81579 7.73657 22.15446 -13.81579 
6.73657 22.15446 -13.81579 5.73657 22.15446 -13.81579 4.73657 22.15446 
-13.81579 3.73657 22.15446 -13.81579 2.73657 22.15446 -13.81579 1.73657 
22.15446 -13.81579 0.736569999999999 22.15446 -13.81579 -0.263430000000001 
22.15446 -13.81579 -1.26343 22.15446 -13.81579 -2.26343 22.15446 -13.81579 
-3.26343 22.15446 -13.81579 -4.26343 22.15446 -13.81579 -5.26343 22.15446 
-13.81579 -6.26343 22.15446
##$VisuCoreDataMin=( 19 )
3.142497518276 7.78399242471635 3.53096786039186 1.72015644610312 
3.16176412739197 2.02157530464766 8.04355302468544 4.25350397322949 
12.0597117738374 4.0930776519782 8.23552905933809 6.98503872235583 
2.26248561172383 11.0244128539153 2.62799655631953 6.25348990727916 
4.50042139047391 1.31436435530933 4.77841688256098
##$VisuCoreDataMax=( 19 )
16377.2368632692 16031.3382780052 16865.7061417713 26372.7121715307 
29437.6338133772 30448.921577725 32766.5 30824.3370809547 29983.4778408677 
31473.0917547313 31449.8426888023 30009.6689058082 29437.2869856884 
25778.3337532327 22486.0773442827 22245.7429947169 18942.1920291955 
13245.1683542521 28886.3051276313
##$VisuCoreDataOffs=( 19 )
0 0 0 0 0 0 0 0 0 0 0 0 0 0 0 0 0 0 0
##$VisuCoreDataSlope=( 19 )
0.00161571460772458 0.00161571460772458 0.00161571460772458 
0.00161571460772458 0.00161571460772458 0.00161571460772458 
0.00161571460772458 0.00161571460772458 0.00161571460772458 
0.00161571460772458 0.00161571460772458 0.00161571460772458 
0.00161571460772458 0.00161571460772458 0.00161571460772458 
0.00161571460772458 0.00161571460772458 0.00161571460772458 
0.00161571460772458
##$VisuCoreFrameType=( 1 )
MAGNITUDE_IMAGE
##$VisuCoreSlicePacksDef=(0, 1)
##$VisuCoreSlicePacksSlices=( 1 )
(0, 19)
##$VisuCoreSlicePacksSliceDist=( 1 )
1
##$VisuCoreWordType=_16BIT_SGN_INT
##$VisuCoreByteOrder=littleEndian
##$VisuFGOrderDescDim=1
##$VisuFGOrderDesc=( 1 )
(19, <FG_SLICE>, <>, 0, 2)
##$VisuGroupDepVals=( 2 )
(<VisuCoreOrientation>, 0) (<VisuCorePosition>, 0)
##$VisuSubjectName=( 65 )
<Liver Imaging>
##$VisuSubjectId=( 65 )
<Gianni Genovese>
##$VisuSubjectUid=( 65 )
<2.16.756.5.5.100.8323328.16076.1511968423.3>
##$VisuSubjectInstanceCreationDate=(1511968423, 504, -360)
##$VisuSubjectBirthDate=( 9 )
<20171129>
##$VisuSubjectSex=UNKNOWN
##$VisuSubjectType=Quadruped
##$VisuStudyUid=( 65 )
<2.16.756.5.5.100.8323328.31675.1679079524.748>
##$VisuStudyDate=<2023-03-17T13:58:44,855-0500>
##$VisuStudyId=( 65 )
<20230317-Hania-838929-M2>
##$VisuStudyNumber=316
##$VisuSubjectWeight=0.001
##$VisuStudyReferringPhysician=( 65 )
<saif>
##$VisuStudyDescription=( 2048 )
<\
>
##$VisuExperimentNumber=4
##$VisuProcessingNumber=1
##$VisuSeriesDate=<2023-03-17T14:12:07,977-0500>
##$VisuSubjectPosition=Head_Prone
##$VisuSeriesTypeId=( 65 )
<ACQ_BRUKER_PVM>
##$VisuManufacturer=( 65 )
<Bruker BioSpin MRI GmbH>
##$VisuAcqSoftwareVersion=( 65 )
<6.0.1>
##$VisuInstitution=( 65 )
<MD Anderson>
##$VisuStation=( 65 )
<spect>
##$VisuSystemOrderNumber=( 65 )
<10102460>
##$VisuAcqDate=<2023-03-17T14:10:05,951-0500>
##$VisuAcqEchoTrainLength=12
##$VisuAcqSequenceName=( 40 )
<Bruker:RARE>
##$VisuAcqNumberOfAverages=3
##$VisuAcqImagingFrequency=300.318367683861
##$VisuAcqImagedNucleus=( 8 )
<1H>
##$VisuAcqRepetitionTime=( 1 )
2286.935
##$VisuAcqPhaseEncSteps=192
##$VisuAcqPixelBandwidth=292.96875
##$VisuAcqFlipAngle=90
##$VisuAcqSize=( 2 )
192 256
##$VisuAcqImageSizeAccellerated=No
##$VisuAcqGradEncoding=( 2 )
phase_enc read_enc
##$VisuAcqEchoTime=( 1 )
57
##$VisuAcquisitionProtocol=( 65 )
<A03_RARE_T2_Cor>
##$VisuAcqScanTime=109772.88
##$VisuAcqAntiAlias=( 2 )
1 1
##$VisuAcqEchoSequenceType=Both
##$VisuAcqSpinsVelocityEncoded=No
##$VisuAcqHasTimeOfFlightContrast=No
##$VisuAcqIsEpiSequence=No
##$VisuAcqSpectralSuppression=NoSuppression
##$VisuAcqKSpaceTraversal=RectilinearTraversal
##$VisuAcqEncodingOrder=( 2 )
LinearEncoding LinearEncoding
##$VisuAcqKSpaceTrajectoryCnt=1
##$VisuAcqKSpaceFiltering=( 2 )
NO_WDW NO_WDW
##$VisuAcqFlowCompensation=FlowNone
##$VisuAcqSpoiling=GradientSpoiled
##$VisuAcqPartialFourier=( 2 )
1 1
##$VisuAcqParallelReductionFactor=( 2 )
1 1
##$VisuAcqMagnetizationTransfer=No
##$VisuAcqBloodSignalNulling=No
##$VisuCardiacSynchUsed=No
##$VisuRespSynchUsed=No
##END=
$$ File finished by PARX at 2023-03-17 14:12:08.014 -0500
