# Supplementary material for: Mitochondrial complex I promotes kidney cancer metastasis
Source: Nature. 2024 Aug 14;633(8031):923–31. doi: 10.1038/s41586-024-07812-3 (PMC11424252; doi:10.1038/s41586-024-07812-3)
Supplement: Supplementary file 9 — Source data for all images: a zipped file divided into three folders for original source data images for Ki67 images, mouse images, and immunofluorescence images. Subfolders are labeled with the corresponding Figure number in which the image appears. [file 41586_2024_7812_MOESM9_ESM.zip › Images/Mouse Images/Extended_Data_FIg_8_mouse_images/e/methigh_IACS10759/4/AdjRefgProfiles.dat]

#AdjRefG: Iteration 19 number of channels 1
# col 1: real part of sumprofile
# col 2: imag part of sumprofile
# col 3 - col 2*nchan+2: real, imag parts of profiles on different channels
   1.475410E+02   -1.559043E+01    1.541946E+02   -1.279172E+02   1.475410E+02   -1.559043E+01    1.541946E+02   -1.279172E+02 
   1.363939E+02   -1.233546E+01    1.641045E+02   -1.476559E+02   1.363939E+02   -1.233546E+01    1.641045E+02   -1.476559E+02 
   1.188462E+02   -1.207673E+01    1.729635E+02   -1.660871E+02   1.188462E+02   -1.207673E+01    1.729635E+02   -1.660871E+02 
   9.926083E+01   -1.905766E+01    1.793814E+02   -1.802416E+02   9.926083E+01   -1.905766E+01    1.793814E+02   -1.802416E+02 
   8.182090E+01   -3.595017E+01    1.815563E+02   -1.869010E+02   8.182090E+01   -3.595017E+01    1.815563E+02   -1.869010E+02 
   6.933109E+01   -6.302563E+01    1.776764E+02   -1.834156E+02   6.933109E+01   -6.302563E+01    1.776764E+02   -1.834156E+02 
   6.250397E+01   -9.802705E+01    1.663679E+02   -1.686038E+02   6.250397E+01   -9.802705E+01    1.663679E+02   -1.686038E+02 
   5.995079E+01   -1.367761E+02    1.470622E+02   -1.434130E+02   5.995079E+01   -1.367761E+02    1.470622E+02   -1.434130E+02 
   5.887524E+01   -1.743277E+02    1.201886E+02   -1.110627E+02   5.887524E+01   -1.743277E+02    1.201886E+02   -1.110627E+02 
   5.623259E+01   -2.063171E+02    8.715287E+01   -7.655158E+01   5.623259E+01   -2.063171E+02    8.715287E+01   -7.655158E+01 
   4.994451E+01   -2.300790E+02    5.012691E+01   -4.562864E+01   4.994451E+01   -2.300790E+02    5.012691E+01   -4.562864E+01 
   3.972141E+01   -2.451925E+02    1.171729E+01   -2.351748E+01   3.972141E+01   -2.451925E+02    1.171729E+01   -2.351748E+01 
   2.716832E+01   -2.532846E+02   -2.540540E+01   -1.376977E+01   2.716832E+01   -2.532846E+02   -2.540540E+01   -1.376977E+01 
   1.510687E+01   -2.571734E+02   -5.884950E+01   -1.757157E+01   1.510687E+01   -2.571734E+02   -5.884950E+01   -1.757157E+01 
   6.348659E+00   -2.596533E+02   -8.677814E+01   -3.366279E+01   6.348659E+00   -2.596533E+02   -8.677814E+01   -3.366279E+01 
   2.388619E+00   -2.623524E+02   -1.081021E+02   -5.882217E+01   2.388619E+00   -2.623524E+02   -1.081021E+02   -5.882217E+01 
   2.551967E+00   -2.650702E+02   -1.225825E+02   -8.870093E+01   2.551967E+00   -2.650702E+02   -1.225825E+02   -8.870093E+01 
   3.983683E+00   -2.658380E+02   -1.308306E+02   -1.187192E+02   3.983683E+00   -2.658380E+02   -1.308306E+02   -1.187192E+02 
   2.557399E+00   -2.616879E+02   -1.341887E+02   -1.447851E+02   2.557399E+00   -2.616879E+02   -1.341887E+02   -1.447851E+02 
  -5.585517E+00   -2.498565E+02   -1.344802E+02   -1.637233E+02  -5.585517E+00   -2.498565E+02   -1.344802E+02   -1.637233E+02 
  -2.243078E+01   -2.289845E+02   -1.336499E+02   -1.734412E+02  -2.243078E+01   -2.289845E+02   -1.336499E+02   -1.734412E+02 
  -4.705003E+01   -1.998662E+02   -1.333526E+02   -1.729509E+02  -4.705003E+01   -1.998662E+02   -1.333526E+02   -1.729509E+02 
  -7.557109E+01   -1.654585E+02   -1.345852E+02   -1.623721E+02  -7.557109E+01   -1.654585E+02   -1.345852E+02   -1.623721E+02 
  -1.022358E+02   -1.301232E+02   -1.374668E+02   -1.429648E+02  -1.022358E+02   -1.301232E+02   -1.374668E+02   -1.429648E+02 
  -1.212013E+02   -9.835858E+01   -1.412367E+02   -1.171406E+02  -1.212013E+02   -9.835858E+01   -1.412367E+02   -1.171406E+02 
  -1.284381E+02   -7.346119E+01   -1.444778E+02   -8.832828E+01  -1.284381E+02   -7.346119E+01   -1.444778E+02   -8.832828E+01 
  -1.230199E+02   -5.658733E+01   -1.454977E+02   -6.057534E+01  -1.230199E+02   -5.658733E+01   -1.454977E+02   -6.057534E+01 
  -1.073168E+02   -4.653779E+01   -1.427477E+02   -3.786058E+01  -1.073168E+02   -4.653779E+01   -1.427477E+02   -3.786058E+01 
  -8.601575E+01   -4.032990E+01   -1.351532E+02   -2.323014E+01  -8.601575E+01   -4.032990E+01   -1.351532E+02   -2.323014E+01 
  -6.434537E+01   -3.434274E+01   -1.222759E+02   -1.799820E+01  -6.434537E+01   -3.434274E+01   -1.222759E+02   -1.799820E+01 
  -4.619085E+01   -2.562863E+01   -1.043013E+02   -2.130018E+01  -4.619085E+01   -2.562863E+01   -1.043013E+02   -2.130018E+01 
  -3.283231E+01   -1.294529E+01   -8.191747E+01   -3.022185E+01  -3.283231E+01   -1.294529E+01   -8.191747E+01   -3.022185E+01 
  -2.279548E+01    2.816186E+00   -5.618000E+01   -4.056075E+01  -2.279548E+01    2.816186E+00   -5.618000E+01   -4.056075E+01 
  -1.286773E+01    1.890531E+01   -2.843765E+01   -4.806162E+01  -1.286773E+01    1.890531E+01   -2.843765E+01   -4.806162E+01 
   1.311843E-01    3.154447E+01   -3.243545E-01   -4.978298E+01   1.311843E-01    3.154447E+01   -3.243545E-01   -4.978298E+01 
   1.754109E+01    3.700983E+01    2.624624E+01   -4.516892E+01   1.754109E+01    3.700983E+01    2.624624E+01   -4.516892E+01 
   3.776363E+01    3.261367E+01    4.918431E+01   -3.645523E+01   3.776363E+01    3.261367E+01    4.918431E+01   -3.645523E+01 
   5.636075E+01    1.732982E+01    6.649858E+01   -2.822192E+01   5.636075E+01    1.732982E+01    6.649858E+01   -2.822192E+01 
   6.738093E+01   -8.033568E+00    7.672947E+01   -2.615936E+01   6.738093E+01   -8.033568E+00    7.672947E+01   -2.615936E+01 
   6.546964E+01   -4.104865E+01    7.942079E+01   -3.536223E+01   6.546964E+01   -4.104865E+01    7.942079E+01   -3.536223E+01 
   4.800450E+01   -7.810966E+01    7.543545E+01   -5.862685E+01   4.800450E+01   -7.810966E+01    7.543545E+01   -5.862685E+01 
   1.645957E+01   -1.149393E+02    6.692574E+01   -9.525157E+01   1.645957E+01   -1.149393E+02    6.692574E+01   -9.525157E+01 
  -2.353945E+01   -1.470670E+02    5.686729E+01   -1.407190E+02  -2.353945E+01   -1.470670E+02    5.686729E+01   -1.407190E+02 
  -6.354953E+01   -1.702756E+02    4.822924E+01   -1.874072E+02  -6.354953E+01   -1.702756E+02    4.822924E+01   -1.874072E+02 
  -9.462437E+01   -1.810685E+02    4.301822E+01   -2.261977E+02  -9.462437E+01   -1.810685E+02    4.301822E+01   -2.261977E+02 
  -1.098528E+02   -1.771908E+02    4.152750E+01   -2.486016E+02  -1.098528E+02   -1.771908E+02    4.152750E+01   -2.486016E+02 
  -1.062872E+02   -1.581631E+02    4.209504E+01   -2.488726E+02  -1.062872E+02   -1.581631E+02    4.209504E+01   -2.488726E+02 
  -8.564151E+01   -1.256946E+02    4.152275E+01   -2.255615E+02  -8.564151E+01   -1.256946E+02    4.152275E+01   -2.255615E+02 
  -5.356360E+01   -8.378308E+01    3.608148E+01   -1.820963E+02  -5.356360E+01   -8.378308E+01    3.608148E+01   -1.820963E+02 
  -1.777023E+01   -3.834668E+01    2.280735E+01   -1.262090E+02  -1.777023E+01   -3.834668E+01    2.280735E+01   -1.262090E+02 
   1.429580E+01    3.657945E+00    6.693543E-01   -6.832256E+01   1.429580E+01    3.657945E+00    6.693543E-01   -6.832256E+01 
   3.749667E+01    3.550302E+01   -2.879050E+01   -1.927672E+01   3.749667E+01    3.550302E+01   -2.879050E+01   -1.927672E+01 
   5.007652E+01    5.206457E+01   -6.157832E+01    1.205303E+01   5.007652E+01    5.206457E+01   -6.157832E+01    1.205303E+01 
   5.350729E+01    5.095163E+01   -9.211315E+01    2.065835E+01   5.350729E+01    5.095163E+01   -9.211315E+01    2.065835E+01 
   5.127225E+01    3.307818E+01   -1.145716E+02    6.358342E+00   5.127225E+01    3.307818E+01   -1.145716E+02    6.358342E+00 
   4.712061E+01    2.513512E+00   -1.242957E+02   -2.640087E+01   4.712061E+01    2.513512E+00   -1.242957E+02   -2.640087E+01 
   4.348249E+01   -3.434961E+01   -1.188410E+02   -6.982222E+01   4.348249E+01   -3.434961E+01   -1.188410E+02   -6.982222E+01 
   4.063197E+01   -7.008315E+01   -9.837982E+01   -1.147461E+02   4.063197E+01   -7.008315E+01   -9.837982E+01   -1.147461E+02 
   3.687210E+01   -9.763490E+01   -6.539808E+01   -1.528145E+02   3.687210E+01   -9.763490E+01   -6.539808E+01   -1.528145E+02 
   2.961339E+01   -1.115324E+02   -2.385744E+01   -1.782524E+02   2.961339E+01   -1.115324E+02   -2.385744E+01   -1.782524E+02 
   1.687629E+01   -1.086515E+02    2.185517E+01   -1.888433E+02   1.687629E+01   -1.086515E+02    2.185517E+01   -1.888433E+02 
  -1.405049E+00   -8.847476E+01    6.783664E+01   -1.859174E+02  -1.405049E+00   -8.847476E+01    6.783664E+01   -1.859174E+02 
  -2.281442E+01   -5.290774E+01    1.111766E+02   -1.734537E+02  -2.281442E+01   -5.290774E+01    1.111766E+02   -1.734537E+02 
  -4.286983E+01   -5.807054E+00    1.499801E+02   -1.566236E+02  -4.286983E+01   -5.807054E+00    1.499801E+02   -1.566236E+02 
  -5.629734E+01    4.761697E+01    1.830013E+02   -1.402246E+02  -5.629734E+01    4.761697E+01    1.830013E+02   -1.402246E+02 
  -5.871281E+01    1.014147E+02    2.091181E+02   -1.274305E+02  -5.871281E+01    1.014147E+02    2.091181E+02   -1.274305E+02 
  -4.811220E+01    1.494956E+02    2.269080E+02   -1.191519E+02  -4.811220E+01    1.494956E+02    2.269080E+02   -1.191519E+02 
  -2.564496E+01    1.862321E+02    2.345303E+02   -1.141001E+02  -2.564496E+01    1.862321E+02    2.345303E+02   -1.141001E+02 
   4.591912E+00    2.070992E+02    2.299863E+02   -1.094489E+02   4.591912E+00    2.070992E+02    2.299863E+02   -1.094489E+02 
   3.665289E+01    2.093315E+02    2.116895E+02   -1.018486E+02   3.665289E+01    2.093315E+02    2.116895E+02   -1.018486E+02 
   6.434694E+01    1.925105E+02    1.791628E+02   -8.849071E+01   6.434694E+01    1.925105E+02    1.791628E+02   -8.849071E+01 
   8.280530E+01    1.589281E+02    1.336335E+02   -6.795136E+01   8.280530E+01    1.589281E+02    1.336335E+02   -6.795136E+01 
   8.952361E+01    1.135605E+02    7.832282E+01   -4.063003E+01   8.952361E+01    1.135605E+02    7.832282E+01   -4.063003E+01 
   8.460360E+01    6.353001E+01    1.830835E+01   -8.719699E+00   8.460360E+01    6.353001E+01    1.830835E+01   -8.719699E+00 
   7.021171E+01    1.704645E+01   -4.005176E+01    2.424483E+01   7.021171E+01    1.704645E+01   -4.005176E+01    2.424483E+01 
   4.953022E+01   -1.803834E+01   -9.003722E+01    5.412659E+01   4.953022E+01   -1.803834E+01   -9.003722E+01    5.412659E+01 
   2.561136E+01   -3.579373E+01   -1.256551E+02    7.703135E+01   2.561136E+01   -3.579373E+01   -1.256551E+02    7.703135E+01 
   5.232241E-01   -3.353899E+01   -1.426930E+02    9.006582E+01   5.232241E-01   -3.353899E+01   -1.426930E+02    9.006582E+01 
  -2.497496E+01   -1.258722E+01   -1.395339E+02    9.184768E+01  -2.497496E+01   -1.258722E+01   -1.395339E+02    9.184768E+01 
  -5.120093E+01    2.184595E+01   -1.175724E+02    8.266963E+01  -5.120093E+01    2.184595E+01   -1.175724E+02    8.266963E+01 
  -7.892070E+01    6.163689E+01   -8.113324E+01    6.430631E+01  -7.892070E+01    6.163689E+01   -8.113324E+01    6.430631E+01 
  -1.085866E+02    9.749335E+01   -3.687327E+01    3.954306E+01  -1.085866E+02    9.749335E+01   -3.687327E+01    3.954306E+01 
  -1.397078E+02    1.210679E+02    7.270029E+00    1.157459E+01  -1.397078E+02    1.210679E+02    7.270029E+00    1.157459E+01 
  -1.705386E+02    1.269378E+02    4.343258E+01   -1.655500E+01  -1.705386E+02    1.269378E+02    4.343258E+01   -1.655500E+01 
  -1.981575E+02    1.139320E+02    6.525779E+01   -4.233260E+01  -1.981575E+02    1.139320E+02    6.525779E+01   -4.233260E+01 
  -2.189009E+02    8.542102E+01    6.913913E+01   -6.392072E+01  -2.189009E+02    8.542102E+01    6.913913E+01   -6.392072E+01 
  -2.290465E+02    4.844287E+01    5.499703E+01   -8.011102E+01  -2.290465E+02    4.844287E+01    5.499703E+01   -8.011102E+01 
  -2.256061E+02    1.185635E+01    2.637232E+01   -9.020822E+01  -2.256061E+02    1.185635E+01    2.637232E+01   -9.020822E+01 
  -2.070766E+02   -1.599656E+01   -1.025967E+01   -9.398250E+01  -2.070766E+02   -1.599656E+01   -1.025967E+01   -9.398250E+01 
  -1.739980E+02   -2.947442E+01   -4.687897E+01   -9.177062E+01  -1.739980E+02   -2.947442E+01   -4.687897E+01   -9.177062E+01 
  -1.291757E+02   -2.704283E+01   -7.575339E+01   -8.469571E+01  -1.291757E+02   -2.704283E+01   -7.575339E+01   -8.469571E+01 
  -7.745616E+01   -1.149720E+01   -9.130254E+01   -7.486173E+01  -7.745616E+01   -1.149720E+01   -9.130254E+01   -7.486173E+01 
  -2.501452E+01    1.105063E+01   -9.152194E+01   -6.532177E+01  -2.501452E+01    1.105063E+01   -9.152194E+01   -6.532177E+01 
   2.177505E+01    3.309326E+01   -7.856011E+01   -5.965991E+01   2.177505E+01    3.309326E+01   -7.856011E+01   -5.965991E+01 
   5.767694E+01    4.794557E+01   -5.823186E+01   -6.116580E+01   5.767694E+01    4.794557E+01   -5.823186E+01   -6.116580E+01 
   7.981776E+01    5.156609E+01   -3.852882E+01   -7.177181E+01   7.981776E+01    5.156609E+01   -3.852882E+01   -7.177181E+01 
   8.843458E+01    4.343815E+01   -2.747779E+01   -9.108552E+01   8.843458E+01    4.343815E+01   -2.747779E+01   -9.108552E+01 
   8.686257E+01    2.629989E+01   -3.091024E+01   -1.159058E+02   8.686257E+01    2.629989E+01   -3.091024E+01   -1.159058E+02 
   8.066880E+01    4.911117E+00   -5.076654E+01   -1.405152E+02   8.066880E+01    4.911117E+00   -5.076654E+01   -1.405152E+02 
   7.609871E+01   -1.563522E+01   -8.443482E+01   -1.578102E+02   7.609871E+01   -1.563522E+01   -8.443482E+01   -1.578102E+02 
   7.824511E+01   -3.142603E+01   -1.253421E+02   -1.610404E+02   7.824511E+01   -3.142603E+01   -1.253421E+02   -1.610404E+02 
   8.948414E+01   -4.055154E+01   -1.646537E+02   -1.456868E+02   8.948414E+01   -4.055154E+01   -1.646537E+02   -1.456868E+02 
   1.086840E+02   -4.303377E+01   -1.936104E+02   -1.109122E+02   1.086840E+02   -4.303377E+01   -1.936104E+02   -1.109122E+02 
   1.314775E+02   -4.003010E+01   -2.058392E+02   -6.011589E+01   1.314775E+02   -4.003010E+01   -2.058392E+02   -6.011589E+01 
   1.515573E+02   -3.277191E+01   -1.989870E+02   -3.883112E-01   1.515573E+02   -3.277191E+01   -1.989870E+02   -3.883112E-01 
   1.626156E+02   -2.178539E+01   -1.752299E+02    5.900003E+01   1.626156E+02   -2.178539E+01   -1.752299E+02    5.900003E+01 
   1.603244E+02   -6.788241E+00   -1.405552E+02    1.086494E+02   1.603244E+02   -6.788241E+00   -1.405552E+02    1.086494E+02 
   1.437257E+02    1.267283E+01   -1.030681E+02    1.410511E+02   1.437257E+02    1.267283E+01   -1.030681E+02    1.410511E+02 
   1.155842E+02    3.614630E+01   -7.084560E+01    1.520540E+02   1.155842E+02    3.614630E+01   -7.084560E+01    1.520540E+02 
   8.159191E+01    6.131064E+01   -4.995653E+01    1.414642E+02   8.159191E+01    6.131064E+01   -4.995653E+01    1.414642E+02 
   4.868511E+01    8.368230E+01   -4.317026E+01    1.127413E+02   4.868511E+01    8.368230E+01   -4.317026E+01    1.127413E+02 
   2.301575E+01    9.732164E+01   -4.963682E+01    7.200463E+01   2.301575E+01    9.732164E+01   -4.963682E+01    7.200463E+01 
   8.211052E+00    9.645820E+01   -6.552193E+01    2.669176E+01   8.211052E+00    9.645820E+01   -6.552193E+01    2.669176E+01 
   4.440071E+00    7.754724E+01   -8.531937E+01   -1.579213E+01   4.440071E+00    7.754724E+01   -8.531937E+01   -1.579213E+01 
   8.525664E+00    4.102151E+01   -1.034164E+02   -4.919980E+01   8.525664E+00    4.102151E+01   -1.034164E+02   -4.919980E+01 
   1.500279E+01   -7.973017E+00   -1.154802E+02   -6.924149E+01   1.500279E+01   -7.973017E+00   -1.154802E+02   -6.924149E+01 
   1.774509E+01   -6.026597E+01   -1.193455E+02   -7.405123E+01   1.774509E+01   -6.026597E+01   -1.193455E+02   -7.405123E+01 
   1.164873E+01   -1.047070E+02   -1.152613E+02   -6.433616E+01   1.164873E+01   -1.047070E+02   -1.152613E+02   -6.433616E+01 
  -6.095600E+00   -1.310167E+02   -1.055320E+02   -4.319787E+01  -6.095600E+00   -1.310167E+02   -1.055320E+02   -4.319787E+01 
  -3.542939E+01   -1.325907E+02   -9.372148E+01   -1.558762E+01  -3.542939E+01   -1.325907E+02   -9.372148E+01   -1.558762E+01 
  -7.359656E+01   -1.083867E+02   -8.365388E+01    1.261511E+01  -7.359656E+01   -1.083867E+02   -8.365388E+01    1.261511E+01 
  -1.158886E+02   -6.330311E+01   -7.844803E+01    3.581190E+01  -1.158886E+02   -6.330311E+01   -7.844803E+01    3.581190E+01 
  -1.566773E+02   -6.930194E+00   -7.978277E+01    4.995268E+01  -1.566773E+02   -6.930194E+00   -7.978277E+01    4.995268E+01 
  -1.904425E+02    4.894069E+01   -8.753115E+01    5.352077E+01  -1.904425E+02    4.894069E+01   -8.753115E+01    5.352077E+01 
  -2.125880E+02    9.330423E+01   -9.982994E+01    4.789127E+01  -2.125880E+02    9.330423E+01   -9.982994E+01    4.789127E+01 
  -2.199577E+02    1.185676E+02   -1.135731E+02    3.686000E+01  -2.199577E+02    1.185676E+02   -1.135731E+02    3.686000E+01 
  -2.110668E+02    1.221202E+02   -1.252332E+02    2.540083E+01  -2.110668E+02    1.221202E+02   -1.252332E+02    2.540083E+01 
  -1.861152E+02    1.065060E+02   -1.318331E+02    1.800035E+01  -1.861152E+02    1.065060E+02   -1.318331E+02    1.800035E+01 
  -1.468482E+02    7.828144E+01   -1.318298E+02    1.711866E+01  -1.468482E+02    7.828144E+01   -1.318298E+02    1.711866E+01 
  -9.630443E+01    4.598768E+01   -1.256630E+02    2.233649E+01  -9.630443E+01    4.598768E+01   -1.256630E+02    2.233649E+01 
  -3.846147E+01    1.785398E+01   -1.157748E+02    3.054128E+01  -3.846147E+01    1.785398E+01   -1.157748E+02    3.054128E+01 
   2.220684E+01   -1.664138E-01   -1.060383E+02    3.713978E+01   2.220684E+01   -1.664138E-01   -1.060383E+02    3.713978E+01 
   8.122571E+01   -5.593332E+00   -1.006961E+02    3.789400E+01   8.122571E+01   -5.593332E+00   -1.006961E+02    3.789400E+01 
   1.345976E+02    3.337139E-01   -1.030743E+02    3.071558E+01   1.345976E+02    3.337139E-01   -1.030743E+02    3.071558E+01 
   1.791792E+02    1.329400E+01   -1.144347E+02    1.673252E+01   1.791792E+02    1.329400E+01   -1.144347E+02    1.673252E+01 
   2.128897E+02    2.715752E+01   -1.333198E+02    1.836396E-01   2.128897E+02    2.715752E+01   -1.333198E+02    1.836396E-01 
   2.347319E+02    3.554303E+01   -1.556276E+02   -1.288302E+01   2.347319E+02    3.554303E+01   -1.556276E+02   -1.288302E+01 
   2.446622E+02    3.330712E+01   -1.754488E+02   -1.668596E+01   2.446622E+02    3.330712E+01   -1.754488E+02   -1.668596E+01 
   2.433888E+02    1.766853E+01   -1.864775E+02   -7.838210E+00   2.433888E+02    1.766853E+01   -1.864775E+02   -7.838210E+00 
   2.321803E+02   -1.122549E+01   -1.836289E+02    1.323395E+01   2.321803E+02   -1.122549E+01   -1.836289E+02    1.323395E+01 
   2.127324E+02   -5.036080E+01   -1.644279E+02    4.210483E+01   2.127324E+02   -5.036080E+01   -1.644279E+02    4.210483E+01 
   1.870943E+02   -9.449098E+01   -1.297845E+02    7.149078E+01   1.870943E+02   -9.449098E+01   -1.297845E+02    7.149078E+01 
   1.576122E+02   -1.371821E+02   -8.393287E+01    9.335366E+01   1.576122E+02   -1.371821E+02   -8.393287E+01    9.335366E+01 
   1.268402E+02   -1.720341E+02   -3.353261E+01    1.012730E+02   1.268402E+02   -1.720341E+02   -3.353261E+01    1.012730E+02 
   9.739292E+01   -1.938295E+02    1.385638E+01    9.231214E+01   9.739292E+01   -1.938295E+02    1.385638E+01    9.231214E+01 
   7.175786E+01   -1.993993E+02    5.155384E+01    6.778846E+01   7.175786E+01   -1.993993E+02    5.155384E+01    6.778846E+01 
   5.211495E+01   -1.880856E+02    7.536113E+01    3.273440E+01   5.211495E+01   -1.880856E+02    7.536113E+01    3.273440E+01 
   4.021080E+01   -1.617805E+02    8.459257E+01   -5.731199E+00   4.021080E+01   -1.617805E+02    8.459257E+01   -5.731199E+00 
   3.729759E+01   -1.246040E+02    8.227515E+01   -4.056065E+01   3.729759E+01   -1.246040E+02    8.227515E+01   -4.056065E+01 
   4.409701E+01   -8.232001E+01    7.444613E+01   -6.675869E+01   4.409701E+01   -8.232001E+01    7.444613E+01   -6.675869E+01 
   6.072128E+01   -4.157646E+01    6.869018E+01   -8.257031E+01   6.072128E+01   -4.157646E+01    6.869018E+01   -8.257031E+01 
   8.650405E+01   -9.022993E+00    7.224537E+01   -8.953582E+01   8.650405E+01   -9.022993E+00    7.224537E+01   -8.953582E+01 
   1.197667E+02    9.661793E+00    9.012947E+01   -9.144483E+01   1.197667E+02    9.661793E+00    9.012947E+01   -9.144483E+01 
   1.576384E+02    1.077291E+01    1.237585E+02   -9.256857E+01   1.576384E+02    1.077291E+01    1.237585E+02   -9.256857E+01 
   1.961078E+02   -6.525604E+00    1.704319E+02   -9.577171E+01   1.961078E+02   -6.525604E+00    1.704319E+02   -9.577171E+01 
   2.304617E+02   -3.963883E+01    2.238525E+02   -1.011412E+02   2.304617E+02   -3.963883E+01    2.238525E+02   -1.011412E+02 
   2.561424E+02   -8.258038E+01    2.755820E+02   -1.056142E+02   2.561424E+02   -8.258038E+01    2.755820E+02   -1.056142E+02 
   2.698665E+02   -1.268148E+02    3.170663E+02   -1.037831E+02   2.698665E+02   -1.268148E+02    3.170663E+02   -1.037831E+02 
   2.706640E+02   -1.629122E+02    3.416977E+02   -8.969040E+01   2.706640E+02   -1.629122E+02    3.416977E+02   -8.969040E+01 
   2.604220E+02   -1.827453E+02    3.463513E+02   -5.909950E+01   2.604220E+02   -1.827453E+02    3.463513E+02   -5.909950E+01 
   2.435995E+02   -1.816924E+02    3.319849E+02   -1.153375E+01   2.435995E+02   -1.816924E+02    3.319849E+02   -1.153375E+01 
   2.260352E+02   -1.601727E+02    3.031701E+02    4.860828E+01   2.260352E+02   -1.601727E+02    3.031701E+02    4.860828E+01 
   2.131102E+02   -1.239272E+02    2.667404E+02    1.123290E+02   2.131102E+02   -1.239272E+02    2.667404E+02    1.123290E+02 
   2.078294E+02   -8.277918E+01    2.300016E+02    1.677722E+02   2.078294E+02   -8.277918E+01    2.300016E+02    1.677722E+02 
   2.095160E+02   -4.808633E+01    1.990488E+02    2.030484E+02   2.095160E+02   -4.808633E+01    1.990488E+02    2.030484E+02 
   2.136814E+02   -2.956269E+01    1.776475E+02    2.093901E+02   2.136814E+02   -2.956269E+01    1.776475E+02    2.093901E+02 
   2.132740E+02   -3.243161E+01    1.669029E+02    1.837193E+02   2.132740E+02   -3.243161E+01    1.669029E+02    1.837193E+02 
   2.010184E+02   -5.583591E+01    1.656512E+02    1.298173E+02   2.010184E+02   -5.583591E+01    1.656512E+02    1.298173E+02 
   1.721253E+02   -9.306590E+01    1.712789E+02    5.767243E+01   1.721253E+02   -9.306590E+01    1.712789E+02    5.767243E+01 
   1.264469E+02   -1.335787E+02    1.805895E+02   -1.888319E+01   1.264469E+02   -1.335787E+02    1.805895E+02   -1.888319E+01 
   6.927237E+01   -1.661791E+02    1.904186E+02   -8.560315E+01   6.927237E+01   -1.661791E+02    1.904186E+02   -8.560315E+01 
   1.037871E+01   -1.823328E+02    1.978926E+02   -1.313347E+02   1.037871E+01   -1.823328E+02    1.978926E+02   -1.313347E+02 
  -3.846388E+01   -1.785434E+02    2.004383E+02   -1.505805E+02  -3.846388E+01   -1.785434E+02    2.004383E+02   -1.505805E+02 
  -6.679317E+01   -1.570573E+02    1.957740E+02   -1.443850E+02  -6.679317E+01   -1.570573E+02    1.957740E+02   -1.443850E+02 
  -6.852832E+01   -1.247516E+02    1.821017E+02   -1.193463E+02  -6.852832E+01   -1.247516E+02    1.821017E+02   -1.193463E+02 
  -4.383684E+01   -9.068462E+01    1.585664E+02   -8.514497E+01  -4.383684E+01   -9.068462E+01    1.585664E+02   -8.514497E+01 
   7.915167E-01   -6.321269E+01    1.258487E+02   -5.143587E+01   7.915167E-01   -6.321269E+01    1.258487E+02   -5.143587E+01 
   5.426369E+01   -4.766041E+01    8.659985E+01   -2.510604E+01   5.426369E+01   -4.766041E+01    8.659985E+01   -2.510604E+01 
   1.038215E+02   -4.525028E+01    4.539965E+01   -8.730755E+00   1.038215E+02   -4.525028E+01    4.539965E+01   -8.730755E+00 
   1.382637E+02   -5.348416E+01    8.054262E+00   -6.146263E-01   1.382637E+02   -5.348416E+01    8.054262E+00   -6.146263E-01 
   1.504799E+02   -6.763177E+01   -1.970757E+01    3.743061E+00   1.504799E+02   -6.763177E+01   -1.970757E+01    3.743061E+00 
   1.386141E+02   -8.262726E+01   -3.381916E+01    9.382372E+00   1.386141E+02   -8.262726E+01   -3.381916E+01    9.382372E+00 
   1.056567E+02   -9.462567E+01   -3.325347E+01    1.966374E+01   1.056567E+02   -9.462567E+01   -3.325347E+01    1.966374E+01 
   5.778242E+01   -1.017181E+02   -2.070608E+01    3.486566E+01   5.778242E+01   -1.017181E+02   -2.070608E+01    3.486566E+01 
   2.101385E+00   -1.037191E+02   -2.273892E+00    5.203427E+01   2.101385E+00   -1.037191E+02   -2.273892E+00    5.203427E+01 
  -5.540156E+01   -1.013381E+02    1.388048E+01    6.605976E+01  -5.540156E+01   -1.013381E+02    1.388048E+01    6.605976E+01 
  -1.111292E+02   -9.525784E+01    1.956780E+01    7.153393E+01  -1.111292E+02   -9.525784E+01    1.956780E+01    7.153393E+01 
  -1.640641E+02   -8.560643E+01    8.768949E+00    6.470364E+01  -1.640641E+02   -8.560643E+01    8.768949E+00    6.470364E+01 
  -2.150021E+02   -7.204945E+01   -2.063119E+01    4.484472E+01  -2.150021E+02   -7.204945E+01   -2.063119E+01    4.484472E+01 
  -2.652378E+02   -5.439325E+01   -6.608440E+01    1.461990E+01  -2.652378E+02   -5.439325E+01   -6.608440E+01    1.461990E+01 
  -3.152337E+02   -3.332811E+01   -1.208469E+02   -2.064620E+01  -3.152337E+02   -3.332811E+01   -1.208469E+02   -2.064620E+01 
  -3.637452E+02   -1.087006E+01   -1.755902E+02   -5.447685E+01  -3.637452E+02   -1.087006E+01   -1.755902E+02   -5.447685E+01 
  -4.076714E+02    9.794813E+00   -2.207510E+02   -8.100422E+01  -4.076714E+02    9.794813E+00   -2.207510E+02   -8.100422E+01 
  -4.426372E+02    2.507422E+01   -2.489939E+02   -9.641345E+01  -4.426372E+02    2.507422E+01   -2.489939E+02   -9.641345E+01 
  -4.640884E+02    3.205972E+01   -2.571059E+02   -9.966481E+01  -4.640884E+02    3.205972E+01   -2.571059E+02   -9.966481E+01 
  -4.685358E+02    2.949468E+01   -2.467713E+02   -9.237641E+01  -4.685358E+02    2.949468E+01   -2.467713E+02   -9.237641E+01 
  -4.545695E+02    1.820339E+01   -2.239710E+02   -7.804894E+01  -4.545695E+02    1.820339E+01   -2.239710E+02   -7.804894E+01 
  -4.233507E+02    7.785247E-01   -1.971424E+02   -6.101126E+01  -4.233507E+02    7.785247E-01   -1.971424E+02   -6.101126E+01 
  -3.784511E+02   -1.937382E+01   -1.746207E+02   -4.549489E+01  -3.784511E+02   -1.937382E+01   -1.746207E+02   -4.549489E+01 
  -3.250941E+02   -3.927033E+01   -1.621318E+02   -3.510580E+01  -3.250941E+02   -3.927033E+01   -1.621318E+02   -3.510580E+01 
  -2.690210E+02   -5.739225E+01   -1.611344E+02   -3.272355E+01  -2.690210E+02   -5.739225E+01   -1.611344E+02   -3.272355E+01 
  -2.152966E+02   -7.413147E+01   -1.685700E+02   -4.063042E+01  -2.152966E+02   -7.413147E+01   -1.685700E+02   -4.063042E+01 
  -1.673851E+02   -9.146804E+01   -1.781300E+02   -6.056360E+01  -1.673851E+02   -9.146804E+01   -1.781300E+02   -6.056360E+01 
  -1.267392E+02   -1.119933E+02   -1.826290E+02   -9.344586E+01  -1.267392E+02   -1.119933E+02   -1.826290E+02   -9.344586E+01 
  -9.298928E+01   -1.376293E+02   -1.766607E+02   -1.387632E+02  -9.298928E+01   -1.376293E+02   -1.766607E+02   -1.387632E+02 
  -6.463559E+01   -1.684984E+02   -1.585814E+02   -1.938254E+02  -6.463559E+01   -1.684984E+02   -1.585814E+02   -1.938254E+02 
  -3.998439E+01   -2.023409E+02   -1.310845E+02   -2.533320E+02  -3.998439E+01   -2.023409E+02   -1.310845E+02   -2.533320E+02 
  -1.799613E+01   -2.346950E+02   -1.001407E+02   -3.096702E+02  -1.799613E+01   -2.346950E+02   -1.001407E+02   -3.096702E+02 
   1.250638E+00   -2.598146E+02   -7.270634E+01   -3.541433E+02   1.250638E+00   -2.598146E+02   -7.270634E+01   -3.541433E+02 
   1.663181E+01   -2.720870E+02   -5.409221E+01   -3.789587E+02   1.663181E+01   -2.720870E+02   -5.409221E+01   -3.789587E+02 
   2.653604E+01   -2.675720E+02   -4.603774E+01   -3.794197E+02   2.653604E+01   -2.675720E+02   -4.603774E+01   -3.794197E+02 
   2.967064E+01   -2.452608E+02   -4.626715E+01   -3.555635E+02   2.967064E+01   -2.452608E+02   -4.626715E+01   -3.555635E+02 
   2.577780E+01   -2.077147E+02   -4.970633E+01   -3.125684E+02   2.577780E+01   -2.077147E+02   -4.970633E+01   -3.125684E+02 
   1.595741E+01   -1.608898E+02   -5.085259E+01   -2.596347E+02   1.595741E+01   -1.608898E+02   -5.085259E+01   -2.596347E+02 
   2.449028E+00   -1.131305E+02   -4.629868E+01   -2.075941E+02   2.449028E+00   -1.131305E+02   -4.629868E+01   -2.075941E+02 
  -1.205313E+01   -7.350602E+01   -3.633420E+01   -1.659987E+02  -1.205313E+01   -7.350602E+01   -3.633420E+01   -1.659987E+02 
  -2.528255E+01   -4.982811E+01   -2.492647E+01   -1.406824E+02  -2.528255E+01   -4.982811E+01   -2.492647E+01   -1.406824E+02 
  -3.612240E+01   -4.679583E+01   -1.806721E+01   -1.326300E+02  -3.612240E+01   -4.679583E+01   -1.806721E+01   -1.326300E+02 
  -4.486925E+01   -6.473178E+01   -2.117106E+01   -1.385005E+02  -4.486925E+01   -6.473178E+01   -2.117106E+01   -1.385005E+02 
  -5.292763E+01   -9.927820E+01   -3.662336E+01   -1.524872E+02  -5.292763E+01   -9.927820E+01   -3.662336E+01   -1.524872E+02 
  -6.206244E+01   -1.422140E+02   -6.251452E+01   -1.686663E+02  -6.206244E+01   -1.422140E+02   -6.251452E+01   -1.686663E+02 
  -7.352534E+01   -1.832722E+02   -9.308727E+01   -1.827961E+02  -7.352534E+01   -1.832722E+02   -9.308727E+01   -1.827961E+02 
  -8.743110E+01   -2.125529E+02   -1.206817E+02   -1.927992E+02  -8.743110E+01   -2.125529E+02   -1.206817E+02   -1.927992E+02 
  -1.026619E+02   -2.229280E+02   -1.383174E+02   -1.977742E+02  -1.026619E+02   -2.229280E+02   -1.383174E+02   -1.977742E+02 
  -1.173631E+02   -2.117936E+02   -1.417847E+02   -1.961051E+02  -1.173631E+02   -2.117936E+02   -1.417847E+02   -1.961051E+02 
  -1.298501E+02   -1.816759E+02   -1.303546E+02   -1.837233E+02  -1.298501E+02   -1.816759E+02   -1.303546E+02   -1.837233E+02 
  -1.395751E+02   -1.394957E+02   -1.058446E+02   -1.536218E+02  -1.395751E+02   -1.394957E+02   -1.058446E+02   -1.536218E+02 
  -1.477733E+02   -9.467067E+01   -7.053043E+01   -9.725274E+01  -1.477733E+02   -9.467067E+01   -7.053043E+01   -9.725274E+01 
  -1.575282E+02   -5.654543E+01   -2.492650E+01   -7.639381E+00  -1.575282E+02   -5.654543E+01   -2.492650E+01   -7.639381E+00 
  -1.732125E+02   -3.181761E+01    3.346004E+01    1.167806E+02  -1.732125E+02   -3.181761E+01    3.346004E+01    1.167806E+02 
  -1.994780E+02   -2.260170E+01    1.097059E+02    2.690482E+02  -1.994780E+02   -2.260170E+01    1.097059E+02    2.690482E+02 
  -2.401109E+02   -2.558324E+01    2.094073E+02    4.327083E+02  -2.401109E+02   -2.558324E+01    2.094073E+02    4.327083E+02 
  -2.970724E+02   -3.242867E+01    3.357291E+02    5.837314E+02  -2.970724E+02   -3.242867E+01    3.357291E+02    5.837314E+02 
  -3.699449E+02   -3.133134E+01    4.867384E+02    6.951264E+02  -3.699449E+02   -3.133134E+01    4.867384E+02    6.951264E+02 
  -4.558447E+02   -9.362838E+00    6.541344E+02    7.430853E+02  -4.558447E+02   -9.362838E+00    6.541344E+02    7.430853E+02 
  -5.497242E+02    4.480861E+01    8.239722E+02    7.129189E+02  -5.497242E+02    4.480861E+01    8.239722E+02    7.129189E+02 
  -6.449273E+02    1.382926E+02    9.792429E+02    6.030457E+02  -6.449273E+02    1.382926E+02    9.792429E+02    6.030457E+02 
  -7.338820E+02    2.718778E+02    1.103505E+03    4.258735E+02  -7.338820E+02    2.718778E+02    1.103505E+03    4.258735E+02 
  -8.088773E+02    4.388480E+02    1.184429E+03    2.053506E+02  -8.088773E+02    4.388480E+02    1.184429E+03    2.053506E+02 
  -8.629234E+02    6.250309E+02    1.216213E+03   -2.807336E+01  -8.629234E+02    6.250309E+02    1.216213E+03   -2.807336E+01 
  -8.906837E+02    8.102722E+02    1.200289E+03   -2.436598E+02  -8.906837E+02    8.102722E+02    1.200289E+03   -2.436598E+02 
  -8.893907E+02    9.713040E+02    1.144336E+03   -4.161589E+02  -8.893907E+02    9.713040E+02    1.144336E+03   -4.161589E+02 
  -8.595612E+02    1.085669E+03    1.060126E+03   -5.298314E+02  -8.595612E+02    1.085669E+03    1.060126E+03   -5.298314E+02 
  -8.052682E+02    1.136017E+03    9.609590E+02   -5.800166E+02  -8.052682E+02    1.136017E+03    9.609590E+02   -5.800166E+02 
  -7.337646E+02    1.113831E+03    8.593828E+02   -5.722618E+02  -7.337646E+02    1.113831E+03    8.593828E+02   -5.722618E+02 
  -6.544021E+02    1.021612E+03    7.655864E+02   -5.196089E+02  -6.544021E+02    1.021612E+03    7.655864E+02   -5.196089E+02 
  -5.770052E+02    8.727940E+02    6.865529E+02   -4.389441E+02  -5.770052E+02    8.727940E+02    6.865529E+02   -4.389441E+02 
  -5.100542E+02    6.891992E+02    6.258036E+02   -3.473394E+02  -5.100542E+02    6.891992E+02    6.258036E+02   -3.473394E+02 
  -4.591347E+02    4.965445E+02    5.835157E+02   -2.591101E+02  -4.591347E+02    4.965445E+02    5.835157E+02   -2.591101E+02 
  -4.260538E+02    3.190799E+02    5.568814E+02   -1.840077E+02  -4.260538E+02    3.190799E+02    5.568814E+02   -1.840077E+02 
  -4.088337E+02    1.747738E+02    5.407010E+02   -1.266565E+02  -4.088337E+02    1.747738E+02    5.407010E+02   -1.266565E+02 
  -4.025328E+02    7.232171E+01    5.282769E+02   -8.708766E+01  -4.025328E+02    7.232171E+01    5.282769E+02   -8.708766E+01 
  -4.006104E+02    1.071655E+01    5.126258E+02   -6.206028E+01  -4.006104E+02    1.071655E+01    5.126258E+02   -6.206028E+01 
  -3.964293E+02   -1.866750E+01    4.878786E+02   -4.676620E+01  -3.964293E+02   -1.866750E+01    4.878786E+02   -4.676620E+01 
  -3.845153E+02   -2.828695E+01    4.505817E+02   -3.649804E+01  -3.845153E+02   -2.828695E+01    4.505817E+02   -3.649804E+01 
  -3.613314E+02   -3.021514E+01    4.005295E+02   -2.791426E+01  -3.613314E+02   -3.021514E+01    4.005295E+02   -2.791426E+01 
  -3.255191E+02   -3.280384E+01    3.408280E+02   -1.965617E+01  -3.255191E+02   -3.280384E+01    3.408280E+02   -1.965617E+01 
  -2.777123E+02   -3.910899E+01    2.770928E+02   -1.224817E+01  -2.777123E+02   -3.910899E+01    2.770928E+02   -1.224817E+01 
  -2.201092E+02   -4.729685E+01    2.159609E+02   -7.405558E+00  -2.201092E+02   -4.729685E+01    2.159609E+02   -7.405558E+00 
  -1.559753E+02   -5.257504E+01    1.633277E+02   -7.030282E+00  -1.559753E+02   -5.257504E+01    1.633277E+02   -7.030282E+00 
  -8.918375E+01   -4.976421E+01    1.228251E+02   -1.224277E+01  -8.918375E+01   -4.976421E+01    1.228251E+02   -1.224277E+01 
  -2.383511E+01   -3.556479E+01    9.498178E+01   -2.275261E+01  -2.383511E+01   -3.556479E+01    9.498178E+01   -2.275261E+01 
   3.604142E+01   -9.851185E+00    7.728848E+01   -3.672916E+01   3.604142E+01   -9.851185E+00    7.728848E+01   -3.672916E+01 
   8.670366E+01    2.421783E+01    6.510325E+01   -5.115091E+01   8.670366E+01    2.421783E+01    6.510325E+01   -5.115091E+01 
   1.248265E+02    6.105462E+01    5.308069E+01   -6.246200E+01   1.248265E+02    6.105462E+01    5.308069E+01   -6.246200E+01 
   1.475646E+02    9.400559E+01    3.667264E+01   -6.730063E+01   1.475646E+02    9.400559E+01    3.667264E+01   -6.730063E+01 
   1.526186E+02    1.167607E+02    1.326293E+01   -6.310342E+01   1.526186E+02    1.167607E+02    1.326293E+01   -6.310342E+01 
   1.384378E+02    1.245165E+02   -1.735579E+01   -4.849798E+01   1.384378E+02    1.245165E+02   -1.735579E+01   -4.849798E+01 
   1.046995E+02    1.148010E+02   -5.324015E+01   -2.351021E+01   1.046995E+02    1.148010E+02   -5.324015E+01   -2.351021E+01 
   5.312730E+01    8.798402E+01   -9.115638E+01    1.033006E+01   5.312730E+01    8.798402E+01   -9.115638E+01    1.033006E+01 
  -1.147293E+01    4.747055E+01   -1.277676E+02    4.993060E+01  -1.147293E+01    4.747055E+01   -1.277676E+02    4.993060E+01 
  -8.030102E+01   -5.269976E-01   -1.608249E+02    9.066585E+01  -8.030102E+01   -5.269976E-01   -1.608249E+02    9.066585E+01 
  -1.402757E+02   -4.781890E+01   -1.900803E+02    1.266334E+02  -1.402757E+02   -4.781890E+01   -1.900803E+02    1.266334E+02 
  -1.748648E+02   -8.578216E+01   -2.177319E+02    1.513086E+02  -1.748648E+02   -8.578216E+01   -2.177319E+02    1.513086E+02 
  -1.662851E+02   -1.074943E+02   -2.483208E+02    1.586821E+02  -1.662851E+02   -1.074943E+02   -2.483208E+02    1.586821E+02 
  -9.889857E+01   -1.100028E+02   -2.880872E+02    1.447721E+02  -9.889857E+01   -1.100028E+02   -2.880872E+02    1.447721E+02 
   3.685766E+01   -9.601158E+01   -3.438605E+02    1.091653E+02   3.685766E+01   -9.601158E+01   -3.438605E+02    1.091653E+02 
   2.410299E+02   -7.423397E+01   -4.216179E+02    5.606751E+01   2.410299E+02   -7.423397E+01   -4.216179E+02    5.606751E+01 
   5.022892E+02   -5.794188E+01   -5.249083E+02   -5.666851E+00   5.022892E+02   -5.794188E+01   -5.249083E+02   -5.666851E+00 
   7.984563E+02   -6.178797E+01   -6.534313E+02   -6.385758E+01   7.984563E+02   -6.178797E+01   -6.534313E+02   -6.385758E+01 
   1.099616E+03   -9.760793E+01   -8.021319E+02   -1.056166E+02   1.099616E+03   -9.760793E+01   -8.021319E+02   -1.056166E+02 
   1.373307E+03   -1.703812E+02   -9.612063E+02   -1.207436E+02   1.373307E+03   -1.703812E+02   -9.612063E+02   -1.207436E+02 
   1.590654E+03   -2.756355E+02   -1.117314E+03   -1.050020E+02   1.590654E+03   -2.756355E+02   -1.117314E+03   -1.050020E+02 
   1.732022E+03   -3.992479E+02   -1.256052E+03   -6.223827E+01   1.732022E+03   -3.992479E+02   -1.256052E+03   -6.223827E+01 
   1.790839E+03   -5.199117E+02   -1.365372E+03   -4.498662E+00   1.790839E+03   -5.199117E+02   -1.365372E+03   -4.498662E+00 
   1.774729E+03   -6.137326E+02   -1.439192E+03    5.019371E+01   1.774729E+03   -6.137326E+02   -1.439192E+03    5.019371E+01 
   1.703734E+03   -6.597645E+02   -1.480182E+03    8.204336E+01   1.703734E+03   -6.597645E+02   -1.480182E+03    8.204336E+01 
   1.606061E+03   -6.450144E+02   -1.500646E+03    7.464100E+01   1.606061E+03   -6.450144E+02   -1.500646E+03    7.464100E+01 
   1.512319E+03   -5.676128E+02   -1.520791E+03    1.964153E+01   1.512319E+03   -5.676128E+02   -1.520791E+03    1.964153E+01 
   1.449407E+03   -4.373920E+02   -1.564352E+03   -8.045262E+01   1.449407E+03   -4.373920E+02   -1.564352E+03   -8.045262E+01 
   1.435226E+03   -2.738326E+02   -1.652387E+03   -2.123294E+02   1.435226E+03   -2.738326E+02   -1.652387E+03   -2.123294E+02 
   1.475154E+03   -1.020061E+02   -1.796807E+03   -3.548253E+02   1.475154E+03   -1.020061E+02   -1.796807E+03   -3.548253E+02 
   1.560924E+03    5.243401E+01   -1.995520E+03   -4.839909E+02   1.560924E+03    5.243401E+01   -1.995520E+03   -4.839909E+02 
   1.672129E+03    1.680504E+02   -2.230815E+03   -5.787653E+02   1.672129E+03    1.680504E+02   -2.230815E+03   -5.787653E+02 
   1.780166E+03    2.312252E+02   -2.471763E+03   -6.255535E+02   1.780166E+03    2.312252E+02   -2.471763E+03   -6.255535E+02 
   1.853990E+03    2.379558E+02   -2.680232E+03   -6.203710E+02   1.853990E+03    2.379558E+02   -2.680232E+03   -6.203710E+02 
   1.866616E+03    1.936604E+02   -2.818957E+03   -5.680534E+02   1.866616E+03    1.936604E+02   -2.818957E+03   -5.680534E+02 
   1.801036E+03    1.112185E+02   -2.859454E+03   -4.790466E+02   1.801036E+03    1.112185E+02   -2.859454E+03   -4.790466E+02 
   1.654173E+03    7.780327E+00   -2.787559E+03   -3.651204E+02   1.654173E+03    7.780327E+00   -2.787559E+03   -3.651204E+02 
   1.437830E+03   -9.891786E+01   -2.605186E+03   -2.356709E+02   1.437830E+03   -9.891786E+01   -2.605186E+03   -2.356709E+02 
   1.176223E+03   -1.939337E+02   -2.328097E+03   -9.596792E+01   1.176223E+03   -1.939337E+02   -2.328097E+03   -9.596792E+01 
   9.006225E+02   -2.674779E+02   -1.980729E+03    5.213819E+01   9.006225E+02   -2.674779E+02   -1.980729E+03    5.213819E+01 
   6.424295E+02   -3.157742E+02   -1.589961E+03    2.075802E+02   6.424295E+02   -3.157742E+02   -1.589961E+03    2.075802E+02 
   4.265673E+02   -3.403136E+02   -1.179777E+03    3.668754E+02   4.265673E+02   -3.403136E+02   -1.179777E+03    3.668754E+02 
   2.670206E+02   -3.458212E+02   -7.681858E+02    5.220164E+02   2.670206E+02   -3.458212E+02   -7.681858E+02    5.220164E+02 
   1.657440E+02   -3.376251E+02   -3.667074E+02    6.606964E+02   1.657440E+02   -3.376251E+02   -3.667074E+02    6.606964E+02 
   1.151090E+02   -3.192928E+02    1.825295E+01    7.691543E+02   1.151090E+02   -3.192928E+02    1.825295E+01    7.691543E+02 
   1.029345E+02   -2.913123E+02    3.834482E+02    8.367854E+02   1.029345E+02   -2.913123E+02    3.834482E+02    8.367854E+02 
   1.183267E+02   -2.512328E+02    7.274637E+02    8.607946E+02   1.183267E+02   -2.512328E+02    7.274637E+02    8.607946E+02 
   1.563415E+02   -1.951649E+02    1.050630E+03    8.489453E+02   1.563415E+02   -1.951649E+02    1.050630E+03    8.489453E+02 
   2.199482E+02   -1.200522E+02    1.355913E+03    8.189987E+02   2.199482E+02   -1.200522E+02    1.355913E+03    8.189987E+02 
   3.187489E+02   -2.584898E+01    1.649830E+03    7.945783E+02   3.187489E+02   -2.584898E+01    1.649830E+03    7.945783E+02 
   4.650303E+02    8.321125E+01    1.942293E+03    7.985089E+02   4.650303E+02    8.321125E+01    1.942293E+03    7.985089E+02 
   6.686019E+02    1.987221E+02    2.244683E+03    8.456901E+02   6.686019E+02    1.987221E+02    2.244683E+03    8.456901E+02 
   9.322017E+02    3.095349E+02    2.566330E+03    9.378652E+02   9.322017E+02    3.095349E+02    2.566330E+03    9.378652E+02 
   1.248959E+03    4.039953E+02    2.910452E+03    1.062114E+03   1.248959E+03    4.039953E+02    2.910452E+03    1.062114E+03 
   1.602645E+03    4.722272E+02    3.271093E+03    1.193712E+03   1.602645E+03    4.722272E+02    3.271093E+03    1.193712E+03 
   1.970506E+03    5.077724E+02    3.632468E+03    1.302575E+03   1.970506E+03    5.077724E+02    3.632468E+03    1.302575E+03 
   2.327718E+03    5.082089E+02    3.971381E+03    1.361318E+03   2.327718E+03    5.082089E+02    3.971381E+03    1.361318E+03 
   2.652135E+03    4.747828E+02    4.262263E+03    1.352487E+03   2.652135E+03    4.747828E+02    4.262263E+03    1.352487E+03 
   2.928047E+03    4.114045E+02    4.483382E+03    1.272796E+03   2.928047E+03    4.114045E+02    4.483382E+03    1.272796E+03 
   3.148135E+03    3.234728E+02    4.622253E+03    1.133244E+03   3.148135E+03    3.234728E+02    4.622253E+03    1.133244E+03 
   3.313315E+03    2.168859E+02    4.678476E+03    9.552830E+02   3.313315E+03    2.168859E+02    4.678476E+03    9.552830E+02 
   3.430740E+03    9.738699E+01    4.663043E+03    7.644581E+02   3.430740E+03    9.738699E+01    4.663043E+03    7.644581E+02 
   3.510580E+03   -2.979417E+01    4.594352E+03    5.835872E+02   3.510580E+03   -2.979417E+01    4.594352E+03    5.835872E+02 
   3.562389E+03   -1.601003E+02    4.492258E+03    4.275789E+02   3.562389E+03   -1.601003E+02    4.492258E+03    4.275789E+02 
   3.591916E+03   -2.896306E+02    4.372095E+03    3.012901E+02   3.591916E+03   -2.896306E+02    4.372095E+03    3.012901E+02 
   3.599127E+03   -4.148684E+02    4.240609E+03    2.007729E+02   3.599127E+03   -4.148684E+02    4.240609E+03    2.007729E+02 
   3.578003E+03   -5.320594E+02    4.095017E+03    1.171602E+02   3.578003E+03   -5.320594E+02    4.095017E+03    1.171602E+02 
   3.518322E+03   -6.362936E+02    3.925399E+03    4.165876E+01   3.518322E+03   -6.362936E+02    3.925399E+03    4.165876E+01 
   3.409152E+03   -7.206209E+02    3.719530E+03   -3.012646E+01   3.409152E+03   -7.206209E+02    3.719530E+03   -3.012646E+01 
   3.243255E+03   -7.757655E+02    3.468547E+03   -9.597654E+01   3.243255E+03   -7.757655E+02    3.468547E+03   -9.597654E+01 
   3.021134E+03   -7.910217E+02    3.171602E+03   -1.476208E+02   3.021134E+03   -7.910217E+02    3.171602E+03   -1.476208E+02 
   2.753356E+03   -7.565850E+02    2.838060E+03   -1.737950E+02   2.753356E+03   -7.565850E+02    2.838060E+03   -1.737950E+02 
   2.460079E+03   -6.669663E+02    2.486552E+03   -1.646901E+02   2.460079E+03   -6.669663E+02    2.486552E+03   -1.646901E+02 
   2.167508E+03   -5.244693E+02    2.141189E+03   -1.162376E+02   2.167508E+03   -5.244693E+02    2.141189E+03   -1.162376E+02 
   1.902024E+03   -3.413240E+02    1.826050E+03   -3.273955E+01   1.902024E+03   -3.413240E+02    1.826050E+03   -3.273955E+01 
   1.683640E+03   -1.392284E+02    1.559548E+03    7.310880E+01   1.683640E+03   -1.392284E+02    1.559548E+03    7.310880E+01 
   1.520873E+03    5.419836E+01    1.350302E+03    1.828968E+02   1.520873E+03    5.419836E+01    1.350302E+03    1.828968E+02 
   1.408803E+03    2.114082E+02    1.195629E+03    2.770824E+02   1.408803E+03    2.114082E+02    1.195629E+03    2.770824E+02 
   1.331094E+03    3.116581E+02    1.083038E+03    3.400436E+02   1.331094E+03    3.116581E+02    1.083038E+03    3.400436E+02 
   1.265360E+03    3.462637E+02    9.941699E+02    3.639950E+02   1.265360E+03    3.462637E+02    9.941699E+02    3.639950E+02 
   1.190047E+03    3.204928E+02    9.099823E+02    3.505345E+02   1.190047E+03    3.204928E+02    9.099823E+02    3.505345E+02 
   1.090440E+03    2.513593E+02    8.155872E+02    3.093934E+02   1.090440E+03    2.513593E+02    8.155872E+02    3.093934E+02 
   9.617591E+02    1.621076E+02    7.033792E+02    2.549207E+02   9.617591E+02    1.621076E+02    7.033792E+02    2.549207E+02 
   8.084787E+02    7.546509E+01    5.736637E+02    2.016097E+02   8.084787E+02    7.546509E+01    5.736637E+02    2.016097E+02 
   6.405187E+02    8.195734E+00    4.328632E+02    1.602694E+02   6.405187E+02    8.195734E+00    4.328632E+02    1.602694E+02 
   4.681964E+02   -3.111974E+01    2.901776E+02    1.361261E+02   4.681964E+02   -3.111974E+01    2.901776E+02    1.361261E+02 
   2.982336E+02   -4.062905E+01    1.540407E+02    1.293144E+02   2.982336E+02   -4.062905E+01    1.540407E+02    1.293144E+02 
   1.325076E+02   -2.133569E+01    2.966427E+01    1.371943E+02   1.325076E+02   -2.133569E+01    2.966427E+01    1.371943E+02 
  -3.013264E+01    2.676879E+01   -8.159198E+01    1.571350E+02  -3.013264E+01    2.676879E+01   -8.159198E+01    1.571350E+02 
  -1.902088E+02    1.061055E+02   -1.811350E+02    1.881941E+02  -1.902088E+02    1.061055E+02   -1.811350E+02    1.881941E+02 
  -3.443398E+02    2.191701E+02   -2.712431E+02    2.306347E+02  -3.443398E+02    2.191701E+02   -2.712431E+02    2.306347E+02 
  -4.845586E+02    3.631461E+02   -3.536681E+02    2.832973E+02  -4.845586E+02    3.631461E+02   -3.536681E+02    2.832973E+02 
  -6.013249E+02    5.240287E+02   -4.298359E+02    3.400428E+02  -6.013249E+02    5.240287E+02   -4.298359E+02    3.400428E+02 
  -6.895867E+02    6.736960E+02   -5.029845E+02    3.872684E+02  -6.895867E+02    6.736960E+02   -5.029845E+02    3.872684E+02 
  -7.555951E+02    7.727059E+02   -5.815314E+02    4.044324E+02  -7.555951E+02    7.727059E+02   -5.815314E+02    4.044324E+02 
  -8.213765E+02    7.795142E+02   -6.820973E+02    3.685070E+02  -8.213765E+02    7.795142E+02   -6.820973E+02    3.685070E+02 
  -9.242400E+02    6.640325E+02   -8.303285E+02    2.616146E+02  -9.242400E+02    6.640325E+02   -8.303285E+02    2.616146E+02 
  -1.110351E+03    4.211239E+02   -1.058193E+03    7.943452E+01  -1.110351E+03    4.211239E+02   -1.058193E+03    7.943452E+01 
  -1.423633E+03    7.879432E+01   -1.397658E+03   -1.629619E+02  -1.423633E+03    7.879432E+01   -1.397658E+03   -1.629619E+02 
  -1.893195E+03   -3.029820E+02   -1.872164E+03   -4.308472E+02  -1.893195E+03   -3.029820E+02   -1.872164E+03   -4.308472E+02 
  -2.523336E+03   -6.439457E+02   -2.488519E+03   -6.764658E+02  -2.523336E+03   -6.439457E+02   -2.488519E+03   -6.764658E+02 
  -3.289577E+03   -8.631996E+02   -3.232167E+03   -8.513684E+02  -3.289577E+03   -8.631996E+02   -3.232167E+03   -8.513684E+02 
  -4.142301E+03   -9.011940E+02   -4.068013E+03   -9.208429E+02  -4.142301E+03   -9.011940E+02   -4.068013E+03   -9.208429E+02 
  -5.017094E+03   -7.371438E+02   -4.947308E+03   -8.755012E+02  -5.017094E+03   -7.371438E+02   -4.947308E+03   -8.755012E+02 
  -5.848709E+03   -3.960670E+02   -5.818948E+03   -7.355270E+02  -5.848709E+03   -3.960670E+02   -5.818948E+03   -7.355270E+02 
  -6.584505E+03    5.718130E+01   -6.641864E+03   -5.453353E+02  -6.584505E+03    5.718130E+01   -6.641864E+03   -5.453353E+02 
  -7.193505E+03    5.353173E+02   -7.394508E+03   -3.597565E+02  -7.193505E+03    5.353173E+02   -7.394508E+03   -3.597565E+02 
  -7.668833E+03    9.521826E+02   -8.078176E+03   -2.261150E+02  -7.668833E+03    9.521826E+02   -8.078176E+03   -2.261150E+02 
  -8.023477E+03    1.245168E+03   -8.712847E+03   -1.684459E+02  -8.023477E+03    1.245168E+03   -8.712847E+03   -1.684459E+02 
  -8.281354E+03    1.389702E+03   -9.326767E+03   -1.797334E+02  -8.281354E+03    1.389702E+03   -9.326767E+03   -1.797334E+02 
  -8.466874E+03    1.401706E+03   -9.943174E+03   -2.254334E+02  -8.466874E+03    1.401706E+03   -9.943174E+03   -2.254334E+02 
  -8.596208E+03    1.327906E+03   -1.056862E+04   -2.575126E+02  -8.596208E+03    1.327906E+03   -1.056862E+04   -2.575126E+02 
  -8.672512E+03    1.227775E+03   -1.118688E+04   -2.342495E+02  -8.672512E+03    1.227775E+03   -1.118688E+04   -2.342495E+02 
  -8.685840E+03    1.153325E+03   -1.176049E+04   -1.386329E+02  -8.685840E+03    1.153325E+03   -1.176049E+04   -1.386329E+02 
  -8.616965E+03    1.133260E+03   -1.223936E+04    1.166284E+01  -8.616965E+03    1.133260E+03   -1.223936E+04    1.166284E+01 
  -8.443402E+03    1.166170E+03   -1.257353E+04    1.669773E+02  -8.443402E+03    1.166170E+03   -1.257353E+04    1.669773E+02 
  -8.145662E+03    1.224141E+03   -1.272544E+04    2.608403E+02  -8.145662E+03    1.224141E+03   -1.272544E+04    2.608403E+02 
  -7.712229E+03    1.264712E+03   -1.267792E+04    2.328969E+02  -7.712229E+03    1.264712E+03   -1.267792E+04    2.328969E+02 
  -7.142516E+03    1.246568E+03   -1.243490E+04    5.189344E+01  -7.142516E+03    1.246568E+03   -1.243490E+04    5.189344E+01 
  -6.447847E+03    1.143538E+03   -1.201519E+04   -2.692408E+02  -6.447847E+03    1.143538E+03   -1.201519E+04   -2.692408E+02 
  -5.650992E+03    9.525560E+02   -1.144144E+04   -6.716770E+02  -5.650992E+03    9.525560E+02   -1.144144E+04   -6.716770E+02 
  -4.784884E+03    6.936286E+02   -1.072836E+04   -1.063392E+03  -4.784884E+03    6.936286E+02   -1.072836E+04   -1.063392E+03 
  -3.890948E+03    4.026987E+02   -9.874335E+03   -1.342626E+03  -3.890948E+03    4.026987E+02   -9.874335E+03   -1.342626E+03 
  -3.017112E+03    1.205844E+02   -8.859175E+03   -1.425011E+03  -3.017112E+03    1.205844E+02   -8.859175E+03   -1.425011E+03 
  -2.215324E+03   -1.178741E+02   -7.648890E+03   -1.266291E+03  -2.215324E+03   -1.178741E+02   -7.648890E+03   -1.266291E+03 
  -1.538347E+03   -2.908649E+02   -6.205945E+03   -8.742076E+02  -1.538347E+03   -2.908649E+02   -6.205945E+03   -8.742076E+02 
  -1.035778E+03   -3.910306E+02   -4.501942E+03   -3.066578E+02  -1.035778E+03   -3.910306E+02   -4.501942E+03   -3.066578E+02 
  -7.495755E+02   -4.216935E+02   -2.529078E+03    3.425721E+02  -7.495755E+02   -4.216935E+02   -2.529078E+03    3.425721E+02 
  -7.097178E+02   -3.902149E+02   -3.073163E+02    9.658568E+02  -7.097178E+02   -3.902149E+02   -3.073163E+02    9.658568E+02 
  -9.308162E+02   -3.017020E+02    2.114416E+03    1.465276E+03  -9.308162E+02   -3.017020E+02    2.114416E+03    1.465276E+03 
  -1.410493E+03   -1.558759E+02    4.663066E+03    1.771775E+03  -1.410493E+03   -1.558759E+02    4.663066E+03    1.771775E+03 
  -2.130067E+03    5.156149E+01    7.250974E+03    1.856034E+03  -2.130067E+03    5.156149E+01    7.250974E+03    1.856034E+03 
  -3.057661E+03    3.236820E+02    9.787861E+03    1.729819E+03  -3.057661E+03    3.236820E+02    9.787861E+03    1.729819E+03 
  -4.153314E+03    6.555187E+02    1.219290E+04    1.439026E+03  -4.153314E+03    6.555187E+02    1.219290E+04    1.439026E+03 
  -5.375214E+03    1.028793E+03    1.440471E+04    1.051219E+03  -5.375214E+03    1.028793E+03    1.440471E+04    1.051219E+03 
  -6.685887E+03    1.410891E+03    1.638776E+04    6.409753E+02  -6.685887E+03    1.410891E+03    1.638776E+04    6.409753E+02 
  -8.057072E+03    1.759340E+03    1.813427E+04    2.759739E+02  -8.057072E+03    1.759340E+03    1.813427E+04    2.759739E+02 
  -9.472207E+03    2.031095E+03    1.966134E+04    5.992290E+00  -9.472207E+03    2.031095E+03    1.966134E+04    5.992290E+00 
  -1.092589E+04    2.194065E+03    2.100372E+04   -1.439211E+02  -1.092589E+04    2.194065E+03    2.100372E+04   -1.439211E+02 
  -1.242023E+04    2.237369E+03    2.220333E+04   -1.755454E+02  -1.242023E+04    2.237369E+03    2.220333E+04   -1.755454E+02 
  -1.395862E+04    2.176885E+03    2.329730E+04   -1.148843E+02  -1.395862E+04    2.176885E+03    2.329730E+04   -1.148843E+02 
  -1.553828E+04    2.053946E+03    2.430680E+04   -5.426826E+00  -1.553828E+04    2.053946E+03    2.430680E+04   -5.426826E+00 
  -1.714301E+04    1.927001E+03    2.522914E+04    1.015871E+02  -1.714301E+04    1.927001E+03    2.522914E+04    1.015871E+02 
  -1.873813E+04    1.858118E+03    2.603521E+04    1.581732E+02  -1.873813E+04    1.858118E+03    2.603521E+04    1.581732E+02 
  -2.026915E+04    1.897766E+03    2.667339E+04    1.297501E+02  -2.026915E+04    1.897766E+03    2.667339E+04    1.297501E+02 
  -2.166507E+04    2.071876E+03    2.707944E+04    2.280876E+00  -2.166507E+04    2.071876E+03    2.707944E+04    2.280876E+00 
  -2.284635E+04    2.374618E+03    2.719031E+04   -2.152199E+02  -2.284635E+04    2.374618E+03    2.719031E+04   -2.152199E+02 
  -2.373615E+04    2.768833E+03    2.695883E+04   -4.934229E+02  -2.373615E+04    2.768833E+03    2.695883E+04   -4.934229E+02 
  -2.427280E+04    3.194073E+03    2.636547E+04   -7.899953E+02  -2.427280E+04    3.194073E+03    2.636547E+04   -7.899953E+02 
  -2.442038E+04    3.580194E+03    2.542410E+04   -1.059645E+03  -2.442038E+04    3.580194E+03    2.542410E+04   -1.059645E+03 
  -2.417485E+04    3.863076E+03    2.418042E+04   -1.264363E+03  -2.417485E+04    3.863076E+03    2.418042E+04   -1.264363E+03 
  -2.356395E+04    3.998536E+03    2.270331E+04   -1.381323E+03  -2.356395E+04    3.998536E+03    2.270331E+04   -1.381323E+03 
  -2.264063E+04    3.971039E+03    2.107165E+04   -1.406622E+03  -2.264063E+04    3.971039E+03    2.107165E+04   -1.406622E+03 
  -2.147167E+04    3.795234E+03    1.936021E+04   -1.354204E+03  -2.147167E+04    3.795234E+03    1.936021E+04   -1.354204E+03 
  -2.012462E+04    3.510265E+03    1.762829E+04   -1.250650E+03  -2.012462E+04    3.510265E+03    1.762829E+04   -1.250650E+03 
  -1.865652E+04    3.168679E+03    1.591401E+04   -1.127501E+03  -1.865652E+04    3.168679E+03    1.591401E+04   -1.127501E+03 
  -1.710752E+04    2.823108E+03    1.423499E+04   -1.013299E+03  -1.710752E+04    2.823108E+03    1.423499E+04   -1.013299E+03 
  -1.550082E+04    2.514344E+03    1.259455E+04   -9.273807E+02  -1.550082E+04    2.514344E+03    1.259455E+04   -9.273807E+02 
  -1.384824E+04    2.263789E+03    1.099075E+04   -8.767230E+02  -1.384824E+04    2.263789E+03    1.099075E+04   -8.767230E+02 
  -1.215909E+04    2.071841E+03    9.425180E+03   -8.562237E+02  -1.215909E+04    2.071841E+03    9.425180E+03   -8.562237E+02 
  -1.044891E+04    1.921947E+03    7.908702E+03   -8.518115E+02  -1.044891E+04    1.921947E+03    7.908702E+03   -8.518115E+02 
  -8.745054E+03    1.788463E+03    6.462751E+03   -8.451621E+02  -8.745054E+03    1.788463E+03    6.462751E+03   -8.451621E+02 
  -7.087296E+03    1.645544E+03    5.116445E+03   -8.185932E+02  -7.087296E+03    1.645544E+03    5.116445E+03   -8.185932E+02 
  -5.523667E+03    1.474382E+03    3.900960E+03   -7.589678E+02  -5.523667E+03    1.474382E+03    3.900960E+03   -7.589678E+02 
  -4.103060E+03    1.267037E+03    2.843308E+03   -6.599722E+02  -4.103060E+03    1.267037E+03    2.843308E+03   -6.599722E+02 
  -2.867119E+03    1.026471E+03    1.961346E+03   -5.227346E+02  -2.867119E+03    1.026471E+03    1.961346E+03   -5.227346E+02 
  -1.843516E+03    7.637129E+02    1.260928E+03   -3.551820E+02  -1.843516E+03    7.637129E+02    1.260928E+03   -3.551820E+02 
  -1.041729E+03    4.937517E+02    7.350338E+02   -1.706716E+02  -1.041729E+03    4.937517E+02    7.350338E+02   -1.706716E+02 
  -4.511110E+02    2.317321E+02    3.639457E+02    1.371448E+01  -4.511110E+02    2.317321E+02    3.639457E+02    1.371448E+01 
  -4.029538E+01   -9.652597E+00    1.154130E+02    1.790990E+02  -4.029538E+01   -9.652597E+00    1.154130E+02    1.790990E+02 
   2.430827E+02   -2.215514E+02   -5.570935E+01    3.070749E+02   2.430827E+02   -2.215514E+02   -5.570935E+01    3.070749E+02 
   4.726331E+02   -3.997465E+02   -2.080348E+02    3.824022E+02   4.726331E+02   -3.997465E+02   -2.080348E+02    3.824022E+02 
   7.427284E+02   -5.455566E+02   -4.134066E+02    3.959754E+02   7.427284E+02   -5.455566E+02   -4.134066E+02    3.959754E+02 
   1.165956E+03   -6.671385E+02   -7.546755E+02    3.475064E+02   1.165956E+03   -6.671385E+02   -7.546755E+02    3.475064E+02 
   1.867301E+03   -7.808160E+02   -1.320853E+03    2.470911E+02   1.867301E+03   -7.808160E+02   -1.320853E+03    2.470911E+02 
   2.974810E+03   -9.115852E+02   -2.200007E+03    1.148779E+02   2.974810E+03   -9.115852E+02   -2.200007E+03    1.148779E+02 
   4.607813E+03   -1.091957E+03   -3.471290E+03   -2.148601E+01   4.607813E+03   -1.091957E+03   -3.471290E+03   -2.148601E+01 
   6.864934E+03   -1.358823E+03   -5.198014E+03   -1.312047E+02   6.864934E+03   -1.358823E+03   -5.198014E+03   -1.312047E+02 
   9.814386E+03   -1.748825E+03   -7.423464E+03   -1.853441E+02   9.814386E+03   -1.748825E+03   -7.423464E+03   -1.853441E+02 
   1.348840E+04   -2.293324E+03   -1.017016E+04   -1.610279E+02   1.348840E+04   -2.293324E+03   -1.017016E+04   -1.610279E+02 
   1.788234E+04   -3.014205E+03   -1.344210E+04   -4.361872E+01   1.788234E+04   -3.014205E+03   -1.344210E+04   -4.361872E+01 
   2.295751E+04   -3.921278E+03   -1.722845E+04    1.735005E+02   2.295751E+04   -3.921278E+03   -1.722845E+04    1.735005E+02 
   2.864611E+04   -5.011300E+03   -2.150718E+04    4.908904E+02   2.864611E+04   -5.011300E+03   -2.150718E+04    4.908904E+02 
   3.485668E+04   -6.268002E+03   -2.624742E+04    9.053647E+02   3.485668E+04   -6.268002E+03   -2.624742E+04    9.053647E+02 
   4.147936E+04   -7.662433E+03   -3.141078E+04    1.411193E+03   4.147936E+04   -7.662433E+03   -3.141078E+04    1.411193E+03 
   4.839132E+04   -9.153490E+03   -3.695261E+04    1.999496E+03   4.839132E+04   -9.153490E+03   -3.695261E+04    1.999496E+03 
   5.546306E+04   -1.068936E+04   -4.282463E+04    2.656405E+03   5.546306E+04   -1.068936E+04   -4.282463E+04    2.656405E+03 
   6.256595E+04   -1.221124E+04   -4.897948E+04    3.361681E+03   6.256595E+04   -1.221124E+04   -4.897948E+04    3.361681E+03 
   6.957996E+04   -1.366037E+04   -5.537630E+04    4.089892E+03   6.957996E+04   -1.366037E+04   -5.537630E+04    4.089892E+03 
   7.639942E+04   -1.498836E+04   -6.198506E+04    4.815461E+03   7.639942E+04   -1.498836E+04   -6.198506E+04    4.815461E+03 
   8.293379E+04   -1.616857E+04   -6.878660E+04    5.521157E+03   8.293379E+04   -1.616857E+04   -6.878660E+04    5.521157E+03 
   8.910169E+04   -1.720495E+04   -7.576602E+04    6.207560E+03   8.910169E+04   -1.720495E+04   -7.576602E+04    6.207560E+03 
   9.481849E+04   -1.813395E+04   -8.289953E+04    6.899651E+03   9.481849E+04   -1.813395E+04   -8.289953E+04    6.899651E+03 
   9.998075E+04   -1.901655E+04   -9.013732E+04    7.646816E+03   9.998075E+04   -1.901655E+04   -9.013732E+04    7.646816E+03 
   1.044533E+05   -1.992041E+04   -9.738768E+04    8.514368E+03   1.044533E+05   -1.992041E+04   -9.738768E+04    8.514368E+03 
   1.080651E+05   -2.089582E+04   -1.045083E+05    9.567755E+03   1.080651E+05   -2.089582E+04   -1.045083E+05    9.567755E+03 
   1.106179E+05   -2.195238E+04   -1.113087E+05    1.085371E+04   1.106179E+05   -2.195238E+04   -1.113087E+05    1.085371E+04 
   1.119088E+05   -2.304409E+04   -1.175654E+05    1.238445E+04   1.119088E+05   -2.304409E+04   -1.175654E+05    1.238445E+04 
   1.117619E+05   -2.406910E+04   -1.230457E+05    1.413059E+04   1.117619E+05   -2.406910E+04   -1.230457E+05    1.413059E+04 
   1.100611E+05   -2.488581E+04   -1.275330E+05    1.602585E+04   1.100611E+05   -2.488581E+04   -1.275330E+05    1.602585E+04 
   1.067766E+05   -2.534210E+04   -1.308471E+05    1.798241E+04   1.067766E+05   -2.534210E+04   -1.308471E+05    1.798241E+04 
   1.019755E+05   -2.530970E+04   -1.328513E+05    1.991183E+04   1.019755E+05   -2.530970E+04   -1.328513E+05    1.991183E+04 
   9.581647E+04   -2.471397E+04   -1.334450E+05    2.174404E+04   9.581647E+04   -2.471397E+04   -1.334450E+05    2.174404E+04 
   8.852835E+04   -2.355058E+04   -1.325456E+05    2.343747E+04   8.852835E+04   -2.355058E+04   -1.325456E+05    2.343747E+04 
   8.038144E+04   -2.188470E+04   -1.300654E+05    2.497616E+04   8.038144E+04   -2.188470E+04   -1.300654E+05    2.497616E+04 
   7.165930E+04   -1.983393E+04   -1.258930E+05    2.635455E+04   7.165930E+04   -1.983393E+04   -1.258930E+05    2.635455E+04 
   6.263943E+04   -1.754124E+04   -1.198878E+05    2.755485E+04   6.263943E+04   -1.754124E+04   -1.198878E+05    2.755485E+04 
   5.358723E+04   -1.514677E+04   -1.118897E+05    2.852464E+04   5.358723E+04   -1.514677E+04   -1.118897E+05    2.852464E+04 
   4.476319E+04   -1.276694E+04   -1.017426E+05    2.916215E+04   4.476319E+04   -1.276694E+04   -1.017426E+05    2.916215E+04 
   3.643859E+04   -1.048638E+04   -8.932539E+04    2.931386E+04   3.643859E+04   -1.048638E+04   -8.932539E+04    2.931386E+04 
   2.891274E+04   -8.363100E+03   -7.458211E+04    2.878506E+04   2.891274E+04   -8.363100E+03   -7.458211E+04    2.878506E+04 
   2.252418E+04   -6.443277E+03   -5.754234E+04    2.735978E+04   2.252418E+04   -6.443277E+03   -5.754234E+04    2.735978E+04 
   1.765066E+04   -4.779013E+03   -3.832841E+04    2.482429E+04   1.765066E+04   -4.779013E+03   -3.832841E+04    2.482429E+04 
   1.469622E+04   -3.442007E+03   -1.714828E+04    2.098811E+04   1.469622E+04   -3.442007E+03   -1.714828E+04    2.098811E+04 
   1.406783E+04   -2.528102E+03    5.721668E+03    1.569859E+04   1.406783E+04   -2.528102E+03    5.721668E+03    1.569859E+04 
   1.614744E+04   -2.150908E+03    2.995848E+04    8.847535E+03   1.614744E+04   -2.150908E+03    2.995848E+04    8.847535E+03 
   2.126653E+04   -2.426256E+03    5.521304E+04    3.713831E+02   2.126653E+04   -2.426256E+03    5.521304E+04    3.713831E+02 
   2.969019E+04   -3.451985E+03    8.112562E+04   -9.752483E+03   2.969019E+04   -3.451985E+03    8.112562E+04   -9.752483E+03 
   4.161466E+04   -5.288765E+03    1.073353E+05   -2.151077E+04   4.161466E+04   -5.288765E+03    1.073353E+05   -2.151077E+04 
   5.717862E+04   -7.947163E+03    1.334845E+05   -3.485905E+04   5.717862E+04   -7.947163E+03    1.334845E+05   -3.485905E+04 
   7.648397E+04   -1.138437E+04    1.592213E+05   -4.972590E+04   7.648397E+04   -1.138437E+04    1.592213E+05   -4.972590E+04 
   9.961847E+04   -1.551134E+04    1.842008E+05   -6.601648E+04   9.961847E+04   -1.551134E+04    1.842008E+05   -6.601648E+04 
   1.266715E+05   -2.020838E+04    2.080868E+05   -8.361540E+04   1.266715E+05   -2.020838E+04    2.080868E+05   -8.361540E+04 
   1.577354E+05   -2.534502E+04    2.305528E+05   -1.023877E+05   1.577354E+05   -2.534502E+04    2.305528E+05   -1.023877E+05 
   1.928893E+05   -3.079901E+04    2.512825E+05   -1.221765E+05   1.928893E+05   -3.079901E+04    2.512825E+05   -1.221765E+05 
   2.321674E+05   -3.646940E+04    2.699677E+05   -1.427957E+05   2.321674E+05   -3.646940E+04    2.699677E+05   -1.427957E+05 
   2.755201E+05   -4.228044E+04    2.863061E+05   -1.640183E+05   2.755201E+05   -4.228044E+04    2.863061E+05   -1.640183E+05 
   3.227784E+05   -4.817566E+04    3.000015E+05   -1.855625E+05   3.227784E+05   -4.817566E+04    3.000015E+05   -1.855625E+05 
   3.736332E+05   -5.410423E+04    3.107674E+05   -2.070805E+05   3.736332E+05   -5.410423E+04    3.107674E+05   -2.070805E+05 
   4.276369E+05   -6.000425E+04    3.183392E+05   -2.281540E+05   4.276369E+05   -6.000425E+04    3.183392E+05   -2.281540E+05 
   4.842290E+05   -6.578837E+04    3.224924E+05   -2.483023E+05   4.842290E+05   -6.578837E+04    3.224924E+05   -2.483023E+05 
   5.427791E+05   -7.133644E+04    3.230660E+05   -2.670025E+05   5.427791E+05   -7.133644E+04    3.230660E+05   -2.670025E+05 
   6.026386E+05   -7.649769E+04    3.199866E+05   -2.837193E+05   6.026386E+05   -7.649769E+04    3.199866E+05   -2.837193E+05 
   6.631868E+05   -8.110154E+04    3.132870E+05   -2.979403E+05   6.631868E+05   -8.110154E+04    3.132870E+05   -2.979403E+05 
   7.238630E+05   -8.497385E+04    3.031151E+05   -3.092072E+05   7.238630E+05   -8.497385E+04    3.031151E+05   -3.092072E+05 
   7.841790E+05   -8.795356E+04    2.897314E+05   -3.171381E+05   7.841790E+05   -8.795356E+04    2.897314E+05   -3.171381E+05 
   8.437125E+05   -8.990526E+04    2.734942E+05   -3.214370E+05   8.437125E+05   -8.990526E+04    2.734942E+05   -3.214370E+05 
   9.020877E+05   -9.072518E+04    2.548373E+05   -3.218909E+05   9.020877E+05   -9.072518E+04    2.548373E+05   -3.218909E+05 
   9.589497E+05   -9.034078E+04    2.342441E+05   -3.183594E+05   9.589497E+05   -9.034078E+04    2.342441E+05   -3.183594E+05 
   1.013940E+06   -8.870643E+04    2.122236E+05   -3.107610E+05   1.013940E+06   -8.870643E+04    2.122236E+05   -3.107610E+05 
   1.066676E+06   -8.579900E+04    1.892917E+05   -2.990638E+05   1.066676E+06   -8.579900E+04    1.892917E+05   -2.990638E+05 
   1.116739E+06   -8.161615E+04    1.659584E+05   -2.832818E+05   1.116739E+06   -8.161615E+04    1.659584E+05   -2.832818E+05 
   1.163661E+06   -7.617865E+04    1.427211E+05   -2.634791E+05   1.163661E+06   -7.617865E+04    1.427211E+05   -2.634791E+05 
   1.206928E+06   -6.953548E+04    1.200616E+05   -2.397779E+05   1.206928E+06   -6.953548E+04    1.200616E+05   -2.397779E+05 
   1.245983E+06   -6.176903E+04    9.844231E+04   -2.123669E+05   1.245983E+06   -6.176903E+04    9.844231E+04   -2.123669E+05 
   1.280239E+06   -5.299721E+04    7.830263E+04   -1.815079E+05   1.280239E+06   -5.299721E+04    7.830263E+04   -1.815079E+05 
   1.309116E+06   -4.337081E+04    6.005166E+04   -1.475358E+05   1.309116E+06   -4.337081E+04    6.005166E+04   -1.475358E+05 
   1.332078E+06   -3.306587E+04    4.405958E+04   -1.108540E+05   1.332078E+06   -3.306587E+04    4.405958E+04   -1.108540E+05 
   1.348684E+06   -2.227317E+04    3.064802E+04   -7.192471E+04   1.348684E+06   -2.227317E+04    3.064802E+04   -7.192471E+04 
   1.358642E+06   -1.118759E+04    2.008120E+04   -3.125715E+04   1.358642E+06   -1.118759E+04    2.008120E+04   -3.125715E+04 
   1.361836E+06   -1.466560E-11    1.255896E+04    1.060581E+04   1.361836E+06   -1.466560E-11    1.255896E+04    1.060581E+04 
   1.358340E+06    1.110715E+04    8.212296E+03    5.310091E+04   1.358340E+06    1.110715E+04    8.212296E+03    5.310091E+04 
   1.348399E+06    2.196083E+04    7.101484E+03    9.565706E+04   1.348399E+06    2.196083E+04    7.101484E+03    9.565706E+04 
   1.332382E+06    3.239665E+04    9.216400E+03    1.377070E+05   1.332382E+06    3.239665E+04    9.216400E+03    1.377070E+05 
   1.310718E+06    4.225827E+04    1.447856E+04    1.786970E+05   1.310718E+06    4.225827E+04    1.447856E+04    1.786970E+05 
   1.283841E+06    5.139821E+04    2.274441E+04    2.180942E+05   1.283841E+06    5.139821E+04    2.274441E+04    2.180942E+05 
   1.252142E+06    5.968040E+04    3.380962E+04    2.553913E+05   1.252142E+06    5.968040E+04    3.380962E+04    2.553913E+05 
   1.215950E+06    6.698375E+04    4.741405E+04    2.901083E+05   1.215950E+06    6.698375E+04    4.741405E+04    2.901083E+05 
   1.175543E+06    7.320574E+04    6.324751E+04    3.217949E+05   1.175543E+06    7.320574E+04    6.324751E+04    3.217949E+05 
   1.131182E+06    7.826547E+04    8.095612E+04    3.500345E+05   1.131182E+06    7.826547E+04    8.095612E+04    3.500345E+05 
   1.083155E+06    8.210608E+04    1.001494E+05    3.744529E+05   1.083155E+06    8.210608E+04    1.001494E+05    3.744529E+05 
   1.031810E+06    8.469716E+04    1.204079E+05    3.947334E+05   1.031810E+06    8.469716E+04    1.204079E+05    3.947334E+05 
   9.775862E+05    8.603748E+04    1.412913E+05    4.106346E+05   9.775862E+05    8.603748E+04    1.412913E+05    4.106346E+05 
   9.210071E+05    8.615761E+04    1.623462E+05    4.220085E+05   9.210071E+05    8.615761E+04    1.623462E+05    4.220085E+05 
   8.626670E+05    8.512128E+04    1.831130E+05    4.288120E+05   8.626670E+05    8.512128E+04    1.831130E+05    4.288120E+05 
   8.031950E+05    8.302361E+04    2.031317E+05    4.311081E+05   8.031950E+05    8.302361E+04    2.031317E+05    4.311081E+05 
   7.432168E+05    7.998485E+04    2.219451E+05    4.290530E+05   7.432168E+05    7.998485E+04    2.219451E+05    4.290530E+05 
   6.833203E+05    7.613981E+04    2.391010E+05    4.228730E+05   6.833203E+05    7.613981E+04    2.391010E+05    4.228730E+05 
   6.240320E+05    7.162492E+04    2.541549E+05    4.128354E+05   6.240320E+05    7.162492E+04    2.541549E+05    4.128354E+05 
   5.658064E+05    6.656670E+04    2.666740E+05    3.992244E+05   5.658064E+05    6.656670E+04    2.666740E+05    3.992244E+05 
   5.090288E+05    6.107556E+04    2.762470E+05    3.823260E+05   5.090288E+05    6.107556E+04    2.762470E+05    3.823260E+05 
   4.540283E+05    5.524760E+04    2.824996E+05    3.624283E+05   4.540283E+05    5.524760E+04    2.824996E+05    3.624283E+05 
   4.010973E+05    4.917432E+04    2.851165E+05    3.398360E+05   4.010973E+05    4.917432E+04    2.851165E+05    3.398360E+05 
   3.505117E+05    4.295673E+04    2.838665E+05    3.148899E+05   3.505117E+05    4.295673E+04    2.838665E+05    3.148899E+05 
   3.025488E+05    3.671822E+04    2.786263E+05    2.879866E+05   3.025488E+05    3.671822E+04    2.786263E+05    2.879866E+05 
   2.574984E+05    3.060997E+04    2.693985E+05    2.595864E+05   2.574984E+05    3.060997E+04    2.693985E+05    2.595864E+05 
   2.156634E+05    2.480501E+04    2.563165E+05    2.302061E+05   2.156634E+05    2.480501E+04    2.563165E+05    2.302061E+05 
   1.773508E+05    1.948057E+04    2.396370E+05    2.003969E+05   1.773508E+05    1.948057E+04    2.396370E+05    2.003969E+05 
   1.428515E+05    1.479332E+04    2.197194E+05    1.707117E+05   1.428515E+05    1.479332E+04    2.197194E+05    1.707117E+05 
   1.124146E+05    1.085476E+04    1.969974E+05    1.416703E+05   1.124146E+05    1.085476E+04    1.969974E+05    1.416703E+05 
   8.622038E+04    7.714839E+03    1.719480E+05    1.137306E+05   8.622038E+04    7.714839E+03    1.719480E+05    1.137306E+05 
   6.435931E+04    5.359535E+03    1.450659E+05    8.727039E+04   6.435931E+04    5.359535E+03    1.450659E+05    8.727039E+04 
   4.682088E+04    3.723203E+03    1.168459E+05    6.258085E+04   4.682088E+04    3.723203E+03    1.168459E+05    6.258085E+04 
   3.349617E+04    2.711582E+03    8.777385E+04    3.987059E+04   3.349617E+04    2.711582E+03    8.777385E+04    3.987059E+04 
   2.419205E+04    2.227394E+03    5.832447E+04    1.927493E+04   2.419205E+04    2.227394E+03    5.832447E+04    1.927493E+04 
   1.865264E+04    2.189794E+03    2.896147E+04    8.669012E+02   1.865264E+04    2.189794E+03    2.896147E+04    8.669012E+02 
   1.658145E+04    2.541433E+03    1.352545E+02   -1.533268E+04   1.658145E+04    2.541433E+03    1.352545E+02   -1.533268E+04 
   1.765776E+04    3.241893E+03   -2.772350E+04   -2.934667E+04   1.765776E+04    3.241893E+03   -2.772350E+04   -2.934667E+04 
   2.154367E+04    4.251671E+03   -5.421433E+04   -4.123411E+04   2.154367E+04    4.251671E+03   -5.421433E+04   -4.123411E+04 
   2.788211E+04    5.514692E+03   -7.897882E+04   -5.108289E+04   2.788211E+04    5.514692E+03   -7.897882E+04   -5.108289E+04 
   3.628967E+04    6.947860E+03   -1.017105E+05   -5.900282E+04   3.628967E+04    6.947860E+03   -1.017105E+05   -5.900282E+04 
   4.635073E+04    8.443188E+03   -1.221602E+05   -6.512012E+04   4.635073E+04    8.443188E+03   -1.221602E+05   -6.512012E+04 
   5.761885E+04    9.882741E+03   -1.401370E+05   -6.957423E+04   5.761885E+04    9.882741E+03   -1.401370E+05   -6.957423E+04 
   6.962839E+04    1.116107E+04   -1.555052E+05   -7.251751E+04   6.962839E+04    1.116107E+04   -1.555052E+05   -7.251751E+04 
   8.191559E+04    1.220641E+04   -1.681819E+05   -7.411643E+04   8.191559E+04    1.220641E+04   -1.681819E+05   -7.411643E+04 
   9.404388E+04    1.299188E+04   -1.781358E+05   -7.455152E+04   9.404388E+04    1.299188E+04   -1.781358E+05   -7.455152E+04 
   1.056263E+05    1.353189E+04   -1.853890E+05   -7.401330E+04   1.056263E+05    1.353189E+04   -1.853890E+05   -7.401330E+04 
   1.163385E+05    1.386453E+04   -1.900194E+05   -7.269255E+04   1.163385E+05    1.386453E+04   -1.900194E+05   -7.269255E+04 
   1.259192E+05    1.402682E+04   -1.921611E+05   -7.076582E+04   1.259192E+05    1.402682E+04   -1.921611E+05   -7.076582E+04 
   1.341591E+05    1.403241E+04   -1.919991E+05   -6.837991E+04   1.341591E+05    1.403241E+04   -1.919991E+05   -6.837991E+04 
   1.408851E+05    1.386110E+04   -1.897569E+05   -6.564052E+04   1.408851E+05    1.386110E+04   -1.897569E+05   -6.564052E+04 
   1.459466E+05    1.346457E+04   -1.856794E+05   -6.260977E+04   1.459466E+05    1.346457E+04   -1.856794E+05   -6.260977E+04 
   1.492117E+05    1.278659E+04   -1.800138E+05   -5.931450E+04   1.492117E+05    1.278659E+04   -1.800138E+05   -5.931450E+04 
   1.505757E+05    1.179000E+04   -1.729934E+05   -5.576374E+04   1.505757E+05    1.179000E+04   -1.729934E+05   -5.576374E+04 
   1.499810E+05    1.048002E+04   -1.648308E+05   -5.196963E+04   1.499810E+05    1.048002E+04   -1.648308E+05   -5.196963E+04 
   1.474399E+05    8.914304E+03   -1.557181E+05   -4.796500E+04   1.474399E+05    8.914304E+03   -1.557181E+05   -4.796500E+04 
   1.430522E+05    7.195596E+03   -1.458360E+05   -4.381154E+04   1.430522E+05    7.195596E+03   -1.458360E+05   -4.381154E+04 
   1.370095E+05    5.448980E+03   -1.353646E+05   -3.959579E+04   1.370095E+05    5.448980E+03   -1.353646E+05   -3.959579E+04 
   1.295820E+05    3.791828E+03   -1.244917E+05   -3.541512E+04   1.295820E+05    3.791828E+03   -1.244917E+05   -3.541512E+04 
   1.210888E+05    2.306984E+03   -1.134147E+05   -3.135898E+04   1.210888E+05    2.306984E+03   -1.134147E+05   -3.135898E+04 
   1.118606E+05    1.028417E+03   -1.023333E+05   -2.749289E+04   1.118606E+05    1.028417E+03   -1.023333E+05   -2.749289E+04 
   1.022029E+05   -5.633650E+01   -9.143684E+04   -2.385077E+04   1.022029E+05   -5.633650E+01   -9.143684E+04   -2.385077E+04 
   9.236999E+04   -9.888100E+02   -8.089047E+04   -2.043837E+04   9.236999E+04   -9.888100E+02   -8.089047E+04   -2.043837E+04 
   8.255416E+04   -1.814541E+03   -7.082392E+04   -1.724559E+04   8.255416E+04   -1.814541E+03   -7.082392E+04   -1.724559E+04 
   7.289278E+04   -2.559798E+03   -6.132829E+04   -1.426281E+04   7.289278E+04   -2.559798E+03   -6.132829E+04   -1.426281E+04 
   6.348642E+04   -3.218360E+03   -5.246069E+04   -1.149453E+04   6.348642E+04   -3.218360E+03   -5.246069E+04   -1.149453E+04 
   5.442172E+04   -3.752412E+03   -4.425487E+04   -8.965386E+03   5.442172E+04   -3.752412E+03   -4.425487E+04   -8.965386E+03 
   4.579039E+04   -4.106355E+03   -3.673376E+04   -6.716561E+03   4.579039E+04   -4.106355E+03   -3.673376E+04   -6.716561E+03 
   3.769858E+04   -4.227883E+03   -2.991928E+04   -4.794166E+03   3.769858E+04   -4.227883E+03   -2.991928E+04   -4.794166E+03 
   3.026451E+04   -4.088716E+03   -2.383630E+04   -3.234173E+03   3.026451E+04   -4.088716E+03   -2.383630E+04   -3.234173E+03 
   2.360605E+04   -3.698151E+03   -1.850988E+04   -2.049180E+03   2.360605E+04   -3.698151E+03   -1.850988E+04   -2.049180E+03 
   1.782278E+04   -3.105588E+03   -1.395734E+04   -1.221334E+03   1.782278E+04   -3.105588E+03   -1.395734E+04   -1.221334E+03 
   1.297784E+04   -2.392045E+03   -1.017843E+04   -7.032889E+02   1.297784E+04   -2.392045E+03   -1.017843E+04   -7.032889E+02 
   9.084522E+03   -1.653918E+03   -7.147141E+03   -4.263161E+02   9.084522E+03   -1.653918E+03   -7.147141E+03   -4.263161E+02 
   6.100397E+03   -9.840158E+02   -4.807910E+03   -3.126105E+02   6.100397E+03   -9.840158E+02   -4.807910E+03   -3.126105E+02 
   3.929944E+03   -4.548674E+02   -3.077260E+03   -2.879922E+02   3.929944E+03   -4.548674E+02   -3.077260E+03   -2.879922E+02 
   2.434775E+03   -1.079114E+02   -1.850284E+03   -2.917319E+02   2.434775E+03   -1.079114E+02   -1.850284E+03   -2.917319E+02 
   1.449278E+03    4.981562E+01   -1.010120E+03   -2.816205E+02   1.449278E+03    4.981562E+01   -1.010120E+03   -2.816205E+02 
   7.989559E+02    4.181924E+01   -4.381504E+02   -2.340865E+02   7.989559E+02    4.181924E+01   -4.381504E+02   -2.340865E+02 
   3.185183E+02   -8.714670E+01   -2.294737E+01   -1.405284E+02   3.185183E+02   -8.714670E+01   -2.294737E+01   -1.405284E+02 
  -1.330494E+02   -2.832749E+02    3.332493E+02   -1.744080E+00  -1.330494E+02   -2.832749E+02    3.332493E+02   -1.744080E+00 
  -6.626971E+02   -4.960242E+02    7.109165E+02    1.776380E+02  -6.626971E+02   -4.960242E+02    7.109165E+02    1.776380E+02 
  -1.340164E+03   -6.879791E+02    1.172237E+03    3.933133E+02  -1.340164E+03   -6.879791E+02    1.172237E+03    3.933133E+02 
  -2.201529E+03   -8.402480E+02    1.762111E+03    6.433633E+02  -2.201529E+03   -8.402480E+02    1.762111E+03    6.433633E+02 
  -3.258008E+03   -9.523766E+02    2.510559E+03    9.282719E+02  -3.258008E+03   -9.523766E+02    2.510559E+03    9.282719E+02 
  -4.507275E+03   -1.037047E+03    3.435933E+03    1.249474E+03  -4.507275E+03   -1.037047E+03    3.435933E+03    1.249474E+03 
  -5.943908E+03   -1.111222E+03    4.548429E+03    1.607277E+03  -5.943908E+03   -1.111222E+03    4.548429E+03    1.607277E+03 
  -7.565890E+03   -1.186466E+03    5.853364E+03    1.998991E+03  -7.565890E+03   -1.186466E+03    5.853364E+03    1.998991E+03 
  -9.375392E+03   -1.261542E+03    7.353583E+03    2.417837E+03  -9.375392E+03   -1.261542E+03    7.353583E+03    2.417837E+03 
  -1.137390E+04   -1.319757E+03    9.050375E+03    2.852864E+03  -1.137390E+04   -1.319757E+03    9.050375E+03    2.852864E+03 
  -1.355364E+04   -1.332059E+03    1.094242E+04    3.289734E+03  -1.355364E+04   -1.332059E+03    1.094242E+04    3.289734E+03 
  -1.588854E+04   -1.264972E+03    1.302269E+04    3.712018E+03  -1.588854E+04   -1.264972E+03    1.302269E+04    3.712018E+03 
  -1.832799E+04   -1.090858E+03    1.527389E+04    4.102649E+03  -1.832799E+04   -1.090858E+03    1.527389E+04    4.102649E+03 
  -2.079596E+04   -7.972069E+02    1.766365E+04    4.445362E+03  -2.079596E+04   -7.972069E+02    1.766365E+04    4.445362E+03 
  -2.319632E+04   -3.920326E+02    2.014123E+04    4.726182E+03  -2.319632E+04   -3.920326E+02    2.014123E+04    4.726182E+03 
  -2.542342E+04    9.613754E+01    2.263740E+04    4.935160E+03  -2.542342E+04    9.613754E+01    2.263740E+04    4.935160E+03 
  -2.737559E+04    6.234554E+02    2.506881E+04    5.068388E+03  -2.737559E+04    6.234554E+02    2.506881E+04    5.068388E+03 
  -2.896865E+04    1.139329E+03    2.734681E+04    5.129949E+03  -2.896865E+04    1.139329E+03    2.734681E+04    5.129949E+03 
  -3.014640E+04    1.595847E+03    2.938923E+04    5.132998E+03  -3.014640E+04    1.595847E+03    2.938923E+04    5.132998E+03 
  -3.088602E+04    1.955709E+03    3.113252E+04    5.098951E+03  -3.088602E+04    1.955709E+03    3.113252E+04    5.098951E+03 
  -3.119748E+04    2.197173E+03    3.254078E+04    5.054001E+03  -3.119748E+04    2.197173E+03    3.254078E+04    5.054001E+03 
  -3.111722E+04    2.315685E+03    3.360876E+04    5.023055E+03  -3.111722E+04    2.315685E+03    3.360876E+04    5.023055E+03 
  -3.069750E+04    2.322642E+03    3.435724E+04    5.022304E+03  -3.069750E+04    2.322642E+03    3.435724E+04    5.022304E+03 
  -2.999388E+04    2.242127E+03    3.482178E+04    5.052655E+03  -2.999388E+04    2.242127E+03    3.482178E+04    5.052655E+03 
  -2.905363E+04    2.106368E+03    3.503756E+04    5.096588E+03  -2.905363E+04    2.106368E+03    3.503756E+04    5.096588E+03 
  -2.790770E+04    1.950414E+03    3.502517E+04    5.120306E+03  -2.790770E+04    1.950414E+03    3.502517E+04    5.120306E+03 
  -2.656831E+04    1.806443E+03    3.478166E+04    5.081402E+03  -2.656831E+04    1.806443E+03    3.478166E+04    5.081402E+03 
  -2.503287E+04    1.698284E+03    3.428021E+04    4.940256E+03  -2.503287E+04    1.698284E+03    3.428021E+04    4.940256E+03 
  -2.329312E+04    1.637080E+03    3.347860E+04    4.671719E+03  -2.329312E+04    1.637080E+03    3.347860E+04    4.671719E+03 
  -2.134702E+04    1.619230E+03    3.233389E+04    4.273133E+03  -2.134702E+04    1.619230E+03    3.233389E+04    4.273133E+03 
  -1.920993E+04    1.627563E+03    3.081853E+04    3.765759E+03  -1.920993E+04    1.627563E+03    3.081853E+04    3.765759E+03 
  -1.692161E+04    1.635945E+03    2.893228E+04    3.188904E+03  -1.692161E+04    1.635945E+03    2.893228E+04    3.188904E+03 
  -1.454689E+04    1.616545E+03    2.670615E+04    2.588714E+03  -1.454689E+04    1.616545E+03    2.670615E+04    2.588714E+03 
  -1.216968E+04    1.547925E+03    2.419696E+04    2.005589E+03  -1.216968E+04    1.547925E+03    2.419696E+04    2.005589E+03 
  -9.881892E+03    1.421693E+03    2.147485E+04    1.464739E+03  -9.881892E+03    1.421693E+03    2.147485E+04    1.464739E+03 
  -7.770573E+03    1.245648E+03    1.860820E+04    9.730900E+02  -7.770573E+03    1.245648E+03    1.860820E+04    9.730900E+02 
  -5.906661E+03    1.042377E+03    1.565163E+04    5.232149E+02  -5.906661E+03    1.042377E+03    1.565163E+04    5.232149E+02 
  -4.338144E+03    8.435701E+02    1.264105E+04    1.021126E+02  -4.338144E+03    8.435701E+02    1.264105E+04    1.021126E+02 
  -3.088726E+03    6.816440E+02    9.597063E+03   -2.992798E+02  -3.088726E+03    6.816440E+02    9.597063E+03   -2.992798E+02 
  -2.161355E+03    5.809956E+02    6.534811E+03   -6.801220E+02  -2.161355E+03    5.809956E+02    6.534811E+03   -6.801220E+02 
  -1.544643E+03    5.512599E+02    3.475683E+03   -1.029886E+03  -1.544643E+03    5.512599E+02    3.475683E+03   -1.029886E+03 
  -1.219817E+03    5.843094E+02    4.557977E+02   -1.334572E+03  -1.219817E+03    5.843094E+02    4.557977E+02   -1.334572E+03 
  -1.166254E+03    6.556910E+02   -2.472506E+03   -1.585982E+03  -1.166254E+03    6.556910E+02   -2.472506E+03   -1.585982E+03 
  -1.364657E+03    7.300843E+02   -5.247081E+03   -1.789577E+03  -1.364657E+03    7.300843E+02   -5.247081E+03   -1.789577E+03 
  -1.797871E+03    7.694713E+02   -7.807995E+03   -1.966855E+03  -1.797871E+03    7.694713E+02   -7.807995E+03   -1.966855E+03 
  -2.449961E+03    7.421630E+02   -1.011059E+04   -2.150360E+03  -2.449961E+03    7.421630E+02   -1.011059E+04   -2.150360E+03 
  -3.304233E+03    6.306898E+02   -1.213453E+04   -2.372574E+03  -3.304233E+03    6.306898E+02   -1.213453E+04   -2.372574E+03 
  -4.340653E+03    4.367767E+02   -1.388522E+04   -2.652621E+03  -4.340653E+03    4.367767E+02   -1.388522E+04   -2.652621E+03 
  -5.532875E+03    1.821656E+02   -1.538694E+04   -2.985962E+03  -5.532875E+03    1.821656E+02   -1.538694E+04   -2.985962E+03 
  -6.845139E+03   -9.513284E+01   -1.666998E+04   -3.341377E+03  -6.845139E+03   -9.513284E+01   -1.666998E+04   -3.341377E+03 
  -8.229663E+03   -3.485675E+02   -1.775645E+04   -3.666975E+03  -8.229663E+03   -3.485675E+02   -1.775645E+04   -3.666975E+03 
  -9.625589E+03   -5.331421E+02   -1.864981E+04   -3.903677E+03  -9.625589E+03   -5.331421E+02   -1.864981E+04   -3.903677E+03 
  -1.096074E+04   -6.155094E+02   -1.933189E+04   -4.001817E+03  -1.096074E+04   -6.155094E+02   -1.933189E+04   -4.001817E+03 
  -1.215702E+04   -5.814923E+02   -1.976844E+04   -3.935411E+03  -1.215702E+04   -5.814923E+02   -1.976844E+04   -3.935411E+03 
  -1.313930E+04   -4.389943E+02   -1.992128E+04   -3.709457E+03  -1.313930E+04   -4.389943E+02   -1.992128E+04   -3.709457E+03 
  -1.384630E+04   -2.154801E+02   -1.976307E+04   -3.358132E+03  -1.384630E+04   -2.154801E+02   -1.976307E+04   -3.358132E+03 
  -1.424095E+04    4.922171E+01   -1.928975E+04   -2.934871E+03  -1.424095E+04    4.922171E+01   -1.928975E+04   -2.934871E+03 
  -1.431716E+04    3.126365E+02   -1.852676E+04   -2.497932E+03  -1.431716E+04    3.126365E+02   -1.852676E+04   -2.497932E+03 
  -1.410103E+04    5.390094E+02   -1.752725E+04   -2.096224E+03  -1.410103E+04    5.390094E+02   -1.752725E+04   -2.096224E+03 
  -1.364536E+04    7.057098E+02   -1.636314E+04   -1.759642E+03  -1.364536E+04    7.057098E+02   -1.636314E+04   -1.759642E+03 
  -1.301892E+04    8.052239E+02   -1.511181E+04   -1.496190E+03  -1.301892E+04    8.052239E+02   -1.511181E+04   -1.496190E+03 
  -1.229291E+04    8.428960E+02   -1.384256E+04   -1.295695E+03  -1.229291E+04    8.428960E+02   -1.384256E+04   -1.295695E+03 
  -1.152816E+04    8.319973E+02   -1.260632E+04   -1.137779E+03  -1.152816E+04    8.319973E+02   -1.260632E+04   -1.137779E+03 
  -1.076603E+04    7.883698E+02   -1.143110E+04   -1.000770E+03  -1.076603E+04    7.883698E+02   -1.143110E+04   -1.000770E+03 
  -1.002490E+04    7.265908E+02   -1.032344E+04   -8.685052E+02  -1.002490E+04    7.265908E+02   -1.032344E+04   -8.685052E+02 
  -9.302352E+03    6.585200E+02   -9.274662E+03   -7.333317E+02  -9.302352E+03    6.585200E+02   -9.274662E+03   -7.333317E+02 
  -8.581729E+03    5.937835E+02   -8.269348E+03   -5.952931E+02  -8.581729E+03    5.937835E+02   -8.269348E+03   -5.952931E+02 
  -7.840968E+03    5.408317E+02   -7.293454E+03   -4.589211E+02  -7.840968E+03    5.408317E+02   -7.293454E+03   -4.589211E+02 
  -7.061301E+03    5.071141E+02   -6.340003E+03   -3.296200E+02  -7.061301E+03    5.071141E+02   -6.340003E+03   -3.296200E+02 
  -6.234091E+03    4.976521E+02   -5.411405E+03   -2.113269E+02  -6.234091E+03    4.976521E+02   -5.411405E+03   -2.113269E+02 
  -5.364738E+03    5.124668E+02   -4.518606E+03   -1.061583E+02  -5.364738E+03    5.124668E+02   -4.518606E+03   -1.061583E+02 
  -4.473389E+03    5.443173E+02   -3.678114E+03   -1.563074E+01  -4.473389E+03    5.443173E+02   -3.678114E+03   -1.563074E+01 
  -3.592662E+03    5.784686E+02   -2.908239E+03    5.772680E+01  -3.592662E+03    5.784686E+02   -2.908239E+03    5.772680E+01 
  -2.762951E+03    5.955455E+02   -2.225688E+03    1.096691E+02  -2.762951E+03    5.955455E+02   -2.225688E+03    1.096691E+02 
  -2.026021E+03    5.771764E+02   -1.643125E+03    1.351916E+02  -2.026021E+03    5.771764E+02   -1.643125E+03    1.351916E+02 
  -1.417818E+03    5.127024E+02   -1.167763E+03    1.309766E+02  -1.417818E+03    5.127024E+02   -1.167763E+03    1.309766E+02 
  -9.616432E+02    4.043806E+02   -8.006937E+02    9.829244E+01  -9.616432E+02    4.043806E+02   -8.006937E+02    9.829244E+01 
  -6.629930E+02    2.687243E+02   -5.366018E+02    4.489407E+01  -6.629930E+02    2.687243E+02   -5.366018E+02    4.489407E+01 
  -5.073040E+02    1.328747E+02   -3.637298E+02   -1.527711E+01  -5.073040E+02    1.328747E+02   -3.637298E+02   -1.527711E+01 
  -4.614373E+02    2.674428E+01   -2.642403E+02   -6.498181E+01  -4.614373E+02    2.674428E+01   -2.642403E+02   -6.498181E+01 
  -4.789563E+02   -2.662600E+01   -2.153174E+02   -8.847918E+01  -4.789563E+02   -2.662600E+01   -2.153174E+02   -8.847918E+01 
  -5.083226E+02   -1.920785E+01   -1.912705E+02   -7.667833E+01  -5.083226E+02   -1.920785E+01   -1.912705E+02   -7.667833E+01 
  -5.023019E+02    3.829440E+01   -1.665873E+02   -3.078313E+01  -5.023019E+02    3.829440E+01   -1.665873E+02   -3.078313E+01 
  -4.264517E+02    1.185861E+02   -1.194415E+02    3.702367E+01  -4.264517E+02    1.185861E+02   -1.194415E+02    3.702367E+01 
  -2.647138E+02    1.852014E+02   -3.481418E+01    1.063220E+02  -2.647138E+02    1.852014E+02   -3.481418E+01    1.063220E+02 
  -2.085496E+01    2.028041E+02    9.367477E+01    1.538866E+02  -2.085496E+01    2.028041E+02    9.367477E+01    1.538866E+02 
   2.844373E+02    1.470498E+02    2.638363E+02    1.601267E+02   2.844373E+02    1.470498E+02    2.638363E+02    1.601267E+02 
   6.199129E+02    1.096365E+01    4.669256E+02    1.145159E+02   6.199129E+02    1.096365E+01    4.669256E+02    1.145159E+02 
   9.518916E+02   -1.938908E+02    6.910256E+02    1.840223E+01   9.518916E+02   -1.938908E+02    6.910256E+02    1.840223E+01 
   1.252212E+03   -4.413507E+02    9.248029E+02   -1.154540E+02   1.252212E+03   -4.413507E+02    9.248029E+02   -1.154540E+02 
   1.504282E+03   -6.979570E+02    1.160596E+03   -2.661357E+02   1.504282E+03   -6.979570E+02    1.160596E+03   -2.661357E+02 
   1.706169E+03   -9.310038E+02    1.396129E+03   -4.093048E+02   1.706169E+03   -9.310038E+02    1.396129E+03   -4.093048E+02 
   1.870430E+03   -1.114859E+03    1.634711E+03   -5.218628E+02   1.870430E+03   -1.114859E+03    1.634711E+03   -5.218628E+02 
   2.021120E+03   -1.234078E+03    1.884273E+03   -5.853753E+02   2.021120E+03   -1.234078E+03    1.884273E+03   -5.853753E+02 
   2.188808E+03   -1.283224E+03    2.155866E+03   -5.878828E+02   2.188808E+03   -1.283224E+03    2.155866E+03   -5.878828E+02 
   2.404636E+03   -1.264510E+03    2.462051E+03   -5.244791E+02   2.404636E+03   -1.264510E+03    2.462051E+03   -5.244791E+02 
   2.694313E+03   -1.184934E+03    2.815288E+03   -3.974021E+02   2.694313E+03   -1.184934E+03    2.815288E+03   -3.974021E+02 
   3.072810E+03   -1.054321E+03    3.225998E+03   -2.161726E+02   3.072810E+03   -1.054321E+03    3.225998E+03   -2.161726E+02 
   3.540336E+03   -8.848448E+02    3.699924E+03    2.295691E+00   3.540336E+03   -8.848448E+02    3.699924E+03    2.295691E+00 
   4.080108E+03   -6.915399E+02    4.234758E+03    2.343489E+02   4.080108E+03   -6.915399E+02    4.234758E+03    2.343489E+02 
   4.658422E+03   -4.926107E+02    4.816704E+03    4.519774E+02   4.658422E+03   -4.926107E+02    4.816704E+03    4.519774E+02 
   5.227423E+03   -3.082878E+02    5.418303E+03    6.274679E+02   5.227423E+03   -3.082878E+02    5.418303E+03    6.274679E+02 
   5.730744E+03   -1.576566E+02    5.999148E+03    7.398242E+02   5.730744E+03   -1.576566E+02    5.999148E+03    7.398242E+02 
   6.111671E+03   -5.398912E+01    6.510605E+03    7.812549E+02   6.111671E+03   -5.398912E+01    6.510605E+03    7.812549E+02 
   6.322809E+03   -1.600708E-01    6.904442E+03    7.612565E+02   6.322809E+03   -1.600708E-01    6.904442E+03    7.612565E+02 
   6.335500E+03    1.379529E+01    7.143684E+03    7.060083E+02   6.335500E+03    1.379529E+01    7.143684E+03    7.060083E+02 
   6.146830E+03    9.322081E+00    7.212648E+03    6.520739E+02   6.146830E+03    9.322081E+00    7.212648E+03    6.520739E+02 
   5.782117E+03    1.375709E+01    7.122674E+03    6.354432E+02   5.782117E+03    1.375709E+01    7.122674E+03    6.354432E+02 
   5.291535E+03    5.172572E+01    6.910924E+03    6.789824E+02   5.291535E+03    5.172572E+01    6.910924E+03    6.789824E+02 
   4.740886E+03    1.361601E+02    6.631582E+03    7.825272E+02   4.740886E+03    1.361601E+02    6.631582E+03    7.825272E+02 
   4.198197E+03    2.621504E+02    6.341394E+03    9.195289E+02   4.198197E+03    2.621504E+02    6.341394E+03    9.195289E+02 
   3.719196E+03    4.062351E+02    6.083604E+03    1.042286E+03   3.719196E+03    4.062351E+02    6.083604E+03    1.042286E+03 
   3.335457E+03    5.320473E+02    5.875325E+03    1.094918E+03   3.335457E+03    5.320473E+02    5.875325E+03    1.094918E+03 
   3.048563E+03    6.010134E+02    5.702552E+03    1.030410E+03   3.048563E+03    6.010134E+02    5.702552E+03    1.030410E+03 
   2.832149E+03    5.848494E+02    5.524714E+03    8.263501E+02   2.832149E+03    5.848494E+02    5.524714E+03    8.263501E+02 
   2.641427E+03    4.756908E+02    5.287542E+03    4.941085E+02   2.641427E+03    4.756908E+02    5.287542E+03    4.941085E+02 
   2.427563E+03    2.902361E+02    4.940269E+03    7.823393E+01   2.427563E+03    2.902361E+02    4.940269E+03    7.823393E+01 
   2.152689E+03    6.618701E+01    4.451730E+03   -3.539738E+02   2.152689E+03    6.618701E+01    4.451730E+03   -3.539738E+02 
   1.801114E+03   -1.481256E+02    3.820376E+03   -7.295073E+02   1.801114E+03   -1.481256E+02    3.820376E+03   -7.295073E+02 
   1.383502E+03   -3.076455E+02    3.075331E+03   -9.880091E+02   1.383502E+03   -3.076455E+02    3.075331E+03   -9.880091E+02 
   9.330399E+02   -3.834541E+02    2.268638E+03   -1.095908E+03   9.330399E+02   -3.834541E+02    2.268638E+03   -1.095908E+03 
   4.952431E+02   -3.703470E+02    1.461661E+03   -1.052448E+03   4.952431E+02   -3.703470E+02    1.461661E+03   -1.052448E+03 
   1.150338E+02   -2.867137E+02    7.101755E+02   -8.865653E+02   1.150338E+02   -2.867137E+02    7.101755E+02   -8.865653E+02 
  -1.745638E+02   -1.670033E+02    5.267593E+01   -6.465349E+02  -1.745638E+02   -1.670033E+02    5.267593E+01   -6.465349E+02 
  -3.586125E+02   -4.962439E+01   -4.951650E+02   -3.862757E+02  -3.586125E+02   -4.962439E+01   -4.951650E+02   -3.862757E+02 
  -4.398763E+02    3.537610E+01   -9.392692E+02   -1.526769E+02  -4.398763E+02    3.537610E+01   -9.392692E+02   -1.526769E+02 
  -4.328778E+02    7.460736E+01   -1.300739E+03    2.278812E+01  -4.328778E+02    7.460736E+01   -1.300739E+03    2.278812E+01 
  -3.553713E+02    7.298730E+01   -1.607122E+03    1.268710E+02  -3.553713E+02    7.298730E+01   -1.607122E+03    1.268710E+02 
  -2.209285E+02    4.865481E+01   -1.884284E+03    1.624992E+02  -2.209285E+02    4.865481E+01   -1.884284E+03    1.624992E+02 
  -3.557110E+01    2.349642E+01   -2.150887E+03    1.438798E+02  -3.557110E+01    2.349642E+01   -2.150887E+03    1.438798E+02 
   2.005025E+02    1.312081E+01   -2.416083E+03    9.098788E+01   2.005025E+02    1.312081E+01   -2.416083E+03    9.098788E+01 
   4.872877E+02    2.011007E+01   -2.679856E+03    2.500222E+01   4.872877E+02    2.011007E+01   -2.679856E+03    2.500222E+01 
   8.183061E+02    3.295012E+01   -2.934881E+03   -3.480633E+01   8.183061E+02    3.295012E+01   -2.934881E+03   -3.480633E+01 
   1.176200E+03    3.079105E+01   -3.168898E+03   -7.306680E+01   1.176200E+03    3.079105E+01   -3.168898E+03   -7.306680E+01 
   1.532928E+03   -8.010239E+00   -3.367097E+03   -7.978236E+01   1.532928E+03   -8.010239E+00   -3.367097E+03   -7.978236E+01 
   1.854954E+03   -9.693578E+01   -3.514505E+03   -5.157533E+01   1.854954E+03   -9.693578E+01   -3.514505E+03   -5.157533E+01 
   2.111671E+03   -2.353080E+02   -3.598545E+03    7.574489E+00   2.111671E+03   -2.353080E+02   -3.598545E+03    7.574489E+00 
   2.283887E+03   -4.073569E+02   -3.611656E+03    8.675467E+01   2.283887E+03   -4.073569E+02   -3.611656E+03    8.675467E+01 
   2.369033E+03   -5.864917E+02   -3.553456E+03    1.702490E+02   2.369033E+03   -5.864917E+02   -3.553456E+03    1.702490E+02 
   2.380958E+03   -7.430128E+02   -3.431627E+03    2.412929E+02   2.380958E+03   -7.430128E+02   -3.431627E+03    2.412929E+02 
   2.344276E+03   -8.523766E+02   -3.260852E+03    2.865599E+02   2.344276E+03   -8.523766E+02   -3.260852E+03    2.865599E+02 
   2.285323E+03   -9.011485E+02   -3.059726E+03    2.999079E+02   2.285323E+03   -9.011485E+02   -3.059726E+03    2.999079E+02 
   2.223106E+03   -8.888666E+02   -2.846387E+03    2.839432E+02   2.223106E+03   -8.888666E+02   -2.846387E+03    2.839432E+02 
   2.163595E+03   -8.256931E+02   -2.634267E+03    2.486665E+02   2.163595E+03   -8.256931E+02   -2.634267E+03    2.486665E+02 
   2.099379E+03   -7.272827E+02   -2.429500E+03    2.075788E+02   2.099379E+03   -7.272827E+02   -2.429500E+03    2.075788E+02 
   2.014634E+03   -6.091551E+02   -2.230974E+03    1.726737E+02   2.014634E+03   -6.091551E+02   -2.230974E+03    1.726737E+02 
   1.893279E+03   -4.827498E+02   -2.033034E+03    1.502351E+02   1.893279E+03   -4.827498E+02   -2.033034E+03    1.502351E+02 
   1.727093E+03   -3.543851E+02   -1.829740E+03    1.390578E+02   1.727093E+03   -3.543851E+02   -1.829740E+03    1.390578E+02 
   1.520629E+03   -2.269921E+02   -1.618975E+03    1.317263E+02   1.520629E+03   -2.269921E+02   -1.618975E+03    1.317263E+02 
   1.291145E+03   -1.033236E+02   -1.404696E+03    1.183398E+02   1.291145E+03   -1.033236E+02   -1.404696E+03    1.183398E+02 
   1.063721E+03    1.118442E+01   -1.196432E+03    9.109741E+01   1.063721E+03    1.118442E+01   -1.196432E+03    9.109741E+01 
   8.635417E+02    1.074335E+02   -1.006237E+03    4.786752E+01   8.635417E+02    1.074335E+02   -1.006237E+03    4.786752E+01 
   7.082904E+02    1.741617E+02   -8.443604E+02   -6.640790E+00   7.082904E+02    1.741617E+02   -8.443604E+02   -6.640790E+00 
   6.033907E+02    2.013742E+02   -7.153985E+02   -6.244793E+01   6.033907E+02    2.013742E+02   -7.153985E+02   -6.244793E+01 
   5.415766E+02    1.842878E+02   -6.164612E+02   -1.078459E+02   5.415766E+02    1.842878E+02   -6.164612E+02   -1.078459E+02 
   5.065885E+02    1.261326E+02   -5.380531E+02   -1.334235E+02   5.065885E+02    1.261326E+02   -5.380531E+02   -1.334235E+02 
   4.793106E+02    3.860571E+01   -4.672899E+02   -1.350334E+02   4.793106E+02    3.860571E+01   -4.672899E+02   -1.350334E+02 
   4.439790E+02   -6.030531E+01   -3.922129E+02   -1.147314E+02   4.439790E+02   -6.030531E+01   -3.922129E+02   -1.147314E+02 
   3.923661E+02   -1.504205E+02   -3.056350E+02   -7.961258E+01   3.923661E+02   -1.504205E+02   -3.056350E+02   -7.961258E+01 
   3.248698E+02   -2.140278E+02   -2.072469E+02   -3.926595E+01   3.248698E+02   -2.140278E+02   -2.072469E+02   -3.926595E+01 
   2.487062E+02   -2.396595E+02   -1.034339E+02   -2.950676E+00   2.487062E+02   -2.396595E+02   -1.034339E+02   -2.950676E+00 
   1.743842E+02   -2.239922E+02   -5.082303E+00    2.253775E+01   1.743842E+02   -2.239922E+02   -5.082303E+00    2.253775E+01 
   1.119748E+02   -1.716279E+02    7.574855E+01    3.384089E+01   1.119748E+02   -1.716279E+02    7.574855E+01    3.384089E+01 
   6.837123E+01   -9.320775E+01    1.292157E+02    3.094541E+01   6.837123E+01   -9.320775E+01    1.292157E+02    3.094541E+01 
   4.602160E+01   -2.689182E+00    1.502650E+02    1.647338E+01   4.602160E+01   -2.689182E+00    1.502650E+02    1.647338E+01 
   4.292585E+01    8.542207E+01    1.399121E+02   -5.184321E+00   4.292585E+01    8.542207E+01    1.399121E+02   -5.184321E+00 
   5.333599E+01    1.584146E+02    1.051670E+02   -2.867993E+01   5.333599E+01    1.584146E+02    1.051670E+02   -2.867993E+01 
   6.868720E+01    2.071921E+02    5.779952E+01   -4.855002E+01   6.868720E+01    2.071921E+02    5.779952E+01   -4.855002E+01 
   7.865357E+01    2.276627E+02    1.224316E+01   -6.028824E+01   7.865357E+01    2.276627E+02    1.224316E+01   -6.028824E+01 
   7.255796E+01    2.217082E+02   -1.704532E+01   -6.169615E+01   7.255796E+01    2.217082E+02   -1.704532E+01   -6.169615E+01 
   4.139893E+01    1.974839E+02   -1.841148E+01   -5.421401E+01   4.139893E+01    1.974839E+02   -1.841148E+01   -5.421401E+01 
  -1.959049E+01    1.685985E+02    1.445524E+01   -4.362430E+01  -1.959049E+01    1.685985E+02    1.445524E+01   -4.362430E+01 
  -1.084925E+02    1.517891E+02    8.085059E+01   -3.948480E+01  -1.084925E+02    1.517891E+02    8.085059E+01   -3.948480E+01 
  -2.154284E+02    1.631393E+02    1.728409E+02   -5.299540E+01  -2.154284E+02    1.631393E+02    1.728409E+02   -5.299540E+01 
  -3.234904E+02    2.135433E+02    2.768551E+02   -9.363887E+01  -3.234904E+02    2.135433E+02    2.768551E+02   -9.363887E+01 
  -4.123036E+02    3.047190E+02    3.769523E+02   -1.655871E+02  -4.123036E+02    3.047190E+02    3.769523E+02   -1.655871E+02 
  -4.636139E+02    4.272573E+02    4.590413E+02   -2.652020E+02  -4.636139E+02    4.272573E+02    4.590413E+02   -2.652020E+02 
  -4.672881E+02    5.617855E+02    5.148530E+02   -3.807644E+02  -4.672881E+02    5.617855E+02    5.148530E+02   -3.807644E+02 
  -4.255853E+02    6.833579E+02    5.443628E+02   -4.948434E+02  -4.255853E+02    6.833579E+02    5.443628E+02   -4.948434E+02 
  -3.538615E+02    7.680087E+02    5.557305E+02   -5.887336E+02  -3.538615E+02    7.680087E+02    5.557305E+02   -5.887336E+02 
  -2.769697E+02    7.994721E+02    5.626096E+02   -6.475388E+02  -2.769697E+02    7.994721E+02    5.626096E+02   -6.475388E+02 
  -2.221578E+02    7.738183E+02    5.796004E+02   -6.641464E+02  -2.221578E+02    7.738183E+02    5.796004E+02   -6.641464E+02 
  -2.106450E+02    7.003464E+02    6.173257E+02   -6.406927E+02  -2.106450E+02    7.003464E+02    6.173257E+02   -6.406927E+02 
  -2.506994E+02    5.983377E+02    6.788048E+02   -5.870380E+02  -2.506994E+02    5.983377E+02    6.788048E+02   -5.870380E+02 
  -3.346523E+02    4.907496E+02    7.583750E+02   -5.169036E+02  -3.346523E+02    4.907496E+02    7.583750E+02   -5.169036E+02 
  -4.409680E+02    3.970419E+02    8.435151E+02   -4.431902E+02  -4.409680E+02    3.970419E+02    8.435151E+02   -4.431902E+02 
  -5.407320E+02    3.276289E+02    9.188856E+02   -3.742554E+02  -5.407320E+02    3.276289E+02    9.188856E+02   -3.742554E+02 
  -6.063885E+02    2.818160E+02    9.711288E+02   -3.124670E+02  -6.063885E+02    2.818160E+02    9.711288E+02   -3.124670E+02 
  -6.198254E+02    2.497530E+02    9.927550E+02   -2.553760E+02  -6.198254E+02    2.497530E+02    9.927550E+02   -2.553760E+02 
  -5.772259E+02    2.174426E+02    9.838476E+02   -1.987808E+02  -5.772259E+02    2.174426E+02    9.838476E+02   -1.987808E+02 
  -4.893230E+02    1.727663E+02    9.511774E+02   -1.402284E+02  -4.893230E+02    1.727663E+02    9.511774E+02   -1.402284E+02 
  -3.773155E+02    1.102342E+02    9.052663E+02   -8.140791E+01  -3.773155E+02    1.102342E+02    9.052663E+02   -8.140791E+01 
  -2.661141E+02    3.279442E+01    8.566233E+02   -2.844817E+01  -2.661141E+02    3.279442E+01    8.566233E+02   -2.844817E+01 
  -1.772943E+02   -4.973181E+01    8.125370E+02    9.936240E+00  -1.772943E+02   -4.973181E+01    8.125370E+02    9.936240E+00 
  -1.239510E+02   -1.247112E+02    7.754395E+02    2.560040E+01  -1.239510E+02   -1.247112E+02    7.754395E+02    2.560040E+01 
  -1.087455E+02   -1.814917E+02    7.431458E+02    1.408472E+01  -1.087455E+02   -1.814917E+02    7.431458E+02    1.408472E+01 
  -1.252109E+02   -2.150294E+02    7.105355E+02   -2.354919E+01  -1.252109E+02   -2.150294E+02    7.105355E+02   -2.354919E+01 
  -1.613310E+02   -2.270582E+02    6.717807E+02   -8.079086E+01  -1.613310E+02   -2.270582E+02    6.717807E+02   -8.079086E+01 
  -2.038538E+02   -2.245706E+02    6.221870E+02   -1.474666E+02  -2.038538E+02   -2.245706E+02    6.221870E+02   -1.474666E+02 
  -2.418743E+02   -2.164360E+02    5.590680E+02   -2.123813E+02  -2.418743E+02   -2.164360E+02    5.590680E+02   -2.123813E+02 
  -2.687668E+02   -2.096342E+02    4.816188E+02   -2.657318E+02  -2.687668E+02   -2.096342E+02    4.816188E+02   -2.657318E+02 
  -2.822891E+02   -2.066006E+02    3.902250E+02   -3.004813E+02  -2.822891E+02   -2.066006E+02    3.902250E+02   -3.004813E+02 
  -2.833207E+02   -2.046305E+02    2.858352E+02   -3.124844E+02  -2.833207E+02   -2.046305E+02    2.858352E+02   -3.124844E+02 
  -2.740325E+02   -1.974249E+02    1.698804E+02   -2.997786E+02  -2.740325E+02   -1.974249E+02    1.698804E+02   -2.997786E+02 
  -2.562846E+02   -1.780460E+02    4.482794E+01   -2.618019E+02  -2.562846E+02   -1.780460E+02    4.482794E+01   -2.618019E+02 
  -2.307882E+02   -1.420851E+02   -8.497001E+01   -1.992098E+02  -2.307882E+02   -1.420851E+02   -8.497001E+01   -1.992098E+02 
  -1.971996E+02   -8.986003E+01   -2.127304E+02   -1.145049E+02  -1.971996E+02   -8.986003E+01   -2.127304E+02   -1.145049E+02 
  -1.549765E+02   -2.689413E+01   -3.295409E+02   -1.310751E+01  -1.549765E+02   -2.689413E+01   -3.295409E+02   -1.310751E+01 
  -1.046004E+02    3.741454E+01   -4.257190E+02    9.591149E+01  -1.046004E+02    3.741454E+01   -4.257190E+02    9.591149E+01 
  -4.867726E+01    9.241282E+01   -4.929590E+02    2.002285E+02  -4.867726E+01    9.241282E+01   -4.929590E+02    2.002285E+02 
   7.530647E+00    1.292017E+02   -5.265927E+02    2.861632E+02   7.530647E+00    1.292017E+02   -5.265927E+02    2.861632E+02 
   5.644689E+01    1.430911E+02   -5.271404E+02    3.417642E+02   5.644689E+01    1.430911E+02   -5.271404E+02    3.417642E+02 
   8.946662E+01    1.348071E+02   -5.005138E+02    3.601450E+02   8.946662E+01    1.348071E+02   -5.005138E+02    3.601450E+02 
   9.896990E+01    1.101839E+02   -4.566882E+02    3.418420E+02   9.896990E+01    1.101839E+02   -4.566882E+02    3.418420E+02 
   8.056499E+01    7.852400E+01   -4.072105E+02    2.951869E+02   8.056499E+01    7.852400E+01   -4.072105E+02    2.951869E+02 
   3.487905E+01    5.015573E+01   -3.623354E+02    2.343384E+02   3.487905E+01    5.015573E+01   -3.623354E+02    2.343384E+02 
  -3.178138E+01    3.388065E+01   -3.287172E+02    1.754729E+02  -3.178138E+01    3.388065E+01   -3.287172E+02    1.754729E+02 
  -1.083317E+02    3.497329E+01   -3.083770E+02    1.323330E+02  -1.083317E+02    3.497329E+01   -3.083770E+02    1.323330E+02 
  -1.813477E+02    5.420148E+01   -2.991941E+02    1.126037E+02  -1.813477E+02    5.420148E+01   -2.991941E+02    1.126037E+02 
  -2.384812E+02    8.804294E+01   -2.966211E+02    1.163047E+02  -2.384812E+02    8.804294E+01   -2.966211E+02    1.163047E+02 
  -2.718682E+02    1.299588E+02   -2.959004E+02    1.366758E+02  -2.718682E+02    1.299588E+02   -2.959004E+02    1.366758E+02 
  -2.804202E+02    1.723214E+02   -2.939270E+02    1.631441E+02  -2.804202E+02    1.723214E+02   -2.939270E+02    1.631441E+02 
  -2.701515E+02    2.084431E+02   -2.900887E+02    1.852586E+02  -2.701515E+02    2.084431E+02   -2.900887E+02    1.852586E+02 
  -2.522989E+02    2.341538E+02   -2.858510E+02    1.961967E+02  -2.522989E+02    2.341538E+02   -2.858510E+02    1.961967E+02 
  -2.397332E+02    2.485200E+02   -2.833567E+02    1.946815E+02  -2.397332E+02    2.485200E+02   -2.833567E+02    1.946815E+02 
  -2.427848E+02    2.535620E+02   -2.836886E+02    1.847836E+02  -2.427848E+02    2.535620E+02   -2.836886E+02    1.847836E+02 
  -2.658525E+02    2.531174E+02   -2.855612E+02    1.738597E+02  -2.658525E+02    2.531174E+02   -2.855612E+02    1.738597E+02 
  -3.059354E+02    2.512518E+02   -2.850219E+02    1.695020E+02  -3.059354E+02    2.512518E+02   -2.850219E+02    1.695020E+02 
  -3.535835E+02    2.507383E+02   -2.763386E+02    1.766424E+02  -3.535835E+02    2.507383E+02   -2.763386E+02    1.766424E+02 
  -3.959335E+02    2.520929E+02   -2.537857E+02    1.957881E+02  -3.959335E+02    2.520929E+02   -2.537857E+02    1.957881E+02 
  -4.207883E+02    2.534647E+02   -2.136911E+02    2.228834E+02  -4.207883E+02    2.534647E+02   -2.136911E+02    2.228834E+02 
  -4.203600E+02    2.514035E+02   -1.559999E+02    2.506874E+02  -4.203600E+02    2.514035E+02   -1.559999E+02    2.506874E+02 
  -3.934587E+02    2.422495E+02   -8.478405E+01    2.710606E+02  -3.934587E+02    2.422495E+02   -8.478405E+01    2.710606E+02 
  -3.454821E+02    2.236928E+02   -7.496702E+00    2.773294E+02  -3.454821E+02    2.236928E+02   -7.496702E+00    2.773294E+02 
  -2.863394E+02    1.959966E+02    6.678897E+01    2.659827E+02  -2.863394E+02    1.959966E+02    6.678897E+01    2.659827E+02 
  -2.271275E+02    1.624721E+02    1.295825E+02    2.372775E+02  -2.271275E+02    1.624721E+02    1.295825E+02    2.372775E+02 
  -1.767369E+02    1.290150E+02    1.749221E+02    1.947446E+02  -1.767369E+02    1.290150E+02    1.749221E+02    1.947446E+02 
  -1.394949E+02    1.027826E+02    2.004884E+02    1.439315E+02  -1.394949E+02    1.027826E+02    2.004884E+02    1.439315E+02 
  -1.145138E+02    9.034775E+01    2.076238E+02    9.089355E+01  -1.145138E+02    9.034775E+01    2.076238E+02    9.089355E+01 
  -9.678050E+01    9.582326E+01    2.003698E+02    4.091007E+01  -9.678050E+01    9.582326E+01    2.003698E+02    4.091007E+01 
  -7.945552E+01    1.194849E+02    1.839404E+02   -2.279774E+00  -7.945552E+01    1.194849E+02    1.839404E+02   -2.279774E+00 
  -5.650970E+01    1.573047E+02    1.631820E+02   -3.666907E+01  -5.650970E+01    1.573047E+02    1.631820E+02   -3.666907E+01 
  -2.482349E+01    2.015792E+02    1.414976E+02   -6.175193E+01  -2.482349E+01    2.015792E+02    1.414976E+02   -6.175193E+01 
   1.484806E+01    2.425489E+02    1.204885E+02   -7.811034E+01   1.484806E+01    2.425489E+02    1.204885E+02   -7.811034E+01 
   5.820910E+01    2.706309E+02    1.002812E+02   -8.703329E+01   5.820910E+01    2.706309E+02    1.002812E+02   -8.703329E+01 
   9.880152E+01    2.787033E+02    8.027760E+01   -9.027146E+01   9.880152E+01    2.787033E+02    8.027760E+01   -9.027146E+01 
   1.299032E+02    2.638447E+02    5.996500E+01   -8.989983E+01   1.299032E+02    2.638447E+02    5.996500E+01   -8.989983E+01 
   1.463575E+02    2.280588E+02    3.947190E+01   -8.817592E+01   1.463575E+02    2.280588E+02    3.947190E+01   -8.817592E+01 
   1.458678E+02    1.777826E+02    1.971292E+01   -8.727954E+01   1.458678E+02    1.777826E+02    1.971292E+01   -8.727954E+01 
   1.295140E+02    1.223000E+02    2.155102E+00   -8.889941E+01   1.295140E+02    1.223000E+02    2.155102E+00   -8.889941E+01 
   1.014882E+02    7.148748E+01   -1.162281E+01   -9.375223E+01   1.014882E+02    7.148748E+01   -1.162281E+01   -9.375223E+01 
   6.820921E+01    3.348503E+01   -2.036482E+01   -1.012192E+02   6.820921E+01    3.348503E+01   -2.036482E+01   -1.012192E+02 
   3.706046E+01    1.289353E+01   -2.340911E+01   -1.093083E+02   3.706046E+01    1.289353E+01   -2.340911E+01   -1.093083E+02 
   1.499489E+01    9.924068E+00   -2.075173E+01   -1.150714E+02   1.499489E+01    9.924068E+00   -2.075173E+01   -1.150714E+02 
   7.218886E+00    2.064481E+01   -1.296328E+01   -1.154439E+02   7.218886E+00    2.064481E+01   -1.296328E+01   -1.154439E+02 
   1.613665E+01    3.816961E+01   -1.067883E+00   -1.082887E+02   1.613665E+01    3.816961E+01   -1.067883E+00   -1.082887E+02 
   4.071903E+01    5.440731E+01    1.353264E+01   -9.329893E+01   4.071903E+01    5.440731E+01    1.353264E+01   -9.329893E+01 
   7.644332E+01    6.190114E+01    2.908220E+01   -7.240528E+01   7.644332E+01    6.190114E+01    2.908220E+01   -7.240528E+01 
   1.159010E+02    5.534005E+01    4.351192E+01   -4.947235E+01   1.159010E+02    5.534005E+01    4.351192E+01   -4.947235E+01 
   1.500662E+02    3.247795E+01    5.459834E+01   -2.931080E+01   1.500662E+02    3.247795E+01    5.459834E+01   -2.931080E+01 
   1.700609E+02   -5.618409E+00    6.029526E+01   -1.629272E+01   1.700609E+02   -5.618409E+00    6.029526E+01   -1.629272E+01 
   1.690860E+02   -5.492069E+01    5.919879E+01   -1.303039E+01   1.690860E+02   -5.492069E+01    5.919879E+01   -1.303039E+01 
   1.440672E+02   -1.092343E+02    5.100343E+01   -1.958342E+01   1.440672E+02   -1.092343E+02    5.100343E+01   -1.958342E+01 
   9.656527E+01   -1.612662E+02    3.675701E+01   -3.348097E+01   9.656527E+01   -1.612662E+02    3.675701E+01   -3.348097E+01 
   3.263916E+01   -2.038099E+02    1.876084E+01   -5.054603E+01   3.263916E+01   -2.038099E+02    1.876084E+01   -5.054603E+01 
  -3.838040E+01   -2.309088E+02    8.343398E-02   -6.620523E+01  -3.838040E+01   -2.309088E+02    8.343398E-02   -6.620523E+01 
  -1.059335E+02   -2.388506E+02   -1.618679E+01   -7.678739E+01  -1.059335E+02   -2.388506E+02   -1.618679E+01   -7.678739E+01 
  -1.605572E+02   -2.268303E+02   -2.770326E+01   -8.033771E+01  -1.605572E+02   -2.268303E+02   -2.770326E+01   -8.033771E+01 
  -1.958572E+02   -1.971226E+02   -3.336629E+01   -7.669670E+01  -1.958572E+02   -1.971226E+02   -3.336629E+01   -7.669670E+01 
  -2.095870E+02   -1.546593E+02   -3.339176E+01   -6.692198E+01  -2.095870E+02   -1.546593E+02   -3.339176E+01   -6.692198E+01 
  -2.035783E+02   -1.060300E+02   -2.893819E+01   -5.242030E+01  -2.035783E+02   -1.060300E+02   -2.893819E+01   -5.242030E+01 
  -1.826334E+02   -5.808486E+01   -2.146944E+01   -3.427459E+01  -1.826334E+02   -5.808486E+01   -2.146944E+01   -3.427459E+01 
  -1.528187E+02   -1.646201E+01   -1.213766E+01   -1.313606E+01  -1.528187E+02   -1.646201E+01   -1.213766E+01   -1.313606E+01 
  -1.197593E+02    1.556919E+01   -1.450874E+00    1.025267E+01  -1.197593E+02    1.556919E+01   -1.450874E+00    1.025267E+01 
  -8.747944E+01    3.761099E+01    1.065332E+01    3.419348E+01  -8.747944E+01    3.761099E+01    1.065332E+01    3.419348E+01 
  -5.808244E+01    5.182345E+01    2.440849E+01    5.535825E+01  -5.808244E+01    5.182345E+01    2.440849E+01    5.535825E+01 
  -3.221899E+01    6.187624E+01    3.974165E+01    6.883218E+01  -3.221899E+01    6.187624E+01    3.974165E+01    6.883218E+01 
  -9.996448E+00    7.148426E+01    5.601198E+01    6.913357E+01  -9.996448E+00    7.148426E+01    5.601198E+01    6.913357E+01 
   8.155830E+00    8.298718E+01    7.215891E+01    5.203090E+01   8.155830E+00    8.298718E+01    7.215891E+01    5.203090E+01 
   2.107701E+01    9.642675E+01    8.724117E+01    1.655454E+01   2.107701E+01    9.642675E+01    8.724117E+01    1.655454E+01 
   2.709147E+01    1.094202E+02    1.011221E+02   -3.361516E+01   2.709147E+01    1.094202E+02    1.011221E+02   -3.361516E+01 
   2.472143E+01    1.178729E+02    1.149273E+02   -9.009147E+01   2.472143E+01    1.178729E+02    1.149273E+02   -9.009147E+01 
   1.353630E+01    1.173068E+02    1.309412E+02   -1.413428E+02   1.353630E+01    1.173068E+02    1.309412E+02   -1.413428E+02 
  -5.280765E+00    1.043852E+02    1.518205E+02   -1.755704E+02  -5.280765E+00    1.043852E+02    1.518205E+02   -1.755704E+02 
  -2.894088E+01    7.816003E+01    1.793059E+02   -1.840711E+02  -2.894088E+01    7.816003E+01    1.793059E+02   -1.840711E+02 
  -5.366919E+01    4.065584E+01    2.128828E+02   -1.639987E+02  -5.366919E+01    4.065584E+01    2.128828E+02   -1.639987E+02 
  -7.570833E+01   -3.387760E+00    2.489482E+02   -1.195652E+02  -7.570833E+01   -3.387760E+00    2.489482E+02   -1.195652E+02 
  -9.231682E+01   -4.754295E+01    2.809308E+02   -6.120599E+01  -9.231682E+01   -4.754295E+01    2.809308E+02   -6.120599E+01 
  -1.023852E+02   -8.519682E+01    3.005027E+02   -2.899262E+00  -1.023852E+02   -8.519682E+01    3.005027E+02   -2.899262E+00 
  -1.064626E+02   -1.111117E+02    2.996242E+02    4.156218E+01  -1.064626E+02   -1.111117E+02    2.996242E+02    4.156218E+01 
  -1.062347E+02   -1.226203E+02    2.728381E+02    6.221180E+01  -1.062347E+02   -1.226203E+02    2.728381E+02    6.221180E+01 
  -1.037104E+02   -1.201478E+02    2.190935E+02    5.538103E+01  -1.037104E+02   -1.201478E+02    2.190935E+02    5.538103E+01 
  -1.004615E+02   -1.069449E+02    1.424955E+02    2.432738E+01  -1.004615E+02   -1.069449E+02    1.424955E+02    2.432738E+01 
  -9.719723E+01   -8.813121E+01    5.171151E+01   -2.204867E+01  -9.719723E+01   -8.813121E+01    5.171151E+01   -2.204867E+01 
  -9.377367E+01   -6.932910E+01   -4.181321E+01   -7.187867E+01  -9.377367E+01   -6.932910E+01   -4.181321E+01   -7.187867E+01 
  -8.953812E+01   -5.526408E+01   -1.263110E+02   -1.135038E+02  -8.953812E+01   -5.526408E+01   -1.263110E+02   -1.135038E+02 
  -8.377450E+01   -4.870411E+01   -1.921138E+02   -1.382152E+02  -8.377450E+01   -4.870411E+01   -1.921138E+02   -1.382152E+02 
  -7.601363E+01   -5.000118E+01   -2.333925E+02   -1.418709E+02  -7.601363E+01   -5.000118E+01   -2.333925E+02   -1.418709E+02 
  -6.608520E+01   -5.732199E+01   -2.488152E+02   -1.251322E+02  -6.608520E+01   -5.732199E+01   -2.488152E+02   -1.251322E+02 
  -5.395369E+01   -6.745676E+01   -2.410854E+02   -9.251322E+01  -5.395369E+01   -6.745676E+01   -2.410854E+02   -9.251322E+01 
  -3.950992E+01   -7.693289E+01   -2.156396E+02   -5.073527E+01  -3.950992E+01   -7.693289E+01   -2.156396E+02   -5.073527E+01 
  -2.251441E+01   -8.308188E+01   -1.789879E+02   -6.972057E+00  -2.251441E+01   -8.308188E+01   -1.789879E+02   -6.972057E+00 
  -2.795567E+00   -8.473748E+01   -1.371945E+02    3.254965E+01  -2.795567E+00   -8.473748E+01   -1.371945E+02    3.254965E+01 
   1.935686E+01   -8.237239E+01   -9.486597E+01    6.336697E+01   1.935686E+01   -8.237239E+01   -9.486597E+01    6.336697E+01 
   4.281128E+01   -7.766997E+01   -5.479322E+01    8.303553E+01   4.281128E+01   -7.766997E+01   -5.479322E+01    8.303553E+01 
   6.548563E+01   -7.271473E+01   -1.817562E+01    9.100120E+01   6.548563E+01   -7.271473E+01   -1.817562E+01    9.100120E+01 
   8.468696E+01   -6.910772E+01    1.479677E+01    8.829965E+01   8.468696E+01   -6.910772E+01    1.479677E+01    8.829965E+01 
   9.788385E+01   -6.732891E+01    4.427738E+01    7.721903E+01   9.788385E+01   -6.732891E+01    4.427738E+01    7.721903E+01 
   1.036781E+02   -6.657057E+01    7.024586E+01    6.094428E+01   1.036781E+02   -6.657057E+01    7.024586E+01    6.094428E+01 
   1.025957E+02   -6.508938E+01    9.226960E+01    4.311839E+01   1.025957E+02   -6.508938E+01    9.226960E+01    4.311839E+01 
   9.732028E+01   -6.093268E+01    1.095569E+02    2.725519E+01   9.732028E+01   -6.093268E+01    1.095569E+02    2.725519E+01 
   9.215851E+01   -5.275684E+01    1.212184E+02    1.602238E+01   9.215851E+01   -5.275684E+01    1.212184E+02    1.602238E+01 
   9.180366E+01   -4.042464E+01    1.265998E+02    1.053703E+01   9.180366E+01   -4.042464E+01    1.265998E+02    1.053703E+01 
   9.974796E+01   -2.515414E+01    1.255488E+02    9.909986E+00   9.974796E+01   -2.515414E+01    1.255488E+02    9.909986E+00 
   1.168724E+02   -9.163827E+00    1.185163E+02    1.127728E+01   1.168724E+02   -9.163827E+00    1.185163E+02    1.127728E+01 
   1.407388E+02    5.049582E+00    1.064647E+02    1.044278E+01   1.407388E+02    5.049582E+00    1.064647E+02    1.044278E+01 
   1.659149E+02    1.552552E+01    9.062868E+01    3.053932E+00   1.659149E+02    1.552552E+01    9.062868E+01    3.053932E+00 
   1.853325E+02    2.143831E+01    7.223632E+01   -1.398503E+01   1.853325E+02    2.143831E+01    7.223632E+01   -1.398503E+01 
   1.923343E+02    2.325891E+01    5.231670E+01   -4.130012E+01   1.923343E+02    2.325891E+01    5.231670E+01   -4.130012E+01 
   1.828115E+02    2.242989E+01    3.169160E+01   -7.646992E+01   1.828115E+02    2.242989E+01    3.169160E+01   -7.646992E+01 
   1.567683E+02    2.069342E+01    1.117239E+01   -1.143512E+02   1.567683E+02    2.069342E+01    1.117239E+01   -1.143512E+02 
   1.187972E+02    1.934619E+01   -8.116813E+00   -1.482900E+02   1.187972E+02    1.934619E+01   -8.116813E+00   -1.482900E+02 
   7.725570E+01    1.872086E+01   -2.445185E+01   -1.718948E+02   7.725570E+01    1.872086E+01   -2.445185E+01   -1.718948E+02 
   4.232024E+01    1.810135E+01   -3.544660E+01   -1.808324E+02   4.232024E+01    1.810135E+01   -3.544660E+01   -1.808324E+02 
   2.342644E+01    1.610489E+01   -3.835159E+01   -1.740764E+02   2.342644E+01    1.610489E+01   -3.835159E+01   -1.740764E+02 
   2.679317E+01    1.137601E+01   -3.071828E+01   -1.541991E+02   2.679317E+01    1.137601E+01   -3.071828E+01   -1.541991E+02 
   5.371496E+01    3.310027E+00   -1.127057E+01   -1.266163E+02   5.371496E+01    3.310027E+00   -1.127057E+01   -1.266163E+02 
   1.000971E+02   -7.493646E+00    1.930932E+01   -9.804092E+01   1.000971E+02   -7.493646E+00    1.930932E+01   -9.804092E+01 
   1.573652E+02   -1.924706E+01    5.801226E+01   -7.465812E+01   1.573652E+02   -1.924706E+01    5.801226E+01   -7.465812E+01 
   2.145030E+02   -2.947719E+01    9.979324E+01   -6.060337E+01   2.145030E+02   -2.947719E+01    9.979324E+01   -6.060337E+01 
   2.606696E+02   -3.584567E+01    1.385588E+02   -5.718565E+01   2.606696E+02   -3.584567E+01    1.385588E+02   -5.718565E+01 
   2.876968E+02   -3.698589E+01    1.686318E+02   -6.300829E+01   2.876968E+02   -3.698589E+01    1.686318E+02   -6.300829E+01 
   2.918207E+02   -3.304239E+01    1.862632E+02   -7.481868E+01   2.918207E+02   -3.304239E+01    1.862632E+02   -7.481868E+01 
   2.742245E+02   -2.570018E+01    1.906816E+02   -8.868910E+01   2.742245E+02   -2.570018E+01    1.906816E+02   -8.868910E+01 
   2.403104E+02   -1.767438E+01    1.842773E+02   -1.010782E+02   2.403104E+02   -1.767438E+01    1.842773E+02   -1.010782E+02 
   1.979681E+02   -1.182630E+01    1.717797E+02   -1.094528E+02   1.979681E+02   -1.182630E+01    1.717797E+02   -1.094528E+02 
   1.553679E+02   -1.020871E+01    1.586347E+02   -1.123921E+02   1.553679E+02   -1.020871E+01    1.586347E+02   -1.123921E+02 
   1.189137E+02   -1.337184E+01    1.490858E+02   -1.093354E+02   1.189137E+02   -1.337184E+01    1.490858E+02   -1.093354E+02 
   9.190256E+01   -2.017153E+01    1.446062E+02   -1.002667E+02   9.190256E+01   -2.017153E+01    1.446062E+02   -1.002667E+02 
   7.420879E+01   -2.814639E+01    1.432485E+02   -8.559335E+01   7.420879E+01   -2.814639E+01    1.432485E+02   -8.559335E+01 
   6.299007E+01   -3.433373E+01    1.401937E+02   -6.631033E+01   6.299007E+01   -3.433373E+01    1.401937E+02   -6.631033E+01 
   5.412083E+01   -3.624362E+01    1.293777E+02   -4.432014E+01   5.412083E+01   -3.624362E+01    1.293777E+02   -4.432014E+01 
   4.386221E+01   -3.266007E+01    1.056961E+02   -2.263085E+01   4.386221E+01   -3.266007E+01    1.056961E+02   -2.263085E+01 
   3.024097E+01   -2.400261E+01    6.706663E+01   -5.149435E+00   3.024097E+01   -2.400261E+01    6.706663E+01   -5.149435E+00 
   1.372902E+01   -1.213888E+01    1.564420E+01    4.052878E+00   1.372902E+01   -1.213888E+01    1.564420E+01    4.052878E+00 
  -2.951335E+00    2.681283E-01   -4.225674E+01    1.873366E+00  -2.951335E+00    2.681283E-01   -4.225674E+01    1.873366E+00 
  -1.580045E+01    1.063224E+01   -9.756585E+01   -1.265611E+01  -1.580045E+01    1.063224E+01   -9.756585E+01   -1.265611E+01 
  -2.096732E+01    1.721563E+01   -1.407888E+02   -3.763475E+01  -2.096732E+01    1.721563E+01   -1.407888E+02   -3.763475E+01 
  -1.618049E+01    1.952051E+01   -1.645652E+02   -6.836151E+01  -1.618049E+01    1.952051E+01   -1.645652E+02   -6.836151E+01 
  -1.746491E+00    1.816460E+01   -1.656746E+02   -9.831296E+01  -1.746491E+00    1.816460E+01   -1.656746E+02   -9.831296E+01 
   1.918772E+01    1.429997E+01   -1.458877E+02   -1.207981E+02   1.918772E+01    1.429997E+01   -1.458877E+02   -1.207981E+02 
   4.119877E+01    8.814309E+00   -1.114215E+02   -1.307840E+02   4.119877E+01    8.814309E+00   -1.114215E+02   -1.307840E+02 
   5.783675E+01    1.649755E+00   -7.119052E+01   -1.262895E+02   5.783675E+01    1.649755E+00   -7.119052E+01   -1.262895E+02 
   6.323406E+01   -8.452264E+00   -3.440113E+01   -1.088737E+02   6.323406E+01   -8.452264E+00   -3.440113E+01   -1.088737E+02 
   5.364989E+01   -2.362032E+01   -8.207899E+00   -8.305325E+01   5.364989E+01   -2.362032E+01   -8.207899E+00   -8.305325E+01 
   2.854444E+01   -4.599853E+01    3.907238E+00   -5.485806E+01   2.854444E+01   -4.599853E+01    3.907238E+00   -5.485806E+01 
  -9.101780E+00   -7.664846E+01    2.630025E+00   -3.002780E+01  -9.101780E+00   -7.664846E+01    2.630025E+00   -3.002780E+01 
  -5.331327E+01   -1.146173E+02   -7.857109E+00   -1.246061E+01  -5.331327E+01   -1.146173E+02   -7.857109E+00   -1.246061E+01 
  -9.636392E+01   -1.565664E+02   -2.140638E+01   -3.405977E+00  -9.636392E+01   -1.565664E+02   -2.140638E+01   -3.405977E+00 
  -1.304331E+02   -1.971862E+02   -3.176803E+01   -1.602789E+00  -1.304331E+02   -1.971862E+02   -3.176803E+01   -1.602789E+00 
  -1.492663E+02   -2.303497E+02   -3.421705E+01   -4.213401E+00  -1.492663E+02   -2.303497E+02   -3.421705E+01   -4.213401E+00 
  -1.494425E+02   -2.506793E+02   -2.651205E+01   -8.130206E+00  -1.494425E+02   -2.506793E+02   -2.651205E+01   -8.130206E+00 
  -1.309608E+02   -2.550183E+02   -9.007994E+00   -1.113134E+01  -1.309608E+02   -2.550183E+02   -9.007994E+00   -1.113134E+01 
  -9.704767E+01   -2.432936E+02    1.597748E+01   -1.246533E+01  -9.704767E+01   -2.432936E+02    1.597748E+01   -1.246533E+01 
  -5.328561E+01   -2.184430E+02    4.523243E+01   -1.270107E+01  -5.328561E+01   -2.184430E+02    4.523243E+01   -1.270107E+01 
  -6.331121E+00   -1.854028E+02    7.575371E+01   -1.298349E+01  -6.331121E+00   -1.854028E+02    7.575371E+01   -1.298349E+01 
   3.743488E+01   -1.494945E+02    1.055320E+02   -1.406918E+01   3.743488E+01   -1.494945E+02    1.055320E+02   -1.406918E+01 
   7.300274E+01   -1.147811E+02    1.338169E+02   -1.559189E+01   7.300274E+01   -1.147811E+02    1.338169E+02   -1.559189E+01 
   9.736540E+01   -8.299235E+01    1.608522E+02   -1.590316E+01   9.736540E+01   -8.299235E+01    1.608522E+02   -1.590316E+01 
   1.096281E+02   -5.341659E+01    1.872441E+02   -1.259189E+01   1.096281E+02   -5.341659E+01    1.872441E+02   -1.259189E+01 
   1.106837E+02   -2.379692E+01    2.132206E+02   -3.504659E+00   1.106837E+02   -2.379692E+01    2.132206E+02   -3.504659E+00 
   1.026309E+02    8.117846E+00    2.380526E+02    1.212750E+01   1.026309E+02    8.117846E+00    2.380526E+02    1.212750E+01 
   8.813591E+01    4.298243E+01    2.598311E+02    3.291696E+01   8.813591E+01    4.298243E+01    2.598311E+02    3.291696E+01 
   6.988944E+01    7.887368E+01    2.756732E+02    5.525488E+01   6.988944E+01    7.887368E+01    2.756732E+02    5.525488E+01 
   5.024064E+01    1.113511E+02    2.823013E+02    7.406058E+01   5.024064E+01    1.113511E+02    2.823013E+02    7.406058E+01 
   3.101405E+01    1.346019E+02    2.768301E+02    8.415398E+01   3.101405E+01    1.346019E+02    2.768301E+02    8.415398E+01 
   1.347309E+01    1.432956E+02    2.575466E+02    8.181938E+01   1.347309E+01    1.432956E+02    2.575466E+02    8.181938E+01 
  -1.615739E+00    1.344914E+02    2.244697E+02    6.603376E+01  -1.615739E+00    1.344914E+02    2.244697E+02    6.603376E+01 
  -1.385286E+01    1.089014E+02    1.795370E+02    3.892234E+01  -1.385286E+01    1.089014E+02    1.795370E+02    3.892234E+01 
  -2.303220E+01    7.103446E+01    1.263612E+02    5.254489E+00  -2.303220E+01    7.103446E+01    1.263612E+02    5.254489E+00 
  -2.894993E+01    2.814321E+01    6.960750E+01   -2.888133E+01  -2.894993E+01    2.814321E+01    6.960750E+01   -2.888133E+01 
  -3.123830E+01   -1.168269E+01    1.414143E+01   -5.779627E+01  -3.123830E+01   -1.168269E+01    1.414143E+01   -5.779627E+01 
  -2.928465E+01   -4.164273E+01   -3.584420E+01   -7.774097E+01  -2.928465E+01   -4.164273E+01   -3.584420E+01   -7.774097E+01 
  -2.229252E+01   -5.788375E+01   -7.751030E+01   -8.775013E+01  -2.229252E+01   -5.788375E+01   -7.751030E+01   -8.775013E+01 
  -9.505733E+00   -6.019354E+01   -1.096996E+02   -8.951878E+01  -9.505733E+00   -6.019354E+01   -1.096996E+02   -8.951878E+01 
   9.446240E+00   -5.158621E+01   -1.328504E+02   -8.638587E+01   9.446240E+00   -5.158621E+01   -1.328504E+02   -8.638587E+01 
   3.418785E+01   -3.701176E+01   -1.485507E+02   -8.182810E+01   3.418785E+01   -3.701176E+01   -1.485507E+02   -8.182810E+01 
   6.336283E+01   -2.168479E+01   -1.588883E+02   -7.804964E+01   6.336283E+01   -2.168479E+01   -1.588883E+02   -7.804964E+01 
   9.464654E+01   -9.591269E+00   -1.657996E+02   -7.521660E+01   9.464654E+01   -9.591269E+00   -1.657996E+02   -7.521660E+01 
   1.250521E+02   -2.598614E+00   -1.706070E+02   -7.163651E+01   1.250521E+02   -2.598614E+00   -1.706070E+02   -7.163651E+01 
   1.514732E+02   -3.356879E-01   -1.738556E+02   -6.480978E+01   1.514732E+02   -3.356879E-01   -1.738556E+02   -6.480978E+01 
   1.713161E+02   -7.361163E-01   -1.754496E+02   -5.292516E+01   1.713161E+02   -7.361163E-01   -1.754496E+02   -5.292516E+01 
   1.830336E+02   -9.525293E-01   -1.749877E+02   -3.617317E+01   1.830336E+02   -9.525293E-01   -1.749877E+02   -3.617317E+01 
   1.864097E+02    1.699165E+00   -1.721388E+02   -1.729718E+01   1.864097E+02    1.699165E+00   -1.721388E+02   -1.729718E+01 
   1.825314E+02    9.028403E+00   -1.669017E+02   -1.080950E+00   1.825314E+02    9.028403E+00   -1.669017E+02   -1.080950E+00 
   1.734937E+02    2.160968E+01   -1.596645E+02    7.115063E+00   1.734937E+02    2.160968E+01   -1.596645E+02    7.115063E+00 
   1.619612E+02    3.875393E+01   -1.510675E+02    3.268366E+00   1.619612E+02    3.875393E+01   -1.510675E+02    3.268366E+00 
   1.507228E+02    5.871488E+01   -1.417622E+02   -1.364890E+01   1.507228E+02    5.871488E+01   -1.417622E+02   -1.364890E+01 
   1.423270E+02    7.902865E+01   -1.321985E+02   -4.092041E+01   1.423270E+02    7.902865E+01   -1.321985E+02   -4.092041E+01 
   1.388069E+02    9.692465E+01   -1.225487E+02   -7.257866E+01   1.388069E+02    9.692465E+01   -1.225487E+02   -7.257866E+01 
   1.414407E+02    1.097846E+02   -1.128102E+02   -1.010239E+02   1.414407E+02    1.097846E+02   -1.128102E+02   -1.010239E+02 
   1.504912E+02    1.156292E+02   -1.030388E+02   -1.192332E+02   1.504912E+02    1.156292E+02   -1.030388E+02   -1.192332E+02 
   1.649303E+02    1.135718E+02   -9.360008E+01   -1.228024E+02   1.649303E+02    1.135718E+02   -9.360008E+01   -1.228024E+02 
   1.822482E+02    1.041262E+02   -8.530689E+01   -1.111211E+02   1.822482E+02    1.041262E+02   -8.530689E+01   -1.111211E+02 
   1.985192E+02    8.923037E+01   -7.935482E+01   -8.730406E+01   1.985192E+02    8.923037E+01   -7.935482E+01   -8.730406E+01 
   2.088827E+02    7.189048E+01   -7.704627E+01   -5.695361E+01   2.088827E+02    7.189048E+01   -7.704627E+01   -5.695361E+01 
   2.084866E+02    5.546051E+01   -7.938285E+01   -2.624712E+01   2.084866E+02    5.546051E+01   -7.938285E+01   -2.624712E+01 
   1.937510E+02    4.271466E+01   -8.666476E+01   -5.642905E-02   1.937510E+02    4.271466E+01   -8.666476E+01   -5.642905E-02 
   1.636247E+02    3.498879E+01   -9.824284E+01    1.924793E+01   1.636247E+02    3.498879E+01   -9.824284E+01    1.924793E+01 
   1.204042E+02    3.169636E+01   -1.125212E+02    3.195501E+01   1.204042E+02    3.169636E+01   -1.125212E+02    3.195501E+01 
   6.974223E+01    3.043860E+01   -1.272253E+02    4.019494E+01   6.974223E+01    3.043860E+01   -1.272253E+02    4.019494E+01 
   1.968650E+01    2.774368E+01   -1.398616E+02    4.656694E+01   1.968650E+01    2.774368E+01   -1.398616E+02    4.656694E+01 
  -2.110068E+01    2.024699E+01   -1.482355E+02    5.280996E+01  -2.110068E+01    2.024699E+01   -1.482355E+02    5.280996E+01 
  -4.548758E+01    5.947353E+00   -1.508780E+02    5.903954E+01  -4.548758E+01    5.947353E+00   -1.508780E+02    5.903954E+01 
  -4.975948E+01   -1.488516E+01   -1.472693E+02    6.380097E+01  -4.975948E+01   -1.488516E+01   -1.472693E+02    6.380097E+01 
  -3.465486E+01   -3.948604E+01   -1.378119E+02    6.483858E+01  -3.465486E+01   -3.948604E+01   -1.378119E+02    6.483858E+01 
  -5.199196E+00   -6.318080E+01   -1.235877E+02    6.019881E+01  -5.199196E+00   -6.318080E+01   -1.235877E+02    6.019881E+01 
   3.064685E+01   -8.063453E+01   -1.059919E+02    4.918101E+01   3.064685E+01   -8.063453E+01   -1.059919E+02    4.918101E+01 
   6.413593E+01   -8.739720E+01   -8.636355E+01    3.275150E+01   6.413593E+01   -8.739720E+01   -8.636355E+01    3.275150E+01 
   8.804335E+01   -8.126733E+01   -6.572130E+01    1.328607E+01   8.804335E+01   -8.126733E+01   -6.572130E+01    1.328607E+01 
   9.846281E+01   -6.304446E+01   -4.466533E+01   -6.211411E+00   9.846281E+01   -6.304446E+01   -4.466533E+01   -6.211411E+00 
   9.559079E+01   -3.642868E+01   -2.344715E+01   -2.307071E+01   9.559079E+01   -3.642868E+01   -2.344715E+01   -2.307071E+01 
   8.332663E+01   -7.089421E+00   -2.152321E+00   -3.571773E+01   8.332663E+01   -7.089421E+00   -2.152321E+00   -3.571773E+01 
   6.787506E+01    1.882105E+01    1.909283E+01   -4.398112E+01   6.787506E+01    1.882105E+01    1.909283E+01   -4.398112E+01 
   5.581502E+01    3.627029E+01    3.998001E+01   -4.889998E+01   5.581502E+01    3.627029E+01    3.998001E+01   -4.889998E+01 
   5.221573E+01    4.260002E+01    6.000195E+01   -5.219308E+01   5.221573E+01    4.260002E+01    6.000195E+01   -5.219308E+01 
   5.931776E+01    3.808166E+01    7.856587E+01   -5.565559E+01   5.931776E+01    3.808166E+01    7.856587E+01   -5.565559E+01 
   7.609285E+01    2.563527E+01    9.518839E+01   -6.072267E+01   7.609285E+01    2.563527E+01    9.518839E+01   -6.072267E+01 
   9.872776E+01    9.818822E+00    1.096858E+02   -6.830850E+01   9.872776E+01    9.818822E+00    1.096858E+02   -6.830850E+01 
   1.218256E+02   -4.601375E+00    1.222680E+02   -7.886862E+01   1.218256E+02   -4.601375E+00    1.222680E+02   -7.886862E+01 
   1.399485E+02   -1.408001E+01    1.334771E+02   -9.252512E+01   1.399485E+02   -1.408001E+01    1.334771E+02   -9.252512E+01 
   1.490671E+02   -1.731615E+01    1.439682E+02   -1.090900E+02   1.490671E+02   -1.731615E+01    1.439682E+02   -1.090900E+02 
