# Supplementary material for: Mitochondrial complex I promotes kidney cancer metastasis
Source: Nature. 2024 Aug 14;633(8031):923–31. doi: 10.1038/s41586-024-07812-3 (PMC11424252; doi:10.1038/s41586-024-07812-3)
Supplement: Supplementary file 9 — Source data for all images: a zipped file divided into three folders for original source data images for Ki67 images, mouse images, and immunofluorescence images. Subfolders are labeled with the corresponding Figure number in which the image appears. [file 41586_2024_7812_MOESM9_ESM.zip › Images/Mouse Images/Extended_Data_FIg_8_mouse_images/e/methigh_IACS10759/4/method]

##TITLE=Parameter List, ParaVision 6.0.1
##JCAMPDX=4.24
##DATATYPE=Parameter Values
##ORIGIN=Bruker BioSpin MRI GmbH
##OWNER=saif
$$ 2023-03-17 14:12:08.009 -0500  saif@CZC4170WSK
$$ /opt/PV6.0.1/data/saif/20230317_135844_Gianni_Genovese_1_316/4/method
$$ process /opt/PV6.0.1/prog/mod/acq_out
##$Method=<Bruker:RARE>
##$PVM_EchoTime=9.5
##$EffectiveTE=( 1 )
57
##$PVM_RareFactor=12
##$PVM_RepetitionTime=2286.935
##$PVM_NAverages=3
$$ @vis= Method PVM_EchoTime EffectiveTE PVM_RareFactor PVM_RepetitionTime
##$PVM_NRepetitions=1
##$PVM_NEchoImages=1
##$PVM_ScanTimeStr=( 16 )
<0h1m49s772ms>
##$PVM_ScanTime=109772.88
##$PVM_DeriveGains=Yes
$$ @vis= PVM_NAverages PVM_NRepetitions PVM_NEchoImages PVM_ScanTimeStr
##$ExcPulse1Enum=<Calculated>
##$ExcPulse1=(1.68, 2500, 90, Yes, 3, 4200, 0.236151639875348, 
0.200434548747244, 0, 50, 1.67448485566351, <$ExcPulse1Shape>)
##$ExcPulse1Ampl=(1.67448485566351, 9.1500952335577, -2.23881224057723)
##$RefPulse1Enum=<Calculated>
##$RefPulse1=(1.36, 2500, 180, Yes, 3, 3400, 0.160330341052975, 
0.14782164131072, 1, 0, 20.0344579830546, <$RefPulse1Shape>)
##$RefPulse1Ampl=(20.0344579830546, 31.6500063057297, -13.0177759742244)
$$ @vis= PVM_DeriveGains ExcPulse1Enum ExcPulse1 RefPulse1Enum RefPulse1
##$PVM_GradCalConst=28588
##$PVM_Nucleus1Enum=<1H>
##$PVM_Nucleus1=( 8 )
<1H>
##$PVM_RefPowMod1=AutoAdj
$$ @vis= RF_Pulses PVM_GradCalConst PVM_Nucleus1Enum PVM_Nucleus1
##$PVM_RefPowCh1=0.263561347315972
##$PVM_RefPowStat1=( 1024 )
<Study: Adj by AdjRefG (protocol ADJ_REFG)>
##$PVM_Nucleus2Enum=<1H>
##$PVM_Nucleus3Enum=<1H>
##$PVM_Nucleus4Enum=<1H>
##$PVM_Nucleus5Enum=<1H>
##$PVM_Nucleus6Enum=<1H>
##$PVM_Nucleus7Enum=<1H>
##$PVM_Nucleus8Enum=<1H>
##$PVM_FrqRef=( 8 )
300.318367683861 0 0 0 0 0 0 0
##$PVM_FrqWorkOffset=( 8 )
0 0 0 0 0 0 0 0
$$ @vis= PVM_RefPowMod1 PVM_RefPowCh1 PVM_RefPowStat1 PVM_FrqRef
##$PVM_FrqWork=( 8 )
300.318367683861 0 0 0 0 0 0 0
##$PVM_FrqRefPpm=( 8 )
4.7 0 0 0 0 0 0 0
##$PVM_FrqWorkOffsetPpm=( 8 )
0 0 0 0 0 0 0 0
##$PVM_FrqWorkPpm=( 8 )
4.7 0 0 0 0 0 0 0
$$ @vis= PVM_FrqWorkOffset PVM_FrqWork PVM_FrqRefPpm PVM_FrqWorkOffsetPpm
##$PVM_NucleiPpmWork=( 20 )
(<1H>, 4.7) (<none>, 0) (<none>, 0) (<none>, 0) (<none>, 0) (<none>, 0) 
(<none>, 0) (<none>, 0) (<none>, 0) (<none>, 0) (<none>, 0) (<none>, 0) 
(<none>, 0) (<none>, 0) (<none>, 0) (<none>, 0) (<none>, 0) (<none>, 0) 
(<none>, 0) (<none>, 0)
##$PVM_SpatDimEnum=<2D>
##$PVM_IsotropicFovRes=Isot_None
$$ @vis= PVM_FrqWorkPpm PVM_NucleiPpmWork Nuclei PVM_SpatDimEnum
##$PVM_Matrix=( 2 )
256 192
##$PVM_MinMatrix=( 2 )
32 32
##$PVM_MaxMatrix=( 2 )
2048 2048
##$PVM_DefMatrix=( 3 )
256 256 64
$$ @vis= PVM_IsotropicFovRes PVM_Matrix PVM_MinMatrix PVM_MaxMatrix
##$PVM_AntiAlias=( 2 )
1 1
##$PVM_MaxAntiAlias=( 2 )
2 8
##$PVM_EncSpectroscopy=No
##$PVM_EncUseMultiRec=No
$$ @vis= PVM_DefMatrix PVM_AntiAlias PVM_MaxAntiAlias PVM_EncSpectroscopy
##$PVM_EncActReceivers=( 1 )
On
##$PVM_EncZf=( 2 )
1 1
##$PVM_EncPft=( 2 )
1 1
##$PVM_EncPftOverscans=( 2 )
128 96
##$PVM_EncPpi=( 2 )
1 1
##$PVM_EncPpiRefLines=( 2 )
0 0
##$PVM_EncOrder=( 2 )
LINEAR_ENC LINEAR_ENC
$$ @vis= PVM_EncUseMultiRec PVM_EncZf PVM_EncPft PVM_EncPftOverscans
##$PVM_EncStart=( 2 )
0 -0.88
##$PVM_EncNReceivers=1
##$PVM_EncAvailReceivers=8
##$PVM_EncChanScaling=( 1 )
1
$$ @vis= PVM_EncOrder PVM_EncStart PVM_EncNReceivers PVM_EncAvailReceivers
##$PVM_EncMatrix=( 2 )
256 192
##$PVM_EncTotalAccel=1
##$PVM_EncSteps1=( 192 )
-87 -71 -55 -39 -23 -7 9 25 41 57 73 89 -86 -70 -54 -38 -22 -6 10 26 42 58 74 
90 -85 -69 -53 -37 -21 -5 11 27 43 59 75 91 -84 -68 -52 -36 -20 -4 12 28 44 
60 76 92 -83 -67 -51 -35 -19 -3 13 29 45 61 77 93 -82 -66 -50 -34 -18 -2 14 
30 46 62 78 94 -81 -65 -49 -33 -17 -1 15 31 47 63 79 95 -80 -64 -48 -32 -16 0 
16 32 48 64 80 -96 -79 -63 -47 -31 -15 1 17 33 49 65 81 -95 -78 -62 -46 -30 
-14 2 18 34 50 66 82 -94 -77 -61 -45 -29 -13 3 19 35 51 67 83 -93 -76 -60 -44 
-28 -12 4 20 36 52 68 84 -92 -75 -59 -43 -27 -11 5 21 37 53 69 85 -91 -74 -58 
-42 -26 -10 6 22 38 54 70 86 -90 -73 -57 -41 -25 -9 7 23 39 55 71 87 -89 -72 
-56 -40 -24 -8 8 24 40 56 72 88 -88
##$PVM_EncSteps2=( 1 )
0
##$PVM_EncCentralStep1=6
$$ @vis= PVM_EncChanScaling PVM_EncMatrix PVM_EncTotalAccel PVM_EncSteps1
##$PVM_EncValues1=( 192 )
-0.90625 -0.739583333333333 -0.572916666666667 -0.40625 -0.239583333333333 
-0.0729166666666667 0.09375 0.260416666666667 0.427083333333333 0.59375 
0.760416666666667 0.927083333333333 -0.895833333333333 -0.729166666666667 
-0.5625 -0.395833333333333 -0.229166666666667 -0.0625 0.104166666666667 
0.270833333333333 0.4375 0.604166666666667 0.770833333333333 0.9375 
-0.885416666666667 -0.71875 -0.552083333333333 -0.385416666666667 -0.21875 
-0.0520833333333333 0.114583333333333 0.28125 0.447916666666667 
0.614583333333333 0.78125 0.947916666666667 -0.875 -0.708333333333333 
-0.541666666666667 -0.375 -0.208333333333333 -0.0416666666666667 0.125 
0.291666666666667 0.458333333333333 0.625 0.791666666666667 0.958333333333333 
-0.864583333333333 -0.697916666666667 -0.53125 -0.364583333333333 
-0.197916666666667 -0.03125 0.135416666666667 0.302083333333333 0.46875 
0.635416666666667 0.802083333333333 0.96875 -0.854166666666667 -0.6875 
-0.520833333333333 -0.354166666666667 -0.1875 -0.0208333333333333 
0.145833333333333 0.3125 0.479166666666667 0.645833333333333 0.8125 
0.979166666666667 -0.84375 -0.677083333333333 -0.510416666666667 -0.34375 
-0.177083333333333 -0.0104166666666667 0.15625 0.322916666666667 
0.489583333333333 0.65625 0.822916666666667 0.989583333333333 
-0.833333333333333 -0.666666666666667 -0.5 -0.333333333333333 
-0.166666666666667 0 0.166666666666667 0.333333333333333 0.5 
0.666666666666667 0.833333333333333 -1 -0.822916666666667 -0.65625 
-0.489583333333333 -0.322916666666667 -0.15625 0.0104166666666667 
0.177083333333333 0.34375 0.510416666666667 0.677083333333333 0.84375 
-0.989583333333333 -0.8125 -0.645833333333333 -0.479166666666667 -0.3125 
-0.145833333333333 0.0208333333333333 0.1875 0.354166666666667 
0.520833333333333 0.6875 0.854166666666667 -0.979166666666667 
-0.802083333333333 -0.635416666666667 -0.46875 -0.302083333333333 
-0.135416666666667 0.03125 0.197916666666667 0.364583333333333 0.53125 
0.697916666666667 0.864583333333333 -0.96875 -0.791666666666667 -0.625 
-0.458333333333333 -0.291666666666667 -0.125 0.0416666666666667 
0.208333333333333 0.375 0.541666666666667 0.708333333333333 0.875 
-0.958333333333333 -0.78125 -0.614583333333333 -0.447916666666667 -0.28125 
-0.114583333333333 0.0520833333333333 0.21875 0.385416666666667 
0.552083333333333 0.71875 0.885416666666667 -0.947916666666667 
-0.770833333333333 -0.604166666666667 -0.4375 -0.270833333333333 
-0.104166666666667 0.0625 0.229166666666667 0.395833333333333 0.5625 
0.729166666666667 0.895833333333333 -0.9375 -0.760416666666667 -0.59375 
-0.427083333333333 -0.260416666666667 -0.09375 0.0729166666666667 
0.239583333333333 0.40625 0.572916666666667 0.739583333333333 0.90625 
-0.927083333333333 -0.75 -0.583333333333333 -0.416666666666667 -0.25 
-0.0833333333333333 0.0833333333333333 0.25 0.416666666666667 
0.583333333333333 0.75 0.916666666666667 -0.916666666666667
##$PVM_EffSWh=75000
$$ @vis= PVM_EncCentralStep1 PVM_EncValues1 Encoding_Output Encoding
##$EncGradDur=2.01333333333333
##$PVM_AcquisitionTime=3.41333333333333
##$ReadDephDur=2.88
##$PVM_MinEchoTime=5.93333333333333
$$ @vis= PVM_EffSWh EncGradDur PVM_AcquisitionTime ReadDephDur
##$RepetitionSpoiler=(Yes, 4, 1.15, 16.222475022458)
##$PVM_DigAutSet=Yes
##$PVM_DigQuad=Yes
##$PVM_DigFilter=<Digital_Sharp>
$$ @vis= PVM_MinEchoTime RepetitionSpoiler PVM_DigAutSet PVM_DigQuad
##$PVM_DigRes=21
##$PVM_DigDw=0.0133333333333333
##$PVM_DigSw=75000
##$PVM_DigNp=256
##$PVM_DigShift=68
##$PVM_DigShiftDbl=68
$$ @vis= PVM_DigFilter PVM_DigRes PVM_DigDw PVM_DigSw PVM_DigNp PVM_DigShift
##$PVM_DigGroupDel=0.906666666666667
##$PVM_DigDur=3.41333333333333
##$PVM_DigEndDelMin=-4.44089209850063e-16
##$PVM_DigEndDelOpt=0.1088
$$ @vis= PVM_DigShiftDbl PVM_DigGroupDel PVM_DigDur PVM_DigEndDelMin
##$EchoSpoilingAuto=Yes
##$EchoSpoilingSlice=1
##$EchoSpoilingSliceEff=1
$$ @vis= PVM_DigEndDelOpt DigitizerPars EchoSpoilingAuto EchoSpoilingSlice
##$EchoSpoilingRead=0.25
##$EchoSpoilingReadEff=0.25
$$ @vis= EchoSpoilingSliceEff EchoSpoilingRead EchoSpoilingReadEff
##$PVM_Isotropic=Isotropic_None
##$PVM_Fov=( 2 )
40 30
##$PVM_FovCm=( 2 )
4 3
##$PVM_SpatResol=( 2 )
0.15625 0.15625
##$PVM_SliceThick=0.75
##$PVM_ObjOrderScheme=Interlaced
$$ @vis= Sequence_Details PVM_Isotropic PVM_Fov PVM_SpatResol PVM_SliceThick
##$PVM_ObjOrderList=( 19 )
0 2 4 6 8 10 12 14 16 18 1 3 5 7 9 11 13 15 17
##$PVM_NSPacks=1
##$PVM_SPackArrNSlices=( 1 )
19
##$PVM_MajSliceOri=No
$$ @vis= PVM_ObjOrderScheme PVM_ObjOrderList PVM_NSPacks PVM_SPackArrNSlices
##$PVM_SPackArrSliceOrient=( 1 )
coronal
##$PVM_SPackArrReadOrient=( 1 )
H_F
##$PVM_SPackArrReadOffset=( 1 )
2.15446
$$ @vis= PVM_MajSliceOri PVM_SPackArrSliceOrient PVM_SPackArrReadOrient
##$PVM_SPackArrPhase1Offset=( 1 )
-1.18421
##$PVM_SPackArrPhase2Offset=( 1 )
0
##$PVM_SPackArrSliceOffset=( 1 )
-2.73657
$$ @vis= PVM_SPackArrReadOffset PVM_SPackArrPhase1Offset
##$PVM_SPackArrSliceGapMode=( 1 )
non_contiguous
##$PVM_SPackArrSliceGap=( 1 )
0.25
$$ @vis= PVM_SPackArrSliceOffset PVM_SPackArrSliceGapMode
##$PVM_SPackArrSliceDistance=( 1 )
1
##$PVM_SPackArrGradOrient=( 1, 3, 3 )
6.12323399573677e-17 7.49879891330929e-33 1 1 6.12323399573677e-17 
-6.12323399573677e-17 -6.12323399573677e-17 1 -3.74939945665464e-33
##$PVM_SliceGeo=( 1 )
(((6.12323399573677e-17 -7.49879891330929e-33 -1 1 -6.12323399573677e-17 
6.12323399573677e-17 -6.12323399573677e-17 -1 3.74939945665464e-33, -1.18421 
2.73657 -2.15446), 40 30 18.75, <+R;read> <+P;phase> <+S;slice>, 0), 19, 1, 
256, 0.75, 0, No)
##$PVM_SliceGeoObj=(<BRUKER_SLICEPACKAGE>, GeoCuboidPackId, Standard_GobjShape,
 <PVM_SliceGeo>, <PVM_ObjOrderList>, 0, <R;read> <P;phase> <S;slice>, Yes, 
4195848)
$$ @vis= PVM_SPackArrSliceGap PVM_SPackArrSliceDistance PVM_SliceGeo
##$PVM_EffPhase0Offset=( 19 )
2.15446 2.15446 2.15446 2.15446 2.15446 2.15446 2.15446 2.15446 2.15446 
2.15446 2.15446 2.15446 2.15446 2.15446 2.15446 2.15446 2.15446 2.15446 
2.15446
##$PVM_EffPhase1Offset=( 19 )
-1.18421 -1.18421 -1.18421 -1.18421 -1.18421 -1.18421 -1.18421 -1.18421 
-1.18421 -1.18421 -1.18421 -1.18421 -1.18421 -1.18421 -1.18421 -1.18421 
-1.18421 -1.18421 -1.18421
##$PVM_EffPhase2Offset=( 19 )
0 0 0 0 0 0 0 0 0 0 0 0 0 0 0 0 0 0 0
##$PVM_EffSliceOffset=( 19 )
-11.73657 -10.73657 -9.73657 -8.73657 -7.73657 -6.73657 -5.73657 -4.73657 
-3.73657 -2.73657 -1.73657 -0.73657 0.26343 1.26343 2.26343 3.26343 4.26343 
5.26343 6.26343
##$PVM_EffReadOffset=( 19 )
2.15446 2.15446 2.15446 2.15446 2.15446 2.15446 2.15446 2.15446 2.15446 
2.15446 2.15446 2.15446 2.15446 2.15446 2.15446 2.15446 2.15446 2.15446 
2.15446
##$PVM_Phase0Offset=( 19 )
2.15446 2.15446 2.15446 2.15446 2.15446 2.15446 2.15446 2.15446 2.15446 
2.15446 2.15446 2.15446 2.15446 2.15446 2.15446 2.15446 2.15446 2.15446 
2.15446
##$PVM_Phase1Offset=( 19 )
-1.18421 -1.18421 -1.18421 -1.18421 -1.18421 -1.18421 -1.18421 -1.18421 
-1.18421 -1.18421 -1.18421 -1.18421 -1.18421 -1.18421 -1.18421 -1.18421 
-1.18421 -1.18421 -1.18421
##$PVM_Phase2Offset=( 19 )
0 0 0 0 0 0 0 0 0 0 0 0 0 0 0 0 0 0 0
##$PVM_SliceOffset=( 19 )
-11.73657 -10.73657 -9.73657 -8.73657 -7.73657 -6.73657 -5.73657 -4.73657 
-3.73657 -2.73657 -1.73657 -0.73657 0.26343 1.26343 2.26343 3.26343 4.26343 
5.26343 6.26343
##$PVM_ReadOffset=( 19 )
2.15446 2.15446 2.15446 2.15446 2.15446 2.15446 2.15446 2.15446 2.15446 
2.15446 2.15446 2.15446 2.15446 2.15446 2.15446 2.15446 2.15446 2.15446 
2.15446
##$PVM_DummyScans=1
##$PVM_DummyScansDur=6860.805
$$ @vis= PVM_SliceGeoObj SliceOffsetPars ImageGeometry PVM_DummyScans
##$PVM_FreqDriftYN=No
##$PVM_TriggerModule=Off
##$PVM_TriggerMode=per_PhaseStep
##$PVM_TriggerDelay=1
##$PVM_TriggerDur=0.01
##$PVM_TriggerModuleTime=0
##$PVM_EvolutionOnOff=Off
$$ @vis= PVM_DummyScansDur DummyScans_Parameters PVM_TriggerModule
##$PVM_NEvolutionCycles=2
##$PVM_EvolutionCycles=1
##$PVM_EvolutionMode=Constant_Delay
##$PVM_EvolutionTime=( 2 )
1 0
##$PVM_EvolutionDelay=1
##$PVM_EvolutionModuleTime=0
##$PVM_SelIrOnOff=Off
##$PVM_BlBloodOnOff=Off
##$PVM_FatSupOnOff=Off
##$PVM_FatSupPulEnum=<Calculated>
##$PVM_FatSupPul=(3.99570408596052, 1051.12888983879, 90, Yes, 3, 4200, 
0.236151639875348, 0.200434548747244, 0, 50, 0.296014613774556, 
<$PVM_FatSupPulShape>)
##$PVM_FatSupPulAmpl=(0.296014613774556, 3.84717177790748, 5.28686847978277)
##$PVM_FatSupBandWidth=1051.12888983879
##$PVM_FatSupSpoil=(Yes, 3, 0.69, 20.2780937780725)
##$PVM_FatSupModuleTime=0
##$PVM_FatSupPerform=No
##$PVM_FatSupRampTime=0.11
##$PVM_FatSupAmpEnable=0.025
##$PVM_FatSupGradWait=0.01
##$PVM_FatSupFL=( 1 )
-1051.11911825919
##$PVM_FatSupRfLength=3995.70408596052
##$PVM_FatSupSpoilDur=0.46
##$PVM_FatSupSpoilAmp=20.2780937780725
##$PVM_MagTransOnOff=Off
$$ @vis= PVM_EvolutionOnOff PVM_SelIrOnOff PVM_BlBloodOnOff PVM_FatSupOnOff
##$PVM_MagTransPulse1Enum=<gauss>
##$PVM_MagTransPulse1=(1.82666666666667, 1500, 117.1, No, 3, 2740, 0.4181723, 
0.298723764675971, 0, 50, 0.764682866934707, <gauss.exc>)
##$PVM_MagTransPulse1Ampl=(0.764682866934707, 6.18337637110465, 
1.16518640266244)
##$PVM_MagTransPower=10.0017644460368
##$PVM_MagTransOffset=1500
##$PVM_MagTransInterDelay=0.01
##$PVM_MagTransPulsNumb=1
##$PVM_MagTransSpoil=(Yes, 5, 2, 11.6599039223917)
##$PVM_MagTransSpoiler=11.6599039223917
##$PVM_MagTransModuleTime=0
##$PVM_MagTransFL=( 1 )
1500
##$PVM_MtD0=1e-06
##$PVM_MtD1=1e-06
##$PVM_MtD2=1e-06
##$PVM_MtD3=1e-06
##$PVM_MtP0=10
##$PVM_MtLp0=0
##$PVM_FovSatOnOff=Off
##$PVM_FovSatPulEnum=<sech>
##$PVM_FovSatPul=(4.05, 5000, 90, No, 3, 20250, 0.1064278, 0.189614018306272, 
0, 50, 1.41860505452316, <sech.exc>)
##$PVM_FovSatPulAmpl=(1.41860505452316, 8.42201001698278, -1.51861502916719)
##$PVM_FovSatNSlices=1
##$PVM_FovSatThick=( 1 )
3.48
##$PVM_FovSatOffset=( 1 )
0
##$PVM_FovSatSpoil=(Yes, 10, 0.92, 10.9256970787028)
##$PVM_FovSatSpoilDur=0.69
##$PVM_FovSatSpoilAmp=10.9256970787028
##$PVM_FovSatModuleTime=0
##$PVM_FovSatGrad=( 1, 3 )
0 0 5.02582065620331
##$PVM_FovSatRampTime=0.11
##$PVM_FovSatAmpEnable=0.025
##$PVM_FovSatGradWait=0.01
##$PVM_FovSatSliceOri=( 1 )
axial
##$PVM_FovSatSliceOriMat=( 1, 9 )
1 0 0 0 -1 0 0 0 -1
##$PVM_FovSatSliceVec=( 1, 3 )
0 0 1
##$PVM_FovSatSlicePos=( 1, 2 )
0 0
##$PVM_FovSatFL=( 1 )
0
##$PVM_FovSatRfLength=4050
##$PVM_FovSatGeoObj=(<>, GeoCuboidPackId, Standard_GobjShape, <>, <>, 0, <> <> 
<>, No, 0)
##$PVM_FovSatGeoCub=( 1 )
(((1 0 0 0 -1 0 0 0 -1, 0 0 0), 58 58 3.48, <+> <+> <+>, 0), 1, 1, 1, 3.48, 0,
 No)
##$PVM_InFlowSatOnOff=Off
##$PVM_InFlowSatNSlices=1
##$PVM_InFlowSatThick=( 1 )
0.104939135301525
##$PVM_InFlowSatMinThick=0.104939135301525
##$PVM_InFlowSatSliceGap=0
##$PVM_FlowSatGeoObj=(<>, GeoCuboidPackId, Standard_GobjShape, <>, <>, 0, <> <>
 <>, No, 0)
##$PVM_FlowSatGeoCub=( 1 )
(((0 0 0 0 0 0 0 0 0, 0 0 0), 0 0 0.104939135301525, <+> <+> <+>, 0), 1, 1, 1,
 0.104939135301525, 0, No)
##$PVM_FlowSatPulEnum=<Calculated>
##$PVM_FlowSatPul=(1.4, 3000, 90, Yes, 3, 4200, 0.236151639875348, 
0.200434548747244, 0, 50, 2.41125819215545, <$PVM_FlowSatPulShape>)
##$PVM_FlowSatPulAmpl=(2.41125819215545, 10.9801142802692, -3.82243716152972)
##$PVM_InFlowSatSpoil=(Yes, 5, 3.33333333333333, 50)
##$PVM_InFlowSatPos=up
##$PVM_InFlowSatModuleTime=0
##$PVM_InFlowSatFL=( 19 )
-323304.56316 -266128.56316 -208952.56316 -151776.56316 -94600.56316 
-37424.56316 19751.43684 76927.43684 134103.43684 191279.43684 -294716.56316 
-237540.56316 -180364.56316 -123188.56316 -66012.56316 -8836.56316 
48339.43684 105515.43684 162691.43684
##$PVM_SfD0=0.00023
##$PVM_SfD1=2.5e-05
##$PVM_SfD2=0.00333333333333333
##$PVM_SfP0=1400
##$PVM_SfLp0=1
##$PVM_TaggingOnOff=Off
$$ @vis= PVM_MagTransOnOff PVM_FovSatOnOff PVM_InFlowSatOnOff
##$PVM_TaggingPulEnum=<bp>
##$PVM_TaggingPul=(0.2, 6400, 90, No, 3, 1280, 1, 1, 0, 50, 6.5890336828993, 
<bp.exc>)
##$PVM_TaggingPulAmpl=(6.5890336828993, 18.1508039531301, -8.18821727650725)
##$PVM_TaggingMode=SPAMM
##$PVM_TaggingDir=Tagging_grid
##$PVM_TaggingDistance=1
##$PVM_TaggingMinDistance=0.001
##$PVM_TaggingThick=0.2
##$PVM_TaggingOffset1=0
##$PVM_TaggingOffset2=0
##$PVM_TaggingAngle=0
##$PVM_TaggingDelay=0.01
##$PVM_TaggingModuleTime=0
##$PVM_TaggingInterPulseDelay=0.969594235343501
##$PVM_TaggingPulseNumber=5
##$PVM_TaggingPulseElement=0.04
##$PVM_TaggingGradientStrength=5
##$PVM_TaggingGridDelay=0.01
##$PVM_TaggingFL=( 2 )
0 0
##$PVM_TaggingD0=1e-05
##$PVM_TaggingD1=1e-05
##$PVM_TaggingD2=0.000699594235343501
##$PVM_TaggingD3=0.00046
##$PVM_TaggingD4=0.00023
##$PVM_TaggingD5=2.5e-05
##$PVM_TaggingP0=40
##$PVM_TaggingLp0=4
##$PVM_TaggingGradAmp1=5
##$PVM_TaggingGradAmp2=-0
##$PVM_TaggingGradAmp3=0
##$PVM_TaggingGradAmp4=5
##$PVM_TaggingSpoiler=(Yes, 1, 0.69, 32.444950044916)
##$PVM_MotionSupOnOff=Off
##$PVM_FlipBackOnOff=Off
##$PVM_MapShimReady=No
$$ @vis= PVM_TaggingOnOff PVM_MotionSupOnOff PVM_FlipBackOnOff Preparation
##$PVM_MapShimLocShim=No
##$PVM_MapShimStatus=( 128 )
<Mapshim disabled: No map acquired>
##$PVM_MapShimCalcStat=( 256 )
<Not Calculated.>
##$PVM_MapShimNSets=1
##$PVM_MapShimSets=( 1 )
(0, 0, 0, 0, 0, 0, 0, 0, 0, 0, 0, 0, 0, 0, 0, 0, 0, 0, 0, 0, 0, 0, 0, 0, 0, 0,
 0, 0, 0, 0, 0, 0, 0, 0, 0, 0, 0, 0, 0)
##$PVM_MapShimNVolumes=1
$$ @vis= PVM_MapShimReady PVM_MapShimStatus PVM_MapShimNSets PVM_MapShimSets
##$PVM_MapShimVolShape=Ellipsoid
##$PVM_ReqShimEnum=Current_Shim
##$PVM_MapShimUseShims=AllShims
##$PVM_MapShimVolDerive=No
##$PVM_MapShimVolMargin=( 3 )
0 0 0
##$PVM_GeoObj=( 1, 65 )
<PVM_SliceGeoObj>
##$PVM_ExportHandler=( 3 )
(<BRUKER_PARIMPORT_SLICEGEO>, <>, <Slice Geometry>) 
(<BRUKER_PARIMPORT_SLICEORIENT>, <>, <Slice Orientation>) 
(<BRUKER_PARIMPORT_FOVSAT>, <>, <FOV Saturation>)
$$ @vis= PVM_MapShimNVolumes PVM_ReqShimEnum MapShim MethodClass PVM_GeoObj
$$ @vis= PVM_ExportHandler StandardMethodGroup
##END=
$$ File finished by PARX at 2023-03-17 14:12:08.010 -0500
