# Supplementary material for: Mitochondrial complex I promotes kidney cancer metastasis
Source: Nature. 2024 Aug 14;633(8031):923–31. doi: 10.1038/s41586-024-07812-3 (PMC11424252; doi:10.1038/s41586-024-07812-3)
Supplement: Supplementary file 9 — Source data for all images: a zipped file divided into three folders for original source data images for Ki67 images, mouse images, and immunofluorescence images. Subfolders are labeled with the corresponding Figure number in which the image appears. [file 41586_2024_7812_MOESM9_ESM.zip › Images/Mouse Images/Extended_Data_FIg_8_mouse_images/e/methigh_IACS10759/3/visu_pars]

##TITLE=Parameter List, ParaVision 6.0.1
##JCAMPDX=4.24
##DATATYPE=Parameter Values
##ORIGIN=Bruker BioSpin MRI GmbH
##OWNER=saif
$$ 2023-03-17 14:15:27.823 -0500  saif@CZC4170WSK
$$ /opt/PV6.0.1/data/saif/20230317_135844_Gianni_Genovese_1_316/3/visu_pars
$$ process /opt/PV6.0.1/prog/mod/acq_out
##$VisuVersion=3
##$VisuUid=( 65 )
<2.16.756.5.5.100.8323328.7991.1679080527.1>
##$VisuCreator=( 65 )
<ParaVision>
##$VisuCreatorVersion=( 65 )
<6.0.1>
##$VisuCreationDate=<2023-03-17T14:15:27,789-0500>
##$VisuInstanceModality=( 65 )
<MR>
##$VisuCoreFrameCount=23
##$VisuCoreDim=2
##$VisuCoreSize=( 2 )
256 192
##$VisuCoreDimDesc=( 2 )
spatial spatial
##$VisuCoreExtent=( 2 )
40 30
##$VisuCoreFrameThickness=( 1 )
0.75
##$VisuCoreUnits=( 2, 65 )
<mm> <mm>
##$VisuCoreOrientation=( 23, 9 )
1 0 0 0 1 0 0 0 1 1 0 0 0 1 0 0 0 1 1 0 0 0 1 0 0 0 1 1 0 0 0 1 0 0 0 1 1 0 0 
0 1 0 0 0 1 1 0 0 0 1 0 0 0 1 1 0 0 0 1 0 0 0 1 1 0 0 0 1 0 0 0 1 1 0 0 0 1 0 
0 0 1 1 0 0 0 1 0 0 0 1 1 0 0 0 1 0 0 0 1 1 0 0 0 1 0 0 0 1 1 0 0 0 1 0 0 0 1 
1 0 0 0 1 0 0 0 1 1 0 0 0 1 0 0 0 1 1 0 0 0 1 0 0 0 1 1 0 0 0 1 0 0 0 1 1 0 0 
0 1 0 0 0 1 1 0 0 0 1 0 0 0 1 1 0 0 0 1 0 0 0 1 1 0 0 0 1 0 0 0 1 1 0 0 0 1 0 
0 0 1 1 0 0 0 1 0 0 0 1
##$VisuCorePosition=( 23, 3 )
-18.77002 -11.09976 -10.9050361 -18.77002 -11.09976 -9.9050361 -18.77002 
-11.09976 -8.9050361 -18.77002 -11.09976 -7.9050361 -18.77002 -11.09976 
-6.9050361 -18.77002 -11.09976 -5.9050361 -18.77002 -11.09976 -4.9050361 
-18.77002 -11.09976 -3.9050361 -18.77002 -11.09976 -2.9050361 -18.77002 
-11.09976 -1.9050361 -18.77002 -11.09976 -0.9050361 -18.77002 -11.09976 
0.0949639 -18.77002 -11.09976 1.0949639 -18.77002 -11.09976 2.0949639 
-18.77002 -11.09976 3.0949639 -18.77002 -11.09976 4.0949639 -18.77002 
-11.09976 5.0949639 -18.77002 -11.09976 6.0949639 -18.77002 -11.09976 
7.0949639 -18.77002 -11.09976 8.0949639 -18.77002 -11.09976 9.0949639 
-18.77002 -11.09976 10.0949639 -18.77002 -11.09976 11.0949639
##$VisuCoreDataMin=( 23 )
6.1021704104824 1.52666448880018 2.23288805353405 2.16377106777821 
4.0510128458436 3.63642582502747 3.60679914783941 1.31460208034497 
2.7919319008592 3.47776655558384 3.75086072786223 3.83990472427176 
4.50706972867545 2.31298606405513 4.11387786849489 2.19663052916239 
1.40561125879357 3.07139025364448 3.62603108230204 1.96422789653666 
2.98852703040726 3.27764396490264 0.601418974822095
##$VisuCoreDataMax=( 23 )
30350.8980646387 31571.502153515 30809.0462038821 30952.2220082053 
28082.5592645007 29886.7816172431 29185.7831970785 28698.2748349781 
28828.402221498 32661.9019156326 32012.830509456 30270.9173876795 
32045.9457111215 27116.9861154387 32766.5 27770.8964485009 30832.0507097178 
27361.4902561435 29319.0566425081 25326.4793212873 26671.0168509876 
27288.7086643461 29302.4194902215
##$VisuCoreDataOffs=( 23 )
0 0 0 0 0 0 0 0 0 0 0 0 0 0 0 0 0 0 0 0 0 0 0
##$VisuCoreDataSlope=( 23 )
0.00257072988651743 0.00257072988651743 0.00257072988651743 
0.00257072988651743 0.00257072988651743 0.00257072988651743 
0.00257072988651743 0.00257072988651743 0.00257072988651743 
0.00257072988651743 0.00257072988651743 0.00257072988651743 
0.00257072988651743 0.00257072988651743 0.00257072988651743 
0.00257072988651743 0.00257072988651743 0.00257072988651743 
0.00257072988651743 0.00257072988651743 0.00257072988651743 
0.00257072988651743 0.00257072988651743
##$VisuCoreFrameType=( 1 )
MAGNITUDE_IMAGE
##$VisuCoreSlicePacksDef=(0, 1)
##$VisuCoreSlicePacksSlices=( 1 )
(0, 23)
##$VisuCoreSlicePacksSliceDist=( 1 )
1
##$VisuCoreWordType=_16BIT_SGN_INT
##$VisuCoreByteOrder=littleEndian
##$VisuFGOrderDescDim=1
##$VisuFGOrderDesc=( 1 )
(23, <FG_SLICE>, <>, 0, 2)
##$VisuGroupDepVals=( 2 )
(<VisuCoreOrientation>, 0) (<VisuCorePosition>, 0)
##$VisuSubjectName=( 65 )
<Liver Imaging>
##$VisuSubjectId=( 65 )
<Gianni Genovese>
##$VisuSubjectUid=( 65 )
<2.16.756.5.5.100.8323328.16076.1511968423.3>
##$VisuSubjectInstanceCreationDate=(1511968423, 504, -360)
##$VisuSubjectBirthDate=( 9 )
<20171129>
##$VisuSubjectSex=UNKNOWN
##$VisuSubjectType=Quadruped
##$VisuStudyUid=( 65 )
<2.16.756.5.5.100.8323328.31675.1679079524.748>
##$VisuStudyDate=<2023-03-17T13:58:44,855-0500>
##$VisuStudyId=( 65 )
<20230317-Hania-838929-M2>
##$VisuStudyNumber=316
##$VisuSubjectWeight=0.001
##$VisuStudyReferringPhysician=( 65 )
<saif>
##$VisuStudyDescription=( 2048 )
<\
>
##$VisuExperimentNumber=3
##$VisuProcessingNumber=1
##$VisuSeriesDate=<2023-03-17T14:15:27,789-0500>
##$VisuSubjectPosition=Head_Prone
##$VisuSeriesTypeId=( 65 )
<ACQ_BRUKER_PVM>
##$VisuManufacturer=( 65 )
<Bruker BioSpin MRI GmbH>
##$VisuAcqSoftwareVersion=( 65 )
<6.0.1>
##$VisuInstitution=( 65 )
<MD Anderson>
##$VisuStation=( 65 )
<spect>
##$VisuSystemOrderNumber=( 65 )
<10102460>
##$VisuAcqDate=<2023-03-17T14:12:50,318-0500>
##$VisuAcqEchoTrainLength=12
##$VisuAcqSequenceName=( 40 )
<Bruker:RARE>
##$VisuAcqNumberOfAverages=4
##$VisuAcqImagingFrequency=300.318367683861
##$VisuAcqImagedNucleus=( 8 )
<1H>
##$VisuAcqRepetitionTime=( 1 )
1905.895
##$VisuAcqPhaseEncSteps=192
##$VisuAcqPixelBandwidth=390.625
##$VisuAcqFlipAngle=90
##$VisuAcqSize=( 2 )
256 192
##$VisuAcqImageSizeAccellerated=No
##$VisuAcqGradEncoding=( 2 )
read_enc phase_enc
##$VisuAcqEchoTime=( 1 )
39
##$VisuAcquisitionProtocol=( 65 )
<A04_RARE_T2_Ax>
##$VisuAcqScanTime=121977.28
##$VisuAcqAntiAlias=( 2 )
1 1
##$VisuAcqEchoSequenceType=Both
##$VisuAcqSpinsVelocityEncoded=No
##$VisuAcqHasTimeOfFlightContrast=No
##$VisuAcqIsEpiSequence=No
##$VisuAcqSpectralSuppression=NoSuppression
##$VisuAcqKSpaceTraversal=RectilinearTraversal
##$VisuAcqEncodingOrder=( 2 )
LinearEncoding LinearEncoding
##$VisuAcqKSpaceTrajectoryCnt=1
##$VisuAcqKSpaceFiltering=( 2 )
NO_WDW NO_WDW
##$VisuAcqFlowCompensation=FlowNone
##$VisuAcqSpoiling=GradientSpoiled
##$VisuAcqPartialFourier=( 2 )
1 1
##$VisuAcqParallelReductionFactor=( 2 )
1 1
##$VisuAcqMagnetizationTransfer=No
##$VisuAcqBloodSignalNulling=No
##$VisuCardiacSynchUsed=No
##$VisuRespSynchUsed=No
##END=
$$ File finished by PARX at 2023-03-17 14:15:27.824 -0500
