# Supplementary material for: Mitochondrial complex I promotes kidney cancer metastasis
Source: Nature. 2024 Aug 14;633(8031):923–31. doi: 10.1038/s41586-024-07812-3 (PMC11424252; doi:10.1038/s41586-024-07812-3)
Supplement: Supplementary file 9 — Source data for all images: a zipped file divided into three folders for original source data images for Ki67 images, mouse images, and immunofluorescence images. Subfolders are labeled with the corresponding Figure number in which the image appears. [file 41586_2024_7812_MOESM9_ESM.zip › Images/Mouse Images/Extended_Data_FIg_8_mouse_images/e/methigh_IACS10759/3/configscan]

##TITLE=Parameter List, ParaVision 6.0.1
##JCAMPDX=4.24
##DATATYPE=Parameter Values
##ORIGIN=Bruker BioSpin MRI GmbH
##OWNER=saif
$$ 2023-03-17 14:12:31.433 -0500  saif@CZC4170WSK
$$ /opt/PV6.0.1/data/saif/20230317_135844_Gianni_Genovese_1_316/3/configscan
$$ process /opt/PV6.0.1/prog/bin/parxserver
##$CONFIG_SCAN_version=1
##$CONFIG_SCAN_coil_configuration=( 65 )
<2.16.756.5.5.100.8323328.17380.1555016856.25>
##$CONFIG_SCAN_coil_table=( 10240 )
<$Bis,1,20190411,2048,COILTABLE,1#$Name,Generic 300 Quad 1H 059/035#$Id,1.0,
2.16.756.5.5.100.8323328.17380.1555016856.25,,8cfc#$PMap,1.0,1,RF RES 300 1H 
059/035 QSN TR,BMRIDE,T20071V3,0030,H,TX/RX 1H/19F (1)#$PCAuxInfo,1.0,1,1,,
PreampProbe,2,PreampProbe,2,,,#$PCAuxInfo,1.0,1,2,,PreampProbe,2,PreampProbe,
2,,,#$EndBis, 8B, 82#>
##$CONFIG_SCAN_coils=( 1, 10240 )
<$Bis,1,20141023,2048,PICS,1#$Prd,T20071V3,0030,01.00,,BMRIDE,20141023#$Nam,
RF RES 300 1H 059/035 QSN TR#$PComp,1.0,MRI,,300#$PType,1.0,MRI#$PACoi,1.0,
2#$PMRI,1.0,Volume,1,1,,SN#$PChan,1.0,1H,,,20,200,2,1.0,5,FALSE#$PCoil,1.0,1,
30,1,1H#$PCoil,1.0,2,30,1,1H#$PCConn,1.0,1,T/R,2,1,RX1,,,0,0#$PCConn,1.0,2,
T/R,1,1,RX2,,,0,0#$EndBis,48,0D#>
##$CONFIG_SCAN_operation_mode=( <$Bis,1,20200821,2048,ROUTING,1#$Name,[1H] 
TX/RX Volume#$OpMode,1.0,D/A,
2.16.756.5.5.100.8323328.17380.1555016856.25#$TxCoil,1.0,1,RF RES 300 1H 
059/035 QSN TR,BMRIDE,T20071V3,0030,1-2#$RxCoil,1.0,1,RF RES 300 1H 059/035 
QSN TR,BMRIDE,T20071V3,0030,1-2#$NUC,1.0,1H,,,,,,,#$FCUCHAN,1.0,2,0,0,0,0,0,0,
0,0#$RSEL,1.0,0,2,0,0,0,0,0,0,0,0,0,0,0,0,0#$SWIBOX,1.0,0,2,0,0,0,0,0,0,0,0,0,
0,0,0,0,0,0,0,0#$PRECHAN,1.0,-1,2,-1,-1,-1,-1,-1,-1,-1,-1,-1,-1,-1,-1,
-1#$RECCHAN,1.0,2,0,0,0,0,0,0,0,0,0,0,0,0,0,0#$RECSEL,1.0,0,2,0,0,0,0,0,0,0,0,
0,0,0,0,0#$RECPRE,1.0,-1,2,-1,-1,-1,-1,-1,-1,-1,-1,-1,-1,-1,-1,-1#$HPMOD,1.0,
0,1,0,0,0,0,0#$EndBis,1D,FD#> , <[1H] TX/RX Volume> )
$$ @vis= CONFIG_SCAN_version CONFIG_SCAN_operation_mode
##$ROUTING_VERSION=20070901
##$FCUCHAN=( 10 )
0 2 0 0 0 0 0 0 0 0
##$RSEL=( 16 )
0 0 2 0 0 0 0 0 0 0 0 0 0 0 0 0
##$SWIBOX=( 20 )
0 0 2 0 0 0 0 0 0 0 0 0 0 0 0 0 0 0 0 0
##$POWMOD=HIGH
##$HPMOD=( 8 )
0 0 1 0 0 0 0 0
##$PRECHAN=( 16 )
-1 -1 2 -1 -1 -1 -1 -1 -1 -1 -1 -1 -1 -1 -1 -1
##$RECCHAN=( 16 )
0 2 0 0 0 0 0 0 0 0 0 0 0 0 0 0
##$RECSEL=( 16 )
0 0 2 0 0 0 0 0 0 0 0 0 0 0 0 0
##$RECPRE=( 16 )
-1 -1 2 -1 -1 -1 -1 -1 -1 -1 -1 -1 -1 -1 -1 -1
##$NLOGCH=2
##$SELREC=( 10 )
0 0 0 0 0 0 0 0 0 0
##$AdjConfigurationMode=( <MRI_Default> , <MRI Default> )
##$AdjKnownList=( 9 )
((EMPTY, <NO_ADJUSTMENT>, <>, <>, <>, <>, <>, on_demand, <>, 
HANDLE_ACQUISITION), No, No) ((SHIM, <SHIM_Study>, <Study Shim>, <Iterative 
shimming ...>, <ADJ_SHIM>, <PVM_StudyShim>, <>, per_study, <>, 
HANDLE_ACQUISITION), Yes, No) ((FREQ, <FREQ_Standard>, <Basic Frequency>, 
<Setting Reference Frequency ...>, <ADJ_SF>, <PVM_FrqAdj1H,PVM_FrqAdj1HPpm,
PVM_NucleiPpmRef>, <>, per_study, <>, HANDLE_ACQUISITION), Yes, No) ((TRANSM, 
<TRANSM_Standard>, <Reference Power>, <Setting TX Reference Power ...>, 
<ADJ_REFG>, <PVM_StudyRefAtt>, <>, per_study, <>, HANDLE_ACQUISITION), Yes, 
No) ((RCVR, <RCVR_Standard>, <Receiver Gain>, <Setting Receiver Gain ...>, 
<#METHOD#>, <RG>, <>, per_scan, <>, HANDLE_ACQUISITION), No, No) ((WOBBLE, 
<WOBBLE_Standard>, <Wobble Adj.>, <Tuning & matching the coil ...>, 
<ADJ_WOBBLE>, <>, <>, per_study, <>, HANDLE_ACQUISITION), Yes, Yes) 
((OTHERADJ, <B0Map_Standard>, <B0 Map>, <Measuring B0 map ...>, <ADJ_B0MAP>, 
<PVM_StudyB0Map>, <>, per_study, <>, HANDLE_ACQUISITION), No, Yes) ((SHIM, 
<SHIM_Scan>, <Scan Shim>, <Calculating shims ...>, <ADJ_SHIM>, <>, <>, 
per_scan, <>, HANDLE_ACQUISITION), No, No) ((OTHERADJ, <BASIC_Shim>, <Setting 
Startup Shim>, <Initializes a proper shim condition>, <ADJ_BASIC_shim>, <>, <>
, per_study, <>, HANDLE_ACQUISITION), Yes, No)
##$AdjPerStudyOrder=( 4 )
OTHERADJ FREQ SHIM TRANSM
##$AdjPerScanOrder=( 2 )
(SHIM, Yes, <SHIM_Scan>) (RCVR, No, <RCVR_Standard>)
$$ @vis= CONFIG_SCAN_COIL_GROUP ROUTING_GROUP AdjKnownList AdjPerStudyOrder
##$AdjListPerScan=( 1 )
(EMPTY, <SHIM_Scan>, <Scan Shim>, <Calculating shims ...>, <ADJ_SHIM>, <>, <>,
 per_scan, <>, HANDLE_ACQUISITION)
##$AdjListOnDemand=( 2 )
(WOBBLE, <WOBBLE_Standard>, <Wobble Adj.>, <Tuning & matching the coil ...>, 
<ADJ_WOBBLE>, <>, <>, per_study, <>, HANDLE_ACQUISITION) (OTHERADJ, 
<B0Map_Standard>, <B0 Map>, <Measuring B0 map ...>, <ADJ_B0MAP>, 
<PVM_StudyB0Map>, <>, per_study, <>, HANDLE_ACQUISITION)
##$CONFIG_SCAN_gradient_system=( 10240 )
<$Bis,1,20070906,2048,GRADSYS,1#$Production,W3307165,0115,00,03,BFR,
20150226#$Name,B-GA12SHP INSERT FOR BGA20S BC70/30#$GradSystem,1.0,27,S116,0,,
1#$GradTempSensor,1.0,1,PT100,60#$GradTempSensor,1.0,2,PT100,
60#$GradTempSensor,1.0,3,PT100,60#$GradTempSensor,1.0,4,PT100,
60#$GradTempSensor,1.0,5,PT100,75#$GradTempSensor,1.0,6,PT100,75#$GradCoil,
1.0,B0,S,2500,1.4,,130,10,#$GradCoil,1.0,X,S,935,0.12,,500,300,2430#$GradCoil,
1.0,Y,S,935,0.11,,500,300,1750#$GradCoil,1.0,Z,S,935,0.10,,500,300,
2025#$EndBis,86,92#>
##$CONFIG_SCAN_shim_system=( 10240 )
<$Bis,1,20090903,2048,SHIMSYS,1#$Production,W3307165,0115,00,03,BFR,
20150226#$Name,B-GA12SHP INSERT FOR BGA20S BC70/30#$ShimSystem,1.0,27,S116,7,,
#$ShimTempSensor,1.0,1,PTC,#$ShimCoil,1.0,1,3.2,150,10,#$ShimCoil,1.0,2,2.9,
150,10,#$ShimCoil,1.0,3,2.9,150,10,#$ShimCoil,1.0,4,3.6,150,10,#$ShimCoil,1.0,
5,3.6,150,10,#$ShimCoil,1.0,6,4.4,150,10,#$ShimCoil,1.0,7,1.0,150,10,
#$ShimFunction,1.0,1,Z2,2,250#$ShimFunction,1.0,2,ZX,2,260#$ShimFunction,1.0,
3,ZY,2,260#$ShimFunction,1.0,4,2XY,2,110#$ShimFunction,1.0,5,X2-Y2,2,
110#$ShimFunction,1.0,6,Z3,3,10#$ShimFunction,1.0,7,Z4,4,1#$ShimMatrix,1.0,1,
1,1.0#$ShimMatrix,1.0,2,2,1.0#$ShimMatrix,1.0,3,3,1.0#$ShimMatrix,1.0,4,4,
1.0#$ShimMatrix,1.0,5,5,1.0#$ShimMatrix,1.0,6,6,1.0#$ShimMatrix,1.0,7,7,
1.0#$EndBis,3B,DE#>
##$ACQ_status=( 32 )
<S116>
$$ @vis= AdjPerScanOrder AdjListPerScan AdjListOnDemand ADJUSTMENT_GROUP
$$ @vis= ACQ_status CONFIG_SCAN
##END=
$$ File finished by PARX at 2023-03-17 14:12:31.433 -0500
