# Supplementary material for: Mitochondrial complex I promotes kidney cancer metastasis
Source: Nature. 2024 Aug 14;633(8031):923–31. doi: 10.1038/s41586-024-07812-3 (PMC11424252; doi:10.1038/s41586-024-07812-3)
Supplement: Supplementary file 9 — Source data for all images: a zipped file divided into three folders for original source data images for Ki67 images, mouse images, and immunofluorescence images. Subfolders are labeled with the corresponding Figure number in which the image appears. [file 41586_2024_7812_MOESM9_ESM.zip › Images/Mouse Images/Extended_Data_FIg_8_mouse_images/e/met_high_vehicle/1/pdata/1/visu_pars]

##TITLE=Parameter List, ParaVision 6.0.1
##JCAMPDX=4.24
##DATATYPE=Parameter Values
##ORIGIN=Bruker BioSpin MRI GmbH
##OWNER=saif
$$ 2023-03-17 13:35:21.754 -0500  saif@CZC4170WSK
$$ /opt/PV6.0.1/data/saif/20230317_132921_Gianni_Genovese_1_314/1/pdata/1/visu_pars
$$ process /opt/PV6.0.1/prog/bin/parxserver
##$VisuVersion=3
##$VisuUid=( 65 )
<2.16.756.5.5.100.8323328.18870.1679078121.1>
##$VisuCreator=( 65 )
<ParaVision>
##$VisuCreatorVersion=( 65 )
<6.0.1>
##$VisuCreationDate=<2023-03-17T13:35:21,752-0500>
##$VisuInstanceModality=( 65 )
<MR>
$$ @vis= VisuVersion VisuUid VisuCreator VisuCreatorVersion VisuCreationDate
##$VisuCoreFrameCount=3
##$VisuCoreDim=2
##$VisuCoreSize=( 2 )
256 256
$$ @vis= VisuInstanceModality VisuInstance VisuCoreFrameCount VisuCoreDim
##$VisuCoreDimDesc=( 2 )
spatial spatial
##$VisuCoreExtent=( 2 )
45 45
##$VisuCoreFrameThickness=( 1 )
1
##$VisuCoreUnits=( 2, 65 )
<mm> <mm>
$$ @vis= VisuCoreSize VisuCoreDimDesc VisuCoreExtent VisuCoreFrameThickness
##$VisuCoreOrientation=( 3, 9 )
1 0 0 0 1 0 0 0 1 0 1 0 0 0 -1 -1 0 0 1 0 0 0 0 -1 0 1 0
##$VisuCorePosition=( 3, 3 )
-22.5 -22.5952382 0.285716 0 -22.976191 24.5 -22.5 4.28572 25.07143
##$VisuCoreDataMin=( 3 )
3.95188745406885 2.30671927187962 3.38308187834366
##$VisuCoreDataMax=( 3 )
31218.9373571671 24949.3132136018 32766.5
$$ @vis= VisuCoreUnits VisuCoreOrientation VisuCorePosition VisuCoreDataMin
##$VisuCoreDataOffs=( 3 )
0 0 0
##$VisuCoreDataSlope=( 3 )
0.00118036567201828 0.00118036567201828 0.00118036567201828
##$VisuCoreFrameType=( 1 )
MAGNITUDE_IMAGE
##$VisuCoreSlicePacksDef=(0, 3)
$$ @vis= VisuCoreDataMax VisuCoreDataOffs VisuCoreDataSlope VisuCoreFrameType
##$VisuCoreSlicePacksSlices=( 3 )
(0, 1) (1, 1) (2, 1)
##$VisuCoreSlicePacksSliceDist=( 3 )
1 1 1
$$ @vis= VisuCoreSlicePacksDef VisuCoreSlicePacksSlices
##$VisuCoreWordType=_16BIT_SGN_INT
##$VisuCoreByteOrder=littleEndian
$$ @vis= VisuCoreSlicePacksSliceDist VisuCore VisuCoreWordType
##$VisuCoreTransposition=( 3 )
0 1 1
##$VisuFGOrderDescDim=1
##$VisuFGOrderDesc=( 1 )
(3, <FG_SLICE>, <>, 0, 2)
$$ @vis= VisuCoreByteOrder VisuCoreTransposition VisuPixel VisuFGOrderDescDim
##$VisuGroupDepVals=( 2 )
(<VisuCoreOrientation>, 0) (<VisuCorePosition>, 0)
##$VisuSubjectName=( 65 )
<Liver Imaging>
##$VisuSubjectId=( 65 )
<Gianni Genovese>
$$ @vis= VisuFGOrderDesc VisuGroupDepVals VisuFrameOrderDesc VisuSubjectName
##$VisuSubjectUid=( 65 )
<2.16.756.5.5.100.8323328.16076.1511968423.3>
##$VisuSubjectInstanceCreationDate=(1511968423, 504, -360)
##$VisuSubjectBirthDate=( 9 )
<20171129>
$$ @vis= VisuSubjectId VisuSubjectUid VisuSubjectInstanceCreationDate
##$VisuSubjectSex=UNKNOWN
##$VisuSubjectType=Quadruped
##$VisuStudyUid=( 65 )
<2.16.756.5.5.100.8323328.31675.1679077761.576>
$$ @vis= VisuSubjectBirthDate VisuSubjectSex VisuSubjectType VisuSubject
##$VisuStudyDate=<2023-03-17T13:29:21,624-0500>
##$VisuStudyId=( 65 )
<20230317-Hania-838928-M2>
##$VisuStudyNumber=314
##$VisuSubjectWeight=0.001
$$ @vis= VisuStudyUid VisuStudyDate VisuStudyId VisuStudyNumber
##$VisuStudyReferringPhysician=( 65 )
<saif>
##$VisuStudyDescription=( 2048 )
<\
>
$$ @vis= VisuSubjectWeight VisuStudyReferringPhysician VisuStudyDescription
##$VisuExperimentNumber=1
##$VisuProcessingNumber=1
##$VisuSeriesDate=<2023-03-17T13:35:21,752-0500>
##$VisuSubjectPosition=Head_Prone
$$ @vis= VisuStudy VisuExperimentNumber VisuProcessingNumber VisuSeriesDate
##$VisuSeriesTypeId=( 65 )
<ACQ_BRUKER_PVM>
$$ @vis= VisuSubjectPosition VisuSeriesTypeId VisuSeries VisuCoilReceive
##$VisuManufacturer=( 65 )
<Bruker BioSpin MRI GmbH>
##$VisuAcqSoftwareVersion=( 65 )
<6.0.1>
$$ @vis= VisuCoilTransmit VisuContrastAgent VisuManufacturer
##$VisuInstitution=( 65 )
<MD Anderson>
##$VisuStation=( 65 )
<spect>
##$VisuSystemOrderNumber=( 65 )
<10102460>
$$ @vis= VisuAcqSoftwareVersion VisuInstitution VisuStation
##$VisuAcqDate=<2023-03-17T13:35:03,909-0500>
##$VisuAcqEchoTrainLength=1
$$ @vis= VisuSystemOrderNumber VisuEquipment VisuAcqDate
##$VisuAcqSequenceName=( 40 )
<Bruker:FLASH>
##$VisuAcqNumberOfAverages=1
##$VisuAcqImagingFrequency=300.318465172629
$$ @vis= VisuAcqEchoTrainLength VisuAcqSequenceName VisuAcqNumberOfAverages
##$VisuAcqImagedNucleus=( 8 )
<1H>
##$VisuAcqRepetitionTime=( 1 )
100
##$VisuAcqPhaseEncSteps=128
$$ @vis= VisuAcqImagingFrequency VisuAcqImagedNucleus VisuAcqRepetitionTime
##$VisuAcqPixelBandwidth=256.990131578947
##$VisuAcqFlipAngle=30
##$VisuAcqSize=( 2 )
128 128
$$ @vis= VisuAcqPhaseEncSteps VisuAcqPixelBandwidth VisuAcqFlipAngle
##$VisuAcqImageSizeAccellerated=Yes
##$VisuAcqGradEncoding=( 2 )
read_enc phase_enc
##$VisuAcqEchoTime=( 1 )
2.5
$$ @vis= VisuAcqSize VisuAcqImageSizeAccellerated VisuAcqGradEncoding
##$VisuAcquisitionProtocol=( 65 )
<A02_Localizer>
##$VisuAcqScanTime=12800
##$VisuAcqAntiAlias=( 2 )
1 1
$$ @vis= VisuAcqEchoTime VisuAcquisitionProtocol VisuAcqScanTime
##$VisuAcqEchoSequenceType=GradientEcho
##$VisuAcqSpinsVelocityEncoded=No
##$VisuAcqHasTimeOfFlightContrast=No
$$ @vis= VisuAcqAntiAlias VisuAcqEchoSequenceType VisuAcqSpinsVelocityEncoded
##$VisuAcqIsEpiSequence=No
##$VisuAcqSpectralSuppression=NoSuppression
$$ @vis= VisuAcqHasTimeOfFlightContrast VisuAcqIsEpiSequence
##$VisuAcqKSpaceTraversal=RectilinearTraversal
##$VisuAcqEncodingOrder=( 2 )
LinearEncoding LinearEncoding
$$ @vis= VisuAcqSpectralSuppression VisuAcqKSpaceTraversal
##$VisuAcqKSpaceTrajectoryCnt=1
##$VisuAcqKSpaceFiltering=( 2 )
NO_WDW NO_WDW
$$ @vis= VisuAcqEncodingOrder VisuAcqKSpaceTrajectoryCnt
##$VisuAcqFlowCompensation=FlowNone
##$VisuAcqSpoiling=GradientSpoiled
##$VisuAcqPartialFourier=( 2 )
1 1
$$ @vis= VisuAcqKSpaceFiltering VisuAcqFlowCompensation VisuAcqSpoiling
##$VisuAcqParallelReductionFactor=( 2 )
1 1
##$VisuAcqMagnetizationTransfer=No
$$ @vis= VisuAcqPartialFourier VisuAcqParallelReductionFactor
##$VisuAcqBloodSignalNulling=No
##$VisuCardiacSynchUsed=No
$$ @vis= VisuAcqMagnetizationTransfer VisuAcqBloodSignalNulling
##$VisuRespSynchUsed=No
$$ @vis= VisuCardiacSynchUsed VisuRespSynchUsed VisuAcquisition VisuMpi
$$ @vis= VisuDepricated Visu
##END=
$$ File finished by PARX at 2023-03-17 13:35:21.754 -0500
