# Supplementary material for: Mitochondrial complex I promotes kidney cancer metastasis
Source: Nature. 2024 Aug 14;633(8031):923–31. doi: 10.1038/s41586-024-07812-3 (PMC11424252; doi:10.1038/s41586-024-07812-3)
Supplement: Supplementary file 9 — Source data for all images: a zipped file divided into three folders for original source data images for Ki67 images, mouse images, and immunofluorescence images. Subfolders are labeled with the corresponding Figure number in which the image appears. [file 41586_2024_7812_MOESM9_ESM.zip › Images/Mouse Images/Extended_Data_FIg_8_mouse_images/e/met_high_vehicle/2/pdata/1/visu_pars]

##TITLE=Parameter List, ParaVision 6.0.1
##JCAMPDX=4.24
##DATATYPE=Parameter Values
##ORIGIN=Bruker BioSpin MRI GmbH
##OWNER=saif
$$ 2023-03-17 13:37:52.907 -0500  saif@CZC4170WSK
$$ /opt/PV6.0.1/data/saif/20230317_132921_Gianni_Genovese_1_314/2/pdata/1/visu_pars
$$ process /opt/PV6.0.1/prog/bin/parxserver
##$VisuVersion=3
##$VisuUid=( 65 )
<2.16.756.5.5.100.8323328.19392.1679078272.1>
##$VisuCreator=( 65 )
<ParaVision>
##$VisuCreatorVersion=( 65 )
<6.0.1>
##$VisuCreationDate=<2023-03-17T13:37:52,906-0500>
##$VisuInstanceModality=( 65 )
<MR>
$$ @vis= VisuVersion VisuUid VisuCreator VisuCreatorVersion VisuCreationDate
##$VisuCoreFrameCount=19
##$VisuCoreDim=2
##$VisuCoreSize=( 2 )
192 256
$$ @vis= VisuInstanceModality VisuInstance VisuCoreFrameCount VisuCoreDim
##$VisuCoreDimDesc=( 2 )
spatial spatial
##$VisuCoreExtent=( 2 )
30 40
##$VisuCoreFrameThickness=( 1 )
0.75
##$VisuCoreUnits=( 2, 65 )
<mm> <mm>
$$ @vis= VisuCoreSize VisuCoreDimDesc VisuCoreExtent VisuCoreFrameThickness
##$VisuCoreOrientation=( 19, 9 )
1 6.12323399573677e-17 6.12323399573677e-17 6.12323399573677e-17 
7.49879891330929e-33 -1 -6.12323399573677e-17 1 3.74939945665464e-33 1 
6.12323399573677e-17 6.12323399573677e-17 6.12323399573677e-17 
7.49879891330929e-33 -1 -6.12323399573677e-17 1 3.74939945665464e-33 1 
6.12323399573677e-17 6.12323399573677e-17 6.12323399573677e-17 
7.49879891330929e-33 -1 -6.12323399573677e-17 1 3.74939945665464e-33 1 
6.12323399573677e-17 6.12323399573677e-17 6.12323399573677e-17 
7.49879891330929e-33 -1 -6.12323399573677e-17 1 3.74939945665464e-33 1 
6.12323399573677e-17 6.12323399573677e-17 6.12323399573677e-17 
7.49879891330929e-33 -1 -6.12323399573677e-17 1 3.74939945665464e-33 1 
6.12323399573677e-17 6.12323399573677e-17 6.12323399573677e-17 
7.49879891330929e-33 -1 -6.12323399573677e-17 1 3.74939945665464e-33 1 
6.12323399573677e-17 6.12323399573677e-17 6.12323399573677e-17 
7.49879891330929e-33 -1 -6.12323399573677e-17 1 3.74939945665464e-33 1 
6.12323399573677e-17 6.12323399573677e-17 6.12323399573677e-17 
7.49879891330929e-33 -1 -6.12323399573677e-17 1 3.74939945665464e-33 1 
6.12323399573677e-17 6.12323399573677e-17 6.12323399573677e-17 
7.49879891330929e-33 -1 -6.12323399573677e-17 1 3.74939945665464e-33 1 
6.12323399573677e-17 6.12323399573677e-17 6.12323399573677e-17 
7.49879891330929e-33 -1 -6.12323399573677e-17 1 3.74939945665464e-33 1 
6.12323399573677e-17 6.12323399573677e-17 6.12323399573677e-17 
7.49879891330929e-33 -1 -6.12323399573677e-17 1 3.74939945665464e-33 1 
6.12323399573677e-17 6.12323399573677e-17 6.12323399573677e-17 
7.49879891330929e-33 -1 -6.12323399573677e-17 1 3.74939945665464e-33 1 
6.12323399573677e-17 6.12323399573677e-17 6.12323399573677e-17 
7.49879891330929e-33 -1 -6.12323399573677e-17 1 3.74939945665464e-33 1 
6.12323399573677e-17 6.12323399573677e-17 6.12323399573677e-17 
7.49879891330929e-33 -1 -6.12323399573677e-17 1 3.74939945665464e-33 1 
6.12323399573677e-17 6.12323399573677e-17 6.12323399573677e-17 
7.49879891330929e-33 -1 -6.12323399573677e-17 1 3.74939945665464e-33 1 
6.12323399573677e-17 6.12323399573677e-17 6.12323399573677e-17 
7.49879891330929e-33 -1 -6.12323399573677e-17 1 3.74939945665464e-33 1 
6.12323399573677e-17 6.12323399573677e-17 6.12323399573677e-17 
7.49879891330929e-33 -1 -6.12323399573677e-17 1 3.74939945665464e-33 1 
6.12323399573677e-17 6.12323399573677e-17 6.12323399573677e-17 
7.49879891330929e-33 -1 -6.12323399573677e-17 1 3.74939945665464e-33 1 
6.12323399573677e-17 6.12323399573677e-17 6.12323399573677e-17 
7.49879891330929e-33 -1 -6.12323399573677e-17 1 3.74939945665464e-33
##$VisuCorePosition=( 19, 3 )
-13.91876 13.07524 22.15446 -13.91876 12.07524 22.15446 -13.91876 11.07524 
22.15446 -13.91876 10.07524 22.15446 -13.91876 9.07524 22.15446 -13.91876 
8.07524 22.15446 -13.91876 7.07524 22.15446 -13.91876 6.07524 22.15446 
-13.91876 5.07524 22.15446 -13.91876 4.07524 22.15446 -13.91876 3.07524 
22.15446 -13.91876 2.07524 22.15446 -13.91876 1.07524 22.15446 -13.91876 
0.0752399999999991 22.15446 -13.91876 -0.924760000000001 22.15446 -13.91876 
-1.92476 22.15446 -13.91876 -2.92476 22.15446 -13.91876 -3.92476 22.15446 
-13.91876 -4.92476 22.15446
##$VisuCoreDataMin=( 19 )
5.4897957844394 2.21977131301125 6.67221029233393 3.65585956084845 
2.75433396631144 5.92497034485195 1.67966491141926 0.741375762435873 
1.24100116868113 2.70216965248421 7.19725645515932 2.70705224205247 
2.88652211193294 4.0026582407362 8.2073595264445 9.49018567910335 
4.38570149614748 4.79062624963662 1.34586975911802
##$VisuCoreDataMax=( 19 )
13346.6594795328 19671.4125277222 16289.6095642836 16535.9082663118 
19231.8115364523 20867.8995741585 27677.2910084676 31247.639644432 
31420.6018858676 32766.5 31039.8052382458 31947.5638238769 28130.1900587213 
27783.1674107187 29318.3852786369 24953.0474551918 17307.4153960966 
14863.2014450761 17186.5995846749
$$ @vis= VisuCoreUnits VisuCoreOrientation VisuCorePosition VisuCoreDataMin
##$VisuCoreDataOffs=( 19 )
0 0 0 0 0 0 0 0 0 0 0 0 0 0 0 0 0 0 0
##$VisuCoreDataSlope=( 19 )
0.00170605246362123 0.00170605246362123 0.00170605246362123 
0.00170605246362123 0.00170605246362123 0.00170605246362123 
0.00170605246362123 0.00170605246362123 0.00170605246362123 
0.00170605246362123 0.00170605246362123 0.00170605246362123 
0.00170605246362123 0.00170605246362123 0.00170605246362123 
0.00170605246362123 0.00170605246362123 0.00170605246362123 
0.00170605246362123
##$VisuCoreFrameType=( 1 )
MAGNITUDE_IMAGE
##$VisuCoreSlicePacksDef=(0, 1)
$$ @vis= VisuCoreDataMax VisuCoreDataOffs VisuCoreDataSlope VisuCoreFrameType
##$VisuCoreSlicePacksSlices=( 1 )
(0, 19)
##$VisuCoreSlicePacksSliceDist=( 1 )
1
$$ @vis= VisuCoreSlicePacksDef VisuCoreSlicePacksSlices
##$VisuCoreWordType=_16BIT_SGN_INT
##$VisuCoreByteOrder=littleEndian
$$ @vis= VisuCoreSlicePacksSliceDist VisuCore VisuCoreWordType
##$VisuFGOrderDescDim=1
##$VisuFGOrderDesc=( 1 )
(19, <FG_SLICE>, <>, 0, 2)
##$VisuGroupDepVals=( 2 )
(<VisuCoreOrientation>, 0) (<VisuCorePosition>, 0)
$$ @vis= VisuCoreByteOrder VisuPixel VisuFGOrderDescDim VisuFGOrderDesc
##$VisuSubjectName=( 65 )
<Liver Imaging>
##$VisuSubjectId=( 65 )
<Gianni Genovese>
##$VisuSubjectUid=( 65 )
<2.16.756.5.5.100.8323328.16076.1511968423.3>
$$ @vis= VisuGroupDepVals VisuFrameOrderDesc VisuSubjectName VisuSubjectId
##$VisuSubjectInstanceCreationDate=(1511968423, 504, -360)
##$VisuSubjectBirthDate=( 9 )
<20171129>
##$VisuSubjectSex=UNKNOWN
$$ @vis= VisuSubjectUid VisuSubjectInstanceCreationDate VisuSubjectBirthDate
##$VisuSubjectType=Quadruped
##$VisuStudyUid=( 65 )
<2.16.756.5.5.100.8323328.31675.1679077761.576>
##$VisuStudyDate=<2023-03-17T13:29:21,624-0500>
$$ @vis= VisuSubjectSex VisuSubjectType VisuSubject VisuStudyUid
##$VisuStudyId=( 65 )
<20230317-Hania-838928-M2>
##$VisuStudyNumber=314
##$VisuSubjectWeight=0.001
##$VisuStudyReferringPhysician=( 65 )
<saif>
$$ @vis= VisuStudyDate VisuStudyId VisuStudyNumber VisuSubjectWeight
##$VisuStudyDescription=( 2048 )
<\
>
##$VisuExperimentNumber=2
$$ @vis= VisuStudyReferringPhysician VisuStudyDescription VisuStudy
##$VisuProcessingNumber=1
##$VisuSeriesDate=<2023-03-17T13:37:52,906-0500>
##$VisuSubjectPosition=Head_Prone
$$ @vis= VisuExperimentNumber VisuProcessingNumber VisuSeriesDate
##$VisuSeriesTypeId=( 65 )
<ACQ_BRUKER_PVM>
$$ @vis= VisuSubjectPosition VisuSeriesTypeId VisuSeries VisuCoilReceive
##$VisuManufacturer=( 65 )
<Bruker BioSpin MRI GmbH>
##$VisuAcqSoftwareVersion=( 65 )
<6.0.1>
$$ @vis= VisuCoilTransmit VisuContrastAgent VisuManufacturer
##$VisuInstitution=( 65 )
<MD Anderson>
##$VisuStation=( 65 )
<spect>
##$VisuSystemOrderNumber=( 65 )
<10102460>
$$ @vis= VisuAcqSoftwareVersion VisuInstitution VisuStation
##$VisuAcqDate=<2023-03-17T13:35:51,360-0500>
##$VisuAcqEchoTrainLength=12
$$ @vis= VisuSystemOrderNumber VisuEquipment VisuAcqDate
##$VisuAcqSequenceName=( 40 )
<Bruker:RARE>
##$VisuAcqNumberOfAverages=3
##$VisuAcqImagingFrequency=300.318465172629
$$ @vis= VisuAcqEchoTrainLength VisuAcqSequenceName VisuAcqNumberOfAverages
##$VisuAcqImagedNucleus=( 8 )
<1H>
##$VisuAcqRepetitionTime=( 1 )
2286.935
##$VisuAcqPhaseEncSteps=192
$$ @vis= VisuAcqImagingFrequency VisuAcqImagedNucleus VisuAcqRepetitionTime
##$VisuAcqPixelBandwidth=292.96875
##$VisuAcqFlipAngle=90
##$VisuAcqSize=( 2 )
192 256
$$ @vis= VisuAcqPhaseEncSteps VisuAcqPixelBandwidth VisuAcqFlipAngle
##$VisuAcqImageSizeAccellerated=No
##$VisuAcqGradEncoding=( 2 )
phase_enc read_enc
##$VisuAcqEchoTime=( 1 )
57
$$ @vis= VisuAcqSize VisuAcqImageSizeAccellerated VisuAcqGradEncoding
##$VisuAcquisitionProtocol=( 65 )
<A03_RARE_T2_Cor>
##$VisuAcqScanTime=109772.88
##$VisuAcqAntiAlias=( 2 )
1 1
$$ @vis= VisuAcqEchoTime VisuAcquisitionProtocol VisuAcqScanTime
##$VisuAcqEchoSequenceType=Both
##$VisuAcqSpinsVelocityEncoded=No
##$VisuAcqHasTimeOfFlightContrast=No
$$ @vis= VisuAcqAntiAlias VisuAcqEchoSequenceType VisuAcqSpinsVelocityEncoded
##$VisuAcqIsEpiSequence=No
##$VisuAcqSpectralSuppression=NoSuppression
$$ @vis= VisuAcqHasTimeOfFlightContrast VisuAcqIsEpiSequence
##$VisuAcqKSpaceTraversal=RectilinearTraversal
##$VisuAcqEncodingOrder=( 2 )
LinearEncoding LinearEncoding
$$ @vis= VisuAcqSpectralSuppression VisuAcqKSpaceTraversal
##$VisuAcqKSpaceTrajectoryCnt=1
##$VisuAcqKSpaceFiltering=( 2 )
NO_WDW NO_WDW
$$ @vis= VisuAcqEncodingOrder VisuAcqKSpaceTrajectoryCnt
##$VisuAcqFlowCompensation=FlowNone
##$VisuAcqSpoiling=GradientSpoiled
##$VisuAcqPartialFourier=( 2 )
1 1
$$ @vis= VisuAcqKSpaceFiltering VisuAcqFlowCompensation VisuAcqSpoiling
##$VisuAcqParallelReductionFactor=( 2 )
1 1
##$VisuAcqMagnetizationTransfer=No
$$ @vis= VisuAcqPartialFourier VisuAcqParallelReductionFactor
##$VisuAcqBloodSignalNulling=No
##$VisuCardiacSynchUsed=No
$$ @vis= VisuAcqMagnetizationTransfer VisuAcqBloodSignalNulling
##$VisuRespSynchUsed=No
$$ @vis= VisuCardiacSynchUsed VisuRespSynchUsed VisuAcquisition VisuMpi
$$ @vis= VisuDepricated Visu
##END=
$$ File finished by PARX at 2023-03-17 13:37:52.908 -0500
