# Supplementary material for: Mitochondrial complex I promotes kidney cancer metastasis
Source: Nature. 2024 Aug 14;633(8031):923–31. doi: 10.1038/s41586-024-07812-3 (PMC11424252; doi:10.1038/s41586-024-07812-3)
Supplement: Supplementary file 9 — Source data for all images: a zipped file divided into three folders for original source data images for Ki67 images, mouse images, and immunofluorescence images. Subfolders are labeled with the corresponding Figure number in which the image appears. [file 41586_2024_7812_MOESM9_ESM.zip › Images/Mouse Images/Extended_Data_FIg_8_mouse_images/e/met_high_vehicle/2/pdata/1/reco]

##TITLE=Parameter List, ParaVision 6.0.1
##JCAMPDX=4.24
##DATATYPE=Parameter Values
##ORIGIN=Bruker BioSpin MRI GmbH
##OWNER=saif
$$ 2023-03-17 13:37:52.909 -0500  saif@CZC4170WSK
$$ /opt/PV6.0.1/data/saif/20230317_132921_Gianni_Genovese_1_314/2/pdata/1/reco
$$ process /opt/PV6.0.1/prog/bin/parxserver
##$RECO_mode=USER_MODE
##$RecoAutoDerive=No
##$RecoDim=2
##$RecoObjectsPerRepetition=19
##$RecoObjectsPerSetupStep=228
$$ @vis= RECO_mode RecoAutoDerive RecoDim RecoObjectsPerRepetition
##$RecoNumRepetitions=1
##$RECO_inp_order=NO_REORDERING
##$RECO_inp_size=( 2 )
256 192
$$ @vis= RecoObjectsPerSetupStep RecoNumRepetitions RECO_inp_order
##$RECO_ft_size=( 2 )
256 192
##$RECO_fov=( 2 )
4 3
##$RECO_size=( 2 )
256 192
##$RECO_offset=( 2, 19 )
0 0 0 0 0 0 0 0 0 0 0 0 0 0 0 0 0 0 0 0 0 0 0 0 0 0 0 0 0 0 0 0 0 0 0 0 0 0
##$RECO_regrid_mode=NO_REGRID
##$RECO_regrid_offset=0
##$RECO_ramp_gap=0
##$RECO_ramp_time=0
##$RECO_ne_mode=NO_NAV_DATA
##$RECO_ne_dist=NeNoInterleave
##$RECO_ne_dens=NeCorrPerScan
##$RECO_ne_type=NAV_PHASE
##$RECO_bc_mode=( 2 )
NO_BC NO_BC
##$RECO_bc_start=( 2 )
192 144
##$RECO_bc_len=( 2 )
64 48
##$RECO_dc_offset=( 2 )
0 0
##$RECO_dc_divisor=1
##$RECO_bc_coroff=( 2 )
0 0
##$RECO_qopts=( 2 )
COMPLEX_CONJUGATE NO_QOPTS
##$RECO_wdw_mode=( 2 )
NO_WDW NO_WDW
$$ @vis= RECO_inp_size RECO_ft_size RECO_fov RECO_size RECO_ne_mode
##$RECO_lb=( 2 )
-0.5 -0.5
##$RECO_sw=( 2 )
75000 1
##$RECO_gb=( 2 )
0.5 0.5
##$RECO_sbs=( 2 )
1 1
##$RECO_tm1=( 2 )
0.25 0.25
##$RECO_tm2=( 2 )
0.75 0.75
##$RECO_ft_mode=( 2 )
COMPLEX_FT COMPLEX_FT
##$RECO_pc_mode=( 2 )
FIRST_ORDER_PC FIRST_ORDER_PC
##$RECO_pc_lin=( 2 )
(0, 180) (0, 180)
##$RECO_rotate=( 2, 19 )
0.5 0.5 0.5 0.5 0.5 0.5 0.5 0.5 0.5 0.5 0.5 0.5 0.5 0.5 0.5 0.5 0.5 0.5 0.5 
0.463958666666667 0.463958666666667 0.463958666666667 0.463958666666667 
0.463958666666667 0.463958666666667 0.463958666666667 0.463958666666667 
0.463958666666667 0.463958666666667 0.463958666666667 0.463958666666667 
0.463958666666667 0.463958666666667 0.463958666666667 0.463958666666667 
0.463958666666667 0.463958666666667 0.463958666666667
##$RECO_ppc_mode=NO_PPC
##$RECO_ref_image=0
##$RECO_nr_supports=0.4
##$RECO_sig_threshold=0.15
##$RECO_ppc_degree=1
##$RECO_ppc_coeffs=( 19, 2, 2 )
0 0 0 0 0 0 0 0 0 0 0 0 0 0 0 0 0 0 0 0 0 0 0 0 0 0 0 0 0 0 0 0 0 0 0 0 0 0 0 
0 0 0 0 0 0 0 0 0 0 0 0 0 0 0 0 0 0 0 0 0 0 0 0 0 0 0 0 0 0 0 0 0 0 0 0 0
##$RECO_dc_elim=Yes
##$RECO_transposition=( 19 )
1 1 1 1 1 1 1 1 1 1 1 1 1 1 1 1 1 1 1
$$ @vis= RECO_wdw_mode RECO_ft_mode RECO_pc_mode RECO_pc_lin RECO_rotate
##$RECO_image_type=MAGNITUDE_IMAGE
##$RECO_image_threshold=0.15
##$RECO_ir_scale=10
##$RECO_wordtype=_16BIT_SGN_INT
##$RECO_map_mode=ABSOLUTE_MAPPING
##$RECO_map_range=( 2 )
-2147483647 2147483647
##$RECO_map_percentile=( 2 )
1 99.99
##$RECO_map_error=0.0025
##$RECO_globex=( 19 )
0 0 0 0 0 0 0 0 0 0 0 0 0 0 0 0 0 0 0
##$RECO_minima=( 19 )
5.4897957844394 2.21977131301125 6.67221029233393 3.65585956084845 
2.75433396631144 5.92497034485195 1.67966491141926 0.741375762435873 
1.24100116868113 2.70216965248421 7.19725645515932 2.70705224205247 
2.88652211193294 4.0026582407362 8.2073595264445 9.49018567910335 
4.38570149614748 4.79062624963662 1.34586975911802
##$RECO_maxima=( 19 )
13346.6594795328 19671.4125277222 16289.6095642836 16535.9082663118 
19231.8115364523 20867.8995741585 27677.2910084676 31247.639644432 
31420.6018858676 32766.5 31039.8052382458 31947.5638238769 28130.1900587213 
27783.1674107187 29318.3852786369 24953.0474551918 17307.4153960966 
14863.2014450761 17186.5995846749
##$RECO_map_min=( 19 )
-55.901368049245 -55.901368049245 -55.901368049245 -55.901368049245 
-55.901368049245 -55.901368049245 -55.901368049245 -55.901368049245 
-55.901368049245 -55.901368049245 -55.901368049245 -55.901368049245 
-55.901368049245 -55.901368049245 -55.901368049245 -55.901368049245 
-55.901368049245 -55.901368049245 -55.901368049245
##$RECO_map_max=( 19 )
55.901368049245 55.901368049245 55.901368049245 55.901368049245 
55.901368049245 55.901368049245 55.901368049245 55.901368049245 
55.901368049245 55.901368049245 55.901368049245 55.901368049245 
55.901368049245 55.901368049245 55.901368049245 55.901368049245 
55.901368049245 55.901368049245 55.901368049245
##$RECO_map_offset=( 19 )
0 0 0 0 0 0 0 0 0 0 0 0 0 0 0 0 0 0 0
##$RECO_map_slope=( 19 )
586.148445797161 586.148445797161 586.148445797161 586.148445797161 
586.148445797161 586.148445797161 586.148445797161 586.148445797161 
586.148445797161 586.148445797161 586.148445797161 586.148445797161 
586.148445797161 586.148445797161 586.148445797161 586.148445797161 
586.148445797161 586.148445797161 586.148445797161
##$RECO_byte_order=littleEndian
$$ @vis= RECO_transposition RECO_image_type RECO_wordtype RECO_map_mode
##$RECO_time=<2023-03-17T13:37:52,906-0500>
##$RECO_abs_time=(1679078272, 906, -300)
##$RECO_base_image_uid=( 65 )
<2.16.756.5.5.100.8323328.19392.1679078272.1>
##$RecoUserUpdate=Yes
##$RecoReverseSegment=0
##$RecoB0DemodOff=0
##$RecoB0DemodDelay=0
##$RecoFTOrder=( 2 )
0 1
##$RecoHalfFT=( 2 )
No No
$$ @vis= RECO_byte_order RecoUserUpdate RecoB0DemodOff RecoWindow RecoFTOrder
##$RecoHalfFTPos=( 2 )
128 96
##$RecoCorrPhase=RecoCorrPhaseOff
##$RecoCorrPhaseRef=-1
##$RECO_map_user_slope=1
##$RECO_map_user_offset=0
##$RecoNumInputChan=1
$$ @vis= RecoHalfFT RecoHalfFTPos RecoCorrPhase RecoCorrPhaseRef RecoMap
##$RecoScaleChan=( 1 )
1
##$RecoPhaseChan=( 1 )
0
##$RecoCombineMode=SumOfSquares
##$RecoSortDim=2
$$ @vis= RecoNumInputChan RecoScaleChan RecoPhaseChan RecoCombineMode
##$RecoSortSize=( 2 )
192 19
##$RecoSortRange=( 2 )
192 19
##$RecoSortSegment=( 2 )
12 0
##$RecoSortMaps=( 211 )
9 25 41 57 73 89 105 121 137 153 169 185 10 26 42 58 74 90 106 122 138 154 
170 186 11 27 43 59 75 91 107 123 139 155 171 187 12 28 44 60 76 92 108 124 
140 156 172 188 13 29 45 61 77 93 109 125 141 157 173 189 14 30 46 62 78 94 
110 126 142 158 174 190 15 31 47 63 79 95 111 127 143 159 175 191 16 32 48 64 
80 96 112 128 144 160 176 0 17 33 49 65 81 97 113 129 145 161 177 1 18 34 50 
66 82 98 114 130 146 162 178 2 19 35 51 67 83 99 115 131 147 163 179 3 20 36 
52 68 84 100 116 132 148 164 180 4 21 37 53 69 85 101 117 133 149 165 181 5 
22 38 54 70 86 102 118 134 150 166 182 6 23 39 55 71 87 103 119 135 151 167 
183 7 24 40 56 72 88 104 120 136 152 168 184 8 0 2 4 6 8 10 12 14 16 18 1 3 5 
7 9 11 13 15 17
$$ @vis= RecoSortDim RecoSortSize RecoSortRange RecoSortSegment RecoSortMaps
##$RecoGrappaAccelFactor=1
##$RecoGrappaKernelRead=0
##$RecoGrappaKernelPhase=0
##$RecoGrappaNumRefRead=0
##$RecoGrappaNumRefPhase=0
##$RecoGrappaIncludeRefLines=Yes
##$RecoGrappaReadCenter=0
##$RecoGrappaPhaseCenter=0
##$RecoGrappaTruncThresh=-1
##$RecoRegridN=Off
$$ @vis= RecoSortGroup RecoGrappaAccelFactor RecoGrappaGroup RecoRegridN
##$RecoStageNrPasses=4
##$RecoStagePasses=( 4 )
(<FIRSTPASS>, 0) (<FTPASS1>, 1) (<PREPPASS>, 2) (<MAPPASS>, 3)
##$RecoStageNrNodes=24
##$RecoStageNodes=( 24 )
(<input>, 0, <RecoFileSource 
Q{numChan=1;byteOrder=\<BYTORDA\>;contData=false;initFromACQP=true;}>) 
(<input>, 0, <RecoQueueSink S{initQueue=true;initOnce=true;}>) (<compute>, 0, 
<RecoQueueSource Q0{initFromACQP=true;initOnce=true;}>) (<compute>, 0, 
<RecoBufferSink S0{procDim=1;frameDim=2;bufferId="FIRSTPASS0";memId="out0"}>) 
(<compute>, 0, <RecoCastFilter CAST0{dataRep=FLOAT; wordSize=8}>) (<compute>, 
0, <RecoFTShiftFilter FTS0{frameDim=2; winDirection=0; 
shift=\<RECO_rotate[0]\>; exponent=1}>) (<compute>, 0, <RecoFTFilter 
FT0{direction=0; exponent=1}>) (<compute>, 0, <RecoSortFilter 
REORD0{sortDim=\<RecoSortDim\>; sortSize=\<RecoSortSize\>; 
sortRange=\<RecoSortRange\>; sortSegment=\<RecoSortSegment\>; 
sortMaps=\<RecoSortMaps\>; frameDim = 2}>) (<compute>, 1, <RecoBufferSource 
Q0{procDim=1;frameDim=2;bufferId="FIRSTPASS0";memId="out0"}>) (<compute>, 1, 
<RecoBufferSink S0{procDim=1;frameDim=2;bufferId="FTPASS10";memId="in0"}>) 
(<compute>, 1, <RecoFTShiftFilter FTS0{frameDim=2; winDirection=1; 
shift=\<RECO_rotate[1]\>; exponent=1}>) (<compute>, 1, <RecoFTFilter 
FT0{direction=1;exponent=1;}>) (<compute>, 2, <RecoBufferSource 
Q0{procDim=2;frameDim=2;bufferId="FTPASS10";memId="in0"}>) (<compute>, 2, 
<RecoBufferSink S0{procDim=2;frameDim=2;bufferId="PREPPASS0";memId="out0"}>) 
(<compute>, 2, <RecoMagnitudeFilter G0>) (<compute>, 2, <RecoTransposeFilter 
TP0{transpose=\<RECO_transposition\>;}>) (<compute>, 2, <RecoMinMaxFilter 
M0{map_min=\<RECO_map_min\>;map_max=\<RECO_map_max\>;}>) (<compute>, 3, 
<RecoBufferSource Q0{procDim=2;frameDim=2;bufferId="PREPPASS0";memId="out0"}>)
 (<compute>, 3, <RecoQueueSink S0>) (<compute>, 3, <RecoMapFilter 
MAP0{symmetricMode=true;minima=\<RECO_minima\>;maxima=\<RECO_maxima\>;slope=\<RECO_map_slope\>;offset=\<RECO_map_offset\>;map_min=\<RECO_map_min\>;map_max=\<RECO_map_max\>;rangeMin=-32766.500000;rangeMax=32766.500000;perObjectMode=false;cutoffMode=true;}>) (<compute>, 3, <RecoCastFilter CAST0{dataRep=SIGNED;wordSize=2}>) (<output>, 3, <RecoQueueSource Q{procDim=2;initFromRECO=true;initOnce=true;}>) (<output>, 3, <RecoImageDisplayFilter DISP{showAll=true;}>) (<output>, 3, <RecoFileSink S{writePars=true;shuffle=false;filename="2dseq";numChans=1;}>)
$$ @vis= RecoRegridNGroup RecoStageNrPasses RecoStagePasses RecoStageNrNodes
##$RecoStageNrEdges=18
##$RecoStageEdges=( 18 )
(<input>, 0, <Q-\>S>) (<compute>, 0, <Q0-\>CAST0>) (<compute>, 0, 
<CAST0-\>FTS0>) (<compute>, 0, <FTS0-\>FT0>) (<compute>, 0, <FT0-\>REORD0>) 
(<compute>, 0, <REORD0-\>S0>) (<compute>, 1, <Q0-\>FTS0>) (<compute>, 1, 
<FTS0-\>FT0>) (<compute>, 1, <FT0-\>S0>) (<compute>, 2, <Q0-\>G0>) (<compute>,
 2, <G0-\>TP0>) (<compute>, 2, <TP0-\>M0>) (<compute>, 2, <M0-\>S0>) 
(<compute>, 3, <Q0-\>MAP0>) (<compute>, 3, <MAP0-\>CAST0>) (<compute>, 3, 
<CAST0-\>S0>) (<output>, 3, <Q-\>DISP>) (<output>, 3, <DISP-\>S>)
$$ @vis= RecoStageNodes RecoStageNrEdges RecoStageEdges RecoStageGroup
##$GS_reco_display=Yes
##$GO_reco_display=Yes
##$GO_reco_each_nr=No
##$GO_max_reco_mem=0
$$ @vis= RecoModeUser GS_reco_display RECO_GS GO_reco_display GO_reco_each_nr
##$RecoPrototype=No
$$ @vis= GO_max_reco_mem RECO_GO RecoPrototype RECO
##END=
$$ File finished by PARX at 2023-03-17 13:37:52.910 -0500
