# Supplementary material for: Mitochondrial complex I promotes kidney cancer metastasis
Source: Nature. 2024 Aug 14;633(8031):923–31. doi: 10.1038/s41586-024-07812-3 (PMC11424252; doi:10.1038/s41586-024-07812-3)
Supplement: Supplementary file 9 — Source data for all images: a zipped file divided into three folders for original source data images for Ki67 images, mouse images, and immunofluorescence images. Subfolders are labeled with the corresponding Figure number in which the image appears. [file 41586_2024_7812_MOESM9_ESM.zip › Images/Mouse Images/Extended_Data_FIg_8_mouse_images/e/methigh_IACS10759/3/pdata/1/visu_pars]

##TITLE=Parameter List, ParaVision 6.0.1
##JCAMPDX=4.24
##DATATYPE=Parameter Values
##ORIGIN=Bruker BioSpin MRI GmbH
##OWNER=saif
$$ 2023-03-17 14:15:27.789 -0500  saif@CZC4170WSK
$$ /opt/PV6.0.1/data/saif/20230317_135844_Gianni_Genovese_1_316/3/pdata/1/visu_pars
$$ process /opt/PV6.0.1/prog/bin/parxserver
##$VisuVersion=3
##$VisuUid=( 65 )
<2.16.756.5.5.100.8323328.7991.1679080527.1>
##$VisuCreator=( 65 )
<ParaVision>
##$VisuCreatorVersion=( 65 )
<6.0.1>
##$VisuCreationDate=<2023-03-17T14:15:27,789-0500>
##$VisuInstanceModality=( 65 )
<MR>
$$ @vis= VisuVersion VisuUid VisuCreator VisuCreatorVersion VisuCreationDate
##$VisuCoreFrameCount=23
##$VisuCoreDim=2
##$VisuCoreSize=( 2 )
256 192
$$ @vis= VisuInstanceModality VisuInstance VisuCoreFrameCount VisuCoreDim
##$VisuCoreDimDesc=( 2 )
spatial spatial
##$VisuCoreExtent=( 2 )
40 30
##$VisuCoreFrameThickness=( 1 )
0.75
##$VisuCoreUnits=( 2, 65 )
<mm> <mm>
$$ @vis= VisuCoreSize VisuCoreDimDesc VisuCoreExtent VisuCoreFrameThickness
##$VisuCoreOrientation=( 23, 9 )
1 0 0 0 1 0 0 0 1 1 0 0 0 1 0 0 0 1 1 0 0 0 1 0 0 0 1 1 0 0 0 1 0 0 0 1 1 0 0 
0 1 0 0 0 1 1 0 0 0 1 0 0 0 1 1 0 0 0 1 0 0 0 1 1 0 0 0 1 0 0 0 1 1 0 0 0 1 0 
0 0 1 1 0 0 0 1 0 0 0 1 1 0 0 0 1 0 0 0 1 1 0 0 0 1 0 0 0 1 1 0 0 0 1 0 0 0 1 
1 0 0 0 1 0 0 0 1 1 0 0 0 1 0 0 0 1 1 0 0 0 1 0 0 0 1 1 0 0 0 1 0 0 0 1 1 0 0 
0 1 0 0 0 1 1 0 0 0 1 0 0 0 1 1 0 0 0 1 0 0 0 1 1 0 0 0 1 0 0 0 1 1 0 0 0 1 0 
0 0 1 1 0 0 0 1 0 0 0 1
##$VisuCorePosition=( 23, 3 )
-18.77002 -11.09976 -10.9050361 -18.77002 -11.09976 -9.9050361 -18.77002 
-11.09976 -8.9050361 -18.77002 -11.09976 -7.9050361 -18.77002 -11.09976 
-6.9050361 -18.77002 -11.09976 -5.9050361 -18.77002 -11.09976 -4.9050361 
-18.77002 -11.09976 -3.9050361 -18.77002 -11.09976 -2.9050361 -18.77002 
-11.09976 -1.9050361 -18.77002 -11.09976 -0.9050361 -18.77002 -11.09976 
0.0949639 -18.77002 -11.09976 1.0949639 -18.77002 -11.09976 2.0949639 
-18.77002 -11.09976 3.0949639 -18.77002 -11.09976 4.0949639 -18.77002 
-11.09976 5.0949639 -18.77002 -11.09976 6.0949639 -18.77002 -11.09976 
7.0949639 -18.77002 -11.09976 8.0949639 -18.77002 -11.09976 9.0949639 
-18.77002 -11.09976 10.0949639 -18.77002 -11.09976 11.0949639
##$VisuCoreDataMin=( 23 )
6.1021704104824 1.52666448880018 2.23288805353405 2.16377106777821 
4.0510128458436 3.63642582502747 3.60679914783941 1.31460208034497 
2.7919319008592 3.47776655558384 3.75086072786223 3.83990472427176 
4.50706972867545 2.31298606405513 4.11387786849489 2.19663052916239 
1.40561125879357 3.07139025364448 3.62603108230204 1.96422789653666 
2.98852703040726 3.27764396490264 0.601418974822095
##$VisuCoreDataMax=( 23 )
30350.8980646387 31571.502153515 30809.0462038821 30952.2220082053 
28082.5592645007 29886.7816172431 29185.7831970785 28698.2748349781 
28828.402221498 32661.9019156326 32012.830509456 30270.9173876795 
32045.9457111215 27116.9861154387 32766.5 27770.8964485009 30832.0507097178 
27361.4902561435 29319.0566425081 25326.4793212873 26671.0168509876 
27288.7086643461 29302.4194902215
$$ @vis= VisuCoreUnits VisuCoreOrientation VisuCorePosition VisuCoreDataMin
##$VisuCoreDataOffs=( 23 )
0 0 0 0 0 0 0 0 0 0 0 0 0 0 0 0 0 0 0 0 0 0 0
##$VisuCoreDataSlope=( 23 )
0.00257072988651743 0.00257072988651743 0.00257072988651743 
0.00257072988651743 0.00257072988651743 0.00257072988651743 
0.00257072988651743 0.00257072988651743 0.00257072988651743 
0.00257072988651743 0.00257072988651743 0.00257072988651743 
0.00257072988651743 0.00257072988651743 0.00257072988651743 
0.00257072988651743 0.00257072988651743 0.00257072988651743 
0.00257072988651743 0.00257072988651743 0.00257072988651743 
0.00257072988651743 0.00257072988651743
##$VisuCoreFrameType=( 1 )
MAGNITUDE_IMAGE
##$VisuCoreSlicePacksDef=(0, 1)
$$ @vis= VisuCoreDataMax VisuCoreDataOffs VisuCoreDataSlope VisuCoreFrameType
##$VisuCoreSlicePacksSlices=( 1 )
(0, 23)
##$VisuCoreSlicePacksSliceDist=( 1 )
1
$$ @vis= VisuCoreSlicePacksDef VisuCoreSlicePacksSlices
##$VisuCoreWordType=_16BIT_SGN_INT
##$VisuCoreByteOrder=littleEndian
$$ @vis= VisuCoreSlicePacksSliceDist VisuCore VisuCoreWordType
##$VisuFGOrderDescDim=1
##$VisuFGOrderDesc=( 1 )
(23, <FG_SLICE>, <>, 0, 2)
##$VisuGroupDepVals=( 2 )
(<VisuCoreOrientation>, 0) (<VisuCorePosition>, 0)
$$ @vis= VisuCoreByteOrder VisuPixel VisuFGOrderDescDim VisuFGOrderDesc
##$VisuSubjectName=( 65 )
<Liver Imaging>
##$VisuSubjectId=( 65 )
<Gianni Genovese>
##$VisuSubjectUid=( 65 )
<2.16.756.5.5.100.8323328.16076.1511968423.3>
$$ @vis= VisuGroupDepVals VisuFrameOrderDesc VisuSubjectName VisuSubjectId
##$VisuSubjectInstanceCreationDate=(1511968423, 504, -360)
##$VisuSubjectBirthDate=( 9 )
<20171129>
##$VisuSubjectSex=UNKNOWN
$$ @vis= VisuSubjectUid VisuSubjectInstanceCreationDate VisuSubjectBirthDate
##$VisuSubjectType=Quadruped
##$VisuStudyUid=( 65 )
<2.16.756.5.5.100.8323328.31675.1679079524.748>
##$VisuStudyDate=<2023-03-17T13:58:44,855-0500>
$$ @vis= VisuSubjectSex VisuSubjectType VisuSubject VisuStudyUid
##$VisuStudyId=( 65 )
<20230317-Hania-838929-M2>
##$VisuStudyNumber=316
##$VisuSubjectWeight=0.001
##$VisuStudyReferringPhysician=( 65 )
<saif>
$$ @vis= VisuStudyDate VisuStudyId VisuStudyNumber VisuSubjectWeight
##$VisuStudyDescription=( 2048 )
<\
>
##$VisuExperimentNumber=3
$$ @vis= VisuStudyReferringPhysician VisuStudyDescription VisuStudy
##$VisuProcessingNumber=1
##$VisuSeriesDate=<2023-03-17T14:15:27,789-0500>
##$VisuSubjectPosition=Head_Prone
$$ @vis= VisuExperimentNumber VisuProcessingNumber VisuSeriesDate
##$VisuSeriesTypeId=( 65 )
<ACQ_BRUKER_PVM>
$$ @vis= VisuSubjectPosition VisuSeriesTypeId VisuSeries VisuCoilReceive
##$VisuManufacturer=( 65 )
<Bruker BioSpin MRI GmbH>
##$VisuAcqSoftwareVersion=( 65 )
<6.0.1>
$$ @vis= VisuCoilTransmit VisuContrastAgent VisuManufacturer
##$VisuInstitution=( 65 )
<MD Anderson>
##$VisuStation=( 65 )
<spect>
##$VisuSystemOrderNumber=( 65 )
<10102460>
$$ @vis= VisuAcqSoftwareVersion VisuInstitution VisuStation
##$VisuAcqDate=<2023-03-17T14:12:50,318-0500>
##$VisuAcqEchoTrainLength=12
$$ @vis= VisuSystemOrderNumber VisuEquipment VisuAcqDate
##$VisuAcqSequenceName=( 40 )
<Bruker:RARE>
##$VisuAcqNumberOfAverages=4
##$VisuAcqImagingFrequency=300.318367683861
$$ @vis= VisuAcqEchoTrainLength VisuAcqSequenceName VisuAcqNumberOfAverages
##$VisuAcqImagedNucleus=( 8 )
<1H>
##$VisuAcqRepetitionTime=( 1 )
1905.895
##$VisuAcqPhaseEncSteps=192
$$ @vis= VisuAcqImagingFrequency VisuAcqImagedNucleus VisuAcqRepetitionTime
##$VisuAcqPixelBandwidth=390.625
##$VisuAcqFlipAngle=90
##$VisuAcqSize=( 2 )
256 192
$$ @vis= VisuAcqPhaseEncSteps VisuAcqPixelBandwidth VisuAcqFlipAngle
##$VisuAcqImageSizeAccellerated=No
##$VisuAcqGradEncoding=( 2 )
read_enc phase_enc
##$VisuAcqEchoTime=( 1 )
39
$$ @vis= VisuAcqSize VisuAcqImageSizeAccellerated VisuAcqGradEncoding
##$VisuAcquisitionProtocol=( 65 )
<A04_RARE_T2_Ax>
##$VisuAcqScanTime=121977.28
##$VisuAcqAntiAlias=( 2 )
1 1
$$ @vis= VisuAcqEchoTime VisuAcquisitionProtocol VisuAcqScanTime
##$VisuAcqEchoSequenceType=Both
##$VisuAcqSpinsVelocityEncoded=No
##$VisuAcqHasTimeOfFlightContrast=No
$$ @vis= VisuAcqAntiAlias VisuAcqEchoSequenceType VisuAcqSpinsVelocityEncoded
##$VisuAcqIsEpiSequence=No
##$VisuAcqSpectralSuppression=NoSuppression
$$ @vis= VisuAcqHasTimeOfFlightContrast VisuAcqIsEpiSequence
##$VisuAcqKSpaceTraversal=RectilinearTraversal
##$VisuAcqEncodingOrder=( 2 )
LinearEncoding LinearEncoding
$$ @vis= VisuAcqSpectralSuppression VisuAcqKSpaceTraversal
##$VisuAcqKSpaceTrajectoryCnt=1
##$VisuAcqKSpaceFiltering=( 2 )
NO_WDW NO_WDW
$$ @vis= VisuAcqEncodingOrder VisuAcqKSpaceTrajectoryCnt
##$VisuAcqFlowCompensation=FlowNone
##$VisuAcqSpoiling=GradientSpoiled
##$VisuAcqPartialFourier=( 2 )
1 1
$$ @vis= VisuAcqKSpaceFiltering VisuAcqFlowCompensation VisuAcqSpoiling
##$VisuAcqParallelReductionFactor=( 2 )
1 1
##$VisuAcqMagnetizationTransfer=No
$$ @vis= VisuAcqPartialFourier VisuAcqParallelReductionFactor
##$VisuAcqBloodSignalNulling=No
##$VisuCardiacSynchUsed=No
$$ @vis= VisuAcqMagnetizationTransfer VisuAcqBloodSignalNulling
##$VisuRespSynchUsed=No
$$ @vis= VisuCardiacSynchUsed VisuRespSynchUsed VisuAcquisition VisuMpi
$$ @vis= VisuDepricated Visu
##END=
$$ File finished by PARX at 2023-03-17 14:15:27.790 -0500
