# Supplementary material for: Mitochondrial complex I promotes kidney cancer metastasis
Source: Nature. 2024 Aug 14;633(8031):923–31. doi: 10.1038/s41586-024-07812-3 (PMC11424252; doi:10.1038/s41586-024-07812-3)
Supplement: Supplementary file 10 — Source Data Fig. 1 [file 41586_2024_7812_MOESM10_ESM.xlsx]

## Sheet: 1c
Citrate m+2/Pyruvate m+3
Adjacent Kidney	ccRCC	Papillary	FH def RCC	Oncocytoma	Chromophobe
0.283431	0.878472	0.147497	0.977149	0.197999	0.133132
0.285214	0.584091	0.342894	1.01626	0.13356	0.052204
0.365511	0.707469	0.205519	0.823529	0.148729	0.071713
0.243934	0.270667	0.215542	0.706395	1.05169	0.325843
0.595797	0.312407	0.13641	1.389	0.691233	0.252083
0.428571	0.379599	0.074604	0.744538	1.11382	0.243863
0.599808	0.115858	0.188768	0.766702	0.458493	2.47768
0.360624	0.119858	0.165342	0.661986	0.345178	2.16254
0.40553	0.132571	0.113608	0.366736	0.509063	0.422535
1.02785	0.152466	0.326154		0.15228	0.688406
0.545045	0.232987	0.271762		0.127534
0.735016	0.150278	0.360039		0.225785
0.491028	0.178975	0.199174
0.727651	0.26087	0.389431
0.682569	0.223064	0.242355
0.48449	0.237594	0.48873
0.556782	0.22807	0.345231
0.696172	0.231465	0.410611
2.44195	0.222477	1.06093
1.19629	0.273828	1.86911
2.12435	0.222555	2.15574
0.737805	0.511962	1.72939
0.717425	0.684332	1.62437
0.644013	0.617021	0.234826
0.770175	0.180462	0.304933
0.447806	0.388889	0.216568
0.244085	0.386827	0.563337
0.193115	0.237387	0.547423
0.32906	0.283847	0.840979
0.747546	0.051613	0.492165
0.84029	0.161033	0.775322
0.700555	0.245188	0.584739
0.118557	0.155588
0.354752	0.340326
0.327676	0.436464
0.480687	0.4425
0.525581	0.233236
0.254438	0.236082
0.207668	0.334021
0.342756	0.05439
0.284734	0.117965
0.6367	0.105061
0.45175	0.205414
0.471778	0.338747
0.906487	0.289922
0.686579	0.536346
0.772482	0.29322
0.97075	0.428571
0.967655	0.605634
0.565284	0.512915
0.581272	0.503922
1.60643	0.17853
1.88303	0.318694
1.54072	0.18997
1.00805	0.383273
0.844384	0.436782
1.68376	0.411051
1.2301	0.163558
0.864916	0.122659
0.821464	0.194332
0.898464	0.311441
0.912052	0.190244
0.779032	0.291328
0.855556	1.05957
2.40086	0.705722
1.48052	0.723468
0.990315	0.735343
0.560396	0.59364
0.31185	0.949084
0.423529	0.0918947
0.564234	0.184701
0.429016	0.14257
0.267477	0.111177
0.497222	0.161629
0.362155	0.158019
0.44593	0.266942
0.242149	0.267735
0.487342	0.233088
0.562897	0.458029
0.471865	0.235602
0.568731	0.548098
0.524828	0.365458
0.31122	0.324082
0.243808	0.202365
0.342215	0.18414
0.307182	0.117886
0.258503	0.151369
0.377778	0.181057
0.205544	0.119826
0.292424	0.216495
0.177054	0
0.547101	0.086331
0.643103	0.123932
0.687251	0.220423
0.154309	0.179086
0.11497	0.382494
0.216083	0.214903
0.303752	0.233363
0.425076	0.764103
0.296842	0.475158
0.404782	0.478859
0.465403	0.247655
0.409657	0.234317
0.447761	0.210191
0.592814	0.303253
0.615799	0.4573
0.585927	0.223309
0.5978	0.4573
0.744817	0.223309
0.389397
0.441324
0.428725
0.590717
1.01031
1.08419
0.456627
0.604784
0.285419
0.454004
0.425914
0.347278
0.255585
0.636977
0.784856
1.02906
0.767596
1.01639
1.46304
0.838346
1.11837
0.641379
0.847896
0.400826
0.494494
0.491736
0.121076
0.166086
0.153307

## Sheet: 1d
citrate m2/pyruvate m3
Adj Kid			ccRCC
0.283431	0.285214	0.365511	0.878472	0.584091	0.707469
0.243934	0.595797	0.428571	0.270667	0.312407	0.379599
0.599808	0.360624	0.40553	0.115858	0.119858	0.132571
1.02785	0.545045	0.735016	0.152466	0.232987	0.150278
0.491028	0.727651	0.682569	0.178975	0.26087	0.223064
0.48449	0.556782	0.696172	0.237594	0.22807	0.231465
2.44195	1.19629	2.12435	0.222477	0.273828	0.222555
0.737805	0.717425		0.511962	0.684332	0.617021
0.644013	0.770175	0.447806	0.180462	0.388889	0.386827
0.244085	0.193115	0.32906	0.237387	0.283847	0.0516129
0.747546	0.84029	0.700555	0.161033	0.245188	0.155588
0.118557	0.354752	0.327676	0.340326	0.436464	0.4425
0.480687	0.525581	0.254438	0.233236	0.236082	0.334021
0.207668	0.342756	0.284734	0.0543901	0.117965	0.105061
0.6367	0.45175	0.471778	0.205414	0.338747	0.289922
0.906487	0.686579	0.772482	0.536346	0.29322	0.428571
0.97075			0.605634	0.512915	0.503922
0.967655	0.565284	0.581272	0.17853	0.318694	0.18997
1.60643	1.88303	1.54072	0.383273	0.436782	0.411051
1.00805			0.163558	0.122659	0.194332
0.844384	1.68376	1.2301	0.311441	0.190244	0.291328
0.864916	0.821464	0.898464	1.05957	0.705722	0.723468
0.912052	0.779032	0.855556	0.735343	0.59364	0.949083
2.40086	1.48052	0.990315	0.0918947	0.184701	0.14257
0.560396	0.31185	0.423529	0.62766	1.17505	1.80303
0.564234	0.429016	0.267477	0.111177	0.161629	0.158019
0.497222	0.362155	0.44593	0.266942	0.267735	0.233088
0.242149	0.487342	0.562897	0.458029	0.235602	0.548098
0.471865	0.568731	0.524828	0.365458	0.324082
0.31122	0.243808	0.342215	0.202365	0.18414	0.117886
0.307182	0.258503	0.377778	0.151369	0.181057	0.119826
0.205544	0.292424	0.177054	0.216495		0.0863309
0.547101	0.643103	0.687251	0.123932	0.220423	0.179086
0.154309	0.11497	0.216083	0.382494	0.214903	0.233363
0.303752	0.425076	0.296842	0.764103	0.475158	0.478859
0.404782	0.465403	0.409657	0.247655	0.234317	0.210191
0.447761	0.592814	0.615799	0.303253	0.4573	0.223309
0.585927	0.5978	0.744817
0.389397	0.441324	0.428725
0.590717	1.01031	1.08419
0.456627	0.604784	0.285419
0.454004	0.425914	0.347278
0.255585	0.636977	0.784856
1.02906	0.767596	1.01639
1.46304	0.838346	1.11837
0.641379	0.847896	0.400826
0.494494		0.491736
0.121076	0.166086	0.153307

## Sheet: 1e
Total Labeling Relative to Pyruvate
Adjacent Kidney				ccRCC
Pyruvate	Citrate	Succinate	Malate	Pyruvate	Citrate	Succinate	Malate
1	0.473118	0.665591	0.605914	1	1.20888	0.553421	0.519808
1	0.551282	0.785791	0.727564	1	1.06712	0.425097	0.474708
1	0.530822	0.738014	0.716895	1	1.33932	0.469345	0.487315
1	0.973684	0.563467	0.764706	1	0.369748	0.250808	0.272786
1	0.881999	0.43227	0.571343	1	0.478958	0.287241	0.295925
1	0.649105	0.377237	0.436879	1	0.403387	0.229407	0.26174
1	0.570645	0.500229	0.666667	1	0.384767	0.17199	0.090909
1	0.363512	0.427742	0.51452	1	0.375388	0.229059	0.11272
1	1.008	0.472	0.741143	1	0.339727	0.140838	0.125694
1	1.74595	0.783784	0.789189	1	0.45136	0.146224	0.144411
1	1.26545	0.705455	0.722727	1	0.486335	0.194114	0.16328
1	1.28898	0.720374	0.822245	1	0.464953	0.144276	0.159463
1	0.879577	0.445891	0.615948	1	0.481648	0.272376	0.42112
1	1.37775	0.570829	0.886674	1	0.464688	0.224926	0.252226
1	1.2663	0.58587	0.661957	1	0.460827	0.168415	0.338063
1	1.00808	0.492819	0.396768	1	0.654128	0.300917	0.365138
1	1.21067	0.539556	0.622222	1	0.603841	0.248222	0.28734
1	1.1565	0.445083	0.529792	1	0.770751	0.27668	0.400198
1	2.91878	1.34687	1.26565	1	0.619742	0.278112	0.118455
1	2.41287	1.28728	1.20879	1	0.708333	0.304563	0.327381
1	1.65628	0.75073	0.793574	1	0.424223	0.20799	0.166138
1	1.73998	0.705036	0.636177	1	1.16534	0.794974	0.906085
1	2.01933	0.745435	0.725027	1	1.04286	0.704396	0.7
1	1.14331	0.763811	0.770216	1	1.17221	0.633017	0.667458
1	0.763636	0.646154	0.704895	1	0.495717	0.170188	0.56482
1	0.766121	0.522006	0.530194	1	0.763265	0.395238	0.44966
1	0.154379	0.346232	0.330346	1	0.985985	0.407849	0.547302
1	0.178552	0.154416	0.15853	1	0.3082	0.507697	0.458373
1	0.283861	0.276994	0.264021	1	0.297421	0.368593	0.289912
1	1.66246	0.753637	0.676043	1	0.176645	0.045643
1	1.73341	0.906398	0.918246	1	1.03804	0.467391	0.495924
1	1.18902	0.732724	0.713415	1	1.32776	0.401028	0.457584
1	0.441729	0.526316	0.299812	1	1.00354	0.378985	0.350649
1	0.826907	0.562125	0.538989	1	0.577054	0.381534	0.281059
1	0.793979	0.609595	0.508937	1	0.461383	0.475487	0.370719
1	0.714962	0.649621	0.614583	1	0.643888	0.519362	0.383447
1	0.948315	0.842697	0.71236	1	0.348458	0.27516	0.171611
1	0.721174	0.840671	0.740042	1	0.455464	0.460518	0.274795
1	0.198836	0.278549	0.393193	1	0.439975	0.252671	0.178504
1	0.426158	0.293919	0.305019	1	0.284097	0.110783	0.103397
1	0.320039	0.318093	0.303502	1	0.356685	0.22003	0.210656
1	0.882535	0.399794	0.369912	1	0.272427	0.099628	0.078545
1	0.744313	0.406528	0.37092	1	0.822521	0.40865	0.290082
1	0.656931	0.361378	0.378814	1	0.693283	0.273764	0.207858
1	0.786401	0.410939	0.392831	1	0.753272	0.355366	0.20288
1	0.801027	0.469405	0.435601	1	1.12928	0.37666	0.386443
1	0.992788	0.553365	0.483654	1	1.76557	0.410777	0.356193
1	1.62128	1.84043	2.30851	1	2.23916	0.35254	0.369269
1	1.0625	2.17593	2.20139	1	0.332088	0.131571	0.160586
1	2.91224	1.11429	1.5	1	0.357864	0.153412	0.145697
1	1.95141	0.826087	1.04731	1	0.359025	0.139574	0.172646
1	1.53943	0.569143	0.805714	1	0.528787	0.620461	0.522586
1	2.48068	0.812983	0.72102	1	0.616683	0.644648	0.573288
1	3.0617	0.830929	0.755609	1	0.623614	0.626506	0.564819
1	2.47888	0.6703	0.661444	1	0.366683	0.207604	0.22061
1	3.15444	1.56757	1.50193	1	0.369684	0.173391	0.154853
1	1.72292	1.225	1.10312	1	0.402688	0.214494	0.190532
1	4.02679	2.27679	2.26964	1	1.28831	0.587489	0.68087
1	3.02032	1.84761	1.76923	1	0.58507	0.206011	0.228308
1	1.5844	0.976343	0.94821	1	1.31981	0.614137	0.60139
1	1.34959	0.905405	0.861927	1	2.25953	1.11017	1.0572
1	1.67201	0.936579	0.869315	1	1.81089	0.966571	0.833811
1	1.78954	0.725327	0.697979	1	2.093	0.963768	1.16063
1	1.44112	0.586826	0.497006	1	0.847637	0.297975	0.298457
1	1.25538	0.776882	0.762097	1	0.674723	0.278449	0.292548
1	4.81343	2.70896	2.39801	1	0.917708	0.264062	0.254167
1	1.80226	0.925087	0.870209	1	0.423692	0.185906	0.505404
1	2.39745	1.18656	1.1124	1	0.413883	0.174837	0.31757
1	0.432854	0.426859	0.479616	1	0.39604	0.161429	0.335773
1	0.277704	0.594125	0.586115	1	2.96686	1.80259	1.81412
1	0.303922	0.408824	0.445098	1	3.94269	2.49012	2.53557
1	0.650372	0.422253	0.403631	1	2.54509	1.68568	1.62732
1	0.614636	0.403553	0.35956	1	0.310196	0.210627	0.215893
1	0.472819	0.435359	0.433074	1	0.430487	0.238332	0.236842
1	0.795238	0.452381	0.411111	1	0.409283	0.219026	0.183736
1	0.525659	0.361997	0.411928	1	0.536913	0.320599	0.393392
1	0.727532	0.375178	0.35378	1	0.483527	0.279554	0.358527
1	0.54057	0.252552	0.286942	1	0.438424	0.261979	0.325123
1	1.16887	0.769811	0.753774	1	0.799443	0.286908	0.430362
1	1.17184	0.74466	0.718447	1	0.504705	0.186484	0.289136
1	0.862508	0.576794	0.604292	1	0.695122	0.210643	0.330377
1	0.94837	0.578804	0.523777	1	0.62797	0.321113	0.261371
1	0.883832	0.52994	0.498802	1	0.491474	0.260658	0.2838
1	0.569945	0.431888	0.369578	1	0.166667	0.233333	0.285507
1	0.560213	0.381346	0.409091	1	0.217391	0.249079	0.208548
1	0.68746	0.481222	0.450032	1	0.162264	0.237736	0.267925
1	0.501089	0.258715	0.308824	1	0.411715	0.262537	0.300464
1	0.510589	0.271639	0.355433	1	0.534923	0.265161	0.481389
1	0.655383	0.255272	0.356271	1	0.39909	0.238627	0.241522
1	0.223519	0.146355	0.133827	1	0.44334	0.480119	0.714712
1	0.361858	0.263651	0.275061	1	0.244821	0.283427	0.794727
1	0.362285	0.178777	0.188577	1	0.217975	0.493802	1.46591
1	1.12879	0.689394	0.718434	1	0.374433	0.106804	0.245361
1	0.958668	0.671642	0.601607	1	0.510302	0.169621	0.389075
1	0.920886	0.612869	0.561181	1	0.464945	0.196099	0.259884
1	0.238951	0.269493	0.332734	1	0.862925	0.475621	0.448942
1	0.242814	0.267398	0.292738	1	0.792517	0.40051	0.353741
1	0.315434	0.248933	0.253556	1	0.76739	0.317128	0.248317
1	0.86975	0.580645	0.588558	1	1.52083	0.996324	0.856618
1	1.51321	0.680755	0.728302	1	0.816718	0.536043	0.526074
1	1.08801	0.541051	0.533373	1	0.797546	0.565184	0.471626
1	1.14991	0.724858	0.747628	1	0.717073	0.256911	0.278049
1	1.74815	0.857778	0.82963	1	0.648529	0.216176	0.182353
1	1.19813	0.733956	0.760748	1	0.524366	0.380117	0.216374
1	1.13444	0.640205	0.717029	1	0.938508	0.439516	0.33871
1	1.58919	0.744595	0.7	1	1.02899	0.283166	0.294314
1	1.81157	0.94876	0.861157	1	0.538911	0.245785	0.223735
1	0.771014	0.388406	0.404348
1	0.921791	0.438806	0.372537
1	1.0351	0.446062	0.430651
1	1.0183	0.480966	0.488287
1	1.01554	0.534751	0.551104
1	1.17175	0.605057	0.627725
1	1.3556	0.792098	0.938852
1	1.18048	0.548469	0.67602
1	1.70667	1.02667	0.916923
1	0.924104	0.650035	0.640197
1	1.18224	0.705972	0.699081
1	0.745136	0.588197	0.568093
1	0.684942	0.465634	0.473182
1	0.628442	0.415692	0.432667
1	0.791996	0.502639	0.514512
1	0.732003	0.511761	0.516037
1	1.33898	0.679849	0.613936
1	1.44434	0.694336	0.695312
1	2.08677	1.02061	0.983731
1	1.80485	1.0011	1.01433
1	1.68857	0.922144	0.974722
1	1.94134	0.705307	0.607542
1	1.41387	0.58613	0.491051
1	1.77143	0.578571	0.563095
1	0.364072	0.385928	0.348614
1	0.678754	0.397734	0.383003
1	0.457478	0.568915	0.480938
1	2.81924	1.01166	1.36006
1	1.34774	0.627281	0.543708
1	1.16603	1.3416	1.59351
1	0.238806	0.408671	0.441365

## Sheet: 1g
Total Citrate Labeling
Adj Kid		ccRCC
Patient	Slices	Patient	Slices
0.088	0.158288	0.1007	0.1076
0.1032	0.157789	0.1097	0.1438
0.093	0.191817	0.1267	0.1294
0.1258	0.110015	0.0572	0.013197
0.1465	0.114815	0.0717	0.013995
0.1306	0.119344	0.0524	0.012052
0.1248	0.0869529	0.0783	0.118397
0.1064	0.0975192	0.0726	0.115456
0.1764	0.110745	0.0673	0.123136
0.1615	0.0689967	0.0747	0.009392
0.1392	0.133297	0.0694	0.011075
0.124	0.108284	0.0796	0.012784
0.1081		0.0748	0.032641
0.1313		0.0783	0.023074
0.1165		0.0747	0.079385
0.1123		0.0713	0.035741
0.1362		0.0849	0.028709
0.1611		0.078	0.024852
0.1725		0.1888	0.032641
0.1537		0.2593	0.023074
0.1701		0.0722	0.079385
0.1693		0.0714	0.035741
0.188		0.0669	0.028709
0.1428		0.0881	0.024852
0.1092		0.0949
0.1497		0.0987
0.0379		0.0868
0.0651		0.1122
0.0744		0.1407
0.1714		0.0981
0.1463		0.0911
0.117		0.0298
0.047		0.1135
0.0965		0.1235
0.0844		0.1017
0.0755		0.0764
0.0844		0.1033
0.0688		0.085
0.0444		0.085
0.0883		0.0687
0.0658		0.0848
0.1713		0.0599
0.1505		0.0721
0.1507		0.07
0.2128		0.0577
0.1872		0.0723
0.2065		0.0659
0.0762		0.1103
0.0459		0.1094
0.1427		0.1151
0.1526		0.1156
0.1347		0.1206
0.1634		0.1281
0.1654		0.1194
0.2255		0.1279
0.2081		0.1294
0.2478		0.0733
0.2297		0.0678
0.261		0.0689
0.1505		0.1421
0.1444		0.1207
0.0934		0.1139
0.1935		0.2133
0.2069		0.1896
0.2069		0.1733
0.0361		0.1758
0.0208		0.134
0.031		0.1762
0.1397		0.098
0.1453		0.0954
0.1035		0.092
0.1002		0.2059
0.0758		0.1995
0.102		0.1919
0.1006		0.0648
0.1239		0.0867
0.1207		0.1067
0.1286		0.104
0.1396		0.0998
0.1476		0.0979
0.0933		0.0574
0.0949		0.059
0.108		0.0627
0.092		0.0925
0.1109		0.0807
0.1181		0.023
0.0785		0.0295
0.0888		0.0172
0.1072		0.0977
0.0894		0.1279
0.0835		0.0965
0.0873		0.0446
0.0665		0.026
0.0642		0.0211
0.0887		0.0908
0.1429		0.1065
0.2005		0.0882
0.1842		0.0938
0.1818		0.0932
0.236		0.1026
0.1923		0.1241
0.0886		0.1065
0.1176		0.104
0.1096		0.0441
0.1064		0.0441
0.1544		0.0269
0.1209		0.0931
0.1391		0.0923
0.1242		0.0831
0.1344
0.1441
0.1851
0.1664
0.1315
0.1544
0.1149
0.1724
0.1666
0.1801
0.1027
0.1422
0.1479
0.1924
0.1637
0.167
0.139
0.1264
0.1488
0.0683
0.1198
0.0624
0.1934
0.1403
0.0611
0.0336
0.0478
0.0491
