# Supplementary material for: Mitochondrial complex I promotes kidney cancer metastasis
Source: Nature. 2024 Aug 14;633(8031):923–31. doi: 10.1038/s41586-024-07812-3 (PMC11424252; doi:10.1038/s41586-024-07812-3)
Supplement: Supplementary file 11 — Source Data Fig. 2 [file 41586_2024_7812_MOESM11_ESM.xlsx]

## Sheet: 2b
acetyl CoA pool size
Adj Kid	Adj Kid	ccRCC	ccRCC
Glucose	Acetate	Glucose	Acetate
0.000103077	5.15797e-05	3.12494e-05	3.30102e-05
0.000122941	5.15029e-05	3.13694e-05	3.16144e-05
0.000120899	5.49329e-05	3.20293e-05	3.02386e-05
6.71846e-05	4.36357e-05	4.98029e-05	2.34481e-05
6.86947e-05	3.60592e-05	4.7635e-05	2.30436e-05
6.93313e-05	3.30015e-05	4.91105e-05	2.35805e-05
	3.9778e-05	1.93799e-05	7.71066e-05
	3.71066e-05	5.46803e-05	7.91365e-05
	3.73049e-05	6.1933e-05	7.98639e-05
	0.000137132	6.61924e-05	2.59305e-06
	0.000146917		2.83212e-06
	0.000141284		2.915e-06
	0.000142145		7.94697e-06
	0.000149597		8.6967e-06
	0.000148831		8.59497e-06
			7.78063e-06
			7.73988e-06
			7.22115e-06
			3.85636e-05
			3.93988e-05
			4.13958e-05
			1.48609e-05
			1.52867e-05
			1.19368e-05
			3.65293e-05
			3.90929e-05
			3.81392e-05
			3.03768e-05
			3.36845e-05
			4.00683e-05
			4.15418e-05
			3.89071e-05

## Sheet: 2c
Fractional Enrichment acetyl CoA
Adj Kid	ccRCC
0.230793	0.157187
0.229089	0.137946
0.243576	0.146028
0.295895	0.222664
0.2837	0.218474
0.284053	0.1904
0.270804	0.351359
0.25939	0.35379
0.262716	0.363685
0.0854825	0.0621388
0.0984607	0.0702109
0.0969714	0.12858
	0.389136
	0.398211
	0.383358
	0.472658
	0.470473
	0.44038
	0.222058
	0.214225
	0.236267
	0.115466
	0.0723795
	0.0492435
	0.019558
	0.0224745
	0.294849
	0.289023
	0.290629
	0.295269
	0.274464

## Sheet: 2d
m+2 isotopologues
Adjacent Kidney					ccRCC
Cit m+2	a-KG m+2	Suc m+2	Fum m+2	Mal m+2	Cit m+2	a-KG m+2	Suc m+2	Fum m+2	Mal m+2
0.0733	0.1645	0.1849	0.1153	0.1174	0.1236	0.0832	0.0851	0.0425	0.0426
0.0722	0.1545	0.1787	0.1146	0.1168	0.1221	0.0828	0.0858	0.0427	0.0435
0.0723	0.1587	0.175	0.1156	0.118	0.1255	0.0782	0.0876	0.0424	0.0432
0.1862	0.1856	0.2124	0.1777	0.177	0.1283	0.0621	0.0693	0.0328	0.033
0.1984	0.2192	0.2132	0.1768	0.1778	0.1286	0.0513	0.0696	0.0327	0.0325
0.1955	0.1695	0.2152	0.176	0.1783	0.1239	0.0564	0.0706	0.0328	0.0326
0.1126	0.1522	0.2112	0.1702	0.1745	0.2535	0.1953	0.2316	0.1731	0.1763
0.111	0.1615	0.2052	0.1746	0.1741	0.2565	0.2096	0.2278	0.1728	0.1758
0.1084	0.1671	0.2084	0.1721	0.1738	0.265	0.2036	0.2335	0.1745	0.1759
0.1647	0.1328	0.1113	0.1014	0.1036	0.1063	0.0551	0.0977	0.0335	0.0351
0.1682	0.1329	0.1154	0.1035	0.1036	0.1171	0.0757	0.0853	0.0336	0.035
0.1709	0.1265	0.116	0.102	0.1046	0.1161	0.0792	0.0888	0.0337	0.0347
0.1102	0.0697	0.0547	0.0675	0.0695	0.1559	0.1715	0.2282	0.169	0.1675
0.0997	0.0564	0.0582	0.0675	0.0698	0.1486	0.1264	0.2072	0.1652	0.1667
0.0975	0.0681	0.0568	0.0685	0.0695	0.146	0.1665	0.2068	0.1648	0.1677
					0.1314		0.0992	0.0944	0.0965
					0.1315		0.1035	0.0956	0.0957
					0.1337		0.1008	0.0936	0.0965
					0.2207	0.157	0.1882	0.1421	0.144
					0.2239	0.1658	0.1941	0.1439	0.1454
					0.2314	0.1633	0.2011	0.1433	0.146
					0.1729	0.1342	0.1281	0.1138	0.1171
					0.159	0.1407	0.1303	0.1149	0.1178
					0.1594	0.1383	0.1291	0.1154	0.1174
					0.1707	0.1564	0.1451	0.1199	0.1209
					0.1564	0.1631	0.1398	0.1175	0.1213
					0.1642	0.1642	0.1386	0.1187	0.1212
					0.1858	0.1163	0.1831	0.1671	0.1711
					0.1786		0.1807	0.1673	0.1687
					0.173		0.1879	0.1677	0.178
					0.168	0.1279	0.1537	0.1354	0.1376
					0.1634	0.1198	0.1481	0.1356	0.1388
					0.163	0.1468	0.1504	0.1355	0.1389

## Sheet: 2e
total labeling
Adjacent Kidney					ccRCC
Cit	a-KG	Suc	Fum	Mal	Cit	a-KG	Suc	Fum	Mal
0.1403	0.2748	0.4065	0.2578	0.2644	0.2079	0.1048	0.1407	0.0906	0.0906
0.1374	0.2716	0.3927	0.2575	0.2634	0.1986	0.1005	0.1457	0.0876	0.0914
0.1358	0.2893	0.3874	0.259	0.2644	0.209	0.0985	0.1438	0.0875	0.0921
0.4183	0.4147	0.4721	0.4047	0.4093	0.208	0.0621	0.1197	0.0728	0.0756
0.4592	0.4515	0.4689	0.4065	0.4129	0.2035	0.0582	0.1199	0.0725	0.0734
0.4524	0.3756	0.4733	0.4052	0.4124	0.2014	0.0612	0.1217	0.0724	0.074
0.2446	0.3042	0.4544	0.3841	0.3953	0.42	0.2884	0.3842	0.3002	0.3078
0.2363	0.2805	0.441	0.3912	0.3945	0.4267	0.3041	0.381	0.302	0.3074
0.2252	0.299	0.4516	0.3856	0.3944	0.4281	0.2991	0.389	0.3003	0.3062
0.4227	0.3103	0.3278	0.3004	0.307	0.1814	0.0702	0.1559	0.0884	0.0917
0.4358	0.3088	0.3327	0.3047	0.3073	0.1929	0.0901	0.1359	0.0893	0.0927
0.4229	0.3112	0.3296	0.3016	0.3064	0.1935	0.1042	0.1352	0.0893	0.0919
0.2807	0.1757	0.1872	0.2227	0.2292	0.2773	0.2986	0.4307	0.3333	0.3327
0.2706	0.1499	0.191	0.2214	0.2299	0.271	0.2583	0.3697	0.3254	0.3336
0.2627	0.1743	0.1883	0.2223	0.2288	0.2688	0.2365	0.3723	0.3262	0.3351
					0.2311		0.1746	0.1853	0.1908
					0.24		0.1731	0.1879	0.1877
					0.2393		0.175	0.1836	0.1882
					0.4128	0.2519	0.3358	0.3007	0.3062
					0.4186	0.272	0.3497	0.3023	0.3077
					0.4228	0.273	0.3581	0.3006	0.3092
					0.3296	0.2113	0.2511	0.2427	0.2501
					0.3196	0.2224	0.2552	0.2448	0.2509
					0.3118	0.1979	0.2581	0.2457	0.2499
					0.3502	0.2474	0.2983	0.2729	0.2749
					0.3267	0.2596	0.289	0.2671	0.2756
					0.3462	0.2619	0.291	0.2671	0.2773
					0.3248	0.1163	0.3335	0.3212	0.3281
					0.3078		0.3219	0.3203	0.3258
					0.308		0.3417	0.2546	0.241
					0.3037	0.1732	0.2697	0.2642	0.2686
					0.2904	0.2038	0.2687	0.2634	0.2703
					0.2948	0.1995	0.2727	0.262	0.2692

## Sheet: 2g
m+4/m+2 citrate
Adj Kid	ccRCC
0.1976	0.0822
0.1989	0.0775
0.1971	0.077
0.2857	0.0618
0.2863	0.0696
0.2971	0.0676
0.2575	0.1589
0.2652	0.1655
0.2439	0.1472
0.2386	0.107
0.2239	0.0988
0.2038	0.1071
0.1413	0.1767
0.1745	0.1984
0.167	0.1859
	0.125
	0.1169
	0.1115
	0.1464
	0.1498
	0.1538
	0.1121
	0.123
	0.1056
	0.1012
	0.1116
	0.1162
	0.149
	0.146
	0.1913
	0.134
	0.1325
	0.1332

## Sheet: 2h
isolated mitochondria
cit m4/cit m2
Adjacent Kidney	Primary ccRCC
0.501686	0.159375
0.441534	0.188854
0.516474	0.237458
0.512023	0.321637
0.544732	0.416667
0.552553	0.239808
0.438316	0.361724
0.460377	0.296512
0.473291	0.345219
cit m2/pyr m3
Adjacent Kidney	Primary ccRCC
0.083887	0.0334833
0.0644294	0.033695
0.0714899	0.0327887
0.126023	0.0535547
0.122325	0.0379707
0.127151	0.0431008
0.181505	0.0564638
0.274356	0.0264993
0.273822	0.0546661

## Sheet: 2i
[4,5-13C]glutamate over total glutamate labeling
Adj Kid	ccRCC
0.329459	0.575528
0.341172	0.466068
0.353047	0.614601
0.358601	0.580493
0.256638	0.590435
0.25458	0.542069
0.254518	0.566768
0.244035	0.570887
0.195256	0.3927
0.185888	0.41178
0.207326	0.392869
0.234195	0.343854
0.292874	0.360186
0.288822	0.354219
0.283777	0.378918
0.382882	0.393047
0.372724	0.387052
0.362368	0.42167
	0.418629
	0.442227
	0.569216
	0.572192
	0.517128
	0.460705
	0.519688
	0.532294
	0.513576
	0.449373
	0.435597
	0.406217
	0.386148
	0.438891
	0.547865
	0.43864
	0.463729
	0.507155
	0.357491
	0.380412
	0.344944
	0.374091
	0.375873
	0.35931
	0.266305
	0.437594
	0.324658
	0.294199
	0.164684
	0.386944
	0.369356
	0.338414
	0.347166
	0.430687
	0.443429
	0.432872
	0.377975
	0.371722
	0.459619
	0.421837
	0.45097
	0.456694
	0.465699
	0.470044
	0.452507
	0.485843
	0.48609
	0.51643
	0.485332
	0.487742
	0.50423
	0.538023
	0.501336
	0.451692
	0.379167
	0.355612
	0.359859
	0.469303
	0.361293
	0.460282
	0.536107
	0.532006
	0.484256
