# Supplementary material for: Mitochondrial complex I promotes kidney cancer metastasis
Source: Nature. 2024 Aug 14;633(8031):923–31. doi: 10.1038/s41586-024-07812-3 (PMC11424252; doi:10.1038/s41586-024-07812-3)
Supplement: Supplementary file 12 — Source Data Fig. 3 [file 41586_2024_7812_MOESM12_ESM.xlsx]

## Sheet: 3b
Fractional enrichments from [u-13c]glutamine infusions
Adjacent Kidney					ccRCC
Glutamine m+5	Glutamate m+5	Succinate m+4	Malate m+4	Citrate m+4	Glutamine m+5	Glutamate m+5	Succinate m+4	Malate m+4	Citrate m+4
0.4071	0.119	0.0428	0.034	0.0173	0.3825	0.0699	0.0168	0.0094	0.0043
0.4172	0.1041	0.0416	0.0323	0.0175	0.3859	0.068	0.0185	0.0106	0.0047
0.4086	0.1029	0.0421	0.0327	0.0177	0.389	0.0671	0.0172	0.0091	0.0049
0.3211	0.102	0.0481	0.0377	0.0587	0.3478	0.0462	0.0239	0.0139	0.006
0.2853	0.0998	0.0465	0.038	0.0587	0.3536	0.0435	0.0236	0.0122	0.005
0.354	0.1035	0.0373	0.0335	0.0185	0.3238	0.0435	0.0202	0.0109	0.0047
0.3457	0.1412	0.0861	0.0724	0.0334	0.345	0.0524	0.0173	0.0109	0.0049
0.3502	0.1312	0.0848	0.0694	0.0276	0.3397	0.0462	0.0209	0.0114	0.0046
0.3275	0.1348	0.086	0.07	0.0308	0.3443	0.0547	0.0179	0.0114	0.0059
0.3068	0.0784	0.0539	0.0428	0.0017	0.3567	0.1168	0.052	0.0255	0.0084
0.3081	0.0714	0.048	0.0384	0.0059	0.3766	0.1102	0.0584	0.0243	0.0131
0.2966	0.0675	0.0509	0.0392	0.0089	0.3908	0.1089	0.0596	0.0224	0.0093
0.3374	0.1078	0.051	0.0474	0.0383	0.3828	0.1287	0.0637	0.038	0.0255
0.3471	0.1175	0.0474	0.0461	0.0363	0.3654	0.1376	0.0689	0.0349	0.0348
0.3638	0.0781	0.0523	0.0444	0.0098	0.3523	0.1313	0.0561	0.0376	0.0445
0.2589	0.051	0.0319	0.0193	0.0079	0.3771	0.1208	0.0652	0.0322	0.0182
0.2652	0.0488	0.0409	0.0243	0.013	0.338	0.1254	0.0778	0.0389	0.0127
0.2546	0.0466	0.0281	0.017	0.0073	0.3521	0.1321	0.0679	0.0427	0.0183
0.4083	0.1126	0.0538	0.05	0.0249	0.2839	0.1421	0.0582	0.0334	0.0113
0.4129	0.1225	0.0548	0.05	0.024	0.3162	0.1479	0.0807	0.0423	0.0129
0.3991	0.1397	0.0561	0.0531	0.0311	0.2979	0.1507	0.0777	0.0426	0.0137
					0.2245	0.1107	0.0986	0.0634	0.0673
					0.2705	0.116	0.09	0.057	0.0152
					0.2351	0.1086	0.0946	0.0571	0.0315
					0.3993	0.1431	0.0722	0.0451	0.0116
					0.3569	0.1619	0.0866	0.0487	0.0127
					0.322	0.1265	0.0755	0.0456	0.0099
					0.3249	0.1277	0.0608	0.038	0.0304
					0.3226	0.1259	0.0558	0.0344	0.0275
					0.3134	0.1573	0.0925	0.0565	0.0173
					0.1409	0.126	0.0785	0.0609	0.032
					0.2911	0.1322	0.096	0.0473	0.0236
					0.2148	0.1255	0.0968	0.0356	0.0266
					0.3844	0.1322	0.0651	0.036	0.027
					0.3961	0.1336	0.0641	0.0412	0.0159
					0.3992	0.1324	0.0665	0.046	0.0244
					0.3037	0.1322	0.0756	0.0473	0.0085
					0.3079	0.1327	0.0722	0.0427	0.0091
					0.3038	0.1491	0.0955	0.0523	0.014
					0.3233	0.0768	0.0387	0.0279	0.0054
					0.3162	0.0722	0.0356	0.0269	0.0034
					0.3041	0.0651	0.0446	0.0294	0.0081
					0.3449	0.0821	0.0442	0.0426	0.0061
					0.3313	0.0864	0.0505	0.0279	0.0095
					0.0141	0.0014	0.0028	0.0104	0.0048
					0.1735	0.0604	0.0345	0.0272	0.029
					0.1478	0.0607	0.0375	0.0266	0.0282
					0.1657	0.0636	0.0335	0.0249	0.0263
					0.1555	0.0551	0.0315	0.0178	0.0174
					0.1894	0.0687	0.0316	0.018	0.0146
					0.1799	0.0637	0.0307	0.0195	0.0105
					0.35	0.1807	0.0881	0.0583	0.0117
					0.3814	0.1595	0.0744	0.0503	0.011
					0.3394	0.1886	0.0898	0.0604	0.0092

## Sheet: 3c
Total enrichments (1-[m+0])from [u-13c]glutamine infusions
Adjacent Kidney					ccRCC
Glutamine	Glutamate	Succinate	Malate	Citrate	Glutamine	Glutamate	Succinate	Malate	Citrate
0.423894	0.16321	0.0822815	0.0679419	0.101687	0.402535	0.0847183	0.0167867	0.0143767	0.0352529
0.440359	0.150906	0.0842374	0.0691054	0.110878	0.406637	0.0838139	0.0185235	0.0135936	0.0368366
0.431435	0.150715	0.0854098	0.0695796	0.115223	0.409763	0.0849807	0.0180333	0.0147464	0.0349746
0.34433	0.159885	0.0957256	0.0779061	0.179855	0.365941	0.0653203	0.0239417	0.0211313	0.0396557
0.308034	0.154075	0.0927188	0.0810714	0.220052	0.371696	0.062988	0.0235777	0.0200491	0.0384783
0.373409	0.146649	0.0689901	0.0662002	0.0946556	0.339734	0.064398	0.0202185	0.016395	0.030346
0.365086	0.2393	0.193815	0.15408	0.119584	0.362206	0.0690435	0.0172718	0.0128926	0.0320207
0.380168	0.222628	0.185415	0.142671	0.107543	0.357104	0.0620101	0.0209141	0.0140503	0.0327585
0.37738	0.232396	0.187351	0.148793	0.0986228	0.362202	0.071426	0.0179374	0.0130031	0.037783
0.349	0.1316	0.1332	0.1101	0.0292	0.370604	0.160446	0.0757702	0.0705388	0.109237
0.3578	0.1143	0.117	0.0966	0.0235	0.388163	0.151519	0.0784874	0.0676513	0.0820512
0.367	0.1098	0.1217	0.1124	0.024	0.394417	0.148386	0.0767263	0.0514631	0.0913359
0.366162	0.149455	0.102052	0.0999291	0.238273	0.401003	0.200355	0.120362	0.106608	0.2232
0.365886	0.249775	0.0950793	0.0994453	0.228118	0.385549	0.200204	0.120182	0.118123	0.43174
0.385799	0.0896239	0.0935295	0.0632185	0.0752111	0.381355	0.191518	0.114424	0.115393	0.335204
0.278513	0.0979423	0.0689619	0.0607295	0.068097	0.405346	0.180623	0.101115	0.101629	0.202375
0.288072	0.0858816	0.0950036	0.087297	0.0839095	0.372819	0.191472	0.119843	0.105282	0.17959
0.272548	0.087205	0.0591635	0.0629874	0.0572285	0.390721	0.194653	0.109285	0.106251	0.239802
0.4191	0.195	0.1236	0.1165	0.1136	0.304558	0.180386	0.111364	0.113978	0.154183
0.424	0.2256	0.1276	0.1201	0.1246	0.352881	0.221805	0.158899	0.129052	0.208306
0.4136	0.2626	0.1246	0.1208	0.1202	0.331344	0.226766	0.152593	0.142353	0.184991
					0.250188	0.176567	0.18327	0.174637	0.417246
					0.302433	0.194003	0.166332	0.140185	0.122535
					0.271351	0.165597	0.173437	0.143258	0.306712
					0.40805	0.219165	0.117406	0.104781	0.161231
					0.39417	0.240462	0.13397	0.119009	0.195686
					0.347541	0.181998	0.113988	0.105836	0.200497
					0.360039	0.183643	0.112836	0.095152	0.317856
					0.343757	0.187337	0.107694	0.101789	0.28245
					0.340121	0.230614	0.145336	0.143262	0.268299
					0.240805	0.155105	0.140281	0.127125	0.222304
					0.335306	0.179549	0.14418	0.112017	0.207268
					0.349258	0.146656	0.140785	0.117096	0.227917
					0.396899	0.197935	0.105044	0.0933217	0.285746
					0.400305	0.199502	0.105104	0.0888468	0.276389
					0.409047	0.198571	0.109355	0.100246	0.217722
					0.315139	0.202343	0.120975	0.10316	0.154951
					0.333464	0.201686	0.113901	0.0969634	0.152512
					0.335909	0.211921	0.165162	0.147092	0.209783
					0.3538	0.115	0.0824	0.075	0.0994
					0.3518	0.1076	0.0761	0.0681	0.0917
					0.3384	0.105	0.0949	0.0778	0.0992
					0.358269	0.0893413	0.0850461	0.0561789	0.0577686
					0.3511	0.10823	0.0805448	0.0966008	0.0840183
					0.0539886	0.00289595	0.0627418	0.104457	0.0852478
					0.184906	0.0878422	0.116137	0.099768	0.158371
					0.156535	0.0838397	0.114814	0.0996501	0.170466
					0.178759	0.0866125	0.112596	0.112067	0.138892
					0.188574	0.0909381	0.0983627	0.0944761	0.122896
					0.213379	0.102545	0.0965437	0.0884937	0.104274
					0.207941	0.0910233	0.0898701	0.0818349	0.105411
					0.3627	0.2407	0.1779	0.1613	0.1415
					0.3927	0.2536	0.1541	0.1458	0.1457
					0.3622	0.2109	0.1757	0.1573	0.1202

## Sheet: 3d
Citrate m+5 from [u-13c]glutamine infusions
Adjacent Kidney	ccRCC
Citrate m+5	Citrate m+5
0.0248	0.0113
0.0264	0.0134
0.0255	0.0125
0.0114	0.0142
0.0132	0.0146
0.0169	0.0126
0.0158	0.0139
0.0112	0.0116
0.015	0.0132
0.0069	0.0416
0.0036	0.0329
0.0042	0.0347
0.0214	0.029
0.0184	0.0679
0.0168	0.0273
0.0219	0.0783
0.0242	0.0883
0.0175	0.0648
0.0161	0.0734
0.0174	0.0886
0.0144	0.0766
	0.0425
	0.0275
	0.0344
	0.0723
	0.1019
	0.0966
	0.0578
	0.0552
	0.0929
	0.0889
	0.0692
	0.0745
	0.0365
	0.0352
	0.0369
	0.0809
	0.0833
	0.0974
	0.043
	0.0445
	0.0362
	0.0134
	0.0106
	0.0062
	0.0436
	0.0403
	0.0393
	0.0303
	0.0314
	0.0326
	0.0794
	0.0706
	0.0625

## Sheet: 3e
Malate m+3 from [u-13c]glutamine infusions
Adjacent Kidney	ccRCC
Malate m+3	Malate m+3
0.00220884	0
0.00355433	0
0.00321105	0
0.0128571	0
0.0152797	0
0.00842638	0
0.0255313	0
0.0217303	0
0.0245071	0
0.0111611	0.0227153
0.0148575	0.0152772
0.0146965	0.014911
0.0123118	0.0312854
0.0242528	0.0401136
0.00571856	0.0286983
0.0131	0.033913
0.0139	0.0354505
0.0144	0.0335887
0.0139	0.0408516
0.0098	0.0469689
0.012	0.0506317
	0.0282852
	0.0326974
	0.0321505
	0.0345845
	0.0402904
	0.0322716
	0.0266636
	0.0279538
	0.0490263
	0.0493141
	0.0405936
	0.0433344
	0.0254174
	0.0250202
	0.0261562
	0.0282504
	0.0307678
	0.0559029
	0.00479196
	0.0116954
	0.0278855
	0.026114
	0.0308594
	0.0282119
	0.0249555
	0.0306495
	0.0238127
	0.0551
	0.0518
	0.0512
	0.0222
	0.0199
	0.017

## Sheet: 3f
State III OCR
Adjacent Kidney			ccRCC			Chromophobe			Oncocytoma			Papillary
Complex I (Pyr/Mal)	Complex II (Succinate)	Complex IV (Asc/TMPD)	Complex I (Pyr/Mal)	Complex II (Succinate)	Complex IV (Asc/TMPD)	Complex I (Pyr/Mal)	Complex II (Succinate)	Complex IV (Asc/TMPD)	Complex I (Pyr/Mal)	Complex II (Succinate)	Complex IV (Asc/TMPD)
195.51	404.01	166.59	84.92	179.4	83.95	19.75	405.73	686.5	6.05	653.979	638.553	10.4119	226.694	167.354
180.98	400.22	155.25	76.54	180.87	58.1	20.6	389.16	638.02	16.33	660.629	607.879	38.2297	232.23	155.595
209.55	416.61	156.76	96.52	148.86	86.56	21.98	430	618.37	19.38	657.948	628.002	17.6701	247.153	134.801
195.06	404.05	158.28	73.65	171.75	80.89	14.9	381.32	625.91	25.85	656.791	673.154	52.3543	238.771	167.662
185.12	393.46	154.21	104.65	147.61	63.01	34.91	361.8	570.61	20.8678	383.968	705.545	9.04296	218.307	170.554
194.12	393.66	152	74.32	153.11	101.39	18.6	365.36	513.92	17.669	390.163	673.722	34.9434	232.593	173.299
211.72	402.54	161.98	79.34	155.48	96.38	28.47	350.97	553.66	4.58595	385.712	604.547	28.3609	242.509	164.146
211.26	419.42	183.77	85.3	141.53	99.56	16.15	393.24	625.19	12.9047	381.14	629.777	18.1072	255.005	172.835
102.313	238.576	131.526	31.93	137.5	47.28	35.15	88.34	170.83	64.68	433.39	477.21	14.091	336.354	205.25
105.347	258.674	125.536	75.28	131.17	42.24	155.96	101.72	113.74	64.0407	431.856	502.514	14.9474	323.288	192.583
112.731	271.662	121.984	48.33	117.55	44.22	148.854	88.79	99.42	71.7595	412.61	416.644	17.7198	311.673	202.196
154.532	252.3	123.914	49.67	120.67	48.37	171.531	98.29	103.46	69.0459	420.918	431.469	17.2821	327.511	203.09
152.526	273.776	125.058	34.57	116.56	46.53	148.841	91.43	93.24	73.802	433.008	426.928	15.2929	312.489	193.214
154.988	253.083	119.636	51.33	129.41	45.77	154.298	74.75	84.04	83.7591	424.897	478.059	14.9306	325.315	198.041
14.26	251.764	135.541	58.58	119.73	44.53	144.355	74.77	111.43	78.9043	432.043	465.012	13.3705	321.759	200.537
29.0772	323.76	458.06	48.66	105.6	41.1	151.815	92.22	93.61	71.962	461.511	440.054	7.96556	333.941	199.006
29.232	306.365	428.397	34.4209	94.6755	58.7702	172.181	279.02	203.35
51.3075	326.826	460.13	32.3196	97.6019	35.9733		304.752	208.523
32.0638	332.507	476.358	32.4675	94.3674	80.9414		306.848	190.053
22.9573	319.417	448.214	33.1129	114.98	46.7324		299.247	217.745
31.5368	341.701	489.602	109.316	316.431	176.18		304.464	193.334
23.7432	321.143	449.015	124.762	321.388	154.879		289.788	215.643
200.54	338.476	478.176	122.515	311.237	134.102		295.947	188.961
160.739	286.67	110.62	107.316	315.03	159.457		285.838	206.882
174.13	305.959	118.807	38.99	35.03	51.9
171.875	299.255	120.784	41.56	21.92	28.59
162.075	301.771	110.277	11.59	15.84	52.4
184.586	303.605	114.222	30.14	38.6	37.5208
167.527	302.993	114.494	50.17	161.77	35.0053
176.147	307.776	115.638	45.91	188.58	43.9833
13.9207	308.24	120.146	40.02	182.52	36.105
9.30193	207.647	84.8109	41.4695	87.2734	10.9251
7.63471	219.798	81.4806	15.811	84.5196	12.1913
64.0811	200.185	92.335	36.179	72.8127	10.4148
50.905	189.025	62.2667	22.2436	67.647	7.95563
58.4784	205.692	74.5147	2.26019	36.2049	26.3531
81.07	191.637	81.9019	-0.85496	45.7382	36.2107
69.35	248.21	106.434	7.14783	38.5722	43.2825
57.53	251.276	92.084	23.9062	35.5966	41.0109
73.62	238.844	97.2487	76.6843	118.333	30.8311
116.273	244.147	98.9277	49.9145	113.16	48.5817
135.02	258.143	121.063	55.1049	107.627	32.0436
126.065	275.7	117.834	47.0572	131.308	44.5398
130.56	262.088	111.58	65.6956	130.689	20.5123
223.858	285.96	110.892	43.588	124.688	22.0047
197.153	394.806	184.636	57.9362	111.01	22.7484
210.661	390.911	185.791	54.0352	131.949	82.29
248.164	363.231	177.491	9.8297	30.3557	70.63
96.1333	380.156	182.951	7.68178	32.2096	75.39
97.8147	239.173	92.8325	12.4427	31.2085	56.43
89.8415	264.327	104.645	64.36	32.3023	209.7
91.9903	232.22	94.7691	64.02	36.3075	189.39
96.2838	239.142	100.142	36.54	29.3372	186.29
98.7775	252.812	105.672	33.57	139.96	191.66
89.4383	247.325	102.832	190.18	148.9	163.11
91.8142	241.012	95.8355	212.01	150.09	144.49
146.184	244.887	104.865	187.31	131.03	142.74
156.166	313.501	110.941	204.05	418.86	132.71
139.715	303.646	93.1063	120.4	461.95	98.72
365.951	314.06	93.0746	124.71	404.01	117.05
349.096	306.92	215.415	125.92	457.92	87.62
358.293	306.2	235.097	149.67	256.3	93.72
107.11	558.757	223.226	116.75	262.23	85.82
100.04	553.32	87.2	111.83	256.57	79.93
105.28	620.936	84.36	106.84	294.07	79.43
129.36	544.635	79.05	113.07	268.52	79.72
245.08	532.437	78.92	116.87	265.43
214.65	426.966	269.82	111.36	169.55
246.48	456.943	269.09	132.69	245.31
250.16	208.44	266.93	121.17	224.76
238.7	223.75	278.16	54.06	258.8
239.96	210.07	271.88	77.92	235.95
247.96	221.26	267.54	85.98	287.05
233.58	548.73	277.39	67.32	236.23
157.09	414.79	280.38
171.22	527.59	108.28
174.78	575.44	111.62
155.32	565.48	125.56
154.25	542.6	98.47
149.39	400.4	124.15
161.88	514.57	114.16
157.42	299.81	96.74
147.83	318.4	105
141.36	298.11	118.23
137.76	310.63	18.91
137.66	289.1	99.37
149.51	215.7	107.69
138.64	287.89	90.66
115.11	305.59	82.44
120.1	324.15	86.04
	340.87	103.07
	318.31

## Sheet: 3g
Patient Matched OCR
Adjacent Kidney				ccRCC
Complex I (Pyr/Mal)	Complex I (Glu/Mal)	Complex II (Succinate)	Complex IV (Asc/TMPD)	Complex I (Pyr/Mal)	Complex I (Glu/Mal)	Complex II (Succinate)	Complex IV (Asc/TMPD)
0.987848	0.874602	0.999416	1.03405	0.751707	0.987832	0.881805	1.47614
0.914433	1.14699	0.99004	0.963657	0.778616	0.99469	0.902208	1.30763
1.05879	1.03818	1.03058	0.97303	0.786171	1.10118	0.882734	1.29179
0.985575	0.86239	0.999515	0.982465	0.934452	1.316	1.01175	1.20102
0.935351	1.10603	0.973318	0.957202	0.793835	0.947957	0.819366	0.769121
0.980825	0.988452	0.973812	0.943484	0.884956	1.25293	0.903658	0.69463
1.06975	0.972845	0.995779	1.00543	0.781855	1.24246	0.790317	0.68326
1.06743	1.01052	1.03754	1.14068	0.85173	1.26078	0.895775	0.702956
0.958017	1.10446	0.934481	1.04602	0.58272	0.779035	0.648323	0.998877
0.986419	1.00309	1.0132	0.998376	0.579642	0.934544	0.689735	0.857342
1.05556	0.940264	1.06408	0.970127	0.330836	0.598885	0.695247	0.915122
1.00336	0.952183	0.988237	0.985481	0.303945	0.96628	0.606958	0.684976
0.99033	1.07798	1.05485	0.986688	0.0274742	0.0288618	0.0575231	0.0913363
1.00631	0.909713	0.975118	0.943915	0.0214707	0.0308159	0.0610361	0.0979818
0.864945	1.01231	0.970035	1.0694	0.0347775	0.0186089	0.059139	0.101293
1.01921	1.03241	1.05705	1.13779	0.815689	0.829728	0.0612118	0.263008
1.11584	1.07359	1.00347	0.906242	0.530939	0.93225	0.0688016	0.361388
1.10826	0.894005	0.939481	0.95597	0.586149	0.691933	0.055593	0.431965
0.880382	0.90407	0.967124	0.854203	0.500546	0.508956	0.482772	0.409294
1.01136	1.1767	1.05239	1.02223	0.698803	0.815214	0.461666	0.307699
0.915681	0.919227	0.980482	1.12357	0.463644	0.875306	0.439091	0.484852
1.06332	1.12784	1.00719	1.0496	0.616266	0.789272	0.535704	0.3198
0.992798	0.901869	1.07569	1.0216	0.574771	0.718488	0.53318	0.444513
1.0282	1.01836	1.02258	0.967384	0.188533	0.220022	0.508698	0.205349
1.01773	0.951936	1.11572	0.961418	0.0718816	0.100808	0.452894	0.191582
0.896317	1.04773	0.853244	1.0105	0.16448	0.0361142	0.538321	0.240718
0.95773	1.0103	0.964132	1.01682	0.101126	0.186445	0.228299	0.1976
1.12823	0.88686	0.961432	0.971397	0.0102755	0.0214111	0.221096	0.0597925
1.02257	1.05511	1.03278	1.00128	0.0324962	0.0267544	0.190471	0.0667221
1.04045	1.00433	1.02259	0.926481	0.108685	0.0629136	0.176959	0.0569997
0.955642	0.990644	0.95018	1.04437	0.799155	0.042222	0.0947088	0.0435406
0.978498	1.00914	0.994454	0.945808	0.586402	1.12049	0.119647	0.817465
1.02417	1.00701	0.975771	0.999427	0.702624	1.17211	0.100901	0.724275
1.05069	0.90506	1.07839	1.05462	0.646934	0.924245	0.0931174	0.633317
0.951353	0.901828	0.947402	1.02627	0.189884	1.08445	0.939927	0.730623
0.976626	1.00235	0.975643	0.956451	0.173761	0.282999	0.950453	0.672106
1.02284	1.17964	1.03142	1.04657	0.151469	0.30905	0.821061	0.370241
0.975728	0.995061	1.00903	0.959194	0.709771	0.191144	0.894259	0.678581
1.00143	1.01091	0.983271	1.04683	0.810058	1.11811	0.781693	1.39004
0.969782	0.994025	0.99908	0.993975	0.795469	1.17366	0.728474	1.22197
0.90577	1.07306	1.05883	1.05848	0.696785	1.20994	0.736925	1.05805
0.953213	1.03685	1.04852	1.024	0.322302	1.42638	0.34152	1.25809
1.17124	0.905888	1.17665	0.959548	0.302626	0.39237	0.39812	0.467395
1.02299	0.984202	1.03207	0.95797	0.304012	0.813932	0.385326	0.286093
0.895976	0.99706	1.00895	0.989625	0.310054	0.589686	1.21919	0.643721
1.02884	0.934336	0.809087	0.986947	0.386732	0.494292	1.23829	0.371659
1.0442	0.872814	0.865893	0.979025	0.487684	0.66344	1.19918	0.521089
0.996363	1.0516	0.965536	1.02021	0.372129	0.560597	1.2138	0.360634
1.00162	1.01869	1.03646	0.99718	0.528762	0.713055	0.370836	0.537289
1.03502	0.94292	0.973087	0.981263	0.375515	0.640714	0.382298	0.502095
0.974992	1.08308	1.02492	1.01739	0.400879	0.777181	0.369629	0.391111
0.980778	1.0995	1.07342	1.02836	0.430993	0.716943	0.450367	0.629341
1.069	0.813274	0.811405	0.979932		0.733974	0.443789	0.598243
	1.13968	1.03206	1.01016		0.652816	0.447425	0.617982
