# Supplementary material for: Mitochondrial complex I promotes kidney cancer metastasis
Source: Nature. 2024 Aug 14;633(8031):923–31. doi: 10.1038/s41586-024-07812-3 (PMC11424252; doi:10.1038/s41586-024-07812-3)
Supplement: Supplementary file 13 — Source Data Fig. 4 [file 41586_2024_7812_MOESM13_ESM.xlsx]

## Sheet: 4a
Cit m+2/pyr m+3
		Metastases
Adj Kid	ccRCC	Adr	LN	Brain	Lung	Liver	Colon
0.283431	0.878472	1.14236	0.577201	0.537763	0.694218	1.17814	0.433594
0.285214	0.584091	2.10656	0.624848	0.360656	0.885017	0.959184	0.883402
0.365511	0.707469	1.23148	0.482462	0.365273	0.383273	1.00853	0.77977
0.243934	0.270667	0.975661	0.626904		0.436782
0.595797	0.312407	0.744186	0.450667		0.411051
0.428571	0.379599	0.556477	0.639013
0.599808	0.115858
0.360624	0.119858
0.40553	0.132571
1.02785	0.152466
0.545045	0.232987
0.735016	0.150278
0.491028	0.178975
0.727651	0.26087
0.682569	0.223064
0.48449	0.237594
0.556782	0.22807
0.696172	0.231465
2.44195	0.222477
1.19629	0.273828
2.12435	0.222555
0.737805	0.511962
0.717425	0.684332
0.644013	0.617021
0.770175	0.180462
0.447806	0.388889
0.244085	0.386827
0.193115	0.237387
0.32906	0.283847
0.747546	0.051613
0.84029	0.161033
0.700555	0.245188
0.118557	0.155588
0.354752	0.340326
0.327676	0.436464
0.480687	0.4425
0.525581	0.233236
0.254438	0.236082
0.207668	0.334021
0.342756	0.05439
0.284734	0.117965
0.6367	0.105061
0.45175	0.205414
0.471778	0.338747
0.906487	0.289922
0.686579	0.536346
0.772482	0.29322
0.97075	0.428571
0.967655	0.605634
0.565284	0.512915
0.581272	0.503922
1.60643	0.17853
1.88303	0.318694
1.54072	0.18997
1.00805	0.383273
0.844384	0.436782
1.68376	0.411051
1.2301	0.163558
0.864916	0.122659
0.821464	0.194332
0.898464	0.311441
0.912052	0.190244
0.779032	0.291328
0.855556	1.05957
2.40086	0.705722
1.48052	0.723468
0.990315	0.735343
0.560396	0.59364
0.31185	0.949083
0.423529	0.0918947
0.564234	0.184701
0.429016	0.14257
0.267477	0.111177
0.497222	0.161629
0.362155	0.158019
0.44593	0.266942
0.242149	0.267735
0.487342	0.233088
0.562897	0.458029
0.471865	0.235602
0.568731	0.548098
0.524828	0.365458
0.31122	0.324082
0.243808	0.202365
0.342215	0.18414
0.307182	0.117886
0.258503	0.151369
0.377778	0.181057
0.205544	0.119826
0.292424	0.216495
0.177054	0
0.547101	0.086331
0.643103	0.123932
0.687251	0.220423
0.154309	0.179086
0.11497	0.382494
0.216083	0.214903
0.303752	0.233363
0.425076	0.764103
0.296842	0.475158
0.404782	0.478859
0.465403	0.247655
0.409657	0.234317
0.447761	0.210191
0.592814	0.303253
0.615799	0.4573
0.585927	0.223309
0.5978	0.4573
0.744817	0.223309
0.389397
0.441324
0.428725
0.590717
1.01031
1.08419
0.456627
0.604784
0.285419
0.454004
0.425914
0.347278
0.255585
0.636977
0.784856
1.02906
0.767596
1.01639
1.46304
0.838346
1.11837
0.641379
0.847896
0.400826
0.494494
0.491736
0.121076
0.166086
0.153307

## Sheet: 4b
Primary Orthotopic Tumor growth (mm3)
Methigh-50	Methigh-50	Methigh-26	Methigh-26
Vehicle	IACS-10759	Vehicle	IACS-10759
62.5	50	192	90
60	32	324	160
50	122.5	147	171.5
72	90	450	50
160	37.5	147	324
72	32	324	62.5
98	224	192	147
50	62.5	364.5	50
50	324	192	450
62.5	98	450	324

## Sheet: 4c
Metastatic Lung Nodules
Methigh-50	Methigh-50	Methigh-26	Methigh-26
Vehicle	IACS-10759	Vehicle	IACS-10759
25	0	62	14
20	4	46	7
19	2	37	19
19	1	15	8
21	0	66	11
19	5	44	8
20	2	42	22
13	1	7	9
12	0	24	8
35	7	31	2

## Sheet: 4d
Bagel Score Complex I components
	Score Met high	Score Met low
Ndufb10	12.289	-7.207
Ndufaf1	6.056	-0.249
Ndufc2	5.529	-5.718
Ndufs3	5.323	-5.229
Ndufa3	5.162	-2.92
Acad9	4.565	-6.038
Ndufa9	3.826	-2.825
Ndufc1	1.439	-5.071
Ndufaf3	0.862	-2.634
Ndufa6	0.745	-3.827
Ndufaf4	0.379	-5.004
Ndufb8	0.242	-1.164
Nubpl	0.017	-7.825
Ecsit	-8.938	2.625

## Sheet: 4e
Note: top 5 for each cell line (indicated in orange) are shown in figure
Methigh enrichments
Pathway	Enrichment Ratio		Source
NADH dehydrogenase complex assembly	12.2654	2.5e-12	1.02e-09	GO
glucose 6-phosphate metabolic process	10.0354	2e-05	0.00162185	GO
Oxidative phosphorylation	6.17537	1.56097e-12	5.01073e-10	KEGG
Parkinson disease	5.49668	5.36688e-11	8.61385e-09	KEGG
Non-alcoholic fatty liver disease (NAFLD)	5.24187	1.3941e-10	1.33185e-08	KEGG
Renal cell carcinoma	4.76183	0.000100048	0.00321155	KEGG
Cardiac muscle contraction	4.6126	5.43247e-05	0.00217978	KEGG
Alzheimer disease	4.52298	2.49539e-09	1.33503e-07	KEGG
Huntington disease	4.45092	6.27386e-10	4.02782e-08	KEGG
Thermogenesis	4.22353	1.65962e-10	1.33185e-08	KEGG
RNA splicing	3.77675	1.26e-11	3.41e-09	GO
mRNA processing	3.76724	5.22e-14	4.24e-11	GO
Spliceosome	3.51667	7.83714e-05	0.00279525	KEGG
protein-DNA complex subunit organization	3.48596	4.34e-06	0.000503	GO
chromosome segregation	3.04605	7.77e-07	0.000105	GO
nucleoside triphosphate metabolic process	2.86193	1.56e-05	0.00141136	GO
ribose phosphate metabolic process	2.74103	1.56e-07	3.17e-05	GO
mitochondrion organization	2.71309	3.06e-07	4.96e-05	GO
generation of precursor metabolites and energy	2.55398	8.14e-06	0.000826	GO
Metabolic pathways	1.67774	1.17722e-05	0.000539838	KEGG
Metlow Enrichments
Pathway	Enrichment ratio	pValue	FDR	Source
Sulfur relay system	10.1409	0.015355	0.492895	KEGG
Selenocompound metabolism	7.1583	0.00777798	0.416122	KEGG
Homologous recombination	6.92551	5.51e-05	0.00978701	KEGG
Renal cell carcinoma	4.17568	0.00135431	0.144911	KEGG
RNA transport	3.40055	6.1e-05	0.00978701	KEGG
RNA localization	3.04855	0.000213	0.0346607	GO
Cell cycle	2.96808	0.00328391	0.25279	KEGG
nucleobase-containing compound transport	2.9313	0.000197	0.0346607	GO
T cell receptor signaling pathway	2.81135	0.0121789	0.492895	KEGG
regulation of cell projection assembly	2.73696	0.000988	0.0943173	GO
DNA recombination	2.66896	0.000154	0.0346607	GO
mRNA processing	2.63119	2.07e-06	0.00168088	GO
RNA splicing	2.57026	3.48e-05	0.0141286	GO
Ribosome	2.54972	0.00393753	0.25279	KEGG
mTOR signaling pathway	2.3861	0.0132472	0.492895	KEGG
chromosome segregation	2.27127	0.00105953	0.0943173	GO
negative regulation of cell cycle	2.13683	0.000403	0.0544779	GO
regulation of DNA metabolic process	2.05478	0.00116154	0.0943173	GO
DNA repair	2.03827	0.00100611	0.0943173	GO
MAPK signaling pathway	1.93161	0.0138239	0.492895	KEGG

## Sheet: 4f
Primary Orthotopic Tumor growth (mm3)
Met Low	Met Low	Met High	Met High
Vehicle	IACS-10759	Vehicle	IACS-10759
400	122.5	243	363
224	160	576	202.5
192	13.5	122.5	484
363	171.5	192	591.5
544.5	720	450	324
147	544.5	324	224
256	16	171.5	364.5
122.5	720	196	929.5

## Sheet: 4g
Metastatic Lung Nodules
Met Low	Met Low	Met High	Met High
Vehicle	IACS-10759	Vehicle	IACS-10759
7	2	63	8
15	5	38	7
3	16	59	21
4	7	42	13
5	8	55	9
7	0	43	5
8	12	54	2
18	1	56	4

## Sheet: 4h
Primary Orthotopic Tumor growth (mm3)
Met Low	Met Low	Met High	Met High
EV	NDI1	EV	NDI1
720	160	202.5	256
544.5	147	364.5	122.5
160	171.5	122.5	62.5
160	62.5	192	62.5
256	283.5	324	324
283.5	224	90	450
400	256	256	171.5
363	171.5	450	90

## Sheet: 4i
Metastatic Lung Nodules
Met Low	Met Low	Met High	Met High
EV	NDI1	EV	NDI1
0	55	44	64
1	61	37	45
7	40	52	71
12	35	50	55
5	28	25	41
5	31	63	30
10	47	61	48
9	17	34	63

## Sheet: 4k
Primary Orthotopic Tumor growth (mm3)
EV	cyto LbNOX	mito LbNOX
32	62.5	50
50	50	147
224	37.5	108
50	62.5	13.5
62.5	224	24
62.5	50	62.5
108	50	24
13.5	224	50
24	224	62.5
50	147	37.5

[truncated: 1 more sheets: 4l]
