# Supplementary material for: Mitochondrial complex I promotes kidney cancer metastasis
Source: Nature. 2024 Aug 14;633(8031):923–31. doi: 10.1038/s41586-024-07812-3 (PMC11424252; doi:10.1038/s41586-024-07812-3)
Supplement: Supplementary file 14 — Source Data Fig. 5 [file 41586_2024_7812_MOESM14_ESM.xlsx]

## Sheet: 5a
OxPhos Scores
Grade 1/2	Grade 3/4
-3.17	23.48
-5.45	23
-6	15.24
-7.38	11.99
-7.48	11.84
-8.26	10.32
-9.27	8.59
-10.54	7.5
47.97	6.98
22.6	6.25
17.67	5.85
17.49	5.65
15.91	5.45
9.38	5.14
8.87	4.79
7.27	4.48
7.21	4.38
6.76	4.07
6.73	3.34
5.03	3.03
4.34	2.14
4.26	2.11
3.66	0.54
3.44	0.53
2.55	0.24
2.42	0.01
1.97	-0.14
1.77	-0.21
1.63	-0.33
1.22	-0.48
0.81	-1.25
0.79	-1.54
0.67	-1.58
0.23	-1.59
0.07	-1.95
-0.08	-2.09
-0.1	-2.1
-0.15	-2.11
-0.61	-2.42
-0.63	-2.6
-0.89	-2.65
-0.9	-2.78
-1.13	-2.79
-1.26	-2.96
-1.61	-3.58
-1.95	-3.92
-2.15	-3.99
-2.26	-4.15
-2.65	-4.28
-2.72	-4.32
-2.73	-4.7
-2.74	-4.71
-2.8	-4.78
-2.84	-4.83
-2.85	-4.84
-3.09	-4.86
-3.25	-5
-3.27	-5.05
-3.27	-5.08
-3.36	-5.13
-3.37	-5.41
-3.57	-5.48
-3.59	-5.89
-3.61	-6.29
-3.67	-7.02
-3.71	-7.51
-3.74	-7.79
-3.84	-8.91
-4.18	-9.45
-4.42	-11.41
-4.56	10.65
-4.56	7.14
-4.61	5.82
-4.77	5.23
-4.77	4.15
-4.82	3.89
-5.02	3.51
-5.08	3.09
-5.19	2.47
-5.26	2.13
-5.26	1.88
-5.26	1.73
-5.33	1.49
-5.37	1.07
-5.47	1.06
-5.54	1.05
-5.75	0.99
-5.85	0.72
-6.22	0.41
-6.32	0.29
-6.37	0.22
-6.46	-0.36
-6.49	-1.43
-6.54	-1.5
-6.7	-1.62
-6.76	-1.72
-7.13	-1.73
-7.46	-2.12
-7.85	-2.13
-7.99	-2.37
-8.34	-2.72
-8.35	-3.29
-8.49	-3.43
-8.55	-4.06
-8.72	-4.07
-8.8	-4.33
-9.14	-4.51
-9.15	-4.93
-9.62	-5.14
-9.68	-5.21
-10.32	-5.3
-10.97	-5.46
-12.33	-5.53
-20.18	-5.59
6.99	-5.81
6.96	-6.1
4.68	-6.14
3.48	-6.24
2.99	-6.3
2.83	-6.67
1.61	-6.73
0.41	-8.19
0.36	-8.66
0.21	0.72
-0.12	-2.4
-0.14	-5.35
-1.12	-6.06
-1.74	-9.35
-2.82	19.63
-3.09	8.74
-3.3	7.9
-3.69	6.83
-5.27	6.56
-5.88	5.77
-5.94	5.08
-6.2	4.09
-7.6	3.41
-8.98	3.29
-9.55	3.29
-13.27	3.22
-17.81	2.74
	2.02
	2
	1.98
	1.22
	0.4
	0.33
	0.16
	-0.45
	-0.75
	-0.86
	-1.64
	-1.65
	-1.69
	-2.71
	-2.82
	-3.15
	-3.26
	-3.9
	-4.18
	-4.27
	-5.6
	-6.29

## Sheet: 5b
Probability of survival, Grade 3/4 tumors, Stage 1/2
oxphos_score	Grade	Stage	TCGA ID	Duration (Days)	Status (1=death, 0=censored)	Group
23.48	G3	Stage I	AK-3440	1745	0	high
23	G3	Stage II	AK-3451	1481	0	high
15.24	G3	Stage I	B8-A54E	559	0	high
11.99	G3	Stage II	CZ-5470	0	0	high
11.84	G3	Stage I	AK-3458	1168	0	high
10.32	G3	Stage I	BP-5185	1132	0	high
8.59	G3	Stage I	BP-4994	1308	0	high
7.5	G3	Stage I	BP-5175	932	0	high
6.98	G3	Stage I	B8-4621	215	0	high
6.25	G3	Stage I	CZ-4866	1768	0	high
5.85	G3	Stage I	BP-4968	1746	0	high
5.65	G3	Stage II	AK-3456	47	0	high
5.45	G3	Stage I	B0-5102	2764	1	high
5.14	G3	Stage I	BP-4995	1371	0	high
4.79	G3	Stage I	BP-5000	563	0	high
4.48	G3	Stage I	B8-A54I	150	0	high
4.38	G3	Stage I	A3-3346	137	1	high
4.07	G3	Stage I	BP-5190	1011	0	high
3.34	G3	Stage II	CJ-5675	2430	0	high
3.03	G3	Stage I	CJ-5683	1889	0	high
2.14	G3	Stage I	CJ-5672	2190	1	high
2.11	G3	Stage I	A3-3313	735	1	high
0.54	G3	Stage I	CJ-6031	1906	0	high
0.53	G3	Stage I	CW-5581	2799	0	high
0.24	G3	Stage I	BP-5177	293	0	high
0.01	G3	Stage I	BP-5009	1092	1	high
-0.14	G3	Stage I	CZ-5984	1491	0	high
-0.21	G3	Stage I	B0-5077	1317	1	high
-0.33	G3	Stage II	A3-3357	1425	0	high
-0.48	G3	Stage I	B8-A54G	53	0	high
-1.25	G3	Stage II	B0-4818	510	1	high
-1.54	G3	Stage I	B2-5641	168	0	high
-1.58	G3	Stage II	B8-A54H	256	0	high
-1.59	G3	Stage II	CZ-5451	1668	0	high
-1.95	G3	Stage I	CW-6090	2308	0	high
-2.09	G3	Stage I	BP-4976	1632	0	high
-2.1	G3	Stage I	CJ-5686	2038	0	high
-2.11	G3	Stage II	CJ-4912	1657	0	high
-2.42	G3	Stage I	B0-5098	1584	1	low
-2.6	G3	Stage I	B0-5703	263	0	low
-2.65	G3	Stage I	CJ-6030	2299	1	low
-2.78	G3	Stage I	BP-5182	1165	0	low
-2.79	G3	Stage I	BP-4975	1433	0	low
-2.96	G3	Stage I	BP-5184	1133	0	low
-3.58	G3	Stage II	CJ-6032	2548	0	low
-3.92	G3	Stage I	BP-4993	177	0	low
-3.99	G3	Stage I	B0-5698	2181	0	low
-4.15	G3	Stage I	EU-5905	119	0	low
-4.28	G3	Stage I	B8-5159	133	0	low
-4.32	G3	Stage II	B0-4816	1371	1	low
-4.7	G3	Stage I	B8-5549	194	0	low
-4.71	G3	Stage I	B8-5551	15	0	low
-4.78	G3	Stage II	CZ-5456	1558	0	low
-4.83	G3	Stage I	BP-5004	1126	0	low
-4.84	G3	Stage I	BP-4963	1834	0	low
-4.86	G3	Stage I	A3-3373	334	0	low
-5	G3	Stage I	CJ-4903	1560	0	low
-5.05	G3	Stage I	CJ-5671	1943	0	low
-5.08	G3	Stage I	BP-4161	2746	0	low
-5.13	G3	Stage II	A3-3316	1493	0	low
-5.41	G3	Stage II	CZ-4864	2830	1	low
-5.48	G3	Stage I	B0-5812	2325	0	low
-5.89	G3	Stage I	B0-5691	2781	0	low
-6.29	G3	Stage I	A3-3367	1054	0	low
-7.02	G3	Stage I	BP-4986	785	0	low
-7.51	G3	Stage I	A3-3382	574	0	low
-7.79	G3	Stage II	CJ-4643	1793	0	low
-8.91	G3	Stage I	A3-3378	630	0	low
-9.45	G3	Stage I	B8-4148	379	0	low
-11.41	G3	Stage I	CZ-5986	373	0	low
0.72	G4	Stage I	CJ-6027	1855	0	low
-2.4	G4	Stage II	BP-5199	1355	0	low
-5.35	G4	Stage I	BP-4992	501	0	low
-6.06	G4	Stage I	BP-5189	822	1	low
-9.35	G4	Stage II	BP-5200	881	0	low

## Sheet: 5c
Probability of survival, Grade 3/4 tumors, Stage 3/4
OxPhos Score	Grade	Stage	TCGA ID	Duration (Days)	Status (1=death, 0=censored)	Group
19.63	G4	Stage IV	G6-A5PC	242	1	HIGH
10.65	G3	Stage IV	CJ-5678	574	1	HIGH
8.74	G4	Stage IV	CJ-4638	431	1	HIGH
7.9	G4	Stage III	B0-4842	1724	1	HIGH
7.14	G3	Stage IV	B0-4712	1337	1	HIGH
6.83	G4	Stage III	B0-5400	677	0	HIGH
6.56	G4	Stage III	B0-5696	944	0	HIGH
5.82	G3	Stage III	AK-3455	683	1	HIGH
5.77	G4	Stage III	CJ-5679	679	1	HIGH
5.23	G3	Stage IV	CJ-5681	552	1	HIGH
5.08	G4	Stage IV	CJ-5680	768	1	HIGH
4.15	G3	Stage IV	B0-5712	2438	0	HIGH
4.09	G4	Stage IV	CJ-5677	782	1	HIGH
3.89	G3	Stage III	BP-4981	1097	1	HIGH
3.51	G3	Stage III	CZ-5459	1515	0	HIGH
3.41	G4	Stage III	B0-5701	1276	0	HIGH
3.29	G4	Stage IV	B0-5107	927	1	HIGH
3.29	G4	Stage IV	BP-5178	1912	1	HIGH
3.22	G4	Stage IV	CJ-6033	224	1	HIGH
3.09	G3	Stage IV	B2-5639	248	0	HIGH
2.74	G4	Stage III	CJ-4640	1998	0	HIGH
2.47	G3	Stage IV	B0-5084	222	1	HIGH
2.13	G3	Stage III	B0-5100	1913	1	HIGH
2.02	G4	Stage IV	BP-5201	951	0	HIGH
2	G4	Stage IV	CJ-4923	572	1	HIGH
1.98	G4	Stage IV	B0-4700	1980	1	HIGH
1.88	G3	Stage III	B8-5550	197	0	HIGH
1.73	G3	Stage IV	B0-5092	459	1	HIGH
1.49	G3	Stage III	B0-5694	480	1	HIGH
1.22	G4	Stage IV	CZ-5468	59	1	HIGH
1.17		Stage III	B0-5096	68	1	HIGH
1.07	G3	Stage III	B8-4153	405	0	HIGH
1.06	G3	Stage III	CJ-5676	2575	0	HIGH
1.05	G3	Stage III	B0-5692	1487	0	HIGH
0.99	G3	Stage IV	CJ-4644	336	1	HIGH
0.72	G3	Stage III	B0-4821	1230	1	HIGH
0.41	G3	Stage III	B0-4811	1417	1	HIGH
0.4	G4	Stage III	BP-4985	952	1	HIGH
0.33	G4	Stage IV	B0-4698	42	1	HIGH
0.29	G3	Stage III	CJ-4636	1924	0	HIGH
0.22	G3	Stage IV	CZ-5462	311	1	HIGH
0.16	G4	Stage III	BP-5010	878	1	HIGH
-0.36	G3	Stage III	BP-4989	118	0	HIGH
-0.45	G4	Stage IV	BP-4770	329	1	HIGH
-0.75	G4	Stage III	B0-4706	65	1	HIGH
-0.86	G4	Stage IV	CJ-4641	1661	1	LOW
-1.43	G3	Stage III	CJ-4916	1373	0	LOW
-1.5	G3	Stage III	CZ-4863	1691	0	LOW
-1.62	G3	Stage III	EU-5907	127	0	LOW
-1.64	G4	Stage III	B0-4827	885	1	LOW
-1.65	G4	Stage IV	CJ-5682	1883	0	LOW
-1.69	G4	Stage III	CZ-5457	1547	0	LOW
-1.72	G3	Stage III	CJ-4901	1450	0	LOW
-1.73	G3	Stage III	BP-5183	1102	0	LOW
-2.12	G3	Stage III	CZ-5458	1558	0	LOW
-2.13	G3	Stage III	CW-5584	164	1	LOW
-2.37	G3	Stage III	B0-4810	478	1	LOW
-2.71	G4	Stage IV	B0-5402	10	0	LOW
-2.72	G3	Stage IV	B8-4143	709	1	LOW
-2.82	G4	Stage III	B0-4815	1588	1	LOW
-3.15	G4	Stage III	CZ-5467	73	1	LOW
-3.26	G4	Stage IV	CZ-5461	330	1	LOW
-3.29	G3	Stage III	CJ-4902	1520	0	LOW
-3.43	G3	Stage IV	B4-5377	291	0	LOW
-3.9	G4	Stage III	B8-5158	90	0	LOW
-4.06	G3	Stage III	BP-4971	1487	0	LOW
-4.07	G3	Stage III	BP-5198	603	0	LOW
-4.18	G4	Stage IV	CW-6087	41	1	LOW
-4.27	G4	Stage IV	CJ-4918	93	1	LOW
-4.33	G3	Stage IV	B0-5080	342	1	LOW
-4.51	G3	Stage III	B0-4710	5	0	LOW
-4.93	G3	Stage III	B0-5116	103	0	LOW
-5.14	G3	Stage III	BP-4972	1502	0	LOW
-5.21	G3	Stage III	BP-4163	2839	0	LOW
-5.3	G3	Stage III	CJ-4907	1499	0	LOW
-5.46	G3	Stage III	B0-5713	1865	0	LOW
-5.53	G3	Stage IV	CJ-4904	1792	0	LOW
-5.59	G3	Stage III	B0-5711	2553	0	LOW
-5.6	G4	Stage III	BP-4983	1413	0	LOW
-5.81	G3	Stage III	B8-5164	23	0	LOW
-6.1	G3	Stage IV	B0-5115	91	0	LOW
-6.14	G3	Stage III	B0-5709	2358	0	LOW
-6.24	G3	Stage III	B0-5099	485	1	LOW
-6.29	G4	Stage IV	CZ-5455	561	1	LOW
-6.3	G3	Stage IV	CW-5580	1964	1	LOW
-6.67	G3	Stage III	B8-5163	4	0	LOW
-6.73	G3	Stage III	BP-4973	1384	0	LOW
-8.19	G3	Stage III	B0-5095	245	1	LOW
-8.66	G3	Stage III	BP-4970	433	0	LOW

## Sheet: 5d
Probability of Survival
MT	MTLevel	Duration (Days)	Status (1=death, 0=censored)
-2.75915	High	215	0
-2.79195	High	47	0
-2.81359	High	992	1
-2.9911	High	1121	1
-2.99682	High	16	0
-2.99836	High	1397	0
-3.0108	High	1423	0
-3.02726	High	2566	0
-3.04098	High	630	0
-3.08812	High	0	0
-3.09688	High	1173	1
-3.11157	High	2752	1
-3.1124	High	1478	0
-3.13832	High	329	1
-3.18799	High	1417	1
-3.19625	High	311	1
-3.22581	High	1130	0
-3.23184	High	559	0
-3.26215	High	2044	0
-3.29113	High	280	0
-3.30577	High	1657	0
-3.32074	High	65	1
-3.33093	High	1371	1
-3.35248	High	1520	0
-3.3563	High	319	0
-3.35817	High	1230	1
-3.36978	High	1307	0
-3.38492	High	1481	0
-3.38559	High	1768	0
-3.39287	High	2839	0
-3.39778	High	22	0
-3.39895	High	1560	0
-3.40532	High	1508	0
-3.40594	High	1559	0
-3.40863	High	1792	0
-3.41169	High	1584	1
-3.41845	High	222	1
-3.42006	High	1515	0
-3.42384	High	40	0
-3.43154	High	952	1
-3.44457	High	1964	1
-3.44724	High	151	0
-3.45068	High	749	0
-3.46197	High	1924	0
-3.46554	High	1337	1
-3.46644	High	2017	0
-3.46696	High	369	0
-3.46745	High	1097	0
-3.47697	High	2308	0
-3.47709	High	1598	1
-3.48212	High	66	0
-3.49221	High	5	0
-3.50021	High	1463	1
-3.50239	High	1943	0
-3.50826	High	141	0
-3.512	High	1491	0
-3.51296	High	16	0
-3.51943	High	1126	0
-3.52458	High	55	0
-3.53431	High	42	1
-3.54041	High	119	0
-3.54055	High	2830	1
-3.55027	High	617	0
-3.55687	High	1425	0
-3.57403	High	768	1
-3.58664	High	1168	0
-3.58682	High	162	0
-3.58903	High	93	1
-3.59129	High	563	0
-3.59285	High	723	0
-3.59639	High	336	1
-3.60537	High	1276	0
-3.60731	High	927	1
-3.61073	High	177	0
-3.61439	High	1599	0
-3.62534	High	29	0
-3.63456	High	946	1
-3.64505	High	1547	0
-3.64961	High	478	1
-3.65035	High	263	0
-3.65066	High	480	1
-3.65375	High	1588	1
-3.65421	High	709	1
-3.65748	High	685	0
-3.66082	High	431	1
-3.66341	High	406	0
-3.66345	High	194	0
-3.66584	High	3074	0
-3.66848	High	1691	0
-3.66855	High	342	1
-3.66939	High	1531	0
-3.6791	High	1492	0
-3.67941	High	944	0
-3.6819	High	2017	0
-3.68757	High	59	1
-3.69638	High	10	0
-3.69911	High	2746	0
-3.69966	High	164	1
-3.70347	High	91	0
-3.70521	High	1308	0
-3.71289	High	1329	0
-3.72181	High	1097	1
-3.72265	High	782	1
-3.72306	High	103	0
-4.7088	Low	1495	0
-4.67884	Low	2249	0
-4.66822	Low	620	0
-4.64294	Low	511	0
-4.56632	Low	574	0
-4.55136	Low	861	0
-4.50937	Low	735	0
-4.49573	Low	567	0
-4.4743	Low	454	1
-4.44154	Low	23	0
-4.42252	Low	1629	0
-4.41711	Low	41	1
-4.38204	Low	1165	0
-4.36901	Low	1491	0
-4.36856	Low	137	1
-4.35187	Low	1487	0
-4.34883	Low	967	0
-4.34022	Low	1496	0
-4.327	Low	133	0
-4.32279	Low	1528	0
-4.3223	Low	1785	0
-4.30539	Low	15	0
-4.30477	Low	2358	0
-4.30096	Low	683	1
-4.30092	Low	1590	1
-4.29872	Low	118	0
-4.29459	Low	1413	0
-4.2851	Low	714	0
-4.28475	Low	873	0
-4.27681	Low	354	0
-4.27497	Low	2554	0
-4.26008	Low	0	0
-4.25614	Low	1862	0
-4.25333	Low	2325	0
-4.25079	Low	885	1
-4.23667	Low	2430	0
-4.23126	Low	2378	0
-4.22814	Low	1042	0
-4.21951	Low	1450	0
-4.21832	Low	7	0
-4.21592	Low	186	0
-4.20736	Low	61	0
-4.20585	Low	551	0
-4.20296	Low	1355	0
-4.20253	Low	1746	0
-4.19871	Low	2414	0
-4.19608	Low	1102	0
-4.18768	Low	256	0
-4.17984	Low	1471	0
-4.17594	Low	1834	0
-4.17008	Low	2609	0
-4.16934	Low	1385	0
-4.1634	Low	166	0
-4.15682	Low	127	0
-4.15068	Low	405	0
-4.14408	Low	3335	0
-4.1408	Low	245	1
-4.14041	Low	2042	0
-4.14001	Low	2190	1
-4.13927	Low	224	1
-4.13852	Low	1487	0
-4.13754	Low	1140	0
-4.13628	Low	1724	1
-4.13109	Low	2426	0
-4.11555	Low	1793	0
-4.11535	Low	785	0
-4.1153	Low	735	1
-4.11463	Low	48	0
-4.10857	Low	1632	0
-4.10212	Low	206	0
-4.10192	Low	175	0
-4.09609	Low	574	1
-4.08029	Low	242	1
-4.07933	Low	90	0
-4.07881	Low	2181	0
-4.07757	Low	1070	0
-4.07717	Low	603	0
-4.07544	Low	957	0
-4.0703	Low	1317	1
-4.06641	Low	1124	0
-4.05585	Low	693	0
-4.05249	Low	2145	1
-4.04928	Low	2438	0
-4.04927	Low	53	0
-4.04634	Low	951	0
-4.03961	Low	840	0
-4.03523	Low	14	0
-4.03478	Low	4	0
-4.03215	Low	293	0
-4.02903	Low	373	0
-4.02761	Low	1871	0
-4.02076	Low	727	1
-4.01866	Low	2412	0
-4.01461	Low	1913	1
-4.01437	Low	166	1
-4.01409	Low	168	0
-4.01204	Low	248	0
-4.01016	Low	2299	1
-4.0085	Low	0	0
-4.00676	Low	408	0
-4.00594	Low	722	1
-3.99475	Low	197	0
-3.99364	Low	1556	0
