# Supplementary material for: Mitochondrial complex I promotes kidney cancer metastasis
Source: Nature. 2024 Aug 14;633(8031):923–31. doi: 10.1038/s41586-024-07812-3 (PMC11424252; doi:10.1038/s41586-024-07812-3)
Supplement: Supplementary file 15 — Source Data Extended Data Fig. 1 [file 41586_2024_7812_MOESM15_ESM.xlsx]

## Sheet: 1a
glucose m+6 enrichment plasma
ccRCC	Chromophobe	FH deficient RCC	Oncocytoma	Papillary
0.3105	0.2532	0.29	0.271	0.2381
0.3055	0.2229	0.2679	0.3978	0.245
0.5164	0.3607	0.226	0.2339	0.251
0.2547	0.2332		0.238	0.4034
0.2071				0.4048
0.2678				0.6909
0.2962				0.4315
0.2139				0.2014
0.1729				0.5198
0.1247				0.4991
0.3812				0.3619
0.3284
0.2435
0.3468
0.4151
0.1971
0.1609
0.2312
0.2918
0.2787
0.255
0.5555
0.4008
0.4363
0.313
0.1671
0.2733
0.4228
0.2427
0.2243
0.2006
0.2622
0.1078
0.2952
0.2215
0.4818
0.3138

## Sheet: 1b
Plasma Glucose m+6 at Resection
4g/hour	8 g/hour
0.3105	0.5164
0.3055	0.4034
0.2547	0.4048
0.2071	0.3978
0.2678	0.3468
0.251	0.6909
0.2532	0.4151
0.2962	0.1609
0.271	0.5555
0.2139	0.3607
0.1729	0.2679
0.1247	0.4008
0.3812	0.4363
0.3284	0.4228
0.2435	0.4315
0.2229	0.5198
0.29	0.4991
0.1971	0.4818
0.2312	0.3619
0.2918
0.2787
0.255
0.2332
0.313
0.1671
0.2733
0.2381
0.226
0.2427
0.2243
0.2014
0.2006
0.2622
0.1078
0.2339
0.245
0.2952
0.238
0.2215
0.3138

## Sheet: 1c
gene	Divya.effsize	Divya.pv	TCGA.effsize	TCGA.pv
A1BG	0.28	0.32	0.54	3.8e-12
A1BG-AS1	0.17	0.35	0.43	3.9e-08
A1CF	0.33	0.13	0.15	0.31
A2M	-0.11	0.71	0.27	0.0059
A2M-AS1	-0.23	0.37	-0.18	0.073
A2ML1	-0.23	0.33	0.09	0.45
A4GALT	0.61	0.04	0.92	5.4e-14
A4GNT	0	0.99	0.69	6.3e-11
AAAS	-0.19	0.36	0.64	1.4e-16
AACS	-1.15	3.6e-05	-1.4	4e-23
AACSP1	0.87	0.0033	0.7	6.4e-20
AADAT	-0.38	0.18	-1.04	7.5e-22
AAGAB	-1.9	7.4e-07	-2.01	4.4e-65
AAK1	-0.97	0.0011	-1.48	3.9e-36
AAMDC	0.02	0.91	0.04	0.6
AAMP	-0.12	0.62	-0.34	0.00011
AANAT	0.96	8.7e-05	0.56	6.4e-10
AAR2	-0.02	0.94	-0.03	0.75
AARD	-0.59	0.03	-0.78	1.8e-13
AARS2	0.15	0.49	0.42	2.1e-05
AARSD1	-0.17	0.42	0.63	5.1e-14
AASDH	-0.64	0.0083	-1.39	6.9e-29
AASDHPPT	0.15	0.55	-0.29	0.0013
AASS	-0.88	0.00021	-1	2.8e-14
AATBC	0.66	0.015	0.79	7.2e-14
AATF	1.28	3.4e-05	1.07	6.4e-32
AATK	0.54	0.056	1.38	2.1e-27
ABAT	-1.5	1.1e-06	-2.11	4.2e-19
ABCA1	1.55	4.6e-06	1.78	6.3e-38
ABCA10	-1.13	4.9e-06	0.14	0.23
ABCA11P	-0.3	0.042	-1.23	1.1e-17
ABCA12	1.24	0.00015	1.57	2.5e-27
ABCA13	-0.57	0.053	-2.4	1.6e-24
ABCA17P	1.09	0.00041	1.09	3.5e-31
ABCA2	-0.3	0.15	-0.04	0.73
ABCA3	0.56	0.03	0.74	1.6e-11
ABCA4	-1.23	0.00027	-3.05	1.2e-27
ABCA5	-0.55	0.0067	-0.31	7.5e-05
ABCA6	-1.09	0.00081	-1.11	9.7e-25
ABCA7	-0.22	0.34	-0.05	0.53
ABCA8	-1.81	5e-07	-1.35	4.5e-20
ABCA9	-1.23	8.6e-05	-0.93	2.1e-15
ABCB1	-0.47	0.098	-1.44	5.2e-83
ABCB10	0.6	0.014	0.07	0.29
ABCB4	0.65	0.02	0.89	4.8e-22
ABCB5	0.25	0.31	0.35	4.6e-06
ABCB6	1.18	0.00033	1.6	1e-32
ABCB7	0.22	0.19	0.21	0.0027
ABCB8	-0.51	0.012	-0.59	4e-14
ABCB9	-0.87	0.002	-0.31	2.4e-06
ABCC1	0.97	0.00056	1.06	3.3e-19
ABCC10	-0.34	0.16	0.09	0.25
ABCC11	-0.57	0.037	-0.33	0.0056
ABCC2	0.46	0.08	0.64	0.00017
ABCC3	1.59	9e-07	1.73	4.3e-31
ABCC4	-0.08	0.77	-0.31	0.00013
ABCC5	-1.32	1.6e-07	-0.66	1.8e-13
ABCC6	-0.17	0.45	-0.12	0.33
ABCC6P1	-0.04	0.87	0.3	0.012
ABCC6P2	-0.16	0.5	-0.18	0.11
ABCC8	-0.85	0.0028	-0.71	2.4e-08
ABCC9	-0.23	0.42	-0.07	0.5
ABCD1	1.22	0.0003	1.67	3.9e-44
ABCD2	0.31	0.18	0.62	5e-05
ABCD3	-0.97	0.00081	-2.02	6.7e-50
ABCD4	-0.09	0.76	0.22	0.029
ABCE1	0.54	0.028	0.16	0.064
ABCF1	-0.68	0.02	-1.04	1e-33
ABCF2	-0.25	0.22	-0.5	1.7e-10
ABCF3	-0.36	0.067	-0.63	9.4e-12
ABCG1	1.35	8.4e-05	1.9	8.4e-27
ABCG2	0.34	0.22	0.47	1e-08
ABCG4	-0.5	0.083	-0.22	0.14
ABCG5	-0.6	0.028	-0.69	3.1e-09
ABHD1	0.16	0.48	0.33	2e-05
ABHD10	-1	0.00057	-1.26	1e-22
ABHD11	-0.87	0.0052	-0.21	0.013
ABHD11-AS1	1.26	2.7e-05	1.45	2.8e-31
ABHD12	0.66	0.021	0.16	0.19
ABHD12B	0.37	0.18	0.06	0.69
ABHD13	-0.07	0.76	-0.76	2.5e-10
ABHD14A	-1.38	2e-05	-1.56	1.8e-24
ABHD14B	-1.62	2.6e-06	-1.64	1.2e-31
ABHD15	0.44	0.1	0.1	0.23
ABHD16A	-0.06	0.8	-0.58	5.2e-12
ABHD17A	0.71	0.012	1.1	6.3e-23
ABHD17B	-0.2	0.47	-0.51	6.8e-06
ABHD17C	-2.43	9.3e-09	-2.89	6.5e-44
ABHD18	-0.3	0.21	-0.52	3.1e-13
ABHD2	-0.36	0.18	-0.72	1.2e-23
ABHD3	-0.65	0.023	-0.95	1.4e-36
ABHD4	-1.06	8.5e-05	-1.46	3e-41
ABHD5	-0.8	0.00086	-2.21	5.4e-44
ABHD6	-0.11	0.58	0.1	0.42
ABHD8	-0.33	0.15	-0.39	1.6e-05
ABI1	0.28	0.3	-0.24	0.0015
ABI2	-0.24	0.17	-1.21	3.7e-47
ABI3	0.8	0.0087	1.6	8.8e-24
ABI3BP	1	0.00062	0.16	0.03
ABL1	-0.03	0.91	0.12	0.14
ABL2	1.65	4.2e-07	1.13	4.4e-28
ABLIM1	-1.02	0.0015	-1.57	5.7e-60
ABLIM2	-0.6	0.011	-0.24	0.062
ABLIM3	1.52	2.6e-05	1.92	2.6e-19
ABO	-0.76	0.0067	-0.74	2.4e-12
ABR	-0.27	0.23	0.58	2.8e-09
ABRA	-0.27	0.33	0.22	0.11
ABRACL	0.1	0.7	0.15	0.33
ABT1	0.47	0.11	1.28	5.4e-27
ABTB1	-0.42	0.13	0.55	4.5e-09
ABTB2	-1.13	9.1e-05	-1.67	2.3e-66
ACAA1	-1.64	4.6e-07	-2.17	9.4e-19
ACAA2	-0.14	0.36	-0.54	1.1e-08
ACACA	-0.64	0.00055	-1.23	6.9e-20
ACACB	-1.2	1.7e-06	-1.22	8.1e-19
ACAD10	-1.11	9.1e-05	-1.26	3.6e-22
ACAD8	-1.5	7.2e-07	-2.38	2e-38
ACAD9	-0.37	0.082	-0.08	0.23
ACADL	-0.12	0.59	0.05	0.33
ACADM	-1.07	0.00014	-1.94	1.9e-32
ACADS	-0.49	0.065	0.07	0.49
ACADSB	-1.21	1.1e-05	-2.32	2.7e-30
ACADVL	-0.01	0.95	0.27	0.001
ACAN	0.97	0.0022	1.46	7.9e-23
ACAP1	1.03	0.00062	2.09	9.9e-30
ACAP2	0.74	0.0018	0.44	3.9e-05
ACAP3	-0.12	0.66	0.88	1.9e-22
ACAT1	-1.28	8.7e-07	-1.52	1.9e-28
ACAT2	-0.73	0.0069	-1.26	3.4e-27
ACBD3	0.73	0.0026	0.07	0.31
ACBD4	0.22	0.36	0.53	1.6e-07
ACBD5	-0.61	0.04	-1.67	4.1e-34
ACBD6	0.64	0.031	1.21	1.4e-30
ACBD7	-1.12	0.00053	-1.78	5.9e-35
ACCS	0.37	0.13	1.1	3.2e-29
ACD	1	0.0018	1.43	2.6e-42
ACE	1.06	0.00021	1.28	8.7e-12
ACER2	0.09	0.7	-0.19	0.065
ACER3	0.32	0.23	-0.01	0.88
ACHE	0.13	0.58	0.34	1.3e-05
ACIN1	-0.25	0.31	0.26	0.0012
ACKR1	0.24	0.4	0.62	2.2e-05
ACKR2	-1.74	4.5e-06	-2.19	5.6e-39
ACKR3	1.62	6.5e-07	1.88	2.2e-46
ACKR4	0.45	0.062	0.36	0.0012
ACLY	1.88	1.7e-06	1.83	8.5e-50
ACMSD	-0.07	0.77	0.05	0.69
ACO1	-0.82	0.00055	-1.58	2.1e-17
ACO2	-1.02	1.2e-05	-0.82	7.6e-12
ACOT1	-0.92	1e-06	-1.16	1.1e-17
ACOT11	-1.97	4.8e-08	-2.38	3.8e-62
ACOT13	-0.62	0.013	-0.82	2.4e-06
ACOT2	-0.98	4.3e-06	-1.48	4e-25
ACOT4	-0.12	0.59	-0.27	0.0092
ACOT7	0.12	0.56	0.57	0.00099
ACOT8	-0.97	1.7e-05	-0.61	5e-10
ACOT9	0.33	0.23	0.14	0.13
ACOX1	-1.02	0.00021	-2.12	1.8e-23
ACOX2	-0.79	0.0041	-1.19	6.9e-10
ACOX3	0.38	0.14	-0.27	0.0019
ACOXL	0.03	0.92	-0.36	0.00057
ACP1	0.45	0.071	0.09	0.33
ACP2	-0.05	0.86	-0.14	0.058
ACP5	0.28	0.28	0.58	0.00048
ACP6	-0.5	0.048	-0.93	4.4e-18
ACR	0.31	0.26	0.85	1.2e-12
ACRBP	0.94	0.0017	1.39	1.5e-23
ACRV1	0.83	0.00036	0.76	9e-15
ACSBG1	-1.11	0.00038	-0.07	0.54
ACSBG2	-0.54	0.032	-1.44	1.1e-09
ACSF2	-1.72	1.2e-06	-2.46	3e-22
ACSF3	-0.93	0.0028	-0.62	2e-12
ACSL1	-0.66	0.016	-1.06	1.2e-23
ACSL3	-1.09	0.00027	-2.07	3.4e-50
ACSL4	-1.32	7.4e-05	-2.42	3.5e-37
ACSL5	0.55	0.06	0.51	4.4e-08
ACSL6	-1.09	0.00081	-2.18	4e-49
ACSM1	-0.26	0.35	0	0.98
ACSM2A	-0.22	0.31	-0.01	0.94
ACSM2B	-0.22	0.31	-0.01	0.95
ACSM3	-1.08	0.0002	-1.56	1.7e-28
ACSM5	0.56	0.029	0.82	2.7e-07
ACSS1	-0.56	0.0038	-1.21	9.6e-20
ACSS2	-0.98	0.00099	-1.22	7.8e-14
ACSS3	-0.91	0.0018	-0.82	1.9e-27
ACTA1	-0.19	0.49	0.12	0.42
ACTA2	-0.04	0.9	0.95	1.6e-12
ACTB	0.32	0.22	0.84	1.4e-08
ACTC1	-0.79	0.0095	0.05	0.62
ACTG1	-0.22	0.43	-0.13	0.35
ACTG2	1.13	0.00062	1.48	1e-13
ACTL10	0.64	0.03	0.19	0.096
ACTL6A	0.28	0.27	-0.22	0.055
ACTN1	0.83	0.0025	0.92	1.1e-12
ACTN2	-0.5	0.074	0.03	0.68
ACTN3	0.71	0.014	0.32	0.01
ACTN4	-0.53	0.036	-0.55	3.2e-09
ACTR10	-0.36	0.17	-0.93	9.5e-27
ACTR1A	-0.47	0.095	-0.33	4.4e-05
ACTR1B	0.16	0.39	0.26	0.0048
ACTR2	0.64	0.013	0.15	0.074
ACTR3	0.67	0.0072	0.72	2.3e-09
ACTR3B	-0.93	0.0015	-1.14	1e-22
ACTR3C	-0.54	0.053	-0.8	1.7e-20
ACTR5	1.44	1.9e-05	1.12	2.8e-30
ACTR6	0.2	0.35	-0.47	8.7e-07
ACTR8	-1.44	2.1e-05	-1.98	3.1e-60
ACTRT3	-1.19	0.00037	-1.87	5.1e-37
ACVR1	-0.04	0.81	-0.15	0.15
ACVR1B	-1.46	2.8e-07	-2.06	2.1e-47
ACVR1C	-0.92	0.0011	-1.15	1.5e-20
ACVR2A	-0.63	0.025	-1.08	3.2e-40
ACVR2B	-0.27	0.17	-0.72	1.4e-13
ACVR2B-AS1	-0.57	0.018	-0.64	1.1e-11
ACVRL1	0.33	0.25	0.86	1.5e-23
ACY1	-1.4	4.7e-06	-1.99	2.2e-14
ACY3	-0.02	0.92	0.05	0.71
ACYP1	0.43	0.088	0.55	2.3e-07
ACYP2	-0.77	0.0021	-0.12	0.091
ADA	1.59	8e-06	2.11	7.1e-34
ADAL	-1.12	3.6e-05	-1.86	2.5e-30
ADAM10	0.59	0.045	-0.27	0.0043
ADAM11	0.58	0.015	1.31	1.2e-34
ADAM12	0.63	0.011	0.88	5.3e-13
ADAM15	0.84	0.0037	0.91	1.9e-13
ADAM17	0.33	0.14	0.42	2.4e-06
ADAM19	0.75	0.0057	1.43	3.1e-26
ADAM20	-0.07	0.8	0.34	0.00073
ADAM21	-0.51	0.042	-1.28	4.6e-24
ADAM22	-0.19	0.45	-0.68	3.6e-18
ADAM23	-0.47	0.11	-0.9	3.6e-22
ADAM28	1.08	0.00091	1.04	3e-12
ADAM32	0.5	0.083	0.52	5.3e-07
ADAM33	-1.03	0.0014	-0.66	2.5e-10
ADAM8	0.53	0.019	1.72	8.8e-27
ADAM9	0.35	0.18	0.41	8.2e-07
ADAMDEC1	1.38	1.3e-05	1.91	7.2e-38
ADAMTS1	0.03	0.92	-0.19	0.15
ADAMTS10	0.78	0.01	1.48	6.5e-31
ADAMTS12	0.32	0.26	0.48	4.8e-07
ADAMTS13	-1.24	3.4e-05	-0.21	0.0038
ADAMTS14	1.1	7.8e-05	1.64	3.6e-35
ADAMTS15	-0.99	0.0019	-1.72	7.8e-27
ADAMTS16	-1.92	1.2e-06	-1.8	5.5e-32
ADAMTS17	-1.05	4.2e-05	-0.34	0.0068
ADAMTS18	0.18	0.5	0.81	9.3e-19
ADAMTS2	0.69	0.021	1.22	1e-18
ADAMTS3	-0.09	0.75	-0.34	0.00039
ADAMTS4	1.27	0.00019	1.8	3.9e-17
ADAMTS5	-0.36	0.2	0.61	1.9e-11
ADAMTS6	-0.07	0.8	-0.67	6.2e-08
ADAMTS7	1.16	0.0003	2.5	2.2e-40
ADAMTS8	-1.16	0.00013	-1.66	8.3e-35
ADAMTS9	-0.59	0.047	0.16	0.09
ADAMTSL1	-1.31	3.4e-05	-1.28	5.4e-25
ADAMTSL2	-0.84	0.0032	-1.31	8.9e-40
ADAMTSL3	-0.37	0.2	-0.23	0.00074
ADAMTSL4	1.06	0.00025	1.65	3.4e-37
ADAMTSL5	-0.85	0.00072	-0.31	0.001
ADAP1	-0.86	0.0028	-1.48	1.7e-41
ADAP2	1.5	9.5e-07	2.56	3.3e-30
ADAR	0.3	0.16	-0.51	3.6e-10
ADARB1	0.19	0.5	0.53	3.2e-09
ADARB2	-0.41	0.083	-0.71	7.8e-12
ADAT1	-0.3	0.28	-1.25	1.7e-38
ADAT2	-0.09	0.7	0.73	2.4e-18
ADAT3	-0.9	0.0036	0.01	0.89
ADCK1	-1.77	4.8e-08	-1.27	6.6e-35
ADCK2	1	0.00061	1.27	2.5e-21
ADCK5	-0.03	0.88	0.48	4.9e-10
ADCY1	-0.88	0.0048	-0.78	2.9e-19
ADCY10	0.54	0.057	0.99	2.5e-27
ADCY10P1	0	0.99	0.77	8.8e-17
ADCY2	0.25	0.37	0.56	5.7e-14
ADCY3	0.73	0.012	1.43	1.9e-23
ADCY4	-0.22	0.4	0.5	2.8e-09
ADCY5	0.06	0.76	-0.09	0.27
ADCY6	-0.8	0.00016	-0.77	2.4e-11
ADCY7	0.94	0.00065	2.03	4e-32
ADCY9	0.06	0.82	-0.14	0.052
ADCYAP1	-0.5	0.077	-0.22	0.063
ADD1	0.14	0.56	-0.16	0.031
ADD2	1.13	0.00018	1.21	2.9e-23
ADD3	-0.41	0.13	-1.13	3.6e-21
ADGRA2	0.28	0.3	1.25	2.5e-30
ADGRA3	-0.27	0.34	-0.39	5.4e-06
ADGRB1	0.15	0.6	0.07	0.53
ADGRB2	-0.57	0.042	-0.58	7.6e-12
ADGRB3	-0.53	0.056	-1.55	3.3e-34
ADGRD1	-0.33	0.25	-1.21	2e-20
ADGRE1	1.23	6.3e-05	1.95	8.2e-35
ADGRE2	1.34	0.00011	2.04	1.4e-23
ADGRE3	0.64	0.023	0.64	8.5e-08
ADGRE4P	1.47	4.1e-06	1.73	8.1e-63
ADGRE5	1.25	0.00017	1.48	1.4e-25
ADGRF1	-2.5	1.5e-08	-3.04	3e-80
ADGRF3	-1.75	2.9e-07	-3.5	1.1e-35
ADGRF5	-0.72	0.0072	-0.59	1.3e-09
ADGRG1	-0.61	0.029	-0.71	5.3e-16
ADGRG2	0.73	0.016	0.51	8.4e-07
ADGRG3	0.42	0.063	0.82	3.7e-17
ADGRG5	-0.23	0.3	1.32	6e-16
ADGRG6	0.61	0.038	0.56	1.5e-09
ADGRL1	-1.92	1.7e-07	-1.31	5.5e-28
ADGRL2	-0.01	0.97	0.13	0.15
ADGRL3	-0.33	0.24	-0.56	2e-09
ADGRL4	0.78	0.011	0.79	4.6e-20
ADGRV1	-0.99	0.00019	-2.47	4.1e-38
ADH1B	-1.63	1e-05	-1.71	9.7e-51
ADH1C	-2.28	9.6e-08	-3.57	3.9e-58
ADH5	-0.76	0.0016	-1.38	3.4e-22
ADH6	-0.72	0.0022	-0.91	8.9e-07
ADHFE1	-1.1	4.6e-06	-1.42	5.8e-28
ADI1	-1.21	2.1e-05	-1.38	2.3e-17
ADIPOR1	0.34	0.15	-0.13	0.21
ADIPOR2	-0.21	0.39	-0.01	0.88
ADK	-1.42	5.5e-05	-2.34	8.1e-42
ADM	1.74	4.4e-06	2.63	2.5e-35
ADM2	0.47	0.099	1.05	8e-08
ADM5	-0.22	0.41	0.52	5e-07
ADNP	0.19	0.4	-0.32	3.5e-05
ADNP2	-0.05	0.83	-0.67	4.1e-15
ADO	-0.43	0.13	-0.83	1.9e-14
ADORA1	-1.08	0.00092	-0.94	1.2e-15
ADORA2A	0.91	0.00097	1.01	7.9e-21
ADORA2A-AS1	0.59	0.0093	0.63	1.4e-05
ADORA2B	0.97	0.00021	1.27	1.4e-16
ADORA3	1.66	3e-06	2.77	1.4e-35
ADPGK	1.27	7.3e-06	2.17	5.4e-56
ADPRH	0.85	0.0062	1.07	4.4e-15
ADPRHL1	-1.02	8e-05	-1.52	6.8e-33
ADPRM	0.29	0.27	0.55	8.1e-10
ADRA1A	-0.46	0.066	-0.14	0.18
ADRA1B	0.36	0.15	1.24	7.2e-24
ADRA1D	-0.65	0.029	-0.86	2.2e-09
ADRA2A	-0.81	0.0081	-0.85	9.4e-18
ADRA2B	-0.23	0.33	0.17	0.035
ADRA2C	-0.76	0.012	-1.23	2.9e-28
ADRB1	-1.5	3.1e-06	-2.01	3.5e-40
ADRB2	-0.1	0.72	0.02	0.87
ADRM1	0.69	0.0092	0.73	5.6e-19
ADSL	-0.16	0.49	1.12	4.4e-19
ADTRP	-1.21	0.00032	-1.75	1.7e-39
AEBP1	0.27	0.32	0.23	0.003
AEBP2	-0.12	0.58	-0.3	0.00052
AEN	1.12	0.00054	2.52	3.1e-38
AFAP1	0.79	0.0099	0.52	3.9e-10
AFAP1-AS1	0.66	0.00065	0.86	1.2e-27
AFAP1L1	1.19	0.00034	1.65	5.9e-43
AFAP1L2	-1.11	0.00072	-1.87	2.6e-27
AFF1	-0.12	0.64	-0.64	1.1e-10
AFF2	0.59	0.046	0.72	1.9e-12
AFF3	0.9	0.0042	0.85	1.8e-22
AFF4	0.58	0.0058	-0.23	0.0032
AFG3L1P	-1.07	0.00089	0.85	2.5e-21
AFG3L2	-0.77	0.009	-0.94	3.5e-23
AFMID	-0.61	0.027	-1.6	1.1e-21
AFP	-0.83	0.0044	-1.1	1.2e-08
AFTPH	-0.11	0.66	-0.97	7e-22
AGA	0.31	0.19	-0.35	0.00011
AGAP1	-0.01	0.96	-0.2	0.018
AGAP2	1.44	3.7e-05	3.14	1.1e-38
AGAP2-AS1	1.11	0.00045	1.41	3.4e-40
AGAP3	0.57	0.047	1.75	9.4e-32
AGAP4	-0.29	0.11	1.05	3.5e-25
AGAP5	-0.19	0.42	0.77	3.8e-13
AGAP6	-0.26	0.049	1.07	2.8e-28
AGAP7P	-0.19	0.28	0.85	4.3e-14
AGBL2	0.12	0.59	1.01	1.1e-33
AGBL3	1	0.0017	0.97	3.6e-31
AGBL4	-1.79	2.4e-07	-2.99	3.5e-51
AGBL5	-0.5	0.053	-0.52	1.1e-10
AGER	0.2	0.45	1.49	3e-46
AGFG1	0.23	0.37	-0.3	0.00056
AGFG2	-0.49	0.031	-1.21	7.6e-09
AGGF1	0.22	0.38	-0.38	1.1e-05
AGK	0.11	0.57	-0.59	2.2e-12
AGL	-0.8	0.0047	-1.98	7.1e-55
AGMAT	-0.48	0.021	-0.78	2.1e-05
AGMO	0.48	0.072	0.23	0.0065
AGO1	0.01	0.97	0.38	0.0001
AGO2	0.45	0.04	0.15	0.1
AGO3	-0.23	0.33	-0.32	8.9e-05
AGO4	0.35	0.21	0.14	0.082
AGPAT1	-0.07	0.74	-0.38	4e-06
AGPAT2	-0.36	0.21	-0.37	6.3e-05
AGPAT3	-0.39	0.14	-0.59	4.6e-05
AGPAT4	-0.11	0.69	-0.99	7.1e-16
AGPAT5	0.63	0.034	0.48	2.9e-08
AGPS	0.68	0.022	0.27	0.0032
AGRN	0.06	0.79	0.3	0.0023
AGRP	-1.09	0.00082	-2.17	1.3e-19
AGT	0.67	0.01	0.78	8.4e-08
AGTPBP1	0.29	0.31	-0.54	6.3e-14
AGTR1	-0.88	0.0026	-0.34	3.6e-06
AGTRAP	0.4	0.098	0.27	0.0011
AGXT	-0.9	0.00036	-1.39	1.2e-10
AGXT2	-0.13	0.53	-0.15	0.34
AHCTF1	0.35	0.085	-0.12	0.16
AHCY	-0.33	0.13	-0.51	0.0032
AHCYL1	-1.12	0.00039	-2.33	1.5e-52
AHCYL2	-1.04	1.2e-05	-1.25	1.7e-31
AHDC1	-0.21	0.36	0.18	0.078
AHI1	-0.37	0.042	-0.64	3.6e-13
AHNAK	0.59	0.043	-0.12	0.24
AHNAK2	1.74	4.4e-06	2.49	5.2e-51
AHR	1.19	0.00018	0.98	1.3e-16
AHRR	0.71	0.0012	0.76	1.7e-15
AHSA1	-0.71	0.0072	-0.85	1.8e-27
AICDA	1.33	8.4e-06	1.68	6.5e-74
AIDA	1.14	0.00018	1.35	1.2e-25
AIF1	0.44	0.074	1.27	5.6e-13
AIF1L	-1.31	0.00012	-2.27	5.4e-56
AIFM1	-1.07	3.6e-05	-1.02	2.8e-14
AIFM2	0.09	0.72	0.31	7.9e-05
AIFM3	0.56	0.042	0.26	0.0022
AIG1	0.5	0.072	-0.01	0.95
AIM2	1.16	0.00019	1.6	9.6e-30
AIMP1	0.42	0.034	-0.35	0.00047
AIMP2	-1.05	2.2e-05	-0.98	3.3e-22
AIP	0.33	0.21	0.46	2.5e-08
AIRE	-0.3	0.29	0.16	0.062
AJAP1	-0.62	0.03	-1.03	2.5e-24
AJUBA	-0.31	0.27	-0.37	9.3e-06
AK1	-0.43	0.087	-1.14	1.6e-28
AK2	-0.56	0.046	-0.3	0.0036
AK3	-1.84	1.3e-07	-2.87	2.2e-50
AK4	0.17	0.52	-0.2	0.24
AK5	-1.01	0.0012	-1.41	1.1e-38
AK7	-0.74	0.015	-1.62	5.1e-44
AK8	0.07	0.8	-0.46	6.5e-11
AK9	-0.33	0.065	-0.91	3.3e-19
AKAP1	-0.88	0.0049	-1.16	3e-18
AKAP10	0.54	0.026	-0.19	0.0044
AKAP11	0.18	0.38	-0.89	2.1e-21
AKAP12	0.39	0.18	-0.15	0.089
AKAP13	1.04	0.00024	0.95	1.3e-16
AKAP17A	0.34	0.19	0.7	1.5e-17
AKAP3	-2.07	1.1e-07	-2.72	5e-45
AKAP5	-0.46	0.11	-1.38	3e-20
AKAP6	-0.12	0.56	-0.68	1.2e-16
AKAP7	0.07	0.78	-0.14	0.076
AKAP8	1.63	6.9e-06	1.49	3.9e-42
AKAP8L	-0.41	0.045	0.53	1.4e-07
AKAP9	-0.22	0.18	-1.33	2.5e-22
AKIP1	0.45	0.08	1.12	2.4e-15
AKIRIN1	-1.46	1.1e-05	-2.1	2.7e-46
AKIRIN2	0.53	0.044	0.26	0.0012
AKNA	0.97	0.00083	1.78	9.3e-34
AKNAD1	-0.05	0.85	-0.18	0.11
AKR1A1	0.02	0.94	-0.12	0.53
AKR1B1	0.54	0.035	-0.17	0.31
AKR1B10	-0.29	0.22	-0.42	0.00011
AKR1C1	-0.33	0.24	-0.8	6.3e-10
AKR1C2	-0.17	0.55	-0.53	0.00047
AKR1C3	0.67	0.016	0.55	1.8e-07
AKR1C4	0.51	0.081	-0.01	0.94
AKR1E2	0.2	0.47	0.08	0.48
AKR7A2	-0.37	0.038	-0.49	1e-05
AKR7A2P1	0.88	0.0047	0.84	3.2e-09
AKR7A3	-0.81	0.0004	-0.8	1.2e-07
AKR7L	-0.73	0.00057	-0.27	0.0088
AKT1	-0.09	0.69	0.31	0.00028
AKT1S1	0.89	0.0044	0.88	2.2e-24
AKT2	-0.95	0.00011	-0.73	1.7e-08
AKT3	0.1	0.7	-0.25	0.00017
AKTIP	-0.48	0.087	-0.89	6.8e-18
ALAD	-1.27	5.1e-06	-2.17	3.1e-21
ALAS1	-1.77	7.4e-07	-1.93	1.9e-42
ALAS2	0.35	0.18	0.11	0.37
ALB	-1.34	5.1e-05	-1.79	6e-14
ALCAM	0.69	0.0052	0.03	0.73
ALDH16A1	-0.46	0.11	-0.03	0.71
ALDH18A1	0.72	0.0044	0.6	1.2e-08
ALDH1A1	-0.23	0.39	-0.11	0.054
ALDH1A2	-2.03	6.8e-09	-1.85	5.9e-150
ALDH1A3	-0.24	0.4	-0.74	1.4e-07
ALDH1B1	-1.31	1.3e-05	-1.31	9.6e-14
ALDH1L1	-0.72	0.0039	-0.71	5.7e-12
ALDH1L2	0.55	0.042	0.83	7.6e-15
ALDH2	-0.72	0.00014	-1.07	4.3e-12
ALDH3A1	0.49	0.078	0.45	7.6e-08
ALDH3A2	-0.19	0.35	-0.94	4e-15
ALDH3B1	0.59	0.042	0.97	2.9e-08
ALDH3B2	-1.25	0.00023	-3.15	5.8e-36
ALDH4A1	-1.31	7.7e-06	-1.48	1.7e-17
ALDH5A1	-0.86	0.00023	-1.55	4.5e-33
ALDH6A1	-1.3	1.3e-06	-2.3	6e-29
ALDH7A1	-0.84	0.0012	-1.16	1.2e-10
ALDH8A1	-0.58	0.02	-0.74	1.2e-17
ALDH9A1	-0.73	0.0019	-1.54	2e-27
ALDOA	0.49	0.079	2.03	4.5e-35
ALDOB	-1	0.00041	-1.57	4e-17
ALDOC	2.08	1.1e-07	1.49	2.5e-31
ALG1	0.11	0.65	0.27	0.0024
ALG10	0.48	0.089	-0.23	0.0059
ALG10B	0.31	0.14	-0.36	0.00017
ALG11	0.05	0.81	0.55	2.7e-08
ALG12	-0.2	0.35	0.34	0.00014
ALG13	0.77	0.0035	0.6	6.3e-17
ALG14	-0.06	0.81	-0.02	0.81
ALG1L	-0.8	0.0051	-0.93	1.5e-14
ALG1L2	-0.65	0.029	0.18	0.043
ALG2	-0.05	0.83	-0.35	1.4e-06
ALG3	0.62	0.017	0.43	4.2e-11
ALG5	0.36	0.21	0.16	0.068
ALG6	0.57	0.032	0.34	0.0018
ALG8	0.55	0.058	0.26	0.0087
ALG9	0.57	0.016	0.7	8.9e-09
ALK	0.28	0.32	1.02	6.1e-23
ALKBH1	0.26	0.29	0.31	0.00019
ALKBH2	1.24	0.00024	0.98	1.5e-35
ALKBH3	0.28	0.33	0.43	3.1e-06
ALKBH4	0.07	0.79	0.42	0.00013
ALKBH5	0.72	0.016	0.71	1.1e-11
ALKBH6	0.57	0.043	0.95	6e-25
ALKBH7	-0.39	0.13	-0.07	0.41
ALKBH8	0.13	0.56	-0.58	5e-10
ALMS1	0.27	0.33	-0.28	0.0034
ALMS1P1	-0.18	0.48	0.67	3.5e-11
ALOX12	0.66	0.0066	0.43	1.7e-05
ALOX12B	1.43	3.6e-05	0.97	3.4e-29
ALOX12P2	-0.91	0.0029	-0.85	3.3e-20
ALOX15B	1.33	5.7e-05	2.03	1e-44
ALOX5	1.39	1.1e-05	1.67	2.4e-22
ALOX5AP	0.73	0.0055	1.11	1.1e-15
ALPK1	0.98	0.00055	0.91	3.8e-22
ALPK2	0.73	0.015	0.92	1.8e-18
ALPK3	-0.49	0.048	-0.07	0.22
ALPL	0.29	0.17	0.12	0.25
ALS2	0.19	0.38	-0.65	6.2e-17
ALS2CL	-2.02	3.3e-08	-1.76	2e-32
ALYREF	0.15	0.55	0.52	9.5e-07
AMACR	-0.23	0.34	-0.12	0.27
AMBP	-0.92	0.0016	-1.66	3.7e-48
AMBRA1	-0.25	0.27	-0.52	1.2e-10
AMD1	0.36	0.1	-0.21	0.0023
AMDHD1	-0.02	0.92	-0.25	0.056
AMDHD2	0.6	0.018	1.11	1.8e-13
AMER1	-0.57	0.023	-0.96	2.5e-19
AMFR	-1.75	9.5e-07	-2.63	1.1e-36
AMH	0.24	0.29	0.94	2.8e-23
AMIGO1	0.15	0.46	-0.51	9.2e-13
AMIGO2	-1.07	6.6e-05	-0.96	3e-18
AMMECR1	-0.2	0.47	-0.63	5.5e-11
AMMECR1L	0.09	0.66	0.14	0.13
AMN	-0.33	0.2	0.1	0.43
AMN1	-0.72	0.0074	-1.24	2.4e-20
AMOT	-0.57	0.052	-0.66	7.4e-12
AMOTL1	0.27	0.33	0.54	6.8e-06
AMOTL2	-0.68	0.021	-0.33	0.00025
AMPD2	0.65	0.019	0.39	2.2e-05
AMPD3	0.04	0.86	-0.07	0.32
AMPH	-1.86	1.8e-06	-2.91	2.3e-38
AMT	-0.97	0.0022	-1.34	9.2e-34
AMY1A	-0.65	0.018	0.75	1.2e-17
AMY2A	-0.6	0.023	0.52	3e-05
AMY2B	-0.69	0.014	0.89	4.4e-22
AMZ1	1.33	1.2e-05	1.45	4e-64
AMZ2	0.85	0.00023	0.84	4.1e-18
AMZ2P1	0.51	0.048	0.85	4.2e-15
ANAPC1	0.66	0.0034	-0.37	9.7e-06
ANAPC10	0	1	-0.29	0.0012
ANAPC11	-0.02	0.92	0.07	0.38
ANAPC13	-1.19	7.7e-05	-1.83	7e-41
ANAPC15	-0.88	0.0033	-0.67	3.4e-14
ANAPC16	-0.19	0.43	-0.75	8.2e-11
ANAPC2	0.33	0.2	0.46	2.4e-09
ANAPC4	0.14	0.46	0.85	6.3e-16
ANAPC5	-0.18	0.48	0.47	1e-08
ANAPC7	0.31	0.26	-0.05	0.52
ANG	1.14	0.00038	1.23	3.2e-28
ANGEL1	0.02	0.92	-0.6	7.7e-12
ANGEL2	0.47	0.054	0.32	7.5e-05
ANGPT1	-1.02	0.0012	-0.7	2.2e-13
ANGPT2	1.7	6e-06	2.45	2.7e-34
ANGPT4	0.13	0.64	0.37	0.00084
ANGPTL1	-2.28	9.9e-08	-2.16	5.8e-62
ANGPTL2	1.07	0.00092	1.27	3.4e-19
ANGPTL3	-0.83	0.0049	-1.37	3.7e-30
ANGPTL4	2.36	2.3e-08	3.03	7.8e-48
ANGPTL6	0.47	0.037	-0.83	8.1e-07
ANGPTL8	0.63	0.012	0.44	4.6e-09
ANK1	0.91	0.0036	0.86	4.1e-24
ANK2	-1.51	2.6e-06	-1.79	5e-50
ANK3	-0.71	0.0022	-1.33	1e-68
ANKAR	0.77	0.00095	1.17	8.7e-32
ANKDD1A	0.49	0.094	1.09	2.3e-16
ANKEF1	0.05	0.86	-0.71	3.3e-21
ANKFY1	-0.36	0.11	-1.1	1.8e-28
ANKH	0.53	0.035	0.13	0.084
ANKHD1	0.7	0.0015	0.88	7.9e-15
ANKHD1-EIF4EBP3	0.3	0.21	0	0.98
ANKIB1	0.35	0.12	-0.01	0.9
ANKK1	0.65	0.0092	1.23	6.3e-37
ANKLE1	0.51	0.017	1.37	2.9e-30
ANKLE2	0.91	0.00017	1.34	2.1e-26
ANKMY1	0.33	0.21	1.06	5.5e-26
ANKMY2	0.15	0.47	-0.31	0.00026
ANKRA2	0.81	0.0013	0.94	9.8e-21
ANKRD1	-0.03	0.93	-0.03	0.74
ANKRD10	0.23	0.37	1.09	4.8e-20
ANKRD11	0.11	0.62	0.5	3e-06
ANKRD12	0.16	0.4	-0.09	0.32
ANKRD13A	0.3	0.13	1	1.1e-25
ANKRD13B	0.79	0.0037	1.26	3.7e-23
ANKRD13C	-0.05	0.83	-0.45	1.4e-07
ANKRD13D	0.49	0.07	1.07	2.7e-24
ANKRD16	0.48	0.092	0.84	4.1e-18
ANKRD17	-0.45	0.037	-1.08	1.2e-22
ANKRD19P	0.6	0.042	0.99	6.5e-22
ANKRD2	-1.27	0.00018	-2.39	1.8e-43
ANKRD20A11P	-0.4	0.061	0.46	1e-06
ANKRD20A8P	-0.01	0.97	0.56	6.5e-09
ANKRD20A9P	-0.04	0.8	0.03	0.69
ANKRD22	-0.04	0.85	-0.51	2.7e-11
ANKRD23	0.61	0.025	1.24	9.1e-32
ANKRD24	-0.2	0.32	0.13	0.11
ANKRD26	-0.26	0.15	-0.06	0.51
ANKRD27	-0.09	0.68	-0.81	6.8e-21
ANKRD28	-0.73	0.0048	-1.58	7.8e-53
ANKRD29	0.37	0.17	0.84	9.3e-19
ANKRD31	0.54	0.032	-0.1	0.39
ANKRD34A	0.36	0.11	0.83	1.8e-13
ANKRD35	-0.62	0.037	-0.43	7.5e-06
ANKRD36	0.56	0.0059	1.33	9.5e-35
ANKRD36B	0.52	0.008	0.96	9.6e-23
ANKRD36BP2	0.61	0.0069	0.33	0.0053
ANKRD37	1.28	6.4e-05	1.6	6.1e-34
ANKRD39	1.84	2.1e-06	1.67	2.4e-44
ANKRD40	-0.01	0.97	0.31	0.002
ANKRD42	-0.59	0.045	-0.81	5e-25
ANKRD44	0.45	0.091	0.29	0.00037
ANKRD45	-0.67	0.024	-1.48	3.9e-75
ANKRD46	-0.74	0.0018	-1.74	1.4e-36
ANKRD49	0.1	0.55	0.72	3.6e-12
ANKRD50	0.36	0.19	0.07	0.46
ANKRD52	-0.4	0.048	-0.98	2.6e-25
ANKRD53	0.43	0.14	0.54	1.2e-11
ANKRD54	-1.16	0.00034	-0.24	0.0024
ANKRD55	-0.06	0.79	-0.08	0.58
ANKRD6	0.11	0.7	-0.14	0.053
ANKRD65	-0.96	0.0021	-0.77	2.4e-20
ANKRD7	-0.34	0.23	-0.93	1.3e-26
ANKRD9	-2.31	2.1e-08	-0.95	7.8e-20
ANKS1A	-0.55	0.031	-0.65	3.3e-17
ANKS1B	0.21	0.43	0.37	0.0041
ANKS3	0.29	0.29	0.76	9.7e-18
ANKS4B	0.02	0.93	0.11	0.5
ANKS6	-0.3	0.29	-0.71	1.5e-13
ANKZF1	0.82	0.0065	1.5	4.8e-59
ANLN	1.47	9.3e-07	1.87	2.6e-27
ANO1	0.64	0.028	1.43	2.1e-34
ANO10	-1.26	0.00021	-1.6	9.6e-55
ANO2	0.51	0.077	0.56	2.6e-07
ANO3	-0.39	0.084	0.09	0.37
ANO4	0.74	0.015	1.56	5.5e-50
ANO5	-1.69	1.5e-06	-1.82	1.5e-136
ANO6	0.95	0.00055	0.52	5.5e-11
ANO7	1.54	2e-05	1.56	1.1e-23
ANO8	-0.15	0.5	0.36	3e-05
ANO9	0.13	0.58	0.44	6.5e-12
ANOS1	0.84	0.0065	0.93	2.3e-14
ANP32A	0.11	0.63	-0.25	0.024
ANP32AP1	-0.04	0.89	-0.19	0.067
ANP32B	0.42	0.091	0.8	5.1e-19
ANP32C	-0.36	0.12	-0.19	0.084
ANP32D	-0.17	0.55	0.12	0.26
ANP32E	0.44	0.068	-0.47	1e-05
ANPEP	0.2	0.34	0.38	0.046
ANTXR1	0.23	0.41	0.76	4.2e-10
ANTXR2	0.17	0.55	0.29	0.012
ANXA1	0.96	0.00021	1.59	9.6e-25
ANXA11	-1.29	0.00016	-1.76	5.5e-26
ANXA13	0.71	0.011	0.69	2.9e-07
ANXA2	0.7	0.0067	1.09	7.4e-17
ANXA2P1	0.55	0.029	0.69	3.3e-11
ANXA2P2	0.56	0.028	0.81	7.5e-11
ANXA2R	1.62	2.9e-06	1.9	4.3e-40
ANXA3	-1.23	0.00026	-1.55	2.2e-74
ANXA4	1.36	1.1e-05	2.17	6.3e-71
ANXA5	0.55	0.0095	1.24	2.5e-17
ANXA6	0.26	0.22	0.54	2.1e-08
ANXA7	-0.62	0.015	-1.54	4.1e-43
ANXA9	-1.41	2.3e-06	-2.64	2.8e-75
AOAH	1.37	3.1e-05	2.06	9.7e-23
AOC1	-0.26	0.34	-0.45	2e-11
AOC2	-0.45	0.072	0.41	2.2e-06
AOC3	-0.57	0.053	-0.37	0.00017
AOC4P	-0.65	0.03	0.42	5.7e-05
AOX1	-0.47	0.1	-0.73	6.3e-09
AP1AR	0	1	-0.26	0.0031
AP1B1	-0.16	0.53	-0.04	0.58
AP1G1	-0.67	0.012	-1.54	5.4e-46
AP1G2	0.12	0.55	0.96	1.9e-29
AP1M1	0.88	0.00083	0.74	2e-09
AP1M2	-1.03	0.0011	-2.11	2.3e-118
AP1S1	0.08	0.67	-0.01	0.92
AP1S2	0.66	0.028	1.35	3.1e-22
AP1S3	0.41	0.13	-0.48	3.5e-06
AP2A1	0.7	0.0069	0.88	5e-21
AP2A2	-0.42	0.083	-1.21	3.1e-20
AP2B1	-0.64	0.031	-1.67	5.4e-51
AP2M1	0.31	0.16	0.43	3.5e-07
AP2S1	0.48	0.062	0.83	7e-22
AP3B1	-0.26	0.28	-1.55	2.3e-46
AP3B2	-0.61	0.029	-0.84	1.7e-38
AP3D1	-0.22	0.42	-0.45	4.8e-06
AP3M1	-0.07	0.76	-0.94	1.9e-24
AP3M2	0.02	0.94	-0.11	0.14
AP3S1	1.67	1.9e-07	1.97	2.4e-39
AP3S2	-1.02	0.0015	-1.15	7.7e-28
AP4B1	-0.01	0.98	0.44	5.2e-08
AP4E1	-0.05	0.86	-0.3	0.0043
AP4M1	0.13	0.55	1.31	2.9e-35
AP4S1	-0.5	0.039	-0.9	1.6e-26
AP5B1	-0.7	0.011	-0.77	9.9e-14
AP5M1	-1.53	7.4e-08	-2.18	4.5e-81
AP5S1	-0.39	0.17	-0.75	8.5e-14
AP5Z1	0.72	0.0099	1.15	2.5e-33
APAF1	0.6	0.019	0.92	1.6e-13
APBA1	0.07	0.78	-0.48	1.8e-07
APBA2	0.53	0.055	0.55	1.5e-08
APBA3	0.71	0.0079	1.3	2e-29
APBB1	-0.45	0.033	-0.66	1.2e-17
APBB1IP	1.39	1.5e-05	2.17	2.7e-24
APBB2	0.06	0.83	-0.11	0.14
APBB3	0.18	0.33	1.25	1.2e-37
APC	0.58	0.0098	-0.32	0.00018
APC2	-0.04	0.88	0.94	4.7e-15
APCDD1	-0.16	0.57	-0.06	0.66
APCDD1L	-1.28	0.00018	-1.47	2.1e-43
APEH	-2.05	1.5e-08	-2.34	3.7e-60
APEX1	0.39	0.096	0.96	3.7e-32
APEX2	0.04	0.89	0.16	0.02
APH1A	0.2	0.37	-0.15	0.087
APH1B	0.07	0.71	-0.96	2.1e-12
API5	-0.7	0.016	-1.35	7.7e-38
APIP	-0.83	0.0036	-1.34	5.7e-22
APLF	0.73	0.01	0.31	0.0012
APLN	1.28	0.00017	2.08	4.2e-30
APLNR	0.52	0.062	1.16	6.1e-10
APLP1	-0.57	0.051	-0.63	7.2e-09
APLP2	-0.41	0.077	-1.47	6e-50
APMAP	0.06	0.74	-0.49	0.00047
APOA1	-0.8	0.0023	-0.69	7.8e-07
APOB	0.67	0.019	0.69	6.9e-13
APOBEC2	-0.11	0.65	-0.5	2.8e-05
APOBEC3A	1.32	0.00012	0.96	1.4e-11
APOBEC3B	0.89	0.0015	1.05	1.9e-12
APOBEC3C	1.6	4.1e-06	1.71	5e-44
APOBEC3D	1.2	0.00016	1.94	1.6e-43
APOBEC3F	1.48	3.5e-05	1.94	1.9e-44
APOBEC3G	1.61	3.1e-06	2.16	1e-49
APOBEC3H	0.94	0.0029	2	3.2e-44
APOBR	1.35	5.5e-05	1.86	4.6e-22
APOC1	1.97	4.8e-08	3.29	2e-48
APOC1P1	1.17	0.00041	0.84	5.4e-44
APOD	-1.3	0.0001	-1.24	2.2e-27
APOE	0.02	0.93	0.6	0.0023
APOH	-0.84	0.0064	-0.96	1.6e-08
APOL1	0.5	0.051	1.13	1.2e-35
APOL2	0.78	0.00065	1.34	3.8e-48
APOL3	0.38	0.18	0.87	2.2e-22
APOL4	0.03	0.9	0.09	0.42
APOL6	0.97	0.0012	1.46	4.3e-24
APOLD1	1.11	0.00072	1.3	4.6e-21
APOM	-0.28	0.13	-0.42	0.0081
APOO	-1.76	1.7e-06	-1.94	1.5e-47
APOOL	-0.6	0.0075	-1.25	1.7e-40
APP	-0.14	0.57	-1.42	3.3e-19
APPBP2	0.06	0.81	-0.63	1.3e-11
APPL1	-0.13	0.6	-1.27	1.3e-40
APPL2	-0.29	0.29	-0.31	6.9e-06
APRT	0.58	0.019	0.8	5.5e-21
APTX	-0.27	0.16	-0.73	1.4e-14
AQP1	-0.35	0.14	-0.85	9.2e-24
AQP11	-0.33	0.19	-0.72	5.7e-05
AQP2	-2.57	7e-09	-4.85	3.3e-86
AQP3	-0.48	0.047	-1.83	2.8e-35
AQP4	-0.41	0.15	-0.94	2.6e-18
AQP4-AS1	-0.35	0.19	0.21	0.018
AQP6	-2.59	1.4e-08	-3.27	1.4e-62
AQP7	-1.25	8.2e-06	-1.09	1.4e-29
AQP7P1	-1.21	6.8e-05	-1.99	1.5e-21
AQP7P3	-1.39	2.8e-06	-1.84	1.1e-13
AQP8	-0.05	0.82	0.67	2e-20
AQP9	1.05	6.6e-05	1.03	2.8e-17
AQR	0.09	0.74	-0.82	9.4e-15
AR	0.2	0.42	-0.15	0.097
ARAF	-0.93	0.00044	-0.66	3.5e-15
ARAP1	0.21	0.36	0.75	1.3e-20
ARAP2	0.63	0.021	0.08	0.29
ARAP3	0.62	0.036	0.91	2.1e-23
ARC	0.34	0.15	-0.98	2.8e-08
ARCN1	0.36	0.069	0.25	0.00017
AREG	1.01	0.0015	0.64	1.5e-05
AREL1	-1.63	2.8e-07	-2.66	7.9e-58
ARF1	0.24	0.32	0.95	1.7e-24
ARF3	-0.29	0.16	-0.66	7.9e-14
ARF4	-0.35	0.14	-0.77	4.1e-15
ARF5	0.15	0.5	0.46	5.3e-08
ARF6	-0.25	0.36	-0.7	1.1e-10
ARFGAP1	0.32	0.13	0.87	2.9e-28
ARFGAP2	-0.72	0.004	-0.91	5.4e-16
ARFGAP3	0.64	0.015	-0.01	0.96
ARFGEF1	-0.82	0.0078	-1.71	3e-42
ARFGEF2	-0.44	0.047	-1.39	4.6e-45
ARFGEF3	0.15	0.56	-0.83	2.1e-14
ARFIP1	-0.48	0.075	-1.47	2.7e-25
ARFIP2	-0.36	0.13	-0.35	0.00069
ARFRP1	0.58	0.049	0.69	1.2e-14
ARG1	0.29	0.27	0.34	0.00012
ARG2	-0.92	0.0019	-1.59	1.9e-35
ARGFXP2	0.3	0.29	0.93	5.8e-24
ARGLU1	0.03	0.87	0.72	1.5e-20
ARHGAP1	0.51	0.033	0.97	1.5e-23
ARHGAP10	0.4	0.16	0.66	1.6e-10
ARHGAP11A	1.86	4.2e-08	1.87	1.3e-25
ARHGAP11B	1.14	0.00011	1.31	6.2e-23
ARHGAP12	-0.39	0.11	-1.05	9.9e-26
ARHGAP15	0.55	0.06	2.14	1.3e-22
ARHGAP17	0.59	0.035	1.71	1.7e-38
ARHGAP18	-0.25	0.29	-0.9	1.5e-23
ARHGAP19	-0.38	0.13	-0.83	1.6e-13
ARHGAP20	-0.26	0.29	0.11	0.35
ARHGAP21	-0.11	0.61	0.11	0.28
ARHGAP22	1.71	4.6e-07	3.2	2.1e-39
ARHGAP23	0	1	0.08	0.45
ARHGAP24	-1.23	1.6e-07	-2.2	1e-58
ARHGAP25	0.87	0.0049	2.39	8.5e-50
ARHGAP26	1.49	3.2e-05	1.3	1.7e-32
ARHGAP27	0.98	0.0007	1.64	3.5e-50
ARHGAP28	-0.25	0.35	-0.67	4.2e-07
ARHGAP29	0.16	0.57	-0.35	0.00012
ARHGAP30	1.32	4.6e-05	2.12	3.6e-32
ARHGAP31	0.82	0.0055	0.65	4.1e-13
ARHGAP32	0.2	0.45	0.13	0.098
ARHGAP33	0.48	0.022	1.51	1.2e-27
ARHGAP35	-0.45	0.04	-0.86	1.2e-16
ARHGAP39	-1.59	2.5e-06	-0.97	4.3e-27
ARHGAP4	0.57	0.048	1.08	5.8e-24
ARHGAP42	1.27	0.00016	1.3	1.3e-22
ARHGAP44	-0.93	0.0016	-0.54	1.1e-17
ARHGAP5	-0.66	0.003	-1.45	3.5e-55
ARHGAP5-AS1	-0.42	0.11	-0.84	1.3e-18
ARHGAP6	-0.86	0.0025	-0.97	1.6e-29
ARHGAP8	-1.79	9.2e-07	-1.36	4.3e-66
ARHGAP9	1.28	3.4e-05	2.35	5e-33
ARHGDIA	0.43	0.059	0.86	9.6e-18
ARHGDIB	0.97	0.0019	2.44	7.1e-43
ARHGEF1	0.78	0.003	1.56	2.7e-48
ARHGEF10	0.63	0.012	1.26	6e-31
ARHGEF10L	-0.78	0.00018	-0.67	2.2e-15
ARHGEF11	-0.24	0.16	-0.35	0.00018
ARHGEF12	-0.49	0.05	-1.28	6.6e-39
ARHGEF15	0.14	0.59	0.52	5.1e-11
ARHGEF16	-0.19	0.48	0.01	0.91
ARHGEF17	-0.08	0.68	0.75	1.4e-20
ARHGEF18	-0.92	2.8e-06	-2.12	2.3e-24
ARHGEF19	-0.15	0.58	0.19	0.054
ARHGEF2	0.59	0.02	0.88	8.9e-15
ARHGEF25	0.09	0.74	0.57	2.9e-10
ARHGEF26	-1.39	7.3e-05	-1.32	3.5e-20
ARHGEF28	-0.42	0.14	-0.36	4.8e-07
ARHGEF3	-1.2	0.00022	-1.87	5.4e-31
ARHGEF33	-0.15	0.59	-0.1	0.17
ARHGEF35	-0.38	0.16	-1.14	3.5e-23
ARHGEF37	0.01	0.97	0.22	0.00038
ARHGEF38	-1.47	3.9e-05	-1.91	1e-56
ARHGEF39	1.96	4.4e-07	2.85	1.7e-68
ARHGEF4	-1.22	7e-05	-1.19	2.7e-41
ARHGEF40	-0.48	0.076	-0.26	0.00065
ARHGEF5	-0.6	0.042	-1.24	5.5e-26
ARHGEF6	0.93	0.00029	1.87	3.3e-28
ARHGEF7	0.43	0.052	1.44	6.2e-43
ARHGEF9	-0.2	0.33	-0.81	2.6e-11
ARID1A	-0.6	0.031	-0.89	6e-16
ARID1B	-0.68	0.006	-1.18	4.1e-25
ARID2	0.32	0.078	-0.09	0.42
ARID3A	-0.79	0.0057	-0.33	7e-05
ARID3B	0.18	0.47	0.73	5.9e-12
ARID4A	0.42	0.047	-0.11	0.18
ARID4B	0.21	0.33	-0.05	0.62
ARID5A	1.2	0.00033	1.65	1.4e-26
ARID5B	0.12	0.55	-0.51	4.3e-06
ARIH1	-0.16	0.47	-0.35	1.3e-05
ARIH2	-1.1	4.1e-07	-1.05	3.5e-25
ARIH2OS	-0.93	0.0032	-0.96	9.4e-13
ARL1	0.24	0.29	-0.13	0.09
ARL10	0.85	0.006	0.8	1.7e-19
ARL11	1.43	3.6e-05	2.35	9.7e-32
ARL13A	0.04	0.89	0.38	0.0001
ARL13B	-0.02	0.94	-0.52	4.4e-13
ARL14EP	-0.1	0.66	-0.76	2.1e-13
ARL15	-0.21	0.37	-0.67	2.8e-20
ARL16	-0.26	0.34	0.39	5.6e-05
ARL17A	-0.29	0.19	-0.13	0.18
ARL2	-0.62	0.023	-1.17	9.1e-30
ARL2BP	-0.4	0.091	1.58	1.4e-45
ARL3	-0.49	0.032	-1.37	3.9e-31
ARL4A	1.47	2.3e-06	1.63	1.6e-32
ARL4C	1.13	0.00045	1.23	5.9e-17
ARL4D	-2	6.7e-07	-2.48	2.2e-50
ARL5A	0.24	0.25	-0.48	8.5e-11
ARL5B	0.64	0.015	-0.25	0.0094
ARL6	-0.38	0.096	-0.81	1.1e-26
ARL6IP1	-0.11	0.68	-0.87	3.8e-11
ARL6IP4	0.18	0.45	0.72	1.5e-13
ARL6IP5	0.45	0.12	0.62	3.3e-08
ARL6IP6	0.89	4.9e-05	1.08	4.5e-22
ARL8A	0.02	0.94	0.18	0.019
ARL8B	-0.88	0.0025	-1.49	1.6e-45
ARL9	-0.2	0.43	0.25	0.0072
ARMC1	0.12	0.67	-0.72	4.6e-19
ARMC10	1	3.3e-05	0.72	7.5e-16
ARMC12	0.33	0.23	1	1.2e-27
ARMC2	0.06	0.72	-0.28	0.0005
ARMC3	-0.17	0.53	-0.68	3.2e-14
ARMC4	-0.69	0.0092	-0.35	0.00017
ARMC5	-0.03	0.9	0.7	1e-15
ARMC6	-0.24	0.36	0.05	0.56
ARMC7	-1.41	6.1e-05	-1.55	7.7e-20
ARMC8	-0.19	0.47	-1.07	9.9e-37
ARMC9	-0.16	0.56	-0.8	4.9e-21
ARMCX1	-0.14	0.62	-0.5	1.5e-12
ARMCX2	-0.64	0.014	-1.32	5.2e-19
ARMCX3	-0.15	0.5	-0.85	1.3e-24
ARMCX5	-0.19	0.45	-1.26	9.2e-22
ARMCX6	0.28	0.27	0.21	0.044
ARMT1	-0.35	0.18	-0.77	7.3e-15
ARNT	-0.04	0.87	-0.33	0.00011
ARNT2	-1.48	2.2e-06	-1.68	2.1e-56
ARNTL	0.24	0.24	0.54	0.00029
ARNTL2	0.85	0.0025	0.72	8.2e-08
ARPC1A	0.74	0.0017	1.46	3.3e-43
ARPC1B	0.96	0.00049	1.45	3e-18
ARPC2	0.85	0.0021	0.75	8.7e-11
ARPC3	0.86	0.0011	1.03	1.3e-24
ARPC4	-0.15	0.57	-0.17	0.036
ARPC5	1.05	0.00013	1.73	6.4e-31
ARPC5L	-0.28	0.32	-0.19	0.043
ARPIN	0.17	0.54	-0.51	1.6e-15
ARPP19	-0.35	0.16	-0.78	5.9e-20
ARPP21	0.01	0.96	-0.14	0.087
ARR3	0.03	0.91	0.33	7.6e-05
ARRB1	-0.11	0.71	-0.45	2.7e-06
ARRB2	1.2	7.6e-05	2.7	5.2e-46
ARRDC1	-0.64	0.023	-0.1	0.26
ARRDC1-AS1	-0.91	0.0017	-0.41	3.5e-06
ARRDC2	1.25	2.9e-05	2.31	1.1e-37
ARRDC3	0.71	0.0093	0.31	0.0014
ARRDC3-AS1	-0.25	0.37	0.38	5.9e-07
ARRDC4	-0.44	0.12	-0.54	1.5e-06
ARRDC5	0.8	0.0029	1.72	2e-53
ARSA	0.44	0.13	0.95	7.9e-16
ARSB	0.69	0.018	0.47	2.4e-05
ARSD	-1.23	0.0002	-1.85	2.4e-33
ARSG	0.01	0.98	-0.02	0.73
ARSI	-0.8	2.8e-06	-0.79	1.5e-17
ARSJ	-0.13	0.64	-0.19	0.027
ARSK	0.07	0.76	-0.61	6.8e-10
ART3	-0.7	0.02	-0.28	0.021
ART4	-0.43	0.13	-0.09	0.58
ART5	-0.82	0.0071	-0.31	1.3e-06
ARTN	-1	0.0012	-0.54	3.9e-14
ARV1	-0.56	0.016	-0.61	2.2e-10
ARVCF	-0.65	0.021	0.24	0.0093
ASAH1	-0.66	0.02	-1.1	6.7e-25
ASAH2	-0.35	0.17	-0.84	2.6e-11
ASAH2B	-0.26	0.32	-0.59	1.2e-07
ASAP1	1.34	1.8e-05	1.65	1.8e-31
ASAP2	-0.95	0.0017	-1.62	1e-43
ASAP3	-1.88	7.5e-07	-1.6	1e-84
ASB1	-0.94	0.00089	-1.04	2.6e-30
ASB12	-0.41	0.082	-0.56	1.1e-12
ASB13	0.14	0.54	-0.02	0.82
ASB14	-0.35	0.19	0.23	0.008
ASB16	-0.45	0.06	-0.66	7.4e-10
ASB16-AS1	-0.39	0.053	0.58	3e-12
ASB2	0.32	0.26	1.17	1e-15
ASB3	-0.08	0.71	-0.1	0.31
ASB4	-0.31	0.25	-0.22	0.0076
ASB6	-0.89	0.0021	-0.7	7.8e-14
ASB7	0.15	0.59	-0.16	0.2
ASB8	-0.35	0.17	-0.99	2.6e-17
ASB9	-0.9	0.00024	-1.45	2.3e-17
ASCC1	0.65	0.028	0.18	0.057
ASCC2	0.46	0.089	1.25	1.3e-47
ASCC3	1.01	0.00024	0.49	5.2e-07
ASCL2	0.03	0.91	-0.17	0.14
ASF1A	-0.5	0.028	-1.53	7.6e-29
ASF1B	1.58	4.2e-06	2.51	3.5e-32
ASGR1	0.92	0.0034	1.12	2.1e-16
ASGR2	0.1	0.65	0.07	0.69
ASH1L	-0.18	0.42	-0.97	4.2e-21
ASH1L-AS1	-0.51	0.074	-0.62	2.1e-07
ASH2L	-0.43	0.13	-0.39	2.1e-08
ASIC1	-1.03	0.0014	-0.73	8.6e-17
ASIC2	-1.63	1e-05	-1.54	1e-39
ASIC3	-0.14	0.56	1.07	1.9e-29
ASIC4	0.05	0.84	0.9	1.5e-19
ASIP	0.39	0.17	0.41	1.3e-06
ASL	-0.11	0.64	-0.5	0.00017
ASMT	-0.62	0.013	0.7	3.4e-16
ASMTL	-0.57	0.053	-0.24	0.0048
ASMTL-AS1	-0.65	0.0056	1.04	3.1e-26
ASNS	0.83	0.00025	0.84	1.2e-17
ASNSD1	0.22	0.39	-0.65	4.4e-15
ASPA	0.35	0.14	-0.17	0.019
ASPDH	-0.69	0.0027	-1.05	7.6e-09
ASPG	-0.21	0.39	0.09	0.46
ASPH	0.67	0.002	0.36	6.9e-06
ASPHD1	1.41	4.2e-05	1.92	1.5e-26
ASPHD2	-0.36	0.16	-1.02	1.9e-13
ASPM	1.79	5.7e-08	2.25	5.2e-30
ASPN	-0.02	0.94	-0.28	0.0025
ASPRV1	0.21	0.39	0.43	1.9e-06
ASPSCR1	-1.37	2.6e-05	-0.44	2.3e-06
ASRGL1	-0.32	0.18	-0.85	3e-23
ASS1	-0.7	0.013	-1.53	8.3e-13
ASTE1	0.63	0.019	0.31	1.7e-05
ASTN1	-0.67	0.024	-0.95	6.6e-20
ASTN2	-0.29	0.31	0.02	0.82
ASXL1	0.32	0.18	0.66	1.4e-11
ASXL2	0.22	0.43	-0.72	5.9e-20
ASXL3	-0.28	0.056	-0.88	2.9e-35
ATAD1	-0.7	0.014	-1.26	3.4e-34
ATAD2	1.05	5.1e-06	1.13	9.1e-17
ATAD2B	0.04	0.84	0.19	0.033
ATAD3A	-0.49	0.061	0.27	0.00057
ATAD3B	-0.77	0.00092	0.94	2e-26
ATAD3C	-0.34	0.09	-0.63	2.1e-20
ATAD5	1.06	3.7e-06	1.36	1.4e-25
ATAT1	0.02	0.92	0.22	0.0094
ATE1	-0.83	0.0073	-1.24	3.1e-58
ATF1	-0.11	0.63	-0.6	2e-12
ATF2	0.35	0.12	-0.52	6e-17
ATF3	0.15	0.59	-0.78	3.3e-08
ATF4	0.71	0.019	1.76	7.7e-40
ATF5	0.75	0.013	0.82	1.5e-26
ATF6	-0.13	0.6	-1.39	9.4e-39
ATF6B	0.51	0.036	0.45	1e-05
ATF7	0.77	0.0077	0.76	4.2e-17
ATF7IP	0.83	0.0011	0.03	0.75
ATF7IP2	-0.42	0.11	-0.12	0.094
ATG10	0.52	0.072	0.11	0.3
ATG101	-0.49	0.036	-0.07	0.36
ATG12	1.06	4.6e-07	2.22	1.6e-42
ATG13	-0.03	0.9	-0.41	9.8e-07
ATG14	-0.05	0.85	-0.01	0.87
ATG16L1	0.72	0.011	1	2.3e-34
ATG16L2	0.8	0.0042	1.72	7.6e-49
ATG2A	-0.56	0.018	-0.68	1.8e-12
ATG2B	-0.67	0.0079	-0.99	2.7e-29
ATG3	-0.23	0.35	-0.25	0.00034
ATG4A	-0.16	0.5	-0.49	2.3e-09
ATG4B	-0.8	0.0082	0.21	0.0071
ATG4C	0.1	0.65	-0.22	0.0027
ATG4D	-1.64	5.9e-08	-0.48	8.9e-08
ATG5	-0.46	0.072	-1.38	4.9e-37
ATG7	0.34	0.18	0.25	0.00018
ATG9A	0.04	0.86	-0.07	0.36
ATG9B	1.19	0.00037	1.4	7.8e-56
ATIC	-0.12	0.68	-0.23	0.00037
ATL1	0.29	0.2	-0.37	3.7e-09
ATL2	-0.37	0.1	-0.49	5.1e-06
ATL3	1.11	0.00041	0.37	7.5e-05
ATM	1.43	1.1e-06	0.92	2.1e-24
ATMIN	-0.11	0.64	-0.45	3.3e-06
ATN1	-0.17	0.47	0.2	0.031
ATOH7	0.04	0.87	0.19	0.048
ATOH8	-0.67	0.012	-0.28	0.0004
ATOX1	0.19	0.44	0.33	0.00082
ATP10A	-0.6	0.041	-0.52	6.9e-05
ATP10B	-0.22	0.44	-1.47	2.9e-14
ATP10D	-0.47	0.068	-0.87	1.2e-23
ATP11A	1.12	0.0006	1.18	2.1e-47
ATP11B	0.29	0.15	-0.3	0.00051
ATP11C	0.78	0.006	-0.13	0.12
ATP13A1	0.27	0.25	0.23	0.0049
ATP13A2	0.22	0.35	0.68	2.3e-15
ATP13A3	0.88	0.00072	0.32	4.9e-05
ATP13A4	-0.01	0.98	-0.07	0.38
ATP1A1	-1.57	1.7e-05	-4.17	4.3e-52
ATP1A1-AS1	-0.94	0.00051	-1.08	2.5e-16
ATP1A2	-0.89	0.0014	-0.55	5.8e-08
ATP1A3	0.5	0.086	0.88	2.9e-16
ATP1A4	-0.11	0.69	0.47	1.6e-05
ATP1B1	-0.35	0.096	-1.86	2.1e-34
ATP1B2	-0.8	0.0036	-0.47	8.5e-07
ATP1B3	-1.1	0.0008	-1.49	2.1e-21
ATP23	0.29	0.21	0.27	0.0056
ATP2A1	-0.05	0.82	1.44	1.5e-46
ATP2A2	0.62	0.0071	0.33	6.9e-05
ATP2A3	0.33	0.25	0.36	0.004
ATP2B1	-0.19	0.43	-0.77	7.4e-19
ATP2B2	1.13	0.00012	1.52	3.7e-37
ATP2B4	1.06	0.00027	1.16	7.5e-18
ATP2C1	-0.22	0.26	-1.01	3.1e-24
ATP2C2	-1.49	3.1e-05	-2.04	2.9e-40
ATP6AP1	-0.24	0.34	-0.69	5e-08
ATP6AP1L	0.32	0.16	0.61	1.8e-07
ATP6AP2	-0.5	0.06	-0.9	1.3e-36
ATP6V0A1	0.37	0.1	0.06	0.64
ATP6V0A2	0.02	0.93	-0.36	0.00038
ATP6V0A4	-2.99	1.3e-09	-3.01	5.4e-95
ATP6V0B	-1.15	0.00051	-1.11	6.5e-24
ATP6V0C	-0.23	0.39	-0.5	2e-08
ATP6V0D1	-0.87	0.00073	-1.17	6.8e-33
ATP6V0D2	-2.27	7.2e-08	-2.59	2.1e-78
ATP6V0E1	-0.28	0.31	-0.52	1e-09
ATP6V0E2	-1.52	8.3e-06	-1.59	4.5e-39
ATP6V0E2-AS1	-1.48	1.3e-05	-1.48	1.5e-29
ATP6V1A	-1.36	1.8e-05	-1.93	1.1e-76
ATP6V1B1	-2.18	6.5e-09	-2.86	1.3e-64
ATP6V1B2	-0.17	0.38	-0.38	0.012
ATP6V1C1	-0.06	0.82	-0.4	2.7e-06
ATP6V1C2	-2.54	1.8e-08	-2.66	2.5e-49
ATP6V1D	-1.39	2.8e-05	-1.37	5e-51
ATP6V1E1	-0.61	0.013	-1.17	2.6e-29
ATP6V1E2	-0.78	0.011	-0.52	2.6e-08
ATP6V1F	-0.19	0.48	-0.23	0.0018
ATP6V1G1	-0.36	0.081	-0.85	9.2e-17
ATP6V1G2	-0.93	0.00048	-1.45	6.3e-27
ATP6V1H	-1.95	9.4e-07	-2.45	2.8e-73
ATP7A	0.2	0.31	-0.56	1.4e-09
ATP7B	0.1	0.71	0.21	0.0012
ATP8A1	-0.13	0.63	-0.31	7.6e-06
ATP8A2	-0.37	0.11	-0.46	7.1e-08
ATP8B1	-0.64	0.031	-1.61	5.5e-33
ATP8B2	0.14	0.6	0.18	0.055
ATP8B3	1.46	3.1e-06	2	1.3e-49
ATP8B4	0.1	0.71	0.41	0.002
ATP8B5P	0.01	0.94	-0.22	0.0069
ATP9A	-0.84	0.0021	-1.19	2.2e-44
ATP9B	-0.05	0.83	-0.3	5.7e-05
ATPAF1	-1.7	1.3e-07	-2.24	5.1e-36
ATPAF2	-0.48	0.096	-0.25	0.015
ATR	-0.28	0.22	-0.46	3.3e-07
ATRAID	0.07	0.8	0.15	0.11
ATRIP	-0.53	0.07	-0.39	6.7e-06
ATRN	-0.55	0.0069	-1.82	5.7e-40
ATRNL1	-1.49	3.3e-05	-1.7	9.1e-57
ATRX	0.01	0.94	-1.14	7e-24
ATXN1	0.69	0.0041	0.85	4.6e-14
ATXN10	-0.76	0.0082	-1.78	1e-19
ATXN1L	-0.54	0.057	-1	5.4e-20
ATXN2	-0.57	0.026	0.08	0.41
ATXN2L	0.21	0.3	1.53	2.8e-36
ATXN3	-0.2	0.41	-0.09	0.26
ATXN7	-0.42	0.11	-0.56	8.3e-10
ATXN7L1	0.11	0.64	0.44	0.00027
ATXN7L2	-0.44	0.011	0.68	1.3e-17
ATXN7L3	-0.3	0.18	0	0.96
ATXN7L3B	-0.39	0.14	-1.28	1.6e-29
AUH	-1.26	3e-06	-1.8	3.9e-42
AUNIP	-0.83	0.0055	-0.66	3.5e-11
AUP1	0.65	0.028	0.71	8e-18
AURKA	0.89	0.00018	0.99	5.7e-19
AURKAIP1	-0.35	0.16	-0.33	9.3e-05
AURKB	1.41	4.1e-06	2.38	6.2e-32
AURKC	0.05	0.86	0.22	0.084
AUTS2	0.32	0.1	0.35	4.1e-06
AVEN	0.72	0.0035	1.56	8.9e-29
AVIL	-0.95	0.00023	0.57	6.1e-10
AVL9	0.4	0.054	-0.49	6.3e-10
AVPI1	-1.18	0.00039	-1.39	6.9e-19
AVPR1A	-0.74	0.012	-0.74	2.4e-11
AVPR2	-1.63	1.1e-05	-2.55	4.6e-46
AXDND1	-1.21	1.3e-05	-2.29	4.3e-17
AXIN1	0.57	0.029	1.25	4.2e-27
AXIN2	-1.02	0.0015	-1.43	6.2e-28
AXL	1.42	4.4e-06	1.72	2.5e-33
AZGP1	-0.48	0.018	-0.53	0.0011
AZI2	-0.77	0.0026	-1.7	1.3e-41
AZIN1	-0.06	0.8	-0.72	2.6e-14
AZIN2	0.52	0.036	0.79	6.4e-23
AZU1	0.37	0.11	0.58	2.3e-10
B2M	1.2	0.00035	2.18	1.5e-37
B3GALNT1	0.03	0.92	-0.53	1.8e-14
B3GALNT2	-0.75	0.0085	-0.73	9.5e-15
B3GALT1	0.25	0.37	0.3	0.00027
B3GALT2	-0.98	9.4e-05	-1.7	9.5e-26
B3GALT4	-0.13	0.65	-0.35	0.0038
B3GALT5	0.07	0.8	-0.31	0.00077
B3GALT6	0.24	0.39	0.7	9.8e-15
B3GAT1	0.16	0.5	-0.47	2.5e-07
B3GAT2	0.17	0.51	0.84	1e-15
B3GAT3	0.27	0.33	0.56	1.1e-11
B3GLCT	-0.61	0.032	-0.43	0.0002
B3GNT2	-0.18	0.5	-0.7	3.5e-15
B3GNT3	0.02	0.95	-0.36	0.00066
B3GNT4	0.86	0.0058	0.98	1.3e-12
B3GNT5	1.52	7.2e-07	1.24	1.5e-17
B3GNT7	-0.13	0.61	-0.49	3.5e-08
B3GNT8	-0.93	0.0012	-1.33	1.1e-21
B3GNT9	0.45	0.08	0.89	4.3e-28
B3GNTL1	0.65	0.0092	1.47	1e-39
B4GALNT1	0.92	0.00074	1.2	1.4e-34
B4GALNT2	-1.7	6.1e-06	-2.18	7.3e-40
B4GALNT3	-2.12	6.8e-08	-2.38	1e-82
B4GALNT4	0.34	0.2	0.69	1.3e-18
B4GALT1	-0.16	0.47	-0.56	2.1e-10
B4GALT2	-0.26	0.3	0.2	0.014
B4GALT3	0.19	0.35	0.46	2.7e-07
B4GALT4	0.15	0.47	0.08	0.39
B4GALT5	0.88	0.0023	0.77	9.5e-13
B4GALT6	-0.66	0.028	-1.07	9.6e-37
B4GALT7	0.69	0.016	0.83	1.7e-28
B4GAT1	0.13	0.57	0.19	0.011
B9D1	0	1	-0.01	0.88
B9D2	1.33	0.00012	1.38	1.2e-35
BAALC	-0.26	0.33	-0.32	9.8e-05
BAAT	0.43	0.13	0.78	5.4e-16
BABAM1	0.16	0.52	0.47	6.5e-07
BACE1	-0.42	0.053	-0.66	3.6e-15
BACE2	-0.72	0.011	-0.54	5.4e-11
BACH1	1.13	5.9e-05	0.32	0.00015
BACH2	-1.12	0.00065	-1.23	9.5e-19
BAD	0.11	0.68	0.35	1.6e-05
BAG1	-1.5	2.9e-05	-2.04	9.7e-30
BAG2	-0.56	0.055	-0.86	1.7e-20
BAG3	-0.57	0.052	-0.66	2e-09
BAG4	-0.84	0.0067	-1.38	9.3e-54
BAG5	-0.36	0.15	-1.14	3.7e-27
BAG6	0.22	0.41	0.16	0.036
BAGE2	-0.22	0.38	-1.13	4.3e-14
BAHCC1	-0.23	0.22	0.25	0.0028
BAHD1	-1.11	0.0003	-1.1	2e-23
BAIAP2	-0.29	0.31	-0.57	1.2e-09
BAIAP2L1	-0.72	0.0052	-0.79	1.8e-29
BAIAP2L2	0.39	0.17	0.69	1.9e-07
BAIAP3	-1.18	1.5e-05	-1.28	3.9e-28
BAK1	0.17	0.5	-0.11	0.43
BAMBI	-0.34	0.24	-0.66	1e-25
BANF1	-0.1	0.72	0.22	0.004
BANK1	0.17	0.51	-0.15	0.017
BANP	-0.29	0.3	0.16	0.099
BAP1	-1.66	3.8e-07	-0.99	3.7e-24
BARD1	1.13	7e-05	-0.12	0.13
BARX2	1.21	0.00025	1.52	5.3e-50
BASP1	0.38	0.13	0.39	9.7e-06
BATF	1.22	0.00011	2.21	6.9e-32
BATF2	0.4	0.14	0.64	1.1e-18
BATF3	1.19	0.00022	1.83	6.4e-29
BAX	1.31	9.6e-07	2.04	3.2e-39
BAZ1A	1.3	1.6e-06	2.04	9.1e-31
BAZ1B	0.49	0.017	0.53	3e-07
BAZ2A	0.47	0.059	0.5	1.7e-07
BAZ2B	-0.42	0.043	-0.67	6.7e-14
BBC3	1.05	0.00028	2.12	1.4e-30
BBIP1	-0.3	0.2	-0.67	2.4e-12
BBOF1	-0.77	0.0067	-1.55	2.1e-49
BBOX1	-0.13	0.51	-0.05	0.7
BBS1	-0.03	0.86	-1.35	5.2e-41
BBS10	-0.02	0.94	-0.43	3.2e-06
BBS12	-0.24	0.4	-0.88	7.8e-19
BBS2	-0.51	0.021	-1.47	2.3e-35
BBS4	-0.19	0.38	-0.33	0.00032
BBS5	-0.76	0.0063	-0.84	3.1e-30
BBS7	0.33	0.23	-0.13	0.12
BBS9	-0.13	0.59	-0.29	6e-06
BBX	-0.55	0.03	-1.38	7.9e-47
BCAM	-1.56	1.6e-05	-1.99	1.6e-45
BCAN	1.08	0.0009	0.69	2.7e-09
BCAP29	0.34	0.23	1.13	5.7e-20
BCAP31	0.33	0.25	0.55	5.4e-09
BCAR1	-0.58	0.034	0.04	0.6
BCAR3	-1.15	0.00012	-1.75	7.4e-34
BCAS1	-0.78	0.011	-1.7	4.2e-28
BCAS2	-0.06	0.83	-1.01	4.1e-23
BCAS3	-0.74	0.0089	-0.61	7.1e-18
BCAS4	-0.38	0.11	0.86	1e-13
BCAT1	1.18	4.4e-05	1.13	5e-18
BCAT2	-0.2	0.47	-0.09	0.24
BCCIP	-0.6	0.037	-1.07	5e-20
BCDIN3D	-0.66	0.015	-0.93	1.9e-15
BCDIN3D-AS1	-1.18	0.00023	-0.87	2.2e-16
BCHE	-0.55	0.042	-1.08	9.9e-21
BCKDHA	-0.03	0.92	-0.3	0.0011
BCKDHB	-1.22	1.6e-05	-2.04	4.4e-47
BCKDK	1.34	3.6e-05	1.55	5.9e-36
BCL10	0.54	0.037	0.03	0.81
BCL11A	1.1	0.00013	1.01	6.7e-21
BCL11B	0.71	0.011	1.22	6.5e-19
BCL2	0.4	0.16	0.68	1e-24
BCL2A1	1.35	4.6e-06	1.84	4.1e-30
BCL2L1	-0.11	0.53	0.16	0.022
BCL2L10	-1.17	2.5e-05	-1.54	5.6e-50
BCL2L11	0.36	0.21	-0.49	3.9e-05
BCL2L12	-0.14	0.61	0.41	3.6e-06
BCL2L13	-0.59	0.039	-0.82	1.1e-22
BCL2L14	-0.39	0.17	-0.15	0.35
BCL2L15	-0.27	0.34	-1.12	5.1e-12
BCL2L2	-1.02	0.00017	-1	8.4e-30
BCL3	0.81	0.0042	0.72	1.5e-07
BCL6	1.38	2.5e-06	1.16	3.2e-10
BCL6B	0.98	0.0021	1.05	1.2e-27
BCL7A	-1.14	0.00011	-1.57	5.9e-37
BCL7B	-0.06	0.77	0.47	3e-09
BCL7C	-0.76	0.012	-0.1	0.31
BCL9	-0.96	4.3e-05	-2.14	1.5e-49
BCL9L	0.68	0.015	1.52	2.6e-29
BCLAF1	0.15	0.44	-1.06	1.4e-17
BCO1	0.86	0.0058	0.76	5.6e-19
BCO2	-0.73	0.0059	-0.31	0.00021
BCOR	-0.14	0.51	-0.91	2.2e-16
BCORL1	0.29	0.27	-0.39	6.8e-05
BCR	-1.34	2.1e-05	-1.9	8.5e-50
BCRP3	-0.65	0.03	-0.42	7.9e-06
BCS1L	0.09	0.75	0.38	1.1e-06
BCYRN1	-0.98	0.0013	0.15	0.001
BDH1	-2.27	5.4e-08	-1.93	9.7e-89
BDH2	-0.64	0.0044	-1.48	6.2e-24
BDKRB1	-1.45	5.6e-06	-1.07	1.5e-29
BDKRB2	-1.49	1.7e-05	-1.32	3.8e-45
BDNF	1.19	6.7e-05	0.86	3.3e-26
BDNF-AS	-1.18	9e-07	-1.87	7.8e-31
BDP1	0.15	0.34	0.17	0.083
BEAN1	-0.33	0.05	0.23	0.044
BECN1	-0.92	0.00053	-1.42	1.1e-27
BEGAIN	-0.35	0.19	-0.23	0.015
BEND3	-1.42	5.4e-05	-1.13	5.9e-24
BEND3P3	0.15	0.51	-0.39	1.6e-05
BEND5	-0.31	0.13	-0.01	0.92
BEND6	0.13	0.65	0.16	0.085
BEND7	-0.72	0.017	-0.84	4e-13
BEST1	1.55	1.9e-05	1.89	1.4e-41
BEST2	-0.19	0.49	0.33	1.2e-07
BEST3	0.43	0.095	0.66	8.9e-10
BEST4	0.71	0.019	0.87	1.4e-27
BET1	0.54	0.011	0.42	1.2e-06
BET1L	0.72	0.0011	0.94	2.8e-24
BEX1	-1.3	2.6e-05	-1.08	3.1e-45
BEX2	-0.48	0.023	-1.03	3.8e-59
BEX3	-0.65	0.018	-1.61	3.8e-38
BEX4	-0.77	0.0008	-1.23	2.1e-65
BEX5	-0.78	0.0029	-1.01	2e-48
BFAR	1.26	6.6e-05	1.51	4.8e-38
BFSP1	-1.02	0.0015	-1.1	3.4e-13
BGLAP	0.29	0.23	0.4	8.2e-05
BGN	0.58	0.032	0.73	9.4e-15
BHLHE22	0.21	0.46	0.23	0.014
BHLHE40	0.54	0.03	0.34	0.0088
BHLHE41	2.09	1.9e-07	2.63	3.3e-40
BHMT	-0.25	0.28	-0.25	0.079
BHMT2	-0.11	0.59	-0.49	3.2e-06
BICC1	-0.11	0.7	-0.79	9.7e-37
BICD1	1	0.00016	0.53	5e-11
BICD2	0.28	0.33	0.33	0.00034
BICDL1	-1.02	6.9e-06	-1.65	4.7e-39
BICDL2	-0.41	0.11	0.24	0.0071
BID	1.41	3.8e-05	2.23	4.7e-36
BIK	-1.46	1.1e-05	-1.63	1.4e-45
BIN1	-0.21	0.42	-0.25	0.069
BIN2	0.93	0.0012	2.27	8.3e-38
BIN3	-0.55	0.042	0.23	0.001
BIRC2	0.72	0.0081	0.27	0.0018
BIRC3	1.56	1.8e-06	1.71	2.8e-38
BIRC5	1.55	8.8e-07	2.19	4.1e-28
BIRC6	0.31	0.18	-0.67	2.6e-10
BIRC7	1.04	0.00033	1.6	3.3e-80
BIVM	0.3	0.22	0.77	3.6e-32
BLCAP	-1.75	1.2e-06	-1.52	2.5e-40
BLK	0.16	0.56	0.31	0.015
BLM	0.97	0.00017	1.56	1.3e-19
BLMH	0.41	0.099	0.7	3.9e-11
BLNK	-0.99	0.00034	-1.5	4e-40
BLOC1S1	0.2	0.47	0.28	0.0012
BLOC1S2	0.31	0.19	0.28	0.00077
BLOC1S3	0.83	0.0034	1.54	2e-34
BLOC1S4	0.71	0.018	0.99	2.3e-19
BLOC1S5	0.16	0.56	-0.44	1.6e-10
BLOC1S6	0.95	3.1e-05	1.11	3.3e-20
BLVRA	0.84	0.0039	0.93	4.3e-28
BLVRB	0.42	0.12	0.52	1.7e-08
BLZF1	0.3	0.18	0.06	0.38
BMF	-0.45	0.098	-0.78	1.2e-09
BMI1	-0.19	0.43	0	0.99
BMP1	1.11	6.5e-05	2.05	2.2e-42
BMP2	0.12	0.66	0.74	3.1e-11
BMP2K	0.68	0.023	1	6.5e-21
BMP3	-0.84	0.0066	-1.05	6.1e-10
BMP4	-0.37	0.2	-0.36	3.3e-07
BMP6	-0.66	0.026	-1.54	9.8e-16
BMP7	-2.53	6.5e-09	-2.87	2.4e-69
BMP8A	0.31	0.18	1	2.1e-23
BMP8B	0.76	0.0078	0.49	3.9e-09
BMPER	0.01	0.97	0.39	6.3e-05
BMPR1A	-0.42	0.096	-1.2	2.4e-22
BMPR1B	-1.57	1.7e-05	-2.27	5.6e-77
BMPR2	0.21	0.41	-0.41	2.4e-06
BMS1	0.29	0.29	-0.03	0.76
BMS1P1	0.05	0.85	0.69	4.2e-13
BMS1P2	-0.27	0.23	0.45	4.6e-06
BMS1P4	0.66	0.014	0.54	1.4e-07
BMT2	0.44	0.072	0.2	0.081
BMX	0.71	0.019	0.73	6.4e-11
BNC2	0.09	0.72	0.13	0.26
BNIP1	0.18	0.52	0.18	0.026
BNIP2	0.13	0.55	0.49	1e-05
BNIP3	1.74	4.5e-06	1.77	1.2e-44
BNIP3L	1.16	0.00017	1.27	2.9e-27
BNIPL	-1.44	2.1e-05	-1.92	8.9e-24
BOC	0.02	0.96	-0.06	0.49
BOD1	1.02	0.0004	1.34	3.2e-29
BOD1L1	0.02	0.9	-0.37	0.00034
BOK	-0.77	0.0035	-0.07	0.53
BOLA1	-0.24	0.34	0.03	0.7
BOLA2	-0.11	0.61	0.73	5.2e-16
BOLA3	-0.31	0.27	0.04	0.57
BOP1	0.21	0.41	0.6	4.3e-11
BORA	0.85	0.0011	1.08	1.1e-21
BORCS5	-0.69	0.0097	-0.75	1.3e-20
BORCS6	-0.51	0.064	0.11	0.24
BORCS7	-0.14	0.52	-0.89	6.2e-21
BORCS8	-1.11	0.00029	-0.48	8.8e-06
BORCS8-MEF2B	-0.07	0.74	1.41	2.2e-19
BPGM	-1.24	0.00025	-0.91	5.9e-21
BPHL	-0.99	0.00018	-1.86	1.6e-16
BPI	-1.16	0.00031	-1.46	1.3e-12
BPNT1	-0.55	0.061	-1.49	1.6e-39
BPTF	0.01	0.92	-0.43	2.2e-05
BRAF	-0.3	0.14	-0.45	1.2e-12
BRAP	0.5	0.076	0.51	1e-07
BRAT1	0.75	0.014	1.15	1.6e-30
BRCA1	1.32	1.3e-06	1.04	7.4e-18
BRCA2	1.91	3e-08	1.61	4.6e-27
BRCC3	-0.71	0.011	-2.34	7e-127
BRD1	-0.26	0.25	0.41	2e-05
BRD2	0.11	0.67	0	0.97
BRD3	-0.79	0.0086	-0.79	9.3e-12
BRD4	-0.11	0.58	0.02	0.79
BRD7	-0.55	0.053	-1.02	8.5e-24
BRD8	0.18	0.39	0.28	0.0012
BRD9	0.26	0.21	1.12	1.9e-29
BRF1	-0.43	0.053	0.02	0.78
BRF2	-0.25	0.27	0.36	4.5e-05
BRI3	0.2	0.41	0.96	9.9e-18
BRI3BP	-0.2	0.46	-0.88	3e-16
BRICD5	-1.22	0.00014	0.54	2.3e-08
BRINP1	-0.14	0.61	-0.35	3.6e-06
BRIP1	1.81	6e-08	1.8	8.8e-24
BRIX1	0.53	0.03	0.83	1.4e-17
BRK1	-0.51	0.057	-1.04	1.8e-18
BRMS1	-0.06	0.8	0.29	0.00026
BRMS1L	-0.72	0.0054	-1.21	3.5e-45
BROX	0.42	0.096	-0.79	4e-26
BRPF1	-0.47	0.068	-0.26	0.0019
BRPF3	-0.42	0.089	-0.95	1.2e-15
BRSK1	0.26	0.33	0.72	8.6e-12
BRSK2	-0.72	0.0011	0.35	1.9e-05
BRWD1	0	0.99	-0.33	0.00055
BRWD3	0.69	0.0055	0.12	0.14
BSCL2	-0.53	0.0081	-0.52	6.5e-09
BSDC1	-0.66	0.015	0.06	0.47
BSG	-0.37	0.19	0.03	0.65
BSN	-1.1	2.8e-05	-0.46	3.3e-05
BSPRY	-1.12	0.0003	-1.68	2.7e-93
BST1	0.13	0.62	0.11	0.46
BST2	0.64	0.018	1.26	1.4e-27
BTAF1	0.49	0.012	0.68	4.7e-17
BTBD1	-0.37	0.14	-0.97	1.5e-24
BTBD10	0.49	0.058	0.65	1.5e-08
BTBD11	-1.01	0.0016	-1.42	7.3e-43
BTBD16	1.61	1.1e-05	2.04	3.6e-42
BTBD18	-0.39	0.11	0.67	1.8e-09
BTBD19	0.85	0.0058	1.37	1.2e-29
BTBD2	0.22	0.34	0.64	3.4e-14
BTBD3	0.2	0.44	0.39	2.6e-08
BTBD6	-0.47	0.11	0.34	2.1e-06
BTBD7	-0.05	0.81	-0.45	6.2e-06
BTBD8	0.3	0.21	-0.83	1.3e-16
BTBD9	-0.82	0.00029	-1.52	3.5e-34
BTC	-1.39	5.3e-05	-2	2.4e-88
BTD	-1.2	2.5e-05	-1.95	3.8e-38
BTF3	0.77	0.0028	1.29	2.8e-37
BTF3L4	0.3	0.25	0.35	0.0005
BTG1	1.14	0.00056	1.02	2e-15
BTG2	-0.81	0.0086	-2.19	7.9e-23
BTG3	-0.71	0.015	-0.9	4e-22
BTK	1.34	1.9e-05	2.53	1.8e-25
BTLA	0.14	0.62	0.99	1.8e-13
BTN2A1	0.84	0.0066	1.26	6.8e-36
BTN2A2	1.38	3.2e-05	1.81	8.7e-53
BTN2A3P	0.96	0.002	0.84	7e-19
BTN3A1	1.36	1.9e-05	2.29	2e-72
BTN3A2	1.65	2e-07	2.18	4.8e-51
BTN3A3	1.19	0.00033	1.73	1.1e-46
BTNL8	0.4	0.12	0.8	2.1e-08
BTNL9	0.06	0.79	1.14	2.7e-33
BTRC	-0.5	0.051	-1.54	3e-39
BUB1	1.45	3.8e-06	2.31	9.7e-29
BUB1B	1.08	2.1e-05	1.43	1.5e-18
BUB3	0.43	0.13	0.49	1.3e-07
BUD13	0.14	0.62	0.55	1.4e-09
BUD31	0.22	0.25	0.6	8.7e-14
BVES	-0.04	0.9	-0.98	2.6e-10
BYSL	0.83	0.0056	1.08	4.9e-27
BZW1	0.17	0.42	-0.33	0.00037
BZW2	0.18	0.44	-0.35	0.00068
C10orf55	-1.03	0.0014	-1.99	8.6e-21
C10orf62	-0.07	0.76	-0.16	0.095
C10orf67	-0.84	0.0017	-0.77	2.9e-10
C10orf82	-2.21	1.6e-07	-2.46	6.9e-42
C10orf88	0.18	0.5	0.59	1.8e-07
C11orf1	-0.17	0.52	-0.06	0.53
C11orf16	-1.7	5.5e-06	-2.34	2.3e-19
C11orf21	0.94	0.002	1.95	1.5e-32
C11orf24	1.08	0.00083	1.25	3.8e-36
C11orf45	0.02	0.93	-0.67	1.5e-09
C11orf49	-0.33	0.18	-0.27	0.0004
C11orf54	-0.32	0.14	-0.88	2.8e-08
C11orf58	0.51	0.011	-0.08	0.28
C11orf65	-0.4	0.094	-0.57	4.5e-07
C11orf68	0.36	0.2	0.44	0.00015
C11orf71	-0.5	0.029	-1.32	5.1e-19
C11orf80	-0.64	0.00097	-0.77	8.4e-10
C11orf94	-0.98	0.00041	-0.32	0.037
C11orf95	-0.47	0.1	-0.24	0.0054
C11orf96	-0.17	0.53	0.22	0.061
C12orf10	0.53	0.043	0.59	2.8e-14
C12orf29	0.31	0.22	-0.2	0.028
C12orf4	0.65	0.017	0.8	7.1e-12
C12orf43	0.33	0.17	0.52	1.8e-08
C12orf45	0.65	0.013	1.38	5e-33
C12orf49	-0.87	0.0019	-0.7	1.2e-24
C12orf50	0.2	0.47	0.42	1.7e-07
C12orf54	-0.73	0.0084	0.09	0.33
C12orf56	-1.15	0.00022	-0.63	4.1e-16
C12orf57	0.34	0.23	0.77	3.2e-16
C12orf60	-0.38	0.04	-0.22	0.019
C12orf65	0.24	0.31	0.85	5.6e-28
C12orf66	0.44	0.13	-0.32	0.00013
C12orf73	0.29	0.22	0.42	5.9e-09
C12orf75	-0.47	0.036	-0.22	0.0052
C12orf76	0.4	0.11	-0.03	0.71
C14orf119	-0.33	0.17	-0.43	7e-08
C14orf132	-1.01	0.00083	-1.3	7.3e-40
C14orf178	-0.45	0.11	-0.06	0.56
C14orf28	-0.03	0.91	0.44	9.3e-07
C14orf93	-0.51	0.026	-0.06	0.57
C15orf39	0.91	0.0036	1.33	9.1e-23
C15orf40	-0.56	0.024	-1.23	8.9e-22
C15orf41	-0.01	0.96	-0.33	2.7e-05
C15orf48	0.83	0.0015	1.03	1e-15
C15orf61	-1.29	1.4e-05	-0.73	6.3e-12
C15orf62	-0.21	0.31	0.36	0.0018
C16orf46	-0.28	0.14	-0.8	3.5e-19
C16orf54	0.73	0.01	1.64	4.3e-24
C16orf58	-0.03	0.86	0.3	5.5e-05
C16orf70	0.33	0.24	0.84	2.5e-06
C16orf71	-0.57	0.032	-0.75	8.5e-15
C16orf72	0.3	0.23	-0.16	0.091
C16orf74	1.03	0.00046	1.2	9.2e-44
C16orf86	-0.58	0.03	-0.37	9.3e-06
C16orf87	-0.05	0.83	-0.75	3.6e-10
C16orf89	-2.15	1.1e-07	-2.42	1.2e-36
C16orf91	0.08	0.78	0.2	0.051
C16orf96	0.38	0.024	0.52	4.7e-07
C17orf100	0.09	0.74	0.04	0.7
C17orf107	1.16	0.00042	0.87	9.4e-23
C17orf49	-0.02	0.95	0.62	2.1e-13
C17orf58	1.49	3.1e-05	0.77	6.9e-16
C17orf67	0.33	0.21	0.6	1.5e-11
C17orf75	-0.96	0.00017	-1.27	3.9e-22
C17orf80	0.05	0.8	-0.15	0.1
C17orf97	-0.68	0.018	-0.54	3.8e-09
C18orf21	0.73	0.0049	1.38	2.3e-33
C18orf25	0.38	0.18	-0.17	0.025
C18orf32	-0.62	0.00036	-0.78	5.6e-13
C18orf54	0.84	0.0042	1.02	1.7e-14
C19orf12	0.09	0.6	0.8	9.1e-07
C19orf18	-0.74	0.00039	0.38	0.00011
C19orf25	-0.2	0.47	0.06	0.45
C19orf38	0.96	0.00096	1.31	5.9e-21
C19orf44	-0.05	0.83	0.5	1.2e-08
C19orf47	-0.12	0.66	0.19	0.019
C19orf48	0.98	0.0005	1.12	8.3e-36
C19orf53	0.14	0.58	0.44	5.5e-09
C19orf54	0.21	0.41	0.82	4.3e-19
C19orf57	0.79	0.0013	0.63	5.3e-09
C19orf71	-0.64	0.00056	0.13	0.27
C19orf73	-1.27	1.8e-05	-0.98	3.5e-23
C1D	-0.08	0.67	-0.95	5.1e-23
C1GALT1	0.42	0.11	-0.37	0.0001
C1GALT1C1	0	1	-0.6	4.5e-06
C1GALT1C1L	-0.01	0.97	-0.78	1.5e-15
C1orf100	-0.55	0.062	-0.24	0.076
C1orf109	-0.34	0.22	-0.67	7.8e-13
C1orf112	0.39	0.011	1.29	7.6e-19
C1orf115	-0.49	0.036	-1.05	3.7e-39
C1orf116	-1.85	1.7e-06	-2.13	1.3e-57
C1orf122	-0.75	0.0023	-0.78	1e-20
C1orf127	1.07	0.00054	1.99	1.7e-60
C1orf131	0.54	0.025	0.84	1.9e-19
C1orf159	0.07	0.8	0.77	3.2e-16
C1orf162	1.5	5.6e-06	2.31	5.5e-33
C1orf174	0.02	0.93	0.42	3.1e-06
C1orf194	-0.63	0.034	-0.48	0.00016
C1orf198	-0.47	0.082	-0.4	2.9e-05
C1orf21	-0.52	0.027	-0.4	4.3e-08
C1orf210	-0.82	0.0023	-1.15	1.4e-70
C1orf216	0.88	0.0016	1.7	1.1e-24
C1orf220	-0.11	0.54	0.24	0.0096
C1orf226	-1.77	2.6e-06	-2.84	1.1e-68
C1orf229	-0.07	0.78	0.02	0.87
C1orf35	0.15	0.53	1.01	6e-26
C1orf43	0.17	0.53	0.3	0.0027
C1orf50	-0.32	0.14	-0.18	0.048
C1orf52	0.14	0.57	0.76	7.5e-16
C1orf53	-1.22	0.00023	-0.91	1.4e-22
C1orf54	0.3	0.25	1.55	1.2e-16
C1orf56	-1.05	0.0012	-0.76	4.4e-17
C1orf61	0.39	0.12	0.95	1.5e-23
C1orf74	-0.28	0.29	-0.69	6.9e-12
C1QA	1.11	0.00015	2.33	4.4e-31
C1QB	1.29	5.1e-05	2.44	9.1e-35
C1QBP	-0.65	0.0043	-0.59	2.4e-09
C1QC	1.31	3.8e-05	2.4	4.9e-33
C1QL1	0.62	0.019	1.23	5.1e-19
C1QL3	0.14	0.57	-0.14	0.23
C1QL4	0.97	0.0018	0.82	8.1e-17
C1QTNF1	0.55	0.048	0.73	2.1e-13
C1QTNF2	-0.59	0.044	0.34	0.0031
C1QTNF3	0.26	0.35	0.09	0.35
C1QTNF4	0.22	0.33	-0.13	0.17
C1QTNF6	1.1	0.00075	2.32	7.2e-53
C1QTNF7	-1.31	0.00014	-1.52	7.4e-47
C1QTNF9	-0.47	0.1	-0.49	3e-05
C1R	0.45	0.099	0.39	3.8e-06
C1RL	0.78	0.0065	0.84	1.2e-13
C1RL-AS1	1.04	0.0013	1.25	8.6e-19
C1S	0.48	0.079	0.54	2.6e-09
C2	1.18	6.1e-05	1.43	1.5e-15
C20orf144	-0.24	0.2	0.19	0.028
C20orf194	-0.55	0.01	-1.08	7.9e-30
C20orf197	1.38	3.8e-05	1.85	2e-44
C20orf202	0.59	0.036	1.39	1.4e-28
C20orf27	0.92	0.00025	1.4	2.2e-33
C20orf96	-0.33	0.11	0.42	5.9e-07
C21orf58	0.68	0.01	1.24	1.7e-33
C21orf62	-1.24	0.00014	-1.58	6.1e-61
C21orf62-AS1	-0.22	0.17	-1.15	1.2e-18
C21orf91	-0.07	0.77	-0.12	0.2
C22orf15	-0.95	0.0024	-0.17	0.055
C22orf23	-0.41	0.11	0.08	0.42
C22orf24	0.51	0.072	0.62	1.8e-07
C22orf34	0.96	0.0024	0.66	1.2e-10
C22orf39	-1.11	0.00033	-1.42	5.3e-29
C22orf46	-1.12	0.00047	-0.74	5.4e-12
C2CD2	0.57	0.023	1.11	1.7e-14
C2CD2L	-0.78	0.0026	-1.03	4e-19
C2CD3	-0.25	0.28	-0.83	6.1e-11
C2CD4A	-0.89	0.003	-0.93	1e-15
C2CD4B	-0.46	0.11	-0.55	4.6e-06
C2CD4C	0.5	0.072	0.95	2.4e-16
C2CD4D	-0.25	0.29	-0.12	0.16
C2CD5	-0.29	0.23	-0.73	4.5e-17
C2orf15	-1.16	0.00046	-2.43	7.4e-56
C2orf16	0.48	0.063	-0.52	3.6e-06
C2orf27A	1.33	1.4e-05	1.38	1e-33
C2orf27B	1.19	9.4e-05	0.12	0.098
C2orf42	-0.33	0.14	-1.39	1.8e-26
C2orf49	0.28	0.18	0.44	1.2e-06
C2orf50	-0.63	0.022	-0.86	2.6e-12
C2orf66	-0.91	0.0026	0.42	2.6e-07
C2orf68	-0.11	0.67	0.62	2.1e-14
C2orf69	-0.2	0.32	-1.03	1.1e-36
C2orf72	0.16	0.53	-0.06	0.48
C2orf73	0.11	0.57	-0.59	1.7e-14
C2orf74	-0.16	0.57	-0.35	0.00099
C2orf76	-0.35	0.19	-0.12	0.18
C2orf81	-0.33	0.24	0	1
C2orf88	-0.61	0.038	-1.07	4.1e-29
C3	1.69	6.3e-07	2.59	4.7e-28
C3AR1	1.26	0.00011	1.96	1.1e-25
C3orf14	-0.66	0.013	-0.54	2.5e-18
C3orf18	-1.24	5.9e-06	-1.25	2e-28
C3orf33	-0.96	0.0015	-1.13	9.9e-40
C3orf35	0.09	0.62	0.87	2e-21
C3orf38	-0.06	0.81	-0.29	0.00099
C3orf49	-0.92	0.0034	-0.5	0.00061
C3orf52	-2.12	1.9e-07	-1.66	4.5e-31
C3orf62	-0.34	0.22	0.15	0.054
C3orf67	1.29	0.00014	1.37	3.5e-45
C3orf70	0.54	0.064	1.46	5.1e-20
C4A	1.36	7.6e-05	1.54	2.9e-13
C4BPA	-0.44	0.12	-0.02	0.85
C4BPB	-0.37	0.2	-0.34	0.00043
C4orf19	-0.86	0.0046	-0.92	2e-49
C4orf3	0.22	0.32	0.12	0.099
C4orf33	-0.3	0.2	-0.68	1.7e-12
C4orf36	-0.36	0.21	-1.15	6.9e-18
C4orf46	0.79	0.0029	0.86	1.1e-13
C4orf47	1.65	2.5e-06	1.74	1.1e-57
C4orf48	-0.65	0.029	-0.25	0.014
C5	-1.2	0.00027	-1.73	6.2e-39
C5AR1	0.83	0.002	1.57	1.4e-23
C5AR2	0.19	0.5	-0.47	8.7e-06
C5orf15	1.07	0.00023	0.75	7.6e-19
C5orf22	-0.34	0.16	-0.98	1.3e-19
C5orf24	0.23	0.33	-0.63	6.3e-12
C5orf34	0.49	0.03	0.12	0.38
C5orf38	-1.64	9.8e-06	-1.78	1.5e-38
C5orf49	0.53	0.069	0.38	3.1e-06
C5orf51	0.32	0.2	0.18	0.059
C5orf58	1.09	0.00012	1.62	9e-49
C5orf63	-0.19	0.46	-0.09	0.23
C5orf64	-0.53	0.067	0.67	2.8e-11
C6	-0.15	0.57	0.11	0.17
C6orf120	-0.26	0.21	-0.73	1e-18
C6orf132	-0.06	0.82	-0.99	2.5e-15
C6orf136	-1.99	8.1e-08	-1.53	4.1e-32
C6orf141	0.25	0.3	0.55	6.9e-10
C6orf163	-0.1	0.5	0.67	5.9e-13
C6orf201	-0.45	0.088	0.34	0.00083
C6orf223	1.51	1.7e-05	1.58	8.6e-56
C6orf226	-1.51	1.1e-05	-0.89	7.9e-15
C6orf47	-0.2	0.45	0.06	0.56
C6orf52	-1.14	0.00057	-2.48	7.6e-37
C6orf62	0.37	0.1	0.58	2.1e-08
C6orf89	0.01	0.98	-0.95	2.9e-19
C7	-1.37	8.5e-05	-1.91	3e-58
C7orf25	-0.39	0.17	-0.62	6.2e-14
C7orf26	-0.19	0.42	0.72	4.9e-16
C7orf31	0.7	0.00027	0.83	9.5e-16
C7orf50	0.18	0.52	0.07	0.44
C7orf57	-0.01	0.97	-0.01	0.95
C7orf61	0.34	0.23	0.91	7.8e-19
C8G	0.4	0.16	0.41	6.8e-05
C8orf31	-0.19	0.5	0.05	0.56
C8orf33	-0.39	0.11	-0.65	1.8e-19
C8orf34	-0.14	0.54	-0.42	0.00032
C8orf37	0.06	0.84	-0.34	6e-05
C8orf48	0.27	0.33	-0.09	0.19
C8orf58	-0.05	0.85	1	1e-28
C8orf76	0.52	0.058	1.02	1.6e-23
C8orf82	-0.46	0.067	0.05	0.6
C9	-0.68	0.015	-0.95	3.3e-32
C9orf106	-0.01	0.97	0.11	0.25
C9orf116	0.4	0.14	0.51	5.1e-13
C9orf129	-0.04	0.84	-0.64	4.9e-22
C9orf139	1.11	0.00027	1.29	3.4e-38
C9orf152	-0.84	0.00033	-1.53	5.6e-16
C9orf153	0.36	0.13	1.24	2.1e-26
C9orf16	-0.64	0.022	-0.34	0.00023
C9orf163	-0.02	0.92	-0.19	0.031
C9orf24	-2.15	2.3e-07	-1.24	7.2e-24
C9orf40	0.13	0.65	-0.17	0.092
C9orf43	-0.44	0.048	-1.2	3.7e-11
C9orf50	0.51	0.082	0.29	0.00013
C9orf64	0.48	0.082	-0.07	0.24
C9orf72	0.6	0.0058	0.34	0.00012
C9orf78	-0.13	0.53	-0.96	3.7e-23
C9orf85	0.26	0.35	0.12	0.19
CA1	0	0.99	0.36	0.00016
CA11	-0.65	0.011	-0.79	1e-20
CA12	-0.31	0.27	-0.61	3.3e-09
CA13	-0.73	0.015	-0.96	4.6e-29
CA14	-0.2	0.42	-0.43	3.2e-06
CA2	-0.98	0.00046	-1.65	4.8e-40
CA3	-0.3	0.28	-0.06	0.58
CA4	-1.03	0.00038	-1.14	7.8e-32
CA5B	-0.15	0.51	-0.44	0.00017
CA5BP1	0.66	0.027	1.12	1.5e-27
CA8	-1.33	6.7e-05	-2.44	7.4e-41
CA9	3.28	6.9e-11	4.05	3.2e-61
CAAP1	-0.82	0.0065	-1.53	5.2e-27
CAB39	-1.37	6.9e-06	-1.99	8.8e-69
CAB39L	-1.58	7.3e-07	-2.39	3.3e-33
CABIN1	-0.53	0.0057	-0.39	2.8e-05
CABLES1	-0.44	0.12	-0.26	0.00013
CABLES2	0.15	0.38	0.71	2.9e-12
CABP1	-0.11	0.56	0.13	0.16
CABP4	0.16	0.53	0.21	0.079
CABP7	0.36	0.15	0.75	1.1e-14
CABYR	0.82	0.0014	1.33	2.2e-25
CACFD1	-1.11	9e-05	-1.57	8e-44
CACHD1	-0.47	0.1	-0.79	3.6e-12
CACNA1A	0.35	0.066	0.68	2.1e-10
CACNA1B	-0.34	0.23	0.01	0.93
CACNA1C	0.22	0.43	0.63	1.5e-11
CACNA1D	-0.41	0.13	-0.41	1.5e-08
CACNA1E	-0.07	0.74	0.23	0.006
CACNA1F	0.96	0.0024	1.07	2.4e-30
CACNA1G	0.66	0.026	0.27	0.0079
CACNA1H	-0.41	0.082	-0.62	1.1e-11
CACNA1I	0.16	0.53	0.99	4.2e-16
CACNA2D1	0.09	0.74	-0.35	4e-07
CACNA2D2	-1.87	1.7e-06	-3	4.1e-49
CACNA2D3	-1.78	1.2e-06	-2.15	1.7e-46
CACNA2D4	1.29	5.8e-05	1.32	7.4e-31
CACNB1	0.47	0.057	1.01	2.4e-30
CACNB2	-0.71	0.0017	0.07	0.58
CACNB3	-0.15	0.41	0.49	2.2e-08
CACNB4	-1.37	9.2e-06	-1.7	3.1e-25
CACNG8	1.21	0.00031	0.42	2.6e-07
CACTIN	0.13	0.59	0.69	6.1e-14
CACUL1	0.06	0.84	-0.43	3e-05
CACYBP	-0.11	0.63	-0.16	0.065
CAD	0.24	0.21	0.49	3.2e-07
CADM1	-0.6	0.043	-1.52	2.7e-27
CADM3	1.01	0.0016	0.79	6.4e-13
CADM4	-1.78	1e-06	-1.58	3.1e-65
CADPS	-0.11	0.66	-0.11	0.34
CADPS2	-1.22	0.0002	-2.65	3.3e-49
CALB1	-2.29	2.1e-08	-3.81	1.1e-28
CALB2	0.8	0.00079	1.01	2.4e-16
CALCOCO1	-0.29	0.083	-0.39	3.9e-06
CALCOCO2	0.92	0.0011	0.47	2.6e-12
CALCR	0.03	0.92	0.02	0.78
CALCRL	0.9	0.0026	0.65	2.5e-18
CALD1	0.56	0.044	0.84	4.7e-11
CALHM2	0.82	0.0078	1.18	5.2e-24
CALM1	0.19	0.46	-0.82	5e-17
CALM2	-0.42	0.14	-0.75	4.9e-13
CALM3	0.87	0.00032	1.25	9.4e-27
CALML4	0.6	0.041	0.79	4e-06
CALML6	-0.61	0.016	0.6	1.2e-14
CALR	0.49	0.057	0.78	1.5e-17
CALU	1.15	6e-07	1.12	8e-22
CALY	0.66	0.014	0.32	6.6e-05
CAMK1	-0.01	0.96	1.23	4.4e-30
CAMK1D	1.16	0.00028	1.29	1.5e-26
CAMK1G	-1.11	0.00046	-0.9	8.6e-17
CAMK2A	-1.37	2.2e-06	-1.71	6.3e-14
CAMK2B	-1.47	3.8e-05	-0.8	1.5e-16
CAMK2D	0.43	0.12	0.53	1e-08
CAMK2G	-0.9	0.0023	-0.92	9.1e-08
CAMK2N1	-0.62	0.028	-0.93	1.3e-29
CAMK2N2	0.48	0.062	0.97	1.6e-24
CAMK4	0.2	0.48	0.28	0.023
CAMKK1	1.42	1.5e-06	1.97	3.7e-34
CAMKK2	0.56	0.019	1.61	6.5e-23
CAMKMT	-0.83	0.00019	-1.52	2.5e-26
CAMLG	1.38	1.3e-05	1.44	4.2e-37
CAMSAP1	0.63	0.033	0.66	3.7e-12
CAMSAP2	0.15	0.41	-0.41	2.2e-05
CAMSAP3	-0.69	0.02	-0.51	9.2e-08
CAMTA1	-0.31	0.21	-0.8	8.6e-15
CAMTA2	-0.09	0.63	0.09	0.32
CAND1	0.16	0.46	-0.64	2e-14
CAND2	-1.94	3.3e-07	-2.06	5.9e-54
CANT1	-0.03	0.87	-0.05	0.52
CANX	1.01	0.0016	0.83	1.6e-21
CAP1	0.81	0.0082	0.6	1.2e-08
CAP2	0.27	0.34	0.34	0.00036
CAPG	-0.05	0.85	-0.19	0.039
CAPN1	-0.33	0.15	-0.53	0.00033
CAPN10	-0.55	0.028	0.23	0.0048
CAPN11	1.26	0.00021	1.76	3e-33
CAPN12	1.5	3e-05	1.53	1.3e-39
CAPN13	-0.51	0.055	-0.91	9.6e-37
CAPN14	0.48	0.1	-0.1	0.39
CAPN15	0.74	0.014	1.83	9.3e-43
CAPN2	-0.99	0.00034	-1.88	8.9e-45
CAPN3	-0.43	0.057	-0.22	0.2
CAPN5	-0.72	0.017	-1.64	2.4e-38
CAPN6	-0.57	0.054	-0.99	4.8e-26
CAPN7	-0.75	0.0028	-1.78	1.1e-49
CAPN8	-1.14	0.00048	-1.45	1.1e-11
CAPNS1	0.1	0.72	0.09	0.26
CAPRIN1	-0.2	0.41	-0.99	3.7e-22
CAPRIN2	-0.33	0.087	0.14	0.042
CAPS	-1.83	2.3e-06	-2.13	1.4e-36
CAPS2	-0.57	0.0073	-1.27	4.2e-31
CAPZA1	1.16	2.7e-05	1.46	1.4e-25
CAPZA2	-0.02	0.92	-0.49	8.1e-10
CAPZB	0.23	0.33	0.5	5.2e-13
CARD10	0.12	0.68	0.43	0.00016
CARD11	1.27	5.6e-05	1.53	2.2e-22
CARD14	0.82	0.0075	1.11	6.9e-31
CARD16	1.35	9.7e-05	2.2	1e-39
CARD19	0.42	0.1	0.73	3.6e-15
CARD6	0.15	0.6	-0.55	5.2e-05
CARD8	1.03	0.00061	1.3	1.5e-32
CARD9	1.09	0.0006	1.7	1.4e-26
CARF	-0.32	0.12	-0.6	4.9e-16
CARHSP1	1.19	0.00037	1.15	4.2e-29
CARM1	-0.25	0.19	-0.19	0.029
CARMIL2	0.75	0.0062	1.63	6.1e-31
CARMIL3	-0.01	0.98	0.56	9.8e-13
CARMN	-0.49	0.089	0.91	3e-17
CARNMT1	-0.35	0.16	-1.05	1.1e-42
CARNS1	-0.52	0.018	-0.12	0.23
CARS2	0.45	0.051	0.44	1.1e-07
CASC1	-0.21	0.34	-0.61	1.9e-18
CASC15	0.03	0.86	0.12	0.15
CASC2	-0.96	0.0018	-1.69	3.3e-57
CASC3	-0.23	0.29	-0.56	9e-09
CASC4	0.52	0.036	0.28	8.9e-05
CASD1	0.19	0.31	-0.19	0.026
CASK	0.39	0.13	-0.12	0.087
CASKIN1	-0.6	0.042	-0.73	2.3e-14
CASKIN2	-0.56	0.052	-0.75	2.6e-17
CASP1	1.27	0.00014	2.18	6.9e-35
CASP10	0.9	0.004	0.36	0.0002
CASP2	0.65	0.0033	1.2	2.9e-19
CASP3	0.83	0.0016	1.3	1.5e-17
CASP4	1.41	1.5e-05	2.01	2.4e-36
CASP5	1.82	1.2e-06	1.38	1.3e-47
CASP6	-0.13	0.63	-0.04	0.61
CASP7	0.29	0.26	-0.2	0.097
CASP8	1.28	4.9e-05	1.44	5.2e-35
CASP8AP2	0.03	0.84	-0.23	0.0083
CASP9	-1.52	2.3e-06	-1.37	1.9e-20
CASQ1	0.01	0.97	0.63	9e-09
CASQ2	-0.19	0.49	-0.05	0.55
CASR	-2.02	5.8e-07	-3.07	6.7e-66
CASS4	1.17	0.00027	0.92	4.2e-13
CAST	1.24	3.4e-05	0.41	1.2e-05
CASZ1	-1.96	1.9e-08	-2.57	4.9e-44
CAT	-1.2	1.1e-06	-1.89	1.7e-36
CATIP	-0.78	0.0039	-1.16	1.2e-45
CATSPER1	0.7	0.013	1.37	9.8e-31
CATSPER2	-0.24	0.17	0.63	5.4e-17
CATSPER2P1	0.02	0.94	0.05	0.61
CATSPER3	0.66	0.0039	0.91	9.5e-20
CATSPERB	0.05	0.85	0.39	1.6e-07
CATSPERG	0.05	0.82	0.4	4.9e-07
CAV1	1.54	2.9e-08	2.42	1.1e-39
CAV2	1.64	2.2e-07	2.64	8.9e-51
CBARP	-2.24	1.1e-07	-1.38	2.8e-20
CBFA2T2	-0.3	0.19	-0.17	0.084
CBFA2T3	0.46	0.11	1.1	9.6e-19
CBFB	1.09	4.3e-05	1.37	6.7e-20
CBL	0.52	0.062	0.52	2.5e-08
CBLB	0.66	0.02	1.39	4.7e-19
CBLC	-1.18	9.1e-05	-1.81	5.9e-76
CBLL1	0.31	0.17	0.13	0.075
CBLN3	1.4	3.2e-05	1.48	2.7e-44
CBLN4	-0.08	0.76	0.76	6.8e-14
CBR1	-0.83	0.0067	-1.6	2.4e-28
CBR3	0.95	0.0026	1.04	1e-20
CBR4	-1.12	2.6e-05	-2.04	1.1e-40
CBS	-0.26	0.3	-0.59	6.8e-11
CBWD1	0.03	0.89	-0.53	6.2e-06
CBWD2	0.09	0.68	-0.42	0.00013
CBWD3	0.24	0.28	0.25	0.027
CBWD5	0.29	0.19	-0.12	0.29
CBX1	-0.32	0.17	-0.81	5e-11
CBX2	0.26	0.25	0.29	0.047
CBX3	1.06	3.7e-05	1.23	2.9e-27
CBX4	0.39	0.06	0.01	0.97
CBX5	-0.1	0.66	-0.79	1.3e-09
CBX6	-0.32	0.27	-0.89	5.8e-30
CBX7	-0.38	0.044	-0.26	8.6e-05
CBX8	0.67	0.011	0.26	0.023
CBY1	-0.8	0.0089	-0.17	0.022
CC2D1A	-0.35	0.15	0.01	0.92
CC2D1B	-0.43	0.13	0.08	0.36
CC2D2A	-0.29	0.18	-1.1	1.7e-42
CC2D2B	0.9	0.0012	1.05	5.3e-23
CCAR1	-0.27	0.14	-0.16	0.14
CCAR2	-1.21	0.00027	-0.68	1e-15
CCBE1	-1.9	1.4e-06	-1.9	1.5e-43
CCDC102A	0.29	0.31	0.77	3.7e-13
CCDC102B	0.76	0.013	1.41	8.8e-48
CCDC106	-0.71	0.01	-0.2	0.018
CCDC107	0.53	0.0066	0.91	1e-26
CCDC110	0.88	0.00085	0.66	1.3e-10
CCDC112	1.34	1.2e-07	1.15	5.1e-24
CCDC113	-0.74	0.014	-1.2	7e-35
CCDC114	-0.63	0.0046	0.07	0.37
CCDC115	-0.01	0.96	-0.12	0.26
CCDC116	0.47	0.038	1.01	2.5e-23
CCDC117	0.18	0.41	0.25	0.0094
CCDC12	-1.29	0.00016	-0.52	2.5e-11
CCDC120	-0.57	0.052	-0.66	2e-16
CCDC121	-0.55	0.012	-1.41	3.2e-31
CCDC122	0.28	0.23	-0.25	0.012
CCDC124	0.38	0.12	0.75	3.9e-14
CCDC125	-0.07	0.79	-0.18	0.038
CCDC126	-0.54	0.018	-1.02	3.5e-23
CCDC127	1.95	2.6e-07	2.04	2.6e-52
CCDC13	-0.99	0.0019	-1.87	8.5e-45
CCDC130	-0.31	0.16	1.13	1.5e-30
CCDC134	-0.07	0.78	-0.78	1.2e-12
CCDC136	0.24	0.27	0.23	0.024
CCDC137	0.61	0.038	0.89	1.6e-24
CCDC138	0.29	0.25	-0.1	0.28
CCDC14	0.3	0.15	1.12	8.3e-37
CCDC141	0.67	0.014	1.45	2.6e-36
CCDC142	1.36	9.3e-05	1.54	1.1e-51
CCDC144A	0.35	0.092	0.65	3.6e-09
CCDC144B	0.13	0.55	0.53	5.9e-09
CCDC144CP	0.04	0.84	0.71	5.1e-16
CCDC146	0.3	0.27	0.31	5.8e-08
CCDC148	-0.51	0.038	-1.07	1.5e-37
CCDC149	-0.04	0.88	-0.55	1.4e-05
CCDC15	0.7	0.00068	0.62	3.3e-07
CCDC150	0.82	0.0072	1	3.3e-08
CCDC151	-1.44	2.8e-05	-0.89	1.6e-18
CCDC152	-0.24	0.26	-0.09	0.36
CCDC153	-0.52	0.065	-0.36	0.00031
CCDC154	-0.56	0.015	0.88	4.3e-28
CCDC157	-0.44	0.12	-0.1	0.22
[truncated: 13,643 more rows]

## Sheet: 1d
citrate m+2/pyruvate m+3
Patient	Adj Kid			ccRCC
1	0.283431	0.285214	0.365511	0.270667	0.312407	0.379599
2	0.243934	0.498449	0.477137	0.115858	0.0886209	0.132571
3	0.667022	0.360624	0.421557	0.178975	0.26087	0.223064
4	1.02785	0.545045	0.735016	0.237594	0.22807	0.231465
5	0.48449	0.556782	0.467846	0.222477	0.273828	0.222555
6	2.44195	1.19629	2.12435	0.511962	0.684332	0.617021
7	0.965517	0.597576	0.940618	0.180462	0.388889	0.386827
8	0.477791	0.812963	0.617954	0.895792	1.50416	0.0516129
9	0.307692	0.45098	0.568266	1.55952	0.963816	0.67619
10	0.747546	0.84029	0.700555	0.340326	0.436464	0.4425
11	0.118557	0.354752	0.327676	0.0543901	0.117965	0.105061
12	0.316302	0.416309	0.439153	0.861199	0.4325	0.831325
13	0.511375	0.79925	0.668175	1.01775	0.851163	1.09143
14	1.13983	1.01451	1.0846	0.163558	0.122659	0.354898
15		0.97075		0.311441	0.190244	0.291328
16	0.967655	0.565284	0.581272	1.05957	0.705722	0.723468
17	1.60643	1.88303	1.54072	0.54064	0.913043	0.632293
18			1.00805	0.0918947	0.184701	0.14257
19	0.844384	1.68376	1.2301	0.62766	1.17505	1.80303
20	0.864916	0.834012	0.898464	0.155438	0.267735	0.230545
21	0.912052	0.779032	0.855556	0.458029	0.235602	0.548098
22	2.40086	1.34712	0.990315	0.365458	0.324082
23	0.560396	0.31185	0.423529	0.234756	0.245961	0.117886
24	0.748977	0.958333	0.38653	0.127256	0.160185	0.10101
25	0.497222	0.362155	0.44593	0.216495	0	0.0863309
26	0.471865	0.568731	0.524828	0.382494	0.214903	0.233363
27	0.31122	0.243808	0.342215	0.764103	0.475158	0.478859
28	0.168103	0.177444	0.179598	0.247655	0.234317	0.210191

## Sheet: 1e
total labeling relative to plasma glucose m+6
Adjacent Kidney				ccRCC
pyruvate	citrate	succinate	malate	pyruvate	citrate	succinate	malate
0.599331	0.32398	0.151363	0.171974	0.780966	0.29242	0.0834104	0.191619
0.341371	0.399017	0.262791	0.257316	0.672114	0.342981	0.114005	0.261503
0.331709	0.388712	0.247011	0.238315	0.610925	0.284046	0.119802	0.15877
0.302797	0.528667	0.237328	0.238964	0.35681	0.233399	0.10737	0.130285
0.360083	0.455669	0.254022	0.260242	0.460252	0.277919	0.114245	0.132249
0.314909	0.405912	0.226852	0.258932	0.331276	0.255332	0.0916575	0.132576
0.404801	0.672966	0.305073	0.273662	0.674068	0.22385	0.0886881	0.108246
0.331379	0.574416	0.300361	0.304287	0.652574	0.233532	0.100113	0.0950783
0.386347	0.459376	0.283086	0.275626	0.690915	0.248055	0.0964337	0.119284
1.18569	0.183045	0.410524	0.391688	0.288975	0.299969	0.135064	0.14331
1.7609	0.314413	0.271911	0.279156	0.305465	0.405586	0.1225	0.139776
1.26586	0.359329	0.350635	0.334214	0.332557	0.333735	0.126034	0.116611
1.39934	0.312781	0.204802	0.18727	0.55007	0.31742	0.209871	0.154602
0.977788	0.353821	0.257795	0.268952	0.556045	0.25655	0.264392	0.206136
1.179	0.427135	0.210778	0.222333	0.491814	0.316673	0.25543	0.188585
0.74085	0.269723	0.285914	0.258271	0.700107	0.593437	0.208614	0.208952
0.697015	0.473101	0.277226	0.266959	0.670402	0.452336	0.186673	0.196125
0.538656	0.246423	0.30645	0.259061	0.648123	0.594787	0.171145	0.164731
0.436808	1.08358	0.355117	0.314947	0.669102	0.755604	0.252024	0.25857
0.42128	1.28983	0.350054	0.318323	0.668167	1.1797	0.274468	0.237997
0.495544	1.22839	0.332163	0.327774	0.754669	1.68982	0.266051	0.278676
0.689878	0.164847	0.185918	0.229546	0.48174	0.582368	0.266605	0.250412
0.655422	0.159145	0.175258	0.191867	0.594513	0.634417	0.252726	0.28222
0.697067	0.219879	0.173523	0.176746	0.547091	0.732731	0.256774	0.266605
0.264174	0.512853	0.186324	0.160497	0.654211	0.994946	0.651806	0.560409
0.329849	0.466364	0.193334	0.161973	1.04546	0.853842	0.560409	0.549986
0.309925	0.549011	0.179314	0.174517	1.04546	0.833799	0.590875	0.493064
0.907567	0.800959	0.36284	0.33572	0.26025	0.244246	0.114384	0.0881491
0.94544	0.703703	0.384348	0.350683	0.235327	0.242148	0.0666365	0.06926
1.07262	0.704638	0.387621	0.406324	0.404541	0.218012	0.0994301	0.0905102
0.19295	0.218891	0.123528	0.138351	0.523447	0.1824	0.144032	0.0898295
0.182821	0.290537	0.136128	0.127975	0.482034	0.219549	0.221985	0.13246
0.149469	0.270773	0.14181	0.128716	0.48447	0.213155	0.122412	0.0864799
1.31243	0.748014	0.566823	0.485046	0.294916	0.235769	0.0846138	0.126921
1.35813	0.760841	0.517917	0.555598	0.480163	0.242341	0.0895428	0.138832
1.25952	0.865868	0.606107	0.566823	0.370494	0.257538	0.0780419	0.122403
0.323995	0.143118	0.170524	0.0971376	0.666975	0.282592	0.123995	0.337092
0.355359	0.293849	0.199756	0.191535	0.664668	0.275095	0.116209	0.211079
0.323691	0.257004	0.19732	0.164738	0.669859	0.265291	0.108135	0.22492
0.345438	0.618174	0.250556	0.241108	0.35483	0.222823	0.113941	0.0927424
0.411568	0.593118	0.241519	0.204552	0.39554	0.194398	0.103101	0.112254
0.305596	0.383638	0.237412	0.232893	0.38356	0.446979	0.30492	0.347538
0.352654	0.258144	0.180474	0.181982	0.461692	0.481479	0.325214	0.323185
0.266941	0.35743	0.18148	0.163885	0.427192	0.500759	0.27042	0.285133
0.25739	0.371757	0.178715	0.178966	0.586622	1.32549	0.651249	0.620178
0.14937	0.471179	0.234148	0.224344	0.650628	1.17821	0.628878	0.542501
0.0968375	0.466121	0.262328	0.232217	0.514537	1.07692	0.495894	0.597186
0.276541	0.4984	0.255824	0.240648	0.323869	0.194664	0.116182	0.153881
0.207887	0.4984	0.246671	0.231254	0.330724	0.235105	0.136745	0.143942
0.867863	0.594436	0.404106	0.410658	0.217284	0.161421	0.093905	0.114811
0.914067	0.574438	0.37997	0.395486	0.390059	0.336592	0.18552	0.175114
0.784077	0.620986	0.394107	0.403417	0.421996	0.334439	0.169014	0.149277
0.299846	0.875186	0.403854	0.379501	0.479769	0.36817	0.152148	0.119135
0.323185	0.779804	0.416031	0.390663	1.24835	0.384741	0.633783	0.572209
0.521053	0.86301	0.39117	0.413494	1.20129	0.357288	0.442786	0.348267
0.304496	0.886768	0.339296	0.456745	0.661629	0.116873	0.0301988
0.485951	0.948289	0.401438	0.508944	0.124924	0.370632	0.225188	0.226628
0.543744	0.837054	0.309468	0.438102	0.091083	0.359112	0.226808	0.230948
0.530872	0.244016	0.406122	0.37185	0.135725	0.345432	0.228788	0.220867
0.4966	0.352658	0.478778	0.459243	0.521159	0.161662	0.10977	0.112514
0.545951	0.242645	0.422572	0.414347	0.502448	0.216297	0.119749	0.119001
0.53503	0.461468	0.308602	0.323315	0.650389	0.266193	0.142452	0.1195
0.528212	0.50094	0.305731	0.276665	0.252787	0.325666	0.148509	0.172115
0.599262	0.529647	0.317573	0.298913	0.4728	0.276621	0.0974019	0.107944
0.489849	0.560051	0.374152	0.377289	0.197783	0.261037	0.121466	0.118945
0.560836	0.428274	0.362386	0.39533	0.650226	0.250185	0.111832	0.0591114
0.766344	0.587112	0.400037	0.406312	0.617954	0.231972	0.141548	0.0696556
0.172806	0.29773	0.211687	0.190626	0.632971	0.215038	0.0891464	0.0795608
0.100803	0.405914	0.229508	0.228788	0.368132	0.263977	0.094577	0.102359
0.124024	0.374593	0.229148	0.219427	0.40704	0.263977	0.0879925	0.074225
0.190185	0.536177	0.192403	0.258663	0.307076	0.16102	0.116725	0.0664433
0.288604	0.388964	0.181036	0.156916	0.499571	0.309605	0.138937	0.0591767
0.145272	0.169392	0.194898	0.231493	0.432247	0.306175	0.131647	0.141509
0.396721	0.537793	0.314241	0.372462	0.676244	0.286878	0.140652	0.11235
0.585191	0.690809	0.320959	0.395601	0.472776	0.173359	0.0981501	0.104299
0.363878	0.621019	0.373582	0.333648	0.433753	0.160351	0.075209	0.0671678
0.603285	0.144068	0.246545	0.266269	0.404662	0.162953	0.0867978	0.0771011
0.644448	0.204954	0.284277	0.313005	0.639808	0.308163	0.174268	0.269436
0.635872	0.210528	0.22039	0.310861	0.69419	0.322582	0.156141	0.175092
0.107715	0.174636	0.198242	0.248661	0.667823	0.307751	0.112471	0.225766
0.412821	0.401958	0.232611	0.315687	0.688036	0.114673	0.160542	0.196439
0.530725	0.468098	0.229416	0.303226	0.676569	0.14708	0.168519	0.141097
0.642877	0.417295	0.242517	0.280859	0.528492	0.0857553	0.125641	0.141596
0.536934	0.189753	0.229259	0.275351	0.774519	0.220038	0.0858034	0.0800832
0.50042	0.107746	0.280139	0.292111	0.772993	0.275715	0.170081	0.162836
0.514187	0.193344	0.285527	0.240633	0.922482	0.251309	0.091905	0.0724562
0.477702	0.481561	0.23542	0.189537	0.933134	0.413696	0.448016	0.666922
0.482419	0.584048	0.260292	0.300172	0.985078	0.241168	0.279198	0.782868
0.597341	0.690823	0.265866	0.316467	0.897887	0.195717	0.443378	1.31622
0.639986	0.503285	0.262995	0.251406	0.560566	0.253017	0.0819679	0.0809518
0.552715	0.44274	0.259447	0.240763	0.48334	0.235065	0.0938227	0.0789195
0.491933	0.488385	0.272219	0.237925	0.579872	0.269613	0.0836614	0.0924679
0.579516	0.446815	0.225087	0.234326	0.475429	0.195741	0.124818	0.142849
0.703398	0.648386	0.308655	0.262042	0.479035	0.256247	0.127021	0.230602
0.490489	0.507706	0.218788	0.211229	0.484445	0.193337	0.115602	0.117004
0.62953	0.581752	0.409217	0.403023	0.790496	0.391862	0.134533	0.446488
0.57777	0.68306	0.40789	0.403908	0.663638	0.506532	0.262295	0.298411
0.682176	0.508314	0.401254	0.38754	0.644225	0.635196	0.262746	0.352586
0.901005	0.514154	0.450708	0.60067	0.40202	0.215849	0.128887	0.158151
1.20587	0.438349	0.515801	0.620445	0.428378	0.207132	0.119755	0.153585
0.720968	0.726736	0.340297	0.534341	0.463454	0.203189	0.121415	0.150679
0.995529	0.197947	0.277304	0.391435
0.923751	0.393664	0.271508	0.281762
0.916618	0.293353	0.29157	0.278195
0.911753	0.45687	0.235884	0.281571
1.07861	0.550727	0.292992	0.383373
0.894869	0.586482	0.228435	0.318816
0.316071	0.274903	0.183525	0.186026
0.254896	0.385711	0.173522	0.185641
0.32569	0.354354	0.176215	0.173714
0.415813	0.179986	0.177493	0.199431
0.373434	0.103704	0.221867	0.218875
0.508549	0.154559	0.207907	0.226354
0.402704	0.287918	0.261605	0.247495
0.3394	0.321858	0.286011	0.241775
0.363806	0.262368	0.305841	0.269232
1.16874	0.929424	0.528714	0.480481
1.33755	0.703097	0.484191	0.550976
1.30045	0.94612	0.487901	0.460074
0.323271	0.364905	0.222861	0.232249
0.355517	0.340822	0.23878	0.213881
0.386946	0.356333	0.237147	0.217147
0.387315	0.808237	0.395297	0.381014
0.381014	0.687674	0.381434	0.386475
0.415461	0.701537	0.383115	0.404959
0.43035	0.279888	0.181717	0.173703
0.473626	0.291108	0.191133	0.170297
0.438565	0.207362	0.190933	0.189931
0.439265	0.764312	0.309698	0.27945
0.420304	0.848734	0.313309	0.304732
0.324604	0.514303	0.316925	0.307793
0.353246	0.476737	0.319831	0.304472
0.323982	0.541699	0.303434	0.281642
0.436843	0.502328	0.316649	0.326596
0.373016	0.652087	0.319965	0.309465
0.443474	0.53134	0.325491	0.337372

## Sheet: 1f
total labeling relative to plasma pyruvate m+3
Adjacent Kidney				ccRCC
pyruvate	citrate	succinate	malate	pyruvate	citrate	succinate	malate
1.17038	0.632671	0.295582	0.335831	1.52508	0.571039	0.162884	0.374194
0.666631	0.779204	0.51318	0.502489	1.31251	0.669775	0.22263	0.510664
0.647764	0.759079	0.482364	0.465384	1.19302	0.554687	0.23395	0.310046
0.645783	1.1275	0.506154	0.509645	0.760977	0.497777	0.228991	0.277861
0.767958	0.971816	0.54176	0.555024	0.98159	0.592724	0.243652	0.28205
0.671615	0.865699	0.483814	0.552232	0.706522	0.544552	0.19548	0.282748
1.08851	1.8096	0.820339	0.735877	1.7496	0.581023	0.230198	0.280962
0.891076	1.5446	0.807669	0.818227	1.69381	0.606154	0.259852	0.246784
1.03888	1.23526	0.761215	0.741155	1.79333	0.64385	0.250302	0.309611
3.56098	0.54974	1.23293	1.17636	0.777052	0.806614	0.363187	0.385359
5.28853	0.944277	0.816633	0.83839	0.821395	1.09062	0.329402	0.375857
3.80177	1.07917	1.05306	1.00375	0.894243	0.89741	0.338904	0.313566
3.50258	0.782894	0.512621	0.468739	1.44315	0.832775	0.550611	0.405611
2.44742	0.885618	0.645264	0.673189	1.45883	0.673078	0.693653	0.540814
2.95106	1.06912	0.527581	0.556503	1.29031	0.830816	0.670139	0.494766
1.69148	0.615821	0.652788	0.589673	1.75761	1.48982	0.523724	0.524571
1.5914	1.08017	0.632952	0.609509	1.68303	1.13558	0.468639	0.492368
1.22984	0.562624	0.699674	0.591477	1.6271	1.49321	0.429657	0.413555
1.0966	2.72031	0.891517	0.79067	1.68884	1.90717	0.636118	0.65264
1.05762	3.2381	0.878805	0.799145	1.68648	2.9776	0.692766	0.600712
1.24406	3.08387	0.83389	0.822873	1.90481	4.26518	0.671523	0.703388
1.99771	0.477355	0.53837	0.664708	0.261522	0.316149	0.144732	0.135941
1.89793	0.460845	0.507504	0.555598	0.322742	0.344405	0.137197	0.153208
2.01853	0.636713	0.502479	0.511811	0.296998	0.397777	0.139394	0.144732
0.663428	1.28794	0.467921	0.40306	1.4752	2.24354	1.46978	1.26369
0.828358	1.17119	0.485525	0.406767	2.35743	1.92536	1.26369	1.24018
0.778323	1.37874	0.450316	0.43827	2.35743	1.88016	1.33238	1.11183
2.29073	2.02165	0.915821	0.84737	0.678982	0.63723	0.298423	0.229978
2.38633	1.77617	0.970109	0.885136	0.613958	0.631754	0.173852	0.180697
2.70734	1.77853	0.97837	1.02558	1.05543	0.568784	0.259409	0.236138
0.803098	0.911069	0.514147	0.575845	1.92138	0.669521	0.528687	0.329731
0.760938	1.20927	0.56659	0.532656	1.76937	0.805884	0.814826	0.486213
0.622118	1.12701	0.590241	0.535741	1.77831	0.782411	0.449328	0.317435
2.95945	1.68672	1.27815	1.09375	0.849223	0.678906	0.243649	0.365474
3.06249	1.71565	1.16787	1.25284	1.38265	0.69783	0.257842	0.399774
2.84013	1.95248	1.36673	1.27815	1.06685	0.741592	0.224725	0.352463
1.18927	0.525333	0.625929	0.356556	0.942316	0.399252	0.175182	0.476251
1.30439	1.07861	0.733231	0.703053	0.939057	0.38866	0.164182	0.298217
1.18815	0.943365	0.724289	0.604692	0.94639	0.374808	0.152775	0.317772
0.994703	1.78006	0.721485	0.694281	0.849773	0.533632	0.272873	0.222106
1.18513	1.70791	0.695464	0.589016	0.947269	0.465558	0.246913	0.268835
0.879975	1.1047	0.683637	0.670626	0.735229	0.856795	0.584488	0.66618
1.4774	1.08146	0.756075	0.762393	0.884998	0.922927	0.623389	0.619499
1.11832	1.49741	0.760287	0.686575	0.818867	0.959883	0.518356	0.546559
1.0783	1.55743	0.748704	0.749757	2.63341	5.95028	2.92353	2.78405
0.211033	0.665692	0.330809	0.316957	2.92074	5.28914	2.82311	2.43535
0.231913	1.1163	0.628243	0.556131	2.30982	4.83443	2.22613	2.68084
0.66228	1.1936	0.612667	0.576322	0.660884	0.39723	0.237079	0.314007
0.497864	1.1936	0.590745	0.553823	0.674871	0.479753	0.27904	0.293726
1.5804	1.08248	0.735888	0.747818	0.443386	0.329393	0.191621	0.234282
1.66454	1.04607	0.691935	0.72019	1.03303	0.891432	0.491333	0.463773
1.42782	1.13083	0.717679	0.734632	1.11762	0.88573	0.447617	0.395347
0.574763	1.67761	0.77413	0.727449	1.27062	0.975063	0.40295	0.315517
0.619499	1.49477	0.797471	0.748845	2.65511	0.818303	1.34799	1.21703
0.998784	1.65427	0.749817	0.792608	2.55501	0.759913	0.941758	0.740727
1.36692	3.9808	1.52314	2.05038	1.40722	0.248577	0.0642297
2.18149	4.25698	1.8021	2.28471	0.37171	1.10281	0.670041	0.674326
2.44093	3.75763	1.38924	1.96669	0.271016	1.06853	0.674862	0.687181
1.08329	0.497936	0.828727	0.758792	0.403846	1.02783	0.680753	0.657187
1.01335	0.719629	0.976989	0.937126	1.45023	0.449857	0.305458	0.313095
1.11406	0.495138	0.862296	0.845511	1.39817	0.601892	0.333227	0.331144
1.41698	1.22215	0.817304	0.856269	1.80984	0.740736	0.396401	0.332533
1.39892	1.32669	0.809701	0.732723	0.765712	0.986471	0.449847	0.521351
1.58709	1.40272	0.841063	0.791645	1.43215	0.83791	0.295039	0.326972
1.04186	1.19117	0.795781	0.802455	0.599102	0.790704	0.367931	0.360294
1.19284	0.910894	0.770757	0.840826	1.57181	0.604779	0.270336	0.142892
1.62993	1.24873	0.850835	0.864182	1.4938	0.560753	0.342168	0.16838
0.51418	0.88589	0.629871	0.567205	1.5301	0.519817	0.215496	0.192324
0.299939	1.20779	0.682896	0.680753	1.52791	1.09563	0.392537	0.424834
0.369032	1.11459	0.681825	0.652902	1.6894	1.09563	0.365208	0.308067
0.49064	1.38323	0.496361	0.667298	1.2745	0.668306	0.48446	0.27577
0.744542	1.00345	0.467037	0.404813	1.22065	0.756488	0.339477	0.144592
0.374774	0.436998	0.502798	0.597207	1.05615	0.748106	0.321665	0.345763
1.25836	1.70583	0.996745	1.18141	1.65233	0.700957	0.343668	0.274515
1.85617	2.19118	1.01805	1.25481	1.32579	0.486145	0.275239	0.292483
1.15419	1.96981	1.18497	1.0583	1.21636	0.449667	0.210906	0.188356
1.94567	0.464638	0.79514	0.858751	1.13478	0.456963	0.243404	0.216212
2.07843	0.661003	0.916831	1.00948	1.83357	0.883136	0.499421	0.772154
2.05077	0.678981	0.710786	1.00257	1.98942	0.924459	0.447471	0.501782
0.326278	0.528987	0.600491	0.753216	1.91386	0.881955	0.322321	0.647003
0.997925	0.971663	0.562298	0.763119	1.45128	0.24188	0.338632	0.414351
1.28294	1.13155	0.554574	0.732996	1.42709	0.310237	0.355458	0.297617
1.55404	1.00874	0.586242	0.678929	1.11475	0.180884	0.265016	0.298669
2.22852	0.787558	0.951529	1.14283	1.93741	0.550413	0.214632	0.200323
2.07697	0.447194	1.1627	1.21239	1.9336	0.689685	0.425449	0.407324
2.13411	0.802465	1.18506	0.998733	2.30754	0.628634	0.229895	0.181245
1.16721	1.17664	0.575224	0.463113	3.02375	1.34055	1.45176	2.16111
1.17874	1.42706	0.635995	0.733437	3.19207	0.781485	0.904719	2.53682
1.45954	1.68795	0.649616	0.773253	2.90953	0.634205	1.43673	4.26511
1.79469	1.41135	0.737507	0.705009	1.58066	0.713448	0.23113	0.228265
1.54996	1.24156	0.727559	0.675164	1.36291	0.662829	0.264558	0.222535
1.37951	1.36956	0.763373	0.667205	1.6351	0.760247	0.235906	0.260738
1.69075	1.30359	0.656697	0.683651	1.37847	0.567536	0.361898	0.414179
2.05218	1.89168	0.900508	0.764513	1.38892	0.742966	0.368288	0.668612
1.43101	1.48124	0.638319	0.616266	1.40461	0.560565	0.335177	0.339243
0.9996	0.923734	0.649775	0.63994	1.5647	0.775649	0.266294	0.883776
0.917412	1.0846	0.647667	0.641345	1.3136	1.00263	0.519185	0.590673
1.08319	0.807126	0.637131	0.615354	1.27517	1.2573	0.520078	0.697906
2.58211	1.47347	1.29165	1.72141	0.918249	0.49302	0.29439	0.361232
3.4558	1.25623	1.47819	1.77808	0.978455	0.473109	0.273531	0.350803
2.06616	2.08269	0.975228	1.53132	1.05857	0.464102	0.277324	0.344166
1.86511	0.370851	0.519526	0.73335
1.73064	0.737526	0.508668	0.527878
1.71728	0.549595	0.546254	0.521196
1.83405	0.919024	0.474496	0.566398
2.1697	1.10782	0.589374	0.771181
1.80009	1.17975	0.459512	0.641319
0.689308	0.599526	0.400243	0.405697
0.555893	0.841182	0.378427	0.404858
0.710285	0.772797	0.384301	0.378847
0.877078	0.379646	0.374388	0.420661
0.787687	0.218744	0.467985	0.461675
1.07268	0.326012	0.438539	0.47745
1.00734	0.720211	0.65439	0.619095
0.84899	0.80511	0.715441	0.604786
0.910041	0.656298	0.765045	0.673469
3.7872	3.01172	1.71326	1.55696
4.33424	2.27833	1.56898	1.78539
4.21401	3.06583	1.581	1.49083
0.713071	0.804906	0.491587	0.512295
0.784198	0.751786	0.5267	0.471779
0.853525	0.785999	0.523099	0.478982
0.747096	1.55902	0.762492	0.734942
0.734942	1.32646	0.735752	0.745476
0.801386	1.3532	0.738993	0.781129
1.24777	0.811512	0.526873	0.503637
1.37324	0.844042	0.554175	0.493762
1.27158	0.601228	0.553594	0.55069
0.869478	1.51287	0.613013	0.553142
0.831947	1.67998	0.620162	0.603184
0.741426	1.17471	0.723886	0.703027
0.806846	1.08891	0.730523	0.695442
0.740004	1.23729	0.693072	0.643296
0.878805	1.01054	0.637009	0.657019
0.750403	1.31182	0.643679	0.622556
0.892146	1.06891	0.654796	0.678698

## Sheet: 1g
m+1 isotopologues
Adjacent Kidney				ccRCC
Glutamate m+1	Succinate m+1	Malate m+1	Aspartate m+1	Glutamate m+1	Succinate m+1	Malate m+1	Aspartate m+1
0.0299	0.0195	0.0218	0.0267	0.0121	0.0043	0.021	0.0499
0.0247	0.0296	0.0234	0.0243	0.0274	0.0114	0.0428	0.0249
0.0267	0.0292	0.0246	0.0241	0.0137	0.0062	0.0059	0.0245
0.0417	0.0358	0.0349	0.0227	0.0254	0.0164	0.0213	0.0221
0.0437	0.0409	0.0445	0.0355	0.0113	0.0154	0.0075	0.0202
0.036	0.0345	0.0445	0.0331	0.0256	0.0126	0.0243	0.0248
0.031	0.0356	0.0281	0.029	0.0219	0.0138	0.0174	0.0164
0.0322	0.0335	0.0289	0.019	0.025	0.0098	0.0145	0.016
0.0305	0.0317	0.024	0.0303	0.0094	0.0082	0.0042	0.0005
0.0324	0.0397	0.0372	0.03	0.0283	0.0213	0.0243	0.0214
0.0239	0.0284	0.0321	0.0296	0.0299	0.0186	0.0194	0.0225
0.0319	0.0359	0.0336	0.021	0.0262	0.0187	0.0185	0.0208
0.0239	0.0228	0.0182	0.0151	0.0338	0.0292	0.0258	0.0335
0.021	0.0263	0.0351	0.022	0.041	0.0343	0.0274	0.0415
0.0238	0.0226	0.0225	0.0223	0.0397	0.0353	0.0256	0.0423
0.0387	0.0372	0.0234	0.0365	0.0276	0.0378	0.039	0.0432
0.0316	0.0367	0.0343	0.0345	0.0259	0.0345	0.037	0.0398
0.0447	0.0413	0.0324	0.0306	0.0252	0.0273	0.0289	0.0352
0.058	0.0601	0.052	0.0435	0.0292	0.0228	0.0253	0.0193
0.059	0.0584	0.0499	0.0414	0.0275	0.0274	0.0182	0.0201
0.0568	0.0533	0.0512	0.0489	0.0266	0.0278	0.0248	0.0247
0.0138	0.0235	0.033	0.0375	0.0096	0.022	0.0143	0.0157
0.025	0.0259	0.0208	0.0173	0.0142	0.022	0.0213	0.0239
0.0234	0.0311	0.0263	0.0217	0.0142	0.0243	0.0225	0.0233
0.0234	0.0253	0.02	0.0329	0.0305	0.0319	0.0221	0.0281
0.0219	0.0228	0.0158	0.0276	0.018	0.0297	0.0397	0.0211
0.0226	0.0207	0.0161	0.0361	0.0256	0.0286	0.0195	0.024
0.0426	0.0399	0.0302	0.0339	0.0226	0.0217	0.0116	0.015
0.0418	0.0434	0.0286	0.0304	0.0179	0.0111	0.011	0.0168
0.0428	0.0427	0.0414	0.0362	0.0196	0.0171	0.0163	0.0217
0.0152	0.0222	0.0227	0.0103	0	0.0272	0.0129	0.0008
0.0147	0.023	0.016	0.0225	0	0.0497	0.0098	0.0049
0.0143	0.0243	0.0147	0.0192	0.0056	0.0215	0.0056	0.0051
0.0216	0.0236	0.0213	0.0213	0.013	0.0082	0.0149	0.0165
0.0169	0.0242	0.0301	0.0265	0.0123	0.0094	0.0133	0.0004
0.0292	0.0309	0.0283	0.0272	0.0114	0.0036	0.0153	0.0168
0.0268	0.02	0.0076	0.0086	0.0202	0.024	0.0698	0.0515
0.0295	0.0193	0.0137	0.0085	0.0134	0.0164	0.0428	0.0452
0.0277	0.0203	0.0101	0.0112	0.0103	0.0135	0.0356	0.0696
0.02	0.0234	0.0249	0.0269	0.0132	0.0214	0.0158	0.0198
0.0199	0.0233	0.0136	0.0197	0.0125	0.0163	0.0287	0.0119
0.0166	0.0287	0.0286	0.0179	0.0325	0.0301	0.0362	0.0371
0.0334	0.0336	0.0292	0.0254	0.0329	0.0312	0.0313	0.0348
0.0271	0.0304	0.0191	0.0253	0.032	0.0268	0.0277	0.0436
0.0309	0.0319	0.025	0.031	0.0509	0.0591	0.0454	0.0436
0.0336	0.038	0.0391	0.026	0.0466	0.0564	0.0478	0.0478
0.0342	0.0508	0.0388	0.0342	0.0406	0.0438	0.0578	0.0391
0.0295	0.0456	0.0388	0.0456	0.1819	0.0115	0.0186	0.0053
0.0309	0.0437	0.036	0.0541	0.1544	0.0116	0.0149	0.0203
0.0322	0.0572	0.0567	0.0492	0.2087	0.0087	0.0073	0.0113
0.0323	0.0479	0.0514	0.0474	0.0182	0.0176	0.018	0.0079
0.0378	0.0487	0.0522	0.0508	0.0173	0.0127	0.0107	0.0131
0.0368	0.0359	0.0385	0.0317	0.0122	0.0115	0.0083	0.01
0.0398	0.0384	0.035	0.0376	0.0433	0.0844	0.0897	0.0473
0.0309	0.0341	0.0404	0.035	0.0379	0.0481	0.0134	0.0616
0.0467	0.0314	0.0424	0.0426	0.0079	0	0	0.0143
0.0468	0.0413	0.0459	0.0424	0.0353	0.0613	0.0576	0.0607
0.0399	0.0302	0.0425	0.0334	0.0395	0.06	0.0615	0.0578
0.062	0.042	0.0298	0.018	0.0379	0.0602	0.0587	0.0533
0.0246	0.0686	0.0523	0.0254	0.0089	0.0254	0.0162	0.027
0.0473	0.0506	0.0457	0.0265	0.0213	0.025	0.0275	0.0336
0.0226	0.0313	0.0273	0.0248	0.0147	0.0322	0.0187	0.0321
0.028	0.0343	0.0244	0.0263	0.0257	0.0257	0.0311	0.0345
0.0274	0.0347	0.0279	0.0242	0.0228	0.0149	0.0177	0.0214
0.053	0.0516	0.0512	0.0528	0.027	0.0229	0.022	0.0175
0.0549	0.0493	0.0534	0.0501	0.0094	0.0151	0.0052	0.0078
0.0543	0.0562	0.0559	0.0545	0.0078	0.0272	0.0007	0.0051
0.0471	0.0611	0.0492	0.0545	0.0057	0.0095	0.0114	0.0049
0.0527	0.0679	0.0639	0.0649	0.014	0.0081	0.0028	0.0066
0.05	0.067	0.0577	0.0614	0.0122	0.0027	0.0007	0.0089
0.0257	0.0242	0.0545	0.0346	0.0127	0.0063	0.0035	0.0064
0.0143	0.0134	0.0144	0.0304	0.0177	0.0144	0.0012	0.0142
0.013	0.0165	0.016	0.0244	0.0201	0.0108	0.0076	0.0104
0.0243	0.0376	0.0343	0.0489	0.0182	0.009	0.0025	0.0144
0.0293	0.0367	0.0273	0.0454	0.0085	0.0199	0.0348	0.009
0.0361	0.0487	0.0152	0.0488	0.0366	0.0118	0.0137	0.0229
0.048	0.0293	0.0328	0.0288	0.036	0.0155	0.0137	0.0151
0.051	0.035	0.0389	0.0289	0.0015	0.0223	0.0184	0.0053
0.0473	0.0251	0.034	0.033	0.001	0.0196	0.005	0.0145
0.0284	0.0304	0.0631	0.0553	0.0014	0.0111	0.022	0.0185
0.0307	0.0354	0.0478	0.0261	0.0126	0.0093	0.0098	0.0073
0.03	0.0348	0.0426	0.0405	0.0091	0.0098	0.0064	0.0125
0.0313	0.0378	0.0337	0.0309	0.0021	0.0042	0.0142	0.0239
0.0176	0.012	0.0158	0.0168	0.0264	0.0113	0.0046	0.0031
0.015	0.0183	0.011	0.0196	0.013	0.0168	0.0121	0
0.0179	0.0193	0.0097	0.0136	0.0203	0.0081	0.0056	0.0089
0.0241	0.0241	0.0053	0.0118	0.0008	0.0091	0.0157	0.0221
0.0218	0.0236	0.0239	0.0286	0	0.0065	0.0028	0.0112
0.0184	0.0279	0.0194	0.0466	0	0.0132	0.0553	0.0512
0.0339	0.0494	0.041	0.0428	0	0.008	0.0034	0.0077
0.0434	0.0474	0.0442	0.0427	0.004	0.0106	0.007	0.0071
0.0477	0.0493	0.0411	0.0424	0	0.0075	0.0074	0.0042
0.0444	0.0272	0.0252	0.0255	0.0165	0.016	0.0205	0.02
0.0414	0.0404	0.0247	0.0285	0.0112	0.0157	0.0403	0.0274
0.0422	0.0249	0.021	0.0214	0.0136	0.017	0.0214	0.0139
0.0372	0.0435	0.0384	0.0495	0.0103	0.01	0.0642	0.0172
0.0378	0.0426	0.0407	0.0555	0.025	0.0269	0.0222	0.0177
0.0418	0.0416	0.0348	0.045	0.0202	0.0277	0.0149	0.0233
0.0052	0.0399	0.0176	0.0355	0.0218	0.0271	0.0388	0.0404
0.0281	0.0541	0.0359	0.0324	0.0164	0.0235	0.0374	0.038
0.0085	0.0372	0.0226	0.0173	0.0158	0.0252	0.0375	0.0375
0.0194	0.027	0.0431	0.0345
0.035	0.0333	0.0273	0.0228
0.0363	0.0351	0.0263	0.0306
0.0146	0.0154	0.02	0.0149
0.0235	0.0181	0.0276	0.0232
0.015	0.0112	0.0146	0.0261
0.0389	0.0487	0.0472	0.0326
0.0384	0.044	0.0493	0.0482
0.0388	0.0475	0.0406	0.0388
0.019	0.0119	0.0167	0.0221
0.0165	0.0232	0.0218	0.0281
0.0189	0.0204	0.021	0.0407
0.0321	0.0316	0.0229	0.0199
0.0315	0.0372	0.0267	0.0222
0.0314	0.0414	0.0244	0.0204
0.0468	0.0308	0.0221	0.0224
0.0477	0.0224	0.0285	0.0272
0.0487	0.0262	0.0225	0.0211
0.0287	0.0278	0.0261	0.0222
0.0308	0.0301	0.0211	0.0273
0.0319	0.0295	0.021	0.0296
0.0413	0.0437	0.0383	0.0243
0.0422	0.0444	0.0421	0.0352
0.0429	0.0481	0.048	0.0432
0.0358	0.0424	0.0487	0.0274
0.0374	0.0432	0.0319	0.0419
0.0353	0.0425	0.0411	0.04
0.0256	0.0334	0.0128	0.019
0.0214	0.0338	0.0223	0.025
0.0491	0.0782	0.0701	0.0692
0.0497	0.0768	0.0714	0.0722
0.0493	0.074	0.0638	0.0683
0.0474	0.0581	0.0546	0.0553
0.046	0.0575	0.0397	0.0479
0.044	0.0605	0.0527	0.0463

## Sheet: 1h
Relative Enrichment (Tumor/Adjacent Kidney)
ccRCC									Papillary
Glucose m+6	3PG m+3	Lactate m+3	Pyruvate m+3	Citrate m+2	Succinate m+2	Malate m+2	Glutamate m+2	Aspartate m+2	Glucose m+6	3PG m+3	Lactate m+3	Pyruvate m+3	Citrate m+2	Succinate m+2	Malate m+2	Glutamate m+2	Aspartate m+2
1.02557	1.23546	1.25398	1.41872	0.551825	0.848659	0.786408	0.662911	0.704762		0.378805	0.722422	0.773615	2.80077	1.41983	1.54693	2.06634	1.66872
1.16385	0.201898	0.948818	1.70383	0.392932	0.528863	0.268771	0.642014	0.861486	0.673493	0.667848	0.553846	0.90993	0.740714	3.06441	1.89149	3.77117	2.51589
1.06971	0.548814	1.08841	0.991545	0.449169	0.424658	0.686025	0.486607	0.412598	0.649269	0.945933	1.27079	1.50507	1.47215	1.48693	1.38874	2.07681	1.38894
0.88555	0.43601	0.769525	0.779272	0.722091	1.25694	1.18786	0.931497	1.02785	0.1474	0.158832	0.542815	0.615721	1.22193	1.07536	0.930539	1.65886	0.969427
1.17347	0.870152	0.871656	1.19969	0.354689	0.436211	0.33974	0.51911	0.588355			0.973786	1.3576	0.546436	1.75839	5.82669	0.854398	0.077626
1.16755	0.654326	0.105062	3.40195	0.618456	0.548372	0.603382	0.486651	0.412351	0.998773		0.671477	0.967827	0.709288	2.22957	2.08006	2.11824	1.03009
0.83069	1.47858	1.32445	1.23237	1.50473	1.73973	1.29038	1.68728	1.46447		0.576875	1.04538	1.26744	0.309804	1.58172	1.62704	1.80737	0.847145
1.27802	0.799927	1.14553	1.91795	0.691117	0.808489	1.11407	0.578505	0.535754			0.66329	0.858135	1.28594	1.8481	1.95064	2.73432	2.66599
1.01475	0.484435	0.643751	0.979835	0.19863	0.368908	0.137429	0.409913	0.328092	0.869323		0.60985	1.19687	0.792553	1.04036	1.32779	1.30221	1.12783
0.906069	1.62006	0.65	0.864161	0.204142	0.74735	2.22097	0.209877	0.951807
0.915268	0.633047	0.447937	0.59341	0.606838	0.34115	0.399417	0.275862	0.350525
0.911498	1.05296	1.27335	1.63754	0.47268	0.627692	0.307026	0.425926	0.23477
0.925154	0.708036	0.664853	0.75158	0.994444	0.470852	0.396469	0.568129	0.380952
1.18178	0.681245	1.23112	1.22752	0.594655	0.368876	0.355148	0.634737	0.610084
1.01694	1.74728	0.970515	1.69856	0.592105	0.97996	0.699627	0.424444	0.399351
0.925617	0.737098	0.672718	1.05693	0.717828	0.411674	0.443106	0.496503	0.813896
1.0156	0.453882	0.764126	0.981972	1.47347	0.817734	0.51595	0.83378	0.375
0.960317	0.545455	0.482836	0.601336	0.634199	0.829114	0.681208	0.663693	0.545455
1.22578	1.07647	1.33283	1.60196	0.696486	0.922316	1.06637	0.869436	0.942231
1.28804	0.634376	0.648056	0.718517	0.371728	0.673278	0.397603	0.517526	0.491045
0.978564	0.647821	0.844872	0.729402	1.32007	0.996289	1.11741	1.21035	1.75248
1.11245	0.991173	1.04819	1.08034	0.486476	0.543249	0.46603	0.658005	1.03175
0.282773		0.655622	1.43037	1.04632	0.516739	0.900524	0.850197	0.925633
1.08572	1.35559	0.722461	1.64533	0.501703	0.532847	0.748077	0.556028	0.703704
0.682084		0.431867	0.309335	1.56158	1.49341	1.60551	1.22686	0.901565
1.15985	0.853215	1.06829	1.46616	0.615226	0.758621	0.317694	0.489691	0.215645
1.03752	0.289468	0.912504	1.6356	0.548579	1.00303	1.07473	1.30285	1.76128
1.47808		0.950018	1.81335	0.769394	0.811895	0.978744	0.938103	0.70624

## Sheet: 1i
Total Malate Labeling
Adjacent Kidney		ccRCC
Patient	Slices	Patient	Slices
0.0764	0.215411	0.0417	0.0314501
0.1068	0.171837	0.0241	0.0281081
0.0123	0.203531	0.0826	0.0331675
0.0496	0.150138	0.1251	0.0615
0.1251	0.110967	0.1005	0.096
0.1005	0.111697	0.0568	0.0726
0.0568	0.0882266	0.1217	0.0409002
0.0788	0.145042	0.0835	0.0261454
0.1345	0.149535	0.0788	0.041634
0.1474	0.16047	0.0469	0.0586249
0.1221	0.128442	0.0536	0.0463106
0.1484	0.110454	0.0468	0.0289265
0.1495	0.0910445	0.1261	0.0757625
0.1357		0.1283	0.124786
0.0583		0.123	0.0741823
0.0505		0.0463
0.0577		0.0487
0.0632453		0.0501
0.0593017		0.0781
0.0571331		0.0756
0.050007		0.0764
0.0406592		0.0314
0.0536801		0.0341
0.014835		0.0303
0.0213883		0.0352
0.0125507		0.0219
0.0434		0.025
0.0438		0.0169
0.0482		0.023
0.1191		0.0227
0.0623		0.01648
0.0754		0.0146645
0.0256651		0.0239507
0.0365415		0.0225632
0.0325679		0.00794143
0.1288		0.0113686
0.1482		0.0759646
0.1319		0.0766488
0.0567		0.0747118
0.0527		0.0592439
0.0525		0.0853527
0.0535517		0.0620128
0.0395282		0.0141229
0.0324523		0
0.0176365		0
0.0241007		0.0179579
0.0126349		0.0287452
0.118		0.0140657
0.114		0.00310002
0.116		0.0114742
0.0795405		0
0.0992075		0.0322283
		0.0723344
		0.0206945
		0.0255358
		0.0192461
		0.0227627
		0.0298507
		0.0398763
		0.105337
		0.0180097
		0.0310948
		0
		0.00706882
		0
		0
		0
		0.00021776
		0.00374982
		0.0382372
		0.00341512
		0.0098122
		0.00439946
		0.0687466
