# Supplementary material for: Mitochondrial complex I promotes kidney cancer metastasis
Source: Nature. 2024 Aug 14;633(8031):923–31. doi: 10.1038/s41586-024-07812-3 (PMC11424252; doi:10.1038/s41586-024-07812-3)
Supplement: Supplementary file 16 — Source Data Extended Data Fig. 2 [file 41586_2024_7812_MOESM16_ESM.xlsx]

## Sheet: 2a
gene	Divya.effsize	Divya.pv	TCGA.effsize	TCGA.pv
A1BG	0.28	0.32	0.54	3.8e-12
A1BG-AS1	0.17	0.35	0.43	3.9e-08
A1CF	0.33	0.13	0.15	0.31
A2M	-0.11	0.71	0.27	0.0059
A2M-AS1	-0.23	0.37	-0.18	0.073
A2ML1	-0.23	0.33	0.09	0.45
A4GALT	0.61	0.04	0.92	5.4e-14
A4GNT	0	0.99	0.69	6.3e-11
AAAS	-0.19	0.36	0.64	1.4e-16
AACS	-1.15	3.6e-05	-1.4	4e-23
AACSP1	0.87	0.0033	0.7	6.4e-20
AADAT	-0.38	0.18	-1.04	7.5e-22
AAGAB	-1.9	7.4e-07	-2.01	4.4e-65
AAK1	-0.97	0.0011	-1.48	3.9e-36
AAMDC	0.02	0.91	0.04	0.6
AAMP	-0.12	0.62	-0.34	0.00011
AANAT	0.96	8.7e-05	0.56	6.4e-10
AAR2	-0.02	0.94	-0.03	0.75
AARD	-0.59	0.03	-0.78	1.8e-13
AARS2	0.15	0.49	0.42	2.1e-05
AARSD1	-0.17	0.42	0.63	5.1e-14
AASDH	-0.64	0.0083	-1.39	6.9e-29
AASDHPPT	0.15	0.55	-0.29	0.0013
AASS	-0.88	0.00021	-1	2.8e-14
AATBC	0.66	0.015	0.79	7.2e-14
AATF	1.28	3.4e-05	1.07	6.4e-32
AATK	0.54	0.056	1.38	2.1e-27
ABAT	-1.5	1.1e-06	-2.11	4.2e-19
ABCA1	1.55	4.6e-06	1.78	6.3e-38
ABCA10	-1.13	4.9e-06	0.14	0.23
ABCA11P	-0.3	0.042	-1.23	1.1e-17
ABCA12	1.24	0.00015	1.57	2.5e-27
ABCA13	-0.57	0.053	-2.4	1.6e-24
ABCA17P	1.09	0.00041	1.09	3.5e-31
ABCA2	-0.3	0.15	-0.04	0.73
ABCA3	0.56	0.03	0.74	1.6e-11
ABCA4	-1.23	0.00027	-3.05	1.2e-27
ABCA5	-0.55	0.0067	-0.31	7.5e-05
ABCA6	-1.09	0.00081	-1.11	9.7e-25
ABCA7	-0.22	0.34	-0.05	0.53
ABCA8	-1.81	5e-07	-1.35	4.5e-20
ABCA9	-1.23	8.6e-05	-0.93	2.1e-15
ABCB1	-0.47	0.098	-1.44	5.2e-83
ABCB10	0.6	0.014	0.07	0.29
ABCB4	0.65	0.02	0.89	4.8e-22
ABCB5	0.25	0.31	0.35	4.6e-06
ABCB6	1.18	0.00033	1.6	1e-32
ABCB7	0.22	0.19	0.21	0.0027
ABCB8	-0.51	0.012	-0.59	4e-14
ABCB9	-0.87	0.002	-0.31	2.4e-06
ABCC1	0.97	0.00056	1.06	3.3e-19
ABCC10	-0.34	0.16	0.09	0.25
ABCC11	-0.57	0.037	-0.33	0.0056
ABCC2	0.46	0.08	0.64	0.00017
ABCC3	1.59	9e-07	1.73	4.3e-31
ABCC4	-0.08	0.77	-0.31	0.00013
ABCC5	-1.32	1.6e-07	-0.66	1.8e-13
ABCC6	-0.17	0.45	-0.12	0.33
ABCC6P1	-0.04	0.87	0.3	0.012
ABCC6P2	-0.16	0.5	-0.18	0.11
ABCC8	-0.85	0.0028	-0.71	2.4e-08
ABCC9	-0.23	0.42	-0.07	0.5
ABCD1	1.22	0.0003	1.67	3.9e-44
ABCD2	0.31	0.18	0.62	5e-05
ABCD3	-0.97	0.00081	-2.02	6.7e-50
ABCD4	-0.09	0.76	0.22	0.029
ABCE1	0.54	0.028	0.16	0.064
ABCF1	-0.68	0.02	-1.04	1e-33
ABCF2	-0.25	0.22	-0.5	1.7e-10
ABCF3	-0.36	0.067	-0.63	9.4e-12
ABCG1	1.35	8.4e-05	1.9	8.4e-27
ABCG2	0.34	0.22	0.47	1e-08
ABCG4	-0.5	0.083	-0.22	0.14
ABCG5	-0.6	0.028	-0.69	3.1e-09
ABHD1	0.16	0.48	0.33	2e-05
ABHD10	-1	0.00057	-1.26	1e-22
ABHD11	-0.87	0.0052	-0.21	0.013
ABHD11-AS1	1.26	2.7e-05	1.45	2.8e-31
ABHD12	0.66	0.021	0.16	0.19
ABHD12B	0.37	0.18	0.06	0.69
ABHD13	-0.07	0.76	-0.76	2.5e-10
ABHD14A	-1.38	2e-05	-1.56	1.8e-24
ABHD14B	-1.62	2.6e-06	-1.64	1.2e-31
ABHD15	0.44	0.1	0.1	0.23
ABHD16A	-0.06	0.8	-0.58	5.2e-12
ABHD17A	0.71	0.012	1.1	6.3e-23
ABHD17B	-0.2	0.47	-0.51	6.8e-06
ABHD17C	-2.43	9.3e-09	-2.89	6.5e-44
ABHD18	-0.3	0.21	-0.52	3.1e-13
ABHD2	-0.36	0.18	-0.72	1.2e-23
ABHD3	-0.65	0.023	-0.95	1.4e-36
ABHD4	-1.06	8.5e-05	-1.46	3e-41
ABHD5	-0.8	0.00086	-2.21	5.4e-44
ABHD6	-0.11	0.58	0.1	0.42
ABHD8	-0.33	0.15	-0.39	1.6e-05
ABI1	0.28	0.3	-0.24	0.0015
ABI2	-0.24	0.17	-1.21	3.7e-47
ABI3	0.8	0.0087	1.6	8.8e-24
ABI3BP	1	0.00062	0.16	0.03
ABL1	-0.03	0.91	0.12	0.14
ABL2	1.65	4.2e-07	1.13	4.4e-28
ABLIM1	-1.02	0.0015	-1.57	5.7e-60
ABLIM2	-0.6	0.011	-0.24	0.062
ABLIM3	1.52	2.6e-05	1.92	2.6e-19
ABO	-0.76	0.0067	-0.74	2.4e-12
ABR	-0.27	0.23	0.58	2.8e-09
ABRA	-0.27	0.33	0.22	0.11
ABRACL	0.1	0.7	0.15	0.33
ABT1	0.47	0.11	1.28	5.4e-27
ABTB1	-0.42	0.13	0.55	4.5e-09
ABTB2	-1.13	9.1e-05	-1.67	2.3e-66
ACAA1	-1.64	4.6e-07	-2.17	9.4e-19
ACAA2	-0.14	0.36	-0.54	1.1e-08
ACACA	-0.64	0.00055	-1.23	6.9e-20
ACACB	-1.2	1.7e-06	-1.22	8.1e-19
ACAD10	-1.11	9.1e-05	-1.26	3.6e-22
ACAD8	-1.5	7.2e-07	-2.38	2e-38
ACAD9	-0.37	0.082	-0.08	0.23
ACADL	-0.12	0.59	0.05	0.33
ACADM	-1.07	0.00014	-1.94	1.9e-32
ACADS	-0.49	0.065	0.07	0.49
ACADSB	-1.21	1.1e-05	-2.32	2.7e-30
ACADVL	-0.01	0.95	0.27	0.001
ACAN	0.97	0.0022	1.46	7.9e-23
ACAP1	1.03	0.00062	2.09	9.9e-30
ACAP2	0.74	0.0018	0.44	3.9e-05
ACAP3	-0.12	0.66	0.88	1.9e-22
ACAT1	-1.28	8.7e-07	-1.52	1.9e-28
ACAT2	-0.73	0.0069	-1.26	3.4e-27
ACBD3	0.73	0.0026	0.07	0.31
ACBD4	0.22	0.36	0.53	1.6e-07
ACBD5	-0.61	0.04	-1.67	4.1e-34
ACBD6	0.64	0.031	1.21	1.4e-30
ACBD7	-1.12	0.00053	-1.78	5.9e-35
ACCS	0.37	0.13	1.1	3.2e-29
ACD	1	0.0018	1.43	2.6e-42
ACE	1.06	0.00021	1.28	8.7e-12
ACER2	0.09	0.7	-0.19	0.065
ACER3	0.32	0.23	-0.01	0.88
ACHE	0.13	0.58	0.34	1.3e-05
ACIN1	-0.25	0.31	0.26	0.0012
ACKR1	0.24	0.4	0.62	2.2e-05
ACKR2	-1.74	4.5e-06	-2.19	5.6e-39
ACKR3	1.62	6.5e-07	1.88	2.2e-46
ACKR4	0.45	0.062	0.36	0.0012
ACLY	1.88	1.7e-06	1.83	8.5e-50
ACMSD	-0.07	0.77	0.05	0.69
ACO1	-0.82	0.00055	-1.58	2.1e-17
ACO2	-1.02	1.2e-05	-0.82	7.6e-12
ACOT1	-0.92	1e-06	-1.16	1.1e-17
ACOT11	-1.97	4.8e-08	-2.38	3.8e-62
ACOT13	-0.62	0.013	-0.82	2.4e-06
ACOT2	-0.98	4.3e-06	-1.48	4e-25
ACOT4	-0.12	0.59	-0.27	0.0092
ACOT7	0.12	0.56	0.57	0.00099
ACOT8	-0.97	1.7e-05	-0.61	5e-10
ACOT9	0.33	0.23	0.14	0.13
ACOX1	-1.02	0.00021	-2.12	1.8e-23
ACOX2	-0.79	0.0041	-1.19	6.9e-10
ACOX3	0.38	0.14	-0.27	0.0019
ACOXL	0.03	0.92	-0.36	0.00057
ACP1	0.45	0.071	0.09	0.33
ACP2	-0.05	0.86	-0.14	0.058
ACP5	0.28	0.28	0.58	0.00048
ACP6	-0.5	0.048	-0.93	4.4e-18
ACR	0.31	0.26	0.85	1.2e-12
ACRBP	0.94	0.0017	1.39	1.5e-23
ACRV1	0.83	0.00036	0.76	9e-15
ACSBG1	-1.11	0.00038	-0.07	0.54
ACSBG2	-0.54	0.032	-1.44	1.1e-09
ACSF2	-1.72	1.2e-06	-2.46	3e-22
ACSF3	-0.93	0.0028	-0.62	2e-12
ACSL1	-0.66	0.016	-1.06	1.2e-23
ACSL3	-1.09	0.00027	-2.07	3.4e-50
ACSL4	-1.32	7.4e-05	-2.42	3.5e-37
ACSL5	0.55	0.06	0.51	4.4e-08
ACSL6	-1.09	0.00081	-2.18	4e-49
ACSM1	-0.26	0.35	0	0.98
ACSM2A	-0.22	0.31	-0.01	0.94
ACSM2B	-0.22	0.31	-0.01	0.95
ACSM3	-1.08	0.0002	-1.56	1.7e-28
ACSM5	0.56	0.029	0.82	2.7e-07
ACSS1	-0.56	0.0038	-1.21	9.6e-20
ACSS2	-0.98	0.00099	-1.22	7.8e-14
ACSS3	-0.91	0.0018	-0.82	1.9e-27
ACTA1	-0.19	0.49	0.12	0.42
ACTA2	-0.04	0.9	0.95	1.6e-12
ACTB	0.32	0.22	0.84	1.4e-08
ACTC1	-0.79	0.0095	0.05	0.62
ACTG1	-0.22	0.43	-0.13	0.35
ACTG2	1.13	0.00062	1.48	1e-13
ACTL10	0.64	0.03	0.19	0.096
ACTL6A	0.28	0.27	-0.22	0.055
ACTN1	0.83	0.0025	0.92	1.1e-12
ACTN2	-0.5	0.074	0.03	0.68
ACTN3	0.71	0.014	0.32	0.01
ACTN4	-0.53	0.036	-0.55	3.2e-09
ACTR10	-0.36	0.17	-0.93	9.5e-27
ACTR1A	-0.47	0.095	-0.33	4.4e-05
ACTR1B	0.16	0.39	0.26	0.0048
ACTR2	0.64	0.013	0.15	0.074
ACTR3	0.67	0.0072	0.72	2.3e-09
ACTR3B	-0.93	0.0015	-1.14	1e-22
ACTR3C	-0.54	0.053	-0.8	1.7e-20
ACTR5	1.44	1.9e-05	1.12	2.8e-30
ACTR6	0.2	0.35	-0.47	8.7e-07
ACTR8	-1.44	2.1e-05	-1.98	3.1e-60
ACTRT3	-1.19	0.00037	-1.87	5.1e-37
ACVR1	-0.04	0.81	-0.15	0.15
ACVR1B	-1.46	2.8e-07	-2.06	2.1e-47
ACVR1C	-0.92	0.0011	-1.15	1.5e-20
ACVR2A	-0.63	0.025	-1.08	3.2e-40
ACVR2B	-0.27	0.17	-0.72	1.4e-13
ACVR2B-AS1	-0.57	0.018	-0.64	1.1e-11
ACVRL1	0.33	0.25	0.86	1.5e-23
ACY1	-1.4	4.7e-06	-1.99	2.2e-14
ACY3	-0.02	0.92	0.05	0.71
ACYP1	0.43	0.088	0.55	2.3e-07
ACYP2	-0.77	0.0021	-0.12	0.091
ADA	1.59	8e-06	2.11	7.1e-34
ADAL	-1.12	3.6e-05	-1.86	2.5e-30
ADAM10	0.59	0.045	-0.27	0.0043
ADAM11	0.58	0.015	1.31	1.2e-34
ADAM12	0.63	0.011	0.88	5.3e-13
ADAM15	0.84	0.0037	0.91	1.9e-13
ADAM17	0.33	0.14	0.42	2.4e-06
ADAM19	0.75	0.0057	1.43	3.1e-26
ADAM20	-0.07	0.8	0.34	0.00073
ADAM21	-0.51	0.042	-1.28	4.6e-24
ADAM22	-0.19	0.45	-0.68	3.6e-18
ADAM23	-0.47	0.11	-0.9	3.6e-22
ADAM28	1.08	0.00091	1.04	3e-12
ADAM32	0.5	0.083	0.52	5.3e-07
ADAM33	-1.03	0.0014	-0.66	2.5e-10
ADAM8	0.53	0.019	1.72	8.8e-27
ADAM9	0.35	0.18	0.41	8.2e-07
ADAMDEC1	1.38	1.3e-05	1.91	7.2e-38
ADAMTS1	0.03	0.92	-0.19	0.15
ADAMTS10	0.78	0.01	1.48	6.5e-31
ADAMTS12	0.32	0.26	0.48	4.8e-07
ADAMTS13	-1.24	3.4e-05	-0.21	0.0038
ADAMTS14	1.1	7.8e-05	1.64	3.6e-35
ADAMTS15	-0.99	0.0019	-1.72	7.8e-27
ADAMTS16	-1.92	1.2e-06	-1.8	5.5e-32
ADAMTS17	-1.05	4.2e-05	-0.34	0.0068
ADAMTS18	0.18	0.5	0.81	9.3e-19
ADAMTS2	0.69	0.021	1.22	1e-18
ADAMTS3	-0.09	0.75	-0.34	0.00039
ADAMTS4	1.27	0.00019	1.8	3.9e-17
ADAMTS5	-0.36	0.2	0.61	1.9e-11
ADAMTS6	-0.07	0.8	-0.67	6.2e-08
ADAMTS7	1.16	0.0003	2.5	2.2e-40
ADAMTS8	-1.16	0.00013	-1.66	8.3e-35
ADAMTS9	-0.59	0.047	0.16	0.09
ADAMTSL1	-1.31	3.4e-05	-1.28	5.4e-25
ADAMTSL2	-0.84	0.0032	-1.31	8.9e-40
ADAMTSL3	-0.37	0.2	-0.23	0.00074
ADAMTSL4	1.06	0.00025	1.65	3.4e-37
ADAMTSL5	-0.85	0.00072	-0.31	0.001
ADAP1	-0.86	0.0028	-1.48	1.7e-41
ADAP2	1.5	9.5e-07	2.56	3.3e-30
ADAR	0.3	0.16	-0.51	3.6e-10
ADARB1	0.19	0.5	0.53	3.2e-09
ADARB2	-0.41	0.083	-0.71	7.8e-12
ADAT1	-0.3	0.28	-1.25	1.7e-38
ADAT2	-0.09	0.7	0.73	2.4e-18
ADAT3	-0.9	0.0036	0.01	0.89
ADCK1	-1.77	4.8e-08	-1.27	6.6e-35
ADCK2	1	0.00061	1.27	2.5e-21
ADCK5	-0.03	0.88	0.48	4.9e-10
ADCY1	-0.88	0.0048	-0.78	2.9e-19
ADCY10	0.54	0.057	0.99	2.5e-27
ADCY10P1	0	0.99	0.77	8.8e-17
ADCY2	0.25	0.37	0.56	5.7e-14
ADCY3	0.73	0.012	1.43	1.9e-23
ADCY4	-0.22	0.4	0.5	2.8e-09
ADCY5	0.06	0.76	-0.09	0.27
ADCY6	-0.8	0.00016	-0.77	2.4e-11
ADCY7	0.94	0.00065	2.03	4e-32
ADCY9	0.06	0.82	-0.14	0.052
ADCYAP1	-0.5	0.077	-0.22	0.063
ADD1	0.14	0.56	-0.16	0.031
ADD2	1.13	0.00018	1.21	2.9e-23
ADD3	-0.41	0.13	-1.13	3.6e-21
ADGRA2	0.28	0.3	1.25	2.5e-30
ADGRA3	-0.27	0.34	-0.39	5.4e-06
ADGRB1	0.15	0.6	0.07	0.53
ADGRB2	-0.57	0.042	-0.58	7.6e-12
ADGRB3	-0.53	0.056	-1.55	3.3e-34
ADGRD1	-0.33	0.25	-1.21	2e-20
ADGRE1	1.23	6.3e-05	1.95	8.2e-35
ADGRE2	1.34	0.00011	2.04	1.4e-23
ADGRE3	0.64	0.023	0.64	8.5e-08
ADGRE4P	1.47	4.1e-06	1.73	8.1e-63
ADGRE5	1.25	0.00017	1.48	1.4e-25
ADGRF1	-2.5	1.5e-08	-3.04	3e-80
ADGRF3	-1.75	2.9e-07	-3.5	1.1e-35
ADGRF5	-0.72	0.0072	-0.59	1.3e-09
ADGRG1	-0.61	0.029	-0.71	5.3e-16
ADGRG2	0.73	0.016	0.51	8.4e-07
ADGRG3	0.42	0.063	0.82	3.7e-17
ADGRG5	-0.23	0.3	1.32	6e-16
ADGRG6	0.61	0.038	0.56	1.5e-09
ADGRL1	-1.92	1.7e-07	-1.31	5.5e-28
ADGRL2	-0.01	0.97	0.13	0.15
ADGRL3	-0.33	0.24	-0.56	2e-09
ADGRL4	0.78	0.011	0.79	4.6e-20
ADGRV1	-0.99	0.00019	-2.47	4.1e-38
ADH1B	-1.63	1e-05	-1.71	9.7e-51
ADH1C	-2.28	9.6e-08	-3.57	3.9e-58
ADH5	-0.76	0.0016	-1.38	3.4e-22
ADH6	-0.72	0.0022	-0.91	8.9e-07
ADHFE1	-1.1	4.6e-06	-1.42	5.8e-28
ADI1	-1.21	2.1e-05	-1.38	2.3e-17
ADIPOR1	0.34	0.15	-0.13	0.21
ADIPOR2	-0.21	0.39	-0.01	0.88
ADK	-1.42	5.5e-05	-2.34	8.1e-42
ADM	1.74	4.4e-06	2.63	2.5e-35
ADM2	0.47	0.099	1.05	8e-08
ADM5	-0.22	0.41	0.52	5e-07
ADNP	0.19	0.4	-0.32	3.5e-05
ADNP2	-0.05	0.83	-0.67	4.1e-15
ADO	-0.43	0.13	-0.83	1.9e-14
ADORA1	-1.08	0.00092	-0.94	1.2e-15
ADORA2A	0.91	0.00097	1.01	7.9e-21
ADORA2A-AS1	0.59	0.0093	0.63	1.4e-05
ADORA2B	0.97	0.00021	1.27	1.4e-16
ADORA3	1.66	3e-06	2.77	1.4e-35
ADPGK	1.27	7.3e-06	2.17	5.4e-56
ADPRH	0.85	0.0062	1.07	4.4e-15
ADPRHL1	-1.02	8e-05	-1.52	6.8e-33
ADPRM	0.29	0.27	0.55	8.1e-10
ADRA1A	-0.46	0.066	-0.14	0.18
ADRA1B	0.36	0.15	1.24	7.2e-24
ADRA1D	-0.65	0.029	-0.86	2.2e-09
ADRA2A	-0.81	0.0081	-0.85	9.4e-18
ADRA2B	-0.23	0.33	0.17	0.035
ADRA2C	-0.76	0.012	-1.23	2.9e-28
ADRB1	-1.5	3.1e-06	-2.01	3.5e-40
ADRB2	-0.1	0.72	0.02	0.87
ADRM1	0.69	0.0092	0.73	5.6e-19
ADSL	-0.16	0.49	1.12	4.4e-19
ADTRP	-1.21	0.00032	-1.75	1.7e-39
AEBP1	0.27	0.32	0.23	0.003
AEBP2	-0.12	0.58	-0.3	0.00052
AEN	1.12	0.00054	2.52	3.1e-38
AFAP1	0.79	0.0099	0.52	3.9e-10
AFAP1-AS1	0.66	0.00065	0.86	1.2e-27
AFAP1L1	1.19	0.00034	1.65	5.9e-43
AFAP1L2	-1.11	0.00072	-1.87	2.6e-27
AFF1	-0.12	0.64	-0.64	1.1e-10
AFF2	0.59	0.046	0.72	1.9e-12
AFF3	0.9	0.0042	0.85	1.8e-22
AFF4	0.58	0.0058	-0.23	0.0032
AFG3L1P	-1.07	0.00089	0.85	2.5e-21
AFG3L2	-0.77	0.009	-0.94	3.5e-23
AFMID	-0.61	0.027	-1.6	1.1e-21
AFP	-0.83	0.0044	-1.1	1.2e-08
AFTPH	-0.11	0.66	-0.97	7e-22
AGA	0.31	0.19	-0.35	0.00011
AGAP1	-0.01	0.96	-0.2	0.018
AGAP2	1.44	3.7e-05	3.14	1.1e-38
AGAP2-AS1	1.11	0.00045	1.41	3.4e-40
AGAP3	0.57	0.047	1.75	9.4e-32
AGAP4	-0.29	0.11	1.05	3.5e-25
AGAP5	-0.19	0.42	0.77	3.8e-13
AGAP6	-0.26	0.049	1.07	2.8e-28
AGAP7P	-0.19	0.28	0.85	4.3e-14
AGBL2	0.12	0.59	1.01	1.1e-33
AGBL3	1	0.0017	0.97	3.6e-31
AGBL4	-1.79	2.4e-07	-2.99	3.5e-51
AGBL5	-0.5	0.053	-0.52	1.1e-10
AGER	0.2	0.45	1.49	3e-46
AGFG1	0.23	0.37	-0.3	0.00056
AGFG2	-0.49	0.031	-1.21	7.6e-09
AGGF1	0.22	0.38	-0.38	1.1e-05
AGK	0.11	0.57	-0.59	2.2e-12
AGL	-0.8	0.0047	-1.98	7.1e-55
AGMAT	-0.48	0.021	-0.78	2.1e-05
AGMO	0.48	0.072	0.23	0.0065
AGO1	0.01	0.97	0.38	0.0001
AGO2	0.45	0.04	0.15	0.1
AGO3	-0.23	0.33	-0.32	8.9e-05
AGO4	0.35	0.21	0.14	0.082
AGPAT1	-0.07	0.74	-0.38	4e-06
AGPAT2	-0.36	0.21	-0.37	6.3e-05
AGPAT3	-0.39	0.14	-0.59	4.6e-05
AGPAT4	-0.11	0.69	-0.99	7.1e-16
AGPAT5	0.63	0.034	0.48	2.9e-08
AGPS	0.68	0.022	0.27	0.0032
AGRN	0.06	0.79	0.3	0.0023
AGRP	-1.09	0.00082	-2.17	1.3e-19
AGT	0.67	0.01	0.78	8.4e-08
AGTPBP1	0.29	0.31	-0.54	6.3e-14
AGTR1	-0.88	0.0026	-0.34	3.6e-06
AGTRAP	0.4	0.098	0.27	0.0011
AGXT	-0.9	0.00036	-1.39	1.2e-10
AGXT2	-0.13	0.53	-0.15	0.34
AHCTF1	0.35	0.085	-0.12	0.16
AHCY	-0.33	0.13	-0.51	0.0032
AHCYL1	-1.12	0.00039	-2.33	1.5e-52
AHCYL2	-1.04	1.2e-05	-1.25	1.7e-31
AHDC1	-0.21	0.36	0.18	0.078
AHI1	-0.37	0.042	-0.64	3.6e-13
AHNAK	0.59	0.043	-0.12	0.24
AHNAK2	1.74	4.4e-06	2.49	5.2e-51
AHR	1.19	0.00018	0.98	1.3e-16
AHRR	0.71	0.0012	0.76	1.7e-15
AHSA1	-0.71	0.0072	-0.85	1.8e-27
AICDA	1.33	8.4e-06	1.68	6.5e-74
AIDA	1.14	0.00018	1.35	1.2e-25
AIF1	0.44	0.074	1.27	5.6e-13
AIF1L	-1.31	0.00012	-2.27	5.4e-56
AIFM1	-1.07	3.6e-05	-1.02	2.8e-14
AIFM2	0.09	0.72	0.31	7.9e-05
AIFM3	0.56	0.042	0.26	0.0022
AIG1	0.5	0.072	-0.01	0.95
AIM2	1.16	0.00019	1.6	9.6e-30
AIMP1	0.42	0.034	-0.35	0.00047
AIMP2	-1.05	2.2e-05	-0.98	3.3e-22
AIP	0.33	0.21	0.46	2.5e-08
AIRE	-0.3	0.29	0.16	0.062
AJAP1	-0.62	0.03	-1.03	2.5e-24
AJUBA	-0.31	0.27	-0.37	9.3e-06
AK1	-0.43	0.087	-1.14	1.6e-28
AK2	-0.56	0.046	-0.3	0.0036
AK3	-1.84	1.3e-07	-2.87	2.2e-50
AK4	0.17	0.52	-0.2	0.24
AK5	-1.01	0.0012	-1.41	1.1e-38
AK7	-0.74	0.015	-1.62	5.1e-44
AK8	0.07	0.8	-0.46	6.5e-11
AK9	-0.33	0.065	-0.91	3.3e-19
AKAP1	-0.88	0.0049	-1.16	3e-18
AKAP10	0.54	0.026	-0.19	0.0044
AKAP11	0.18	0.38	-0.89	2.1e-21
AKAP12	0.39	0.18	-0.15	0.089
AKAP13	1.04	0.00024	0.95	1.3e-16
AKAP17A	0.34	0.19	0.7	1.5e-17
AKAP3	-2.07	1.1e-07	-2.72	5e-45
AKAP5	-0.46	0.11	-1.38	3e-20
AKAP6	-0.12	0.56	-0.68	1.2e-16
AKAP7	0.07	0.78	-0.14	0.076
AKAP8	1.63	6.9e-06	1.49	3.9e-42
AKAP8L	-0.41	0.045	0.53	1.4e-07
AKAP9	-0.22	0.18	-1.33	2.5e-22
AKIP1	0.45	0.08	1.12	2.4e-15
AKIRIN1	-1.46	1.1e-05	-2.1	2.7e-46
AKIRIN2	0.53	0.044	0.26	0.0012
AKNA	0.97	0.00083	1.78	9.3e-34
AKNAD1	-0.05	0.85	-0.18	0.11
AKR1A1	0.02	0.94	-0.12	0.53
AKR1B1	0.54	0.035	-0.17	0.31
AKR1B10	-0.29	0.22	-0.42	0.00011
AKR1C1	-0.33	0.24	-0.8	6.3e-10
AKR1C2	-0.17	0.55	-0.53	0.00047
AKR1C3	0.67	0.016	0.55	1.8e-07
AKR1C4	0.51	0.081	-0.01	0.94
AKR1E2	0.2	0.47	0.08	0.48
AKR7A2	-0.37	0.038	-0.49	1e-05
AKR7A2P1	0.88	0.0047	0.84	3.2e-09
AKR7A3	-0.81	0.0004	-0.8	1.2e-07
AKR7L	-0.73	0.00057	-0.27	0.0088
AKT1	-0.09	0.69	0.31	0.00028
AKT1S1	0.89	0.0044	0.88	2.2e-24
AKT2	-0.95	0.00011	-0.73	1.7e-08
AKT3	0.1	0.7	-0.25	0.00017
AKTIP	-0.48	0.087	-0.89	6.8e-18
ALAD	-1.27	5.1e-06	-2.17	3.1e-21
ALAS1	-1.77	7.4e-07	-1.93	1.9e-42
ALAS2	0.35	0.18	0.11	0.37
ALB	-1.34	5.1e-05	-1.79	6e-14
ALCAM	0.69	0.0052	0.03	0.73
ALDH16A1	-0.46	0.11	-0.03	0.71
ALDH18A1	0.72	0.0044	0.6	1.2e-08
ALDH1A1	-0.23	0.39	-0.11	0.054
ALDH1A2	-2.03	6.8e-09	-1.85	5.9e-150
ALDH1A3	-0.24	0.4	-0.74	1.4e-07
ALDH1B1	-1.31	1.3e-05	-1.31	9.6e-14
ALDH1L1	-0.72	0.0039	-0.71	5.7e-12
ALDH1L2	0.55	0.042	0.83	7.6e-15
ALDH2	-0.72	0.00014	-1.07	4.3e-12
ALDH3A1	0.49	0.078	0.45	7.6e-08
ALDH3A2	-0.19	0.35	-0.94	4e-15
ALDH3B1	0.59	0.042	0.97	2.9e-08
ALDH3B2	-1.25	0.00023	-3.15	5.8e-36
ALDH4A1	-1.31	7.7e-06	-1.48	1.7e-17
ALDH5A1	-0.86	0.00023	-1.55	4.5e-33
ALDH6A1	-1.3	1.3e-06	-2.3	6e-29
ALDH7A1	-0.84	0.0012	-1.16	1.2e-10
ALDH8A1	-0.58	0.02	-0.74	1.2e-17
ALDH9A1	-0.73	0.0019	-1.54	2e-27
ALDOA	0.49	0.079	2.03	4.5e-35
ALDOB	-1	0.00041	-1.57	4e-17
ALDOC	2.08	1.1e-07	1.49	2.5e-31
ALG1	0.11	0.65	0.27	0.0024
ALG10	0.48	0.089	-0.23	0.0059
ALG10B	0.31	0.14	-0.36	0.00017
ALG11	0.05	0.81	0.55	2.7e-08
ALG12	-0.2	0.35	0.34	0.00014
ALG13	0.77	0.0035	0.6	6.3e-17
ALG14	-0.06	0.81	-0.02	0.81
ALG1L	-0.8	0.0051	-0.93	1.5e-14
ALG1L2	-0.65	0.029	0.18	0.043
ALG2	-0.05	0.83	-0.35	1.4e-06
ALG3	0.62	0.017	0.43	4.2e-11
ALG5	0.36	0.21	0.16	0.068
ALG6	0.57	0.032	0.34	0.0018
ALG8	0.55	0.058	0.26	0.0087
ALG9	0.57	0.016	0.7	8.9e-09
ALK	0.28	0.32	1.02	6.1e-23
ALKBH1	0.26	0.29	0.31	0.00019
ALKBH2	1.24	0.00024	0.98	1.5e-35
ALKBH3	0.28	0.33	0.43	3.1e-06
ALKBH4	0.07	0.79	0.42	0.00013
ALKBH5	0.72	0.016	0.71	1.1e-11
ALKBH6	0.57	0.043	0.95	6e-25
ALKBH7	-0.39	0.13	-0.07	0.41
ALKBH8	0.13	0.56	-0.58	5e-10
ALMS1	0.27	0.33	-0.28	0.0034
ALMS1P1	-0.18	0.48	0.67	3.5e-11
ALOX12	0.66	0.0066	0.43	1.7e-05
ALOX12B	1.43	3.6e-05	0.97	3.4e-29
ALOX12P2	-0.91	0.0029	-0.85	3.3e-20
ALOX15B	1.33	5.7e-05	2.03	1e-44
ALOX5	1.39	1.1e-05	1.67	2.4e-22
ALOX5AP	0.73	0.0055	1.11	1.1e-15
ALPK1	0.98	0.00055	0.91	3.8e-22
ALPK2	0.73	0.015	0.92	1.8e-18
ALPK3	-0.49	0.048	-0.07	0.22
ALPL	0.29	0.17	0.12	0.25
ALS2	0.19	0.38	-0.65	6.2e-17
ALS2CL	-2.02	3.3e-08	-1.76	2e-32
ALYREF	0.15	0.55	0.52	9.5e-07
AMACR	-0.23	0.34	-0.12	0.27
AMBP	-0.92	0.0016	-1.66	3.7e-48
AMBRA1	-0.25	0.27	-0.52	1.2e-10
AMD1	0.36	0.1	-0.21	0.0023
AMDHD1	-0.02	0.92	-0.25	0.056
AMDHD2	0.6	0.018	1.11	1.8e-13
AMER1	-0.57	0.023	-0.96	2.5e-19
AMFR	-1.75	9.5e-07	-2.63	1.1e-36
AMH	0.24	0.29	0.94	2.8e-23
AMIGO1	0.15	0.46	-0.51	9.2e-13
AMIGO2	-1.07	6.6e-05	-0.96	3e-18
AMMECR1	-0.2	0.47	-0.63	5.5e-11
AMMECR1L	0.09	0.66	0.14	0.13
AMN	-0.33	0.2	0.1	0.43
AMN1	-0.72	0.0074	-1.24	2.4e-20
AMOT	-0.57	0.052	-0.66	7.4e-12
AMOTL1	0.27	0.33	0.54	6.8e-06
AMOTL2	-0.68	0.021	-0.33	0.00025
AMPD2	0.65	0.019	0.39	2.2e-05
AMPD3	0.04	0.86	-0.07	0.32
AMPH	-1.86	1.8e-06	-2.91	2.3e-38
AMT	-0.97	0.0022	-1.34	9.2e-34
AMY1A	-0.65	0.018	0.75	1.2e-17
AMY2A	-0.6	0.023	0.52	3e-05
AMY2B	-0.69	0.014	0.89	4.4e-22
AMZ1	1.33	1.2e-05	1.45	4e-64
AMZ2	0.85	0.00023	0.84	4.1e-18
AMZ2P1	0.51	0.048	0.85	4.2e-15
ANAPC1	0.66	0.0034	-0.37	9.7e-06
ANAPC10	0	1	-0.29	0.0012
ANAPC11	-0.02	0.92	0.07	0.38
ANAPC13	-1.19	7.7e-05	-1.83	7e-41
ANAPC15	-0.88	0.0033	-0.67	3.4e-14
ANAPC16	-0.19	0.43	-0.75	8.2e-11
ANAPC2	0.33	0.2	0.46	2.4e-09
ANAPC4	0.14	0.46	0.85	6.3e-16
ANAPC5	-0.18	0.48	0.47	1e-08
ANAPC7	0.31	0.26	-0.05	0.52
ANG	1.14	0.00038	1.23	3.2e-28
ANGEL1	0.02	0.92	-0.6	7.7e-12
ANGEL2	0.47	0.054	0.32	7.5e-05
ANGPT1	-1.02	0.0012	-0.7	2.2e-13
ANGPT2	1.7	6e-06	2.45	2.7e-34
ANGPT4	0.13	0.64	0.37	0.00084
ANGPTL1	-2.28	9.9e-08	-2.16	5.8e-62
ANGPTL2	1.07	0.00092	1.27	3.4e-19
ANGPTL3	-0.83	0.0049	-1.37	3.7e-30
ANGPTL4	2.36	2.3e-08	3.03	7.8e-48
ANGPTL6	0.47	0.037	-0.83	8.1e-07
ANGPTL8	0.63	0.012	0.44	4.6e-09
ANK1	0.91	0.0036	0.86	4.1e-24
ANK2	-1.51	2.6e-06	-1.79	5e-50
ANK3	-0.71	0.0022	-1.33	1e-68
ANKAR	0.77	0.00095	1.17	8.7e-32
ANKDD1A	0.49	0.094	1.09	2.3e-16
ANKEF1	0.05	0.86	-0.71	3.3e-21
ANKFY1	-0.36	0.11	-1.1	1.8e-28
ANKH	0.53	0.035	0.13	0.084
ANKHD1	0.7	0.0015	0.88	7.9e-15
ANKHD1-EIF4EBP3	0.3	0.21	0	0.98
ANKIB1	0.35	0.12	-0.01	0.9
ANKK1	0.65	0.0092	1.23	6.3e-37
ANKLE1	0.51	0.017	1.37	2.9e-30
ANKLE2	0.91	0.00017	1.34	2.1e-26
ANKMY1	0.33	0.21	1.06	5.5e-26
ANKMY2	0.15	0.47	-0.31	0.00026
ANKRA2	0.81	0.0013	0.94	9.8e-21
ANKRD1	-0.03	0.93	-0.03	0.74
ANKRD10	0.23	0.37	1.09	4.8e-20
ANKRD11	0.11	0.62	0.5	3e-06
ANKRD12	0.16	0.4	-0.09	0.32
ANKRD13A	0.3	0.13	1	1.1e-25
ANKRD13B	0.79	0.0037	1.26	3.7e-23
ANKRD13C	-0.05	0.83	-0.45	1.4e-07
ANKRD13D	0.49	0.07	1.07	2.7e-24
ANKRD16	0.48	0.092	0.84	4.1e-18
ANKRD17	-0.45	0.037	-1.08	1.2e-22
ANKRD19P	0.6	0.042	0.99	6.5e-22
ANKRD2	-1.27	0.00018	-2.39	1.8e-43
ANKRD20A11P	-0.4	0.061	0.46	1e-06
ANKRD20A8P	-0.01	0.97	0.56	6.5e-09
ANKRD20A9P	-0.04	0.8	0.03	0.69
ANKRD22	-0.04	0.85	-0.51	2.7e-11
ANKRD23	0.61	0.025	1.24	9.1e-32
ANKRD24	-0.2	0.32	0.13	0.11
ANKRD26	-0.26	0.15	-0.06	0.51
ANKRD27	-0.09	0.68	-0.81	6.8e-21
ANKRD28	-0.73	0.0048	-1.58	7.8e-53
ANKRD29	0.37	0.17	0.84	9.3e-19
ANKRD31	0.54	0.032	-0.1	0.39
ANKRD34A	0.36	0.11	0.83	1.8e-13
ANKRD35	-0.62	0.037	-0.43	7.5e-06
ANKRD36	0.56	0.0059	1.33	9.5e-35
ANKRD36B	0.52	0.008	0.96	9.6e-23
ANKRD36BP2	0.61	0.0069	0.33	0.0053
ANKRD37	1.28	6.4e-05	1.6	6.1e-34
ANKRD39	1.84	2.1e-06	1.67	2.4e-44
ANKRD40	-0.01	0.97	0.31	0.002
ANKRD42	-0.59	0.045	-0.81	5e-25
ANKRD44	0.45	0.091	0.29	0.00037
ANKRD45	-0.67	0.024	-1.48	3.9e-75
ANKRD46	-0.74	0.0018	-1.74	1.4e-36
ANKRD49	0.1	0.55	0.72	3.6e-12
ANKRD50	0.36	0.19	0.07	0.46
ANKRD52	-0.4	0.048	-0.98	2.6e-25
ANKRD53	0.43	0.14	0.54	1.2e-11
ANKRD54	-1.16	0.00034	-0.24	0.0024
ANKRD55	-0.06	0.79	-0.08	0.58
ANKRD6	0.11	0.7	-0.14	0.053
ANKRD65	-0.96	0.0021	-0.77	2.4e-20
ANKRD7	-0.34	0.23	-0.93	1.3e-26
ANKRD9	-2.31	2.1e-08	-0.95	7.8e-20
ANKS1A	-0.55	0.031	-0.65	3.3e-17
ANKS1B	0.21	0.43	0.37	0.0041
ANKS3	0.29	0.29	0.76	9.7e-18
ANKS4B	0.02	0.93	0.11	0.5
ANKS6	-0.3	0.29	-0.71	1.5e-13
ANKZF1	0.82	0.0065	1.5	4.8e-59
ANLN	1.47	9.3e-07	1.87	2.6e-27
ANO1	0.64	0.028	1.43	2.1e-34
ANO10	-1.26	0.00021	-1.6	9.6e-55
ANO2	0.51	0.077	0.56	2.6e-07
ANO3	-0.39	0.084	0.09	0.37
ANO4	0.74	0.015	1.56	5.5e-50
ANO5	-1.69	1.5e-06	-1.82	1.5e-136
ANO6	0.95	0.00055	0.52	5.5e-11
ANO7	1.54	2e-05	1.56	1.1e-23
ANO8	-0.15	0.5	0.36	3e-05
ANO9	0.13	0.58	0.44	6.5e-12
ANOS1	0.84	0.0065	0.93	2.3e-14
ANP32A	0.11	0.63	-0.25	0.024
ANP32AP1	-0.04	0.89	-0.19	0.067
ANP32B	0.42	0.091	0.8	5.1e-19
ANP32C	-0.36	0.12	-0.19	0.084
ANP32D	-0.17	0.55	0.12	0.26
ANP32E	0.44	0.068	-0.47	1e-05
ANPEP	0.2	0.34	0.38	0.046
ANTXR1	0.23	0.41	0.76	4.2e-10
ANTXR2	0.17	0.55	0.29	0.012
ANXA1	0.96	0.00021	1.59	9.6e-25
ANXA11	-1.29	0.00016	-1.76	5.5e-26
ANXA13	0.71	0.011	0.69	2.9e-07
ANXA2	0.7	0.0067	1.09	7.4e-17
ANXA2P1	0.55	0.029	0.69	3.3e-11
ANXA2P2	0.56	0.028	0.81	7.5e-11
ANXA2R	1.62	2.9e-06	1.9	4.3e-40
ANXA3	-1.23	0.00026	-1.55	2.2e-74
ANXA4	1.36	1.1e-05	2.17	6.3e-71
ANXA5	0.55	0.0095	1.24	2.5e-17
ANXA6	0.26	0.22	0.54	2.1e-08
ANXA7	-0.62	0.015	-1.54	4.1e-43
ANXA9	-1.41	2.3e-06	-2.64	2.8e-75
AOAH	1.37	3.1e-05	2.06	9.7e-23
AOC1	-0.26	0.34	-0.45	2e-11
AOC2	-0.45	0.072	0.41	2.2e-06
AOC3	-0.57	0.053	-0.37	0.00017
AOC4P	-0.65	0.03	0.42	5.7e-05
AOX1	-0.47	0.1	-0.73	6.3e-09
AP1AR	0	1	-0.26	0.0031
AP1B1	-0.16	0.53	-0.04	0.58
AP1G1	-0.67	0.012	-1.54	5.4e-46
AP1G2	0.12	0.55	0.96	1.9e-29
AP1M1	0.88	0.00083	0.74	2e-09
AP1M2	-1.03	0.0011	-2.11	2.3e-118
AP1S1	0.08	0.67	-0.01	0.92
AP1S2	0.66	0.028	1.35	3.1e-22
AP1S3	0.41	0.13	-0.48	3.5e-06
AP2A1	0.7	0.0069	0.88	5e-21
AP2A2	-0.42	0.083	-1.21	3.1e-20
AP2B1	-0.64	0.031	-1.67	5.4e-51
AP2M1	0.31	0.16	0.43	3.5e-07
AP2S1	0.48	0.062	0.83	7e-22
AP3B1	-0.26	0.28	-1.55	2.3e-46
AP3B2	-0.61	0.029	-0.84	1.7e-38
AP3D1	-0.22	0.42	-0.45	4.8e-06
AP3M1	-0.07	0.76	-0.94	1.9e-24
AP3M2	0.02	0.94	-0.11	0.14
AP3S1	1.67	1.9e-07	1.97	2.4e-39
AP3S2	-1.02	0.0015	-1.15	7.7e-28
AP4B1	-0.01	0.98	0.44	5.2e-08
AP4E1	-0.05	0.86	-0.3	0.0043
AP4M1	0.13	0.55	1.31	2.9e-35
AP4S1	-0.5	0.039	-0.9	1.6e-26
AP5B1	-0.7	0.011	-0.77	9.9e-14
AP5M1	-1.53	7.4e-08	-2.18	4.5e-81
AP5S1	-0.39	0.17	-0.75	8.5e-14
AP5Z1	0.72	0.0099	1.15	2.5e-33
APAF1	0.6	0.019	0.92	1.6e-13
APBA1	0.07	0.78	-0.48	1.8e-07
APBA2	0.53	0.055	0.55	1.5e-08
APBA3	0.71	0.0079	1.3	2e-29
APBB1	-0.45	0.033	-0.66	1.2e-17
APBB1IP	1.39	1.5e-05	2.17	2.7e-24
APBB2	0.06	0.83	-0.11	0.14
APBB3	0.18	0.33	1.25	1.2e-37
APC	0.58	0.0098	-0.32	0.00018
APC2	-0.04	0.88	0.94	4.7e-15
APCDD1	-0.16	0.57	-0.06	0.66
APCDD1L	-1.28	0.00018	-1.47	2.1e-43
APEH	-2.05	1.5e-08	-2.34	3.7e-60
APEX1	0.39	0.096	0.96	3.7e-32
APEX2	0.04	0.89	0.16	0.02
APH1A	0.2	0.37	-0.15	0.087
APH1B	0.07	0.71	-0.96	2.1e-12
API5	-0.7	0.016	-1.35	7.7e-38
APIP	-0.83	0.0036	-1.34	5.7e-22
APLF	0.73	0.01	0.31	0.0012
APLN	1.28	0.00017	2.08	4.2e-30
APLNR	0.52	0.062	1.16	6.1e-10
APLP1	-0.57	0.051	-0.63	7.2e-09
APLP2	-0.41	0.077	-1.47	6e-50
APMAP	0.06	0.74	-0.49	0.00047
APOA1	-0.8	0.0023	-0.69	7.8e-07
APOB	0.67	0.019	0.69	6.9e-13
APOBEC2	-0.11	0.65	-0.5	2.8e-05
APOBEC3A	1.32	0.00012	0.96	1.4e-11
APOBEC3B	0.89	0.0015	1.05	1.9e-12
APOBEC3C	1.6	4.1e-06	1.71	5e-44
APOBEC3D	1.2	0.00016	1.94	1.6e-43
APOBEC3F	1.48	3.5e-05	1.94	1.9e-44
APOBEC3G	1.61	3.1e-06	2.16	1e-49
APOBEC3H	0.94	0.0029	2	3.2e-44
APOBR	1.35	5.5e-05	1.86	4.6e-22
APOC1	1.97	4.8e-08	3.29	2e-48
APOC1P1	1.17	0.00041	0.84	5.4e-44
APOD	-1.3	0.0001	-1.24	2.2e-27
APOE	0.02	0.93	0.6	0.0023
APOH	-0.84	0.0064	-0.96	1.6e-08
APOL1	0.5	0.051	1.13	1.2e-35
APOL2	0.78	0.00065	1.34	3.8e-48
APOL3	0.38	0.18	0.87	2.2e-22
APOL4	0.03	0.9	0.09	0.42
APOL6	0.97	0.0012	1.46	4.3e-24
APOLD1	1.11	0.00072	1.3	4.6e-21
APOM	-0.28	0.13	-0.42	0.0081
APOO	-1.76	1.7e-06	-1.94	1.5e-47
APOOL	-0.6	0.0075	-1.25	1.7e-40
APP	-0.14	0.57	-1.42	3.3e-19
APPBP2	0.06	0.81	-0.63	1.3e-11
APPL1	-0.13	0.6	-1.27	1.3e-40
APPL2	-0.29	0.29	-0.31	6.9e-06
APRT	0.58	0.019	0.8	5.5e-21
APTX	-0.27	0.16	-0.73	1.4e-14
AQP1	-0.35	0.14	-0.85	9.2e-24
AQP11	-0.33	0.19	-0.72	5.7e-05
AQP2	-2.57	7e-09	-4.85	3.3e-86
AQP3	-0.48	0.047	-1.83	2.8e-35
AQP4	-0.41	0.15	-0.94	2.6e-18
AQP4-AS1	-0.35	0.19	0.21	0.018
AQP6	-2.59	1.4e-08	-3.27	1.4e-62
AQP7	-1.25	8.2e-06	-1.09	1.4e-29
AQP7P1	-1.21	6.8e-05	-1.99	1.5e-21
AQP7P3	-1.39	2.8e-06	-1.84	1.1e-13
AQP8	-0.05	0.82	0.67	2e-20
AQP9	1.05	6.6e-05	1.03	2.8e-17
AQR	0.09	0.74	-0.82	9.4e-15
AR	0.2	0.42	-0.15	0.097
ARAF	-0.93	0.00044	-0.66	3.5e-15
ARAP1	0.21	0.36	0.75	1.3e-20
ARAP2	0.63	0.021	0.08	0.29
ARAP3	0.62	0.036	0.91	2.1e-23
ARC	0.34	0.15	-0.98	2.8e-08
ARCN1	0.36	0.069	0.25	0.00017
AREG	1.01	0.0015	0.64	1.5e-05
AREL1	-1.63	2.8e-07	-2.66	7.9e-58
ARF1	0.24	0.32	0.95	1.7e-24
ARF3	-0.29	0.16	-0.66	7.9e-14
ARF4	-0.35	0.14	-0.77	4.1e-15
ARF5	0.15	0.5	0.46	5.3e-08
ARF6	-0.25	0.36	-0.7	1.1e-10
ARFGAP1	0.32	0.13	0.87	2.9e-28
ARFGAP2	-0.72	0.004	-0.91	5.4e-16
ARFGAP3	0.64	0.015	-0.01	0.96
ARFGEF1	-0.82	0.0078	-1.71	3e-42
ARFGEF2	-0.44	0.047	-1.39	4.6e-45
ARFGEF3	0.15	0.56	-0.83	2.1e-14
ARFIP1	-0.48	0.075	-1.47	2.7e-25
ARFIP2	-0.36	0.13	-0.35	0.00069
ARFRP1	0.58	0.049	0.69	1.2e-14
ARG1	0.29	0.27	0.34	0.00012
ARG2	-0.92	0.0019	-1.59	1.9e-35
ARGFXP2	0.3	0.29	0.93	5.8e-24
ARGLU1	0.03	0.87	0.72	1.5e-20
ARHGAP1	0.51	0.033	0.97	1.5e-23
ARHGAP10	0.4	0.16	0.66	1.6e-10
ARHGAP11A	1.86	4.2e-08	1.87	1.3e-25
ARHGAP11B	1.14	0.00011	1.31	6.2e-23
ARHGAP12	-0.39	0.11	-1.05	9.9e-26
ARHGAP15	0.55	0.06	2.14	1.3e-22
ARHGAP17	0.59	0.035	1.71	1.7e-38
ARHGAP18	-0.25	0.29	-0.9	1.5e-23
ARHGAP19	-0.38	0.13	-0.83	1.6e-13
ARHGAP20	-0.26	0.29	0.11	0.35
ARHGAP21	-0.11	0.61	0.11	0.28
ARHGAP22	1.71	4.6e-07	3.2	2.1e-39
ARHGAP23	0	1	0.08	0.45
ARHGAP24	-1.23	1.6e-07	-2.2	1e-58
ARHGAP25	0.87	0.0049	2.39	8.5e-50
ARHGAP26	1.49	3.2e-05	1.3	1.7e-32
ARHGAP27	0.98	0.0007	1.64	3.5e-50
ARHGAP28	-0.25	0.35	-0.67	4.2e-07
ARHGAP29	0.16	0.57	-0.35	0.00012
ARHGAP30	1.32	4.6e-05	2.12	3.6e-32
ARHGAP31	0.82	0.0055	0.65	4.1e-13
ARHGAP32	0.2	0.45	0.13	0.098
ARHGAP33	0.48	0.022	1.51	1.2e-27
ARHGAP35	-0.45	0.04	-0.86	1.2e-16
ARHGAP39	-1.59	2.5e-06	-0.97	4.3e-27
ARHGAP4	0.57	0.048	1.08	5.8e-24
ARHGAP42	1.27	0.00016	1.3	1.3e-22
ARHGAP44	-0.93	0.0016	-0.54	1.1e-17
ARHGAP5	-0.66	0.003	-1.45	3.5e-55
ARHGAP5-AS1	-0.42	0.11	-0.84	1.3e-18
ARHGAP6	-0.86	0.0025	-0.97	1.6e-29
ARHGAP8	-1.79	9.2e-07	-1.36	4.3e-66
ARHGAP9	1.28	3.4e-05	2.35	5e-33
ARHGDIA	0.43	0.059	0.86	9.6e-18
ARHGDIB	0.97	0.0019	2.44	7.1e-43
ARHGEF1	0.78	0.003	1.56	2.7e-48
ARHGEF10	0.63	0.012	1.26	6e-31
ARHGEF10L	-0.78	0.00018	-0.67	2.2e-15
ARHGEF11	-0.24	0.16	-0.35	0.00018
ARHGEF12	-0.49	0.05	-1.28	6.6e-39
ARHGEF15	0.14	0.59	0.52	5.1e-11
ARHGEF16	-0.19	0.48	0.01	0.91
ARHGEF17	-0.08	0.68	0.75	1.4e-20
ARHGEF18	-0.92	2.8e-06	-2.12	2.3e-24
ARHGEF19	-0.15	0.58	0.19	0.054
ARHGEF2	0.59	0.02	0.88	8.9e-15
ARHGEF25	0.09	0.74	0.57	2.9e-10
ARHGEF26	-1.39	7.3e-05	-1.32	3.5e-20
ARHGEF28	-0.42	0.14	-0.36	4.8e-07
ARHGEF3	-1.2	0.00022	-1.87	5.4e-31
ARHGEF33	-0.15	0.59	-0.1	0.17
ARHGEF35	-0.38	0.16	-1.14	3.5e-23
ARHGEF37	0.01	0.97	0.22	0.00038
ARHGEF38	-1.47	3.9e-05	-1.91	1e-56
ARHGEF39	1.96	4.4e-07	2.85	1.7e-68
ARHGEF4	-1.22	7e-05	-1.19	2.7e-41
ARHGEF40	-0.48	0.076	-0.26	0.00065
ARHGEF5	-0.6	0.042	-1.24	5.5e-26
ARHGEF6	0.93	0.00029	1.87	3.3e-28
ARHGEF7	0.43	0.052	1.44	6.2e-43
ARHGEF9	-0.2	0.33	-0.81	2.6e-11
ARID1A	-0.6	0.031	-0.89	6e-16
ARID1B	-0.68	0.006	-1.18	4.1e-25
ARID2	0.32	0.078	-0.09	0.42
ARID3A	-0.79	0.0057	-0.33	7e-05
ARID3B	0.18	0.47	0.73	5.9e-12
ARID4A	0.42	0.047	-0.11	0.18
ARID4B	0.21	0.33	-0.05	0.62
ARID5A	1.2	0.00033	1.65	1.4e-26
ARID5B	0.12	0.55	-0.51	4.3e-06
ARIH1	-0.16	0.47	-0.35	1.3e-05
ARIH2	-1.1	4.1e-07	-1.05	3.5e-25
ARIH2OS	-0.93	0.0032	-0.96	9.4e-13
ARL1	0.24	0.29	-0.13	0.09
ARL10	0.85	0.006	0.8	1.7e-19
ARL11	1.43	3.6e-05	2.35	9.7e-32
ARL13A	0.04	0.89	0.38	0.0001
ARL13B	-0.02	0.94	-0.52	4.4e-13
ARL14EP	-0.1	0.66	-0.76	2.1e-13
ARL15	-0.21	0.37	-0.67	2.8e-20
ARL16	-0.26	0.34	0.39	5.6e-05
ARL17A	-0.29	0.19	-0.13	0.18
ARL2	-0.62	0.023	-1.17	9.1e-30
ARL2BP	-0.4	0.091	1.58	1.4e-45
ARL3	-0.49	0.032	-1.37	3.9e-31
ARL4A	1.47	2.3e-06	1.63	1.6e-32
ARL4C	1.13	0.00045	1.23	5.9e-17
ARL4D	-2	6.7e-07	-2.48	2.2e-50
ARL5A	0.24	0.25	-0.48	8.5e-11
ARL5B	0.64	0.015	-0.25	0.0094
ARL6	-0.38	0.096	-0.81	1.1e-26
ARL6IP1	-0.11	0.68	-0.87	3.8e-11
ARL6IP4	0.18	0.45	0.72	1.5e-13
ARL6IP5	0.45	0.12	0.62	3.3e-08
ARL6IP6	0.89	4.9e-05	1.08	4.5e-22
ARL8A	0.02	0.94	0.18	0.019
ARL8B	-0.88	0.0025	-1.49	1.6e-45
ARL9	-0.2	0.43	0.25	0.0072
ARMC1	0.12	0.67	-0.72	4.6e-19
ARMC10	1	3.3e-05	0.72	7.5e-16
ARMC12	0.33	0.23	1	1.2e-27
ARMC2	0.06	0.72	-0.28	0.0005
ARMC3	-0.17	0.53	-0.68	3.2e-14
ARMC4	-0.69	0.0092	-0.35	0.00017
ARMC5	-0.03	0.9	0.7	1e-15
ARMC6	-0.24	0.36	0.05	0.56
ARMC7	-1.41	6.1e-05	-1.55	7.7e-20
ARMC8	-0.19	0.47	-1.07	9.9e-37
ARMC9	-0.16	0.56	-0.8	4.9e-21
ARMCX1	-0.14	0.62	-0.5	1.5e-12
ARMCX2	-0.64	0.014	-1.32	5.2e-19
ARMCX3	-0.15	0.5	-0.85	1.3e-24
ARMCX5	-0.19	0.45	-1.26	9.2e-22
ARMCX6	0.28	0.27	0.21	0.044
ARMT1	-0.35	0.18	-0.77	7.3e-15
ARNT	-0.04	0.87	-0.33	0.00011
ARNT2	-1.48	2.2e-06	-1.68	2.1e-56
ARNTL	0.24	0.24	0.54	0.00029
ARNTL2	0.85	0.0025	0.72	8.2e-08
ARPC1A	0.74	0.0017	1.46	3.3e-43
ARPC1B	0.96	0.00049	1.45	3e-18
ARPC2	0.85	0.0021	0.75	8.7e-11
ARPC3	0.86	0.0011	1.03	1.3e-24
ARPC4	-0.15	0.57	-0.17	0.036
ARPC5	1.05	0.00013	1.73	6.4e-31
ARPC5L	-0.28	0.32	-0.19	0.043
ARPIN	0.17	0.54	-0.51	1.6e-15
ARPP19	-0.35	0.16	-0.78	5.9e-20
ARPP21	0.01	0.96	-0.14	0.087
ARR3	0.03	0.91	0.33	7.6e-05
ARRB1	-0.11	0.71	-0.45	2.7e-06
ARRB2	1.2	7.6e-05	2.7	5.2e-46
ARRDC1	-0.64	0.023	-0.1	0.26
ARRDC1-AS1	-0.91	0.0017	-0.41	3.5e-06
ARRDC2	1.25	2.9e-05	2.31	1.1e-37
ARRDC3	0.71	0.0093	0.31	0.0014
ARRDC3-AS1	-0.25	0.37	0.38	5.9e-07
ARRDC4	-0.44	0.12	-0.54	1.5e-06
ARRDC5	0.8	0.0029	1.72	2e-53
ARSA	0.44	0.13	0.95	7.9e-16
ARSB	0.69	0.018	0.47	2.4e-05
ARSD	-1.23	0.0002	-1.85	2.4e-33
ARSG	0.01	0.98	-0.02	0.73
ARSI	-0.8	2.8e-06	-0.79	1.5e-17
ARSJ	-0.13	0.64	-0.19	0.027
ARSK	0.07	0.76	-0.61	6.8e-10
ART3	-0.7	0.02	-0.28	0.021
ART4	-0.43	0.13	-0.09	0.58
ART5	-0.82	0.0071	-0.31	1.3e-06
ARTN	-1	0.0012	-0.54	3.9e-14
ARV1	-0.56	0.016	-0.61	2.2e-10
ARVCF	-0.65	0.021	0.24	0.0093
ASAH1	-0.66	0.02	-1.1	6.7e-25
ASAH2	-0.35	0.17	-0.84	2.6e-11
ASAH2B	-0.26	0.32	-0.59	1.2e-07
ASAP1	1.34	1.8e-05	1.65	1.8e-31
ASAP2	-0.95	0.0017	-1.62	1e-43
ASAP3	-1.88	7.5e-07	-1.6	1e-84
ASB1	-0.94	0.00089	-1.04	2.6e-30
ASB12	-0.41	0.082	-0.56	1.1e-12
ASB13	0.14	0.54	-0.02	0.82
ASB14	-0.35	0.19	0.23	0.008
ASB16	-0.45	0.06	-0.66	7.4e-10
ASB16-AS1	-0.39	0.053	0.58	3e-12
ASB2	0.32	0.26	1.17	1e-15
ASB3	-0.08	0.71	-0.1	0.31
ASB4	-0.31	0.25	-0.22	0.0076
ASB6	-0.89	0.0021	-0.7	7.8e-14
ASB7	0.15	0.59	-0.16	0.2
ASB8	-0.35	0.17	-0.99	2.6e-17
ASB9	-0.9	0.00024	-1.45	2.3e-17
ASCC1	0.65	0.028	0.18	0.057
ASCC2	0.46	0.089	1.25	1.3e-47
ASCC3	1.01	0.00024	0.49	5.2e-07
ASCL2	0.03	0.91	-0.17	0.14
ASF1A	-0.5	0.028	-1.53	7.6e-29
ASF1B	1.58	4.2e-06	2.51	3.5e-32
ASGR1	0.92	0.0034	1.12	2.1e-16
ASGR2	0.1	0.65	0.07	0.69
ASH1L	-0.18	0.42	-0.97	4.2e-21
ASH1L-AS1	-0.51	0.074	-0.62	2.1e-07
ASH2L	-0.43	0.13	-0.39	2.1e-08
ASIC1	-1.03	0.0014	-0.73	8.6e-17
ASIC2	-1.63	1e-05	-1.54	1e-39
ASIC3	-0.14	0.56	1.07	1.9e-29
ASIC4	0.05	0.84	0.9	1.5e-19
ASIP	0.39	0.17	0.41	1.3e-06
ASL	-0.11	0.64	-0.5	0.00017
ASMT	-0.62	0.013	0.7	3.4e-16
ASMTL	-0.57	0.053	-0.24	0.0048
ASMTL-AS1	-0.65	0.0056	1.04	3.1e-26
ASNS	0.83	0.00025	0.84	1.2e-17
ASNSD1	0.22	0.39	-0.65	4.4e-15
ASPA	0.35	0.14	-0.17	0.019
ASPDH	-0.69	0.0027	-1.05	7.6e-09
ASPG	-0.21	0.39	0.09	0.46
ASPH	0.67	0.002	0.36	6.9e-06
ASPHD1	1.41	4.2e-05	1.92	1.5e-26
ASPHD2	-0.36	0.16	-1.02	1.9e-13
ASPM	1.79	5.7e-08	2.25	5.2e-30
ASPN	-0.02	0.94	-0.28	0.0025
ASPRV1	0.21	0.39	0.43	1.9e-06
ASPSCR1	-1.37	2.6e-05	-0.44	2.3e-06
ASRGL1	-0.32	0.18	-0.85	3e-23
ASS1	-0.7	0.013	-1.53	8.3e-13
ASTE1	0.63	0.019	0.31	1.7e-05
ASTN1	-0.67	0.024	-0.95	6.6e-20
ASTN2	-0.29	0.31	0.02	0.82
ASXL1	0.32	0.18	0.66	1.4e-11
ASXL2	0.22	0.43	-0.72	5.9e-20
ASXL3	-0.28	0.056	-0.88	2.9e-35
ATAD1	-0.7	0.014	-1.26	3.4e-34
ATAD2	1.05	5.1e-06	1.13	9.1e-17
ATAD2B	0.04	0.84	0.19	0.033
ATAD3A	-0.49	0.061	0.27	0.00057
ATAD3B	-0.77	0.00092	0.94	2e-26
ATAD3C	-0.34	0.09	-0.63	2.1e-20
ATAD5	1.06	3.7e-06	1.36	1.4e-25
ATAT1	0.02	0.92	0.22	0.0094
ATE1	-0.83	0.0073	-1.24	3.1e-58
ATF1	-0.11	0.63	-0.6	2e-12
ATF2	0.35	0.12	-0.52	6e-17
ATF3	0.15	0.59	-0.78	3.3e-08
ATF4	0.71	0.019	1.76	7.7e-40
ATF5	0.75	0.013	0.82	1.5e-26
ATF6	-0.13	0.6	-1.39	9.4e-39
ATF6B	0.51	0.036	0.45	1e-05
ATF7	0.77	0.0077	0.76	4.2e-17
ATF7IP	0.83	0.0011	0.03	0.75
ATF7IP2	-0.42	0.11	-0.12	0.094
ATG10	0.52	0.072	0.11	0.3
ATG101	-0.49	0.036	-0.07	0.36
ATG12	1.06	4.6e-07	2.22	1.6e-42
ATG13	-0.03	0.9	-0.41	9.8e-07
ATG14	-0.05	0.85	-0.01	0.87
ATG16L1	0.72	0.011	1	2.3e-34
ATG16L2	0.8	0.0042	1.72	7.6e-49
ATG2A	-0.56	0.018	-0.68	1.8e-12
ATG2B	-0.67	0.0079	-0.99	2.7e-29
ATG3	-0.23	0.35	-0.25	0.00034
ATG4A	-0.16	0.5	-0.49	2.3e-09
ATG4B	-0.8	0.0082	0.21	0.0071
ATG4C	0.1	0.65	-0.22	0.0027
ATG4D	-1.64	5.9e-08	-0.48	8.9e-08
ATG5	-0.46	0.072	-1.38	4.9e-37
ATG7	0.34	0.18	0.25	0.00018
ATG9A	0.04	0.86	-0.07	0.36
ATG9B	1.19	0.00037	1.4	7.8e-56
ATIC	-0.12	0.68	-0.23	0.00037
ATL1	0.29	0.2	-0.37	3.7e-09
ATL2	-0.37	0.1	-0.49	5.1e-06
ATL3	1.11	0.00041	0.37	7.5e-05
ATM	1.43	1.1e-06	0.92	2.1e-24
ATMIN	-0.11	0.64	-0.45	3.3e-06
ATN1	-0.17	0.47	0.2	0.031
ATOH7	0.04	0.87	0.19	0.048
ATOH8	-0.67	0.012	-0.28	0.0004
ATOX1	0.19	0.44	0.33	0.00082
ATP10A	-0.6	0.041	-0.52	6.9e-05
ATP10B	-0.22	0.44	-1.47	2.9e-14
ATP10D	-0.47	0.068	-0.87	1.2e-23
ATP11A	1.12	0.0006	1.18	2.1e-47
ATP11B	0.29	0.15	-0.3	0.00051
ATP11C	0.78	0.006	-0.13	0.12
ATP13A1	0.27	0.25	0.23	0.0049
ATP13A2	0.22	0.35	0.68	2.3e-15
ATP13A3	0.88	0.00072	0.32	4.9e-05
ATP13A4	-0.01	0.98	-0.07	0.38
ATP1A1	-1.57	1.7e-05	-4.17	4.3e-52
ATP1A1-AS1	-0.94	0.00051	-1.08	2.5e-16
ATP1A2	-0.89	0.0014	-0.55	5.8e-08
ATP1A3	0.5	0.086	0.88	2.9e-16
ATP1A4	-0.11	0.69	0.47	1.6e-05
ATP1B1	-0.35	0.096	-1.86	2.1e-34
ATP1B2	-0.8	0.0036	-0.47	8.5e-07
ATP1B3	-1.1	0.0008	-1.49	2.1e-21
ATP23	0.29	0.21	0.27	0.0056
ATP2A1	-0.05	0.82	1.44	1.5e-46
ATP2A2	0.62	0.0071	0.33	6.9e-05
ATP2A3	0.33	0.25	0.36	0.004
ATP2B1	-0.19	0.43	-0.77	7.4e-19
ATP2B2	1.13	0.00012	1.52	3.7e-37
ATP2B4	1.06	0.00027	1.16	7.5e-18
ATP2C1	-0.22	0.26	-1.01	3.1e-24
ATP2C2	-1.49	3.1e-05	-2.04	2.9e-40
ATP6AP1	-0.24	0.34	-0.69	5e-08
ATP6AP1L	0.32	0.16	0.61	1.8e-07
ATP6AP2	-0.5	0.06	-0.9	1.3e-36
ATP6V0A1	0.37	0.1	0.06	0.64
ATP6V0A2	0.02	0.93	-0.36	0.00038
ATP6V0A4	-2.99	1.3e-09	-3.01	5.4e-95
ATP6V0B	-1.15	0.00051	-1.11	6.5e-24
ATP6V0C	-0.23	0.39	-0.5	2e-08
ATP6V0D1	-0.87	0.00073	-1.17	6.8e-33
ATP6V0D2	-2.27	7.2e-08	-2.59	2.1e-78
ATP6V0E1	-0.28	0.31	-0.52	1e-09
ATP6V0E2	-1.52	8.3e-06	-1.59	4.5e-39
ATP6V0E2-AS1	-1.48	1.3e-05	-1.48	1.5e-29
ATP6V1A	-1.36	1.8e-05	-1.93	1.1e-76
ATP6V1B1	-2.18	6.5e-09	-2.86	1.3e-64
ATP6V1B2	-0.17	0.38	-0.38	0.012
ATP6V1C1	-0.06	0.82	-0.4	2.7e-06
ATP6V1C2	-2.54	1.8e-08	-2.66	2.5e-49
ATP6V1D	-1.39	2.8e-05	-1.37	5e-51
ATP6V1E1	-0.61	0.013	-1.17	2.6e-29
ATP6V1E2	-0.78	0.011	-0.52	2.6e-08
ATP6V1F	-0.19	0.48	-0.23	0.0018
ATP6V1G1	-0.36	0.081	-0.85	9.2e-17
ATP6V1G2	-0.93	0.00048	-1.45	6.3e-27
ATP6V1H	-1.95	9.4e-07	-2.45	2.8e-73
ATP7A	0.2	0.31	-0.56	1.4e-09
ATP7B	0.1	0.71	0.21	0.0012
ATP8A1	-0.13	0.63	-0.31	7.6e-06
ATP8A2	-0.37	0.11	-0.46	7.1e-08
ATP8B1	-0.64	0.031	-1.61	5.5e-33
ATP8B2	0.14	0.6	0.18	0.055
ATP8B3	1.46	3.1e-06	2	1.3e-49
ATP8B4	0.1	0.71	0.41	0.002
ATP8B5P	0.01	0.94	-0.22	0.0069
ATP9A	-0.84	0.0021	-1.19	2.2e-44
ATP9B	-0.05	0.83	-0.3	5.7e-05
ATPAF1	-1.7	1.3e-07	-2.24	5.1e-36
ATPAF2	-0.48	0.096	-0.25	0.015
ATR	-0.28	0.22	-0.46	3.3e-07
ATRAID	0.07	0.8	0.15	0.11
ATRIP	-0.53	0.07	-0.39	6.7e-06
ATRN	-0.55	0.0069	-1.82	5.7e-40
ATRNL1	-1.49	3.3e-05	-1.7	9.1e-57
ATRX	0.01	0.94	-1.14	7e-24
ATXN1	0.69	0.0041	0.85	4.6e-14
ATXN10	-0.76	0.0082	-1.78	1e-19
ATXN1L	-0.54	0.057	-1	5.4e-20
ATXN2	-0.57	0.026	0.08	0.41
ATXN2L	0.21	0.3	1.53	2.8e-36
ATXN3	-0.2	0.41	-0.09	0.26
ATXN7	-0.42	0.11	-0.56	8.3e-10
ATXN7L1	0.11	0.64	0.44	0.00027
ATXN7L2	-0.44	0.011	0.68	1.3e-17
ATXN7L3	-0.3	0.18	0	0.96
ATXN7L3B	-0.39	0.14	-1.28	1.6e-29
AUH	-1.26	3e-06	-1.8	3.9e-42
AUNIP	-0.83	0.0055	-0.66	3.5e-11
AUP1	0.65	0.028	0.71	8e-18
AURKA	0.89	0.00018	0.99	5.7e-19
AURKAIP1	-0.35	0.16	-0.33	9.3e-05
AURKB	1.41	4.1e-06	2.38	6.2e-32
AURKC	0.05	0.86	0.22	0.084
AUTS2	0.32	0.1	0.35	4.1e-06
AVEN	0.72	0.0035	1.56	8.9e-29
AVIL	-0.95	0.00023	0.57	6.1e-10
AVL9	0.4	0.054	-0.49	6.3e-10
AVPI1	-1.18	0.00039	-1.39	6.9e-19
AVPR1A	-0.74	0.012	-0.74	2.4e-11
AVPR2	-1.63	1.1e-05	-2.55	4.6e-46
AXDND1	-1.21	1.3e-05	-2.29	4.3e-17
AXIN1	0.57	0.029	1.25	4.2e-27
AXIN2	-1.02	0.0015	-1.43	6.2e-28
AXL	1.42	4.4e-06	1.72	2.5e-33
AZGP1	-0.48	0.018	-0.53	0.0011
AZI2	-0.77	0.0026	-1.7	1.3e-41
AZIN1	-0.06	0.8	-0.72	2.6e-14
AZIN2	0.52	0.036	0.79	6.4e-23
AZU1	0.37	0.11	0.58	2.3e-10
B2M	1.2	0.00035	2.18	1.5e-37
B3GALNT1	0.03	0.92	-0.53	1.8e-14
B3GALNT2	-0.75	0.0085	-0.73	9.5e-15
B3GALT1	0.25	0.37	0.3	0.00027
B3GALT2	-0.98	9.4e-05	-1.7	9.5e-26
B3GALT4	-0.13	0.65	-0.35	0.0038
B3GALT5	0.07	0.8	-0.31	0.00077
B3GALT6	0.24	0.39	0.7	9.8e-15
B3GAT1	0.16	0.5	-0.47	2.5e-07
B3GAT2	0.17	0.51	0.84	1e-15
B3GAT3	0.27	0.33	0.56	1.1e-11
B3GLCT	-0.61	0.032	-0.43	0.0002
B3GNT2	-0.18	0.5	-0.7	3.5e-15
B3GNT3	0.02	0.95	-0.36	0.00066
B3GNT4	0.86	0.0058	0.98	1.3e-12
B3GNT5	1.52	7.2e-07	1.24	1.5e-17
B3GNT7	-0.13	0.61	-0.49	3.5e-08
B3GNT8	-0.93	0.0012	-1.33	1.1e-21
B3GNT9	0.45	0.08	0.89	4.3e-28
B3GNTL1	0.65	0.0092	1.47	1e-39
B4GALNT1	0.92	0.00074	1.2	1.4e-34
B4GALNT2	-1.7	6.1e-06	-2.18	7.3e-40
B4GALNT3	-2.12	6.8e-08	-2.38	1e-82
B4GALNT4	0.34	0.2	0.69	1.3e-18
B4GALT1	-0.16	0.47	-0.56	2.1e-10
B4GALT2	-0.26	0.3	0.2	0.014
B4GALT3	0.19	0.35	0.46	2.7e-07
B4GALT4	0.15	0.47	0.08	0.39
B4GALT5	0.88	0.0023	0.77	9.5e-13
B4GALT6	-0.66	0.028	-1.07	9.6e-37
B4GALT7	0.69	0.016	0.83	1.7e-28
B4GAT1	0.13	0.57	0.19	0.011
B9D1	0	1	-0.01	0.88
B9D2	1.33	0.00012	1.38	1.2e-35
BAALC	-0.26	0.33	-0.32	9.8e-05
BAAT	0.43	0.13	0.78	5.4e-16
BABAM1	0.16	0.52	0.47	6.5e-07
BACE1	-0.42	0.053	-0.66	3.6e-15
BACE2	-0.72	0.011	-0.54	5.4e-11
BACH1	1.13	5.9e-05	0.32	0.00015
BACH2	-1.12	0.00065	-1.23	9.5e-19
BAD	0.11	0.68	0.35	1.6e-05
BAG1	-1.5	2.9e-05	-2.04	9.7e-30
BAG2	-0.56	0.055	-0.86	1.7e-20
BAG3	-0.57	0.052	-0.66	2e-09
BAG4	-0.84	0.0067	-1.38	9.3e-54
BAG5	-0.36	0.15	-1.14	3.7e-27
BAG6	0.22	0.41	0.16	0.036
BAGE2	-0.22	0.38	-1.13	4.3e-14
BAHCC1	-0.23	0.22	0.25	0.0028
BAHD1	-1.11	0.0003	-1.1	2e-23
BAIAP2	-0.29	0.31	-0.57	1.2e-09
BAIAP2L1	-0.72	0.0052	-0.79	1.8e-29
BAIAP2L2	0.39	0.17	0.69	1.9e-07
BAIAP3	-1.18	1.5e-05	-1.28	3.9e-28
BAK1	0.17	0.5	-0.11	0.43
BAMBI	-0.34	0.24	-0.66	1e-25
BANF1	-0.1	0.72	0.22	0.004
BANK1	0.17	0.51	-0.15	0.017
BANP	-0.29	0.3	0.16	0.099
BAP1	-1.66	3.8e-07	-0.99	3.7e-24
BARD1	1.13	7e-05	-0.12	0.13
BARX2	1.21	0.00025	1.52	5.3e-50
BASP1	0.38	0.13	0.39	9.7e-06
BATF	1.22	0.00011	2.21	6.9e-32
BATF2	0.4	0.14	0.64	1.1e-18
BATF3	1.19	0.00022	1.83	6.4e-29
BAX	1.31	9.6e-07	2.04	3.2e-39
BAZ1A	1.3	1.6e-06	2.04	9.1e-31
BAZ1B	0.49	0.017	0.53	3e-07
BAZ2A	0.47	0.059	0.5	1.7e-07
BAZ2B	-0.42	0.043	-0.67	6.7e-14
BBC3	1.05	0.00028	2.12	1.4e-30
BBIP1	-0.3	0.2	-0.67	2.4e-12
BBOF1	-0.77	0.0067	-1.55	2.1e-49
BBOX1	-0.13	0.51	-0.05	0.7
BBS1	-0.03	0.86	-1.35	5.2e-41
BBS10	-0.02	0.94	-0.43	3.2e-06
BBS12	-0.24	0.4	-0.88	7.8e-19
BBS2	-0.51	0.021	-1.47	2.3e-35
BBS4	-0.19	0.38	-0.33	0.00032
BBS5	-0.76	0.0063	-0.84	3.1e-30
BBS7	0.33	0.23	-0.13	0.12
BBS9	-0.13	0.59	-0.29	6e-06
BBX	-0.55	0.03	-1.38	7.9e-47
BCAM	-1.56	1.6e-05	-1.99	1.6e-45
BCAN	1.08	0.0009	0.69	2.7e-09
BCAP29	0.34	0.23	1.13	5.7e-20
BCAP31	0.33	0.25	0.55	5.4e-09
BCAR1	-0.58	0.034	0.04	0.6
BCAR3	-1.15	0.00012	-1.75	7.4e-34
BCAS1	-0.78	0.011	-1.7	4.2e-28
BCAS2	-0.06	0.83	-1.01	4.1e-23
BCAS3	-0.74	0.0089	-0.61	7.1e-18
BCAS4	-0.38	0.11	0.86	1e-13
BCAT1	1.18	4.4e-05	1.13	5e-18
BCAT2	-0.2	0.47	-0.09	0.24
BCCIP	-0.6	0.037	-1.07	5e-20
BCDIN3D	-0.66	0.015	-0.93	1.9e-15
BCDIN3D-AS1	-1.18	0.00023	-0.87	2.2e-16
BCHE	-0.55	0.042	-1.08	9.9e-21
BCKDHA	-0.03	0.92	-0.3	0.0011
BCKDHB	-1.22	1.6e-05	-2.04	4.4e-47
BCKDK	1.34	3.6e-05	1.55	5.9e-36
BCL10	0.54	0.037	0.03	0.81
BCL11A	1.1	0.00013	1.01	6.7e-21
BCL11B	0.71	0.011	1.22	6.5e-19
BCL2	0.4	0.16	0.68	1e-24
BCL2A1	1.35	4.6e-06	1.84	4.1e-30
BCL2L1	-0.11	0.53	0.16	0.022
BCL2L10	-1.17	2.5e-05	-1.54	5.6e-50
BCL2L11	0.36	0.21	-0.49	3.9e-05
BCL2L12	-0.14	0.61	0.41	3.6e-06
BCL2L13	-0.59	0.039	-0.82	1.1e-22
BCL2L14	-0.39	0.17	-0.15	0.35
BCL2L15	-0.27	0.34	-1.12	5.1e-12
BCL2L2	-1.02	0.00017	-1	8.4e-30
BCL3	0.81	0.0042	0.72	1.5e-07
BCL6	1.38	2.5e-06	1.16	3.2e-10
BCL6B	0.98	0.0021	1.05	1.2e-27
BCL7A	-1.14	0.00011	-1.57	5.9e-37
BCL7B	-0.06	0.77	0.47	3e-09
BCL7C	-0.76	0.012	-0.1	0.31
BCL9	-0.96	4.3e-05	-2.14	1.5e-49
BCL9L	0.68	0.015	1.52	2.6e-29
BCLAF1	0.15	0.44	-1.06	1.4e-17
BCO1	0.86	0.0058	0.76	5.6e-19
BCO2	-0.73	0.0059	-0.31	0.00021
BCOR	-0.14	0.51	-0.91	2.2e-16
BCORL1	0.29	0.27	-0.39	6.8e-05
BCR	-1.34	2.1e-05	-1.9	8.5e-50
BCRP3	-0.65	0.03	-0.42	7.9e-06
BCS1L	0.09	0.75	0.38	1.1e-06
BCYRN1	-0.98	0.0013	0.15	0.001
BDH1	-2.27	5.4e-08	-1.93	9.7e-89
BDH2	-0.64	0.0044	-1.48	6.2e-24
BDKRB1	-1.45	5.6e-06	-1.07	1.5e-29
BDKRB2	-1.49	1.7e-05	-1.32	3.8e-45
BDNF	1.19	6.7e-05	0.86	3.3e-26
BDNF-AS	-1.18	9e-07	-1.87	7.8e-31
BDP1	0.15	0.34	0.17	0.083
BEAN1	-0.33	0.05	0.23	0.044
BECN1	-0.92	0.00053	-1.42	1.1e-27
BEGAIN	-0.35	0.19	-0.23	0.015
BEND3	-1.42	5.4e-05	-1.13	5.9e-24
BEND3P3	0.15	0.51	-0.39	1.6e-05
BEND5	-0.31	0.13	-0.01	0.92
BEND6	0.13	0.65	0.16	0.085
BEND7	-0.72	0.017	-0.84	4e-13
BEST1	1.55	1.9e-05	1.89	1.4e-41
BEST2	-0.19	0.49	0.33	1.2e-07
BEST3	0.43	0.095	0.66	8.9e-10
BEST4	0.71	0.019	0.87	1.4e-27
BET1	0.54	0.011	0.42	1.2e-06
BET1L	0.72	0.0011	0.94	2.8e-24
BEX1	-1.3	2.6e-05	-1.08	3.1e-45
BEX2	-0.48	0.023	-1.03	3.8e-59
BEX3	-0.65	0.018	-1.61	3.8e-38
BEX4	-0.77	0.0008	-1.23	2.1e-65
BEX5	-0.78	0.0029	-1.01	2e-48
BFAR	1.26	6.6e-05	1.51	4.8e-38
BFSP1	-1.02	0.0015	-1.1	3.4e-13
BGLAP	0.29	0.23	0.4	8.2e-05
BGN	0.58	0.032	0.73	9.4e-15
BHLHE22	0.21	0.46	0.23	0.014
BHLHE40	0.54	0.03	0.34	0.0088
BHLHE41	2.09	1.9e-07	2.63	3.3e-40
BHMT	-0.25	0.28	-0.25	0.079
BHMT2	-0.11	0.59	-0.49	3.2e-06
BICC1	-0.11	0.7	-0.79	9.7e-37
BICD1	1	0.00016	0.53	5e-11
BICD2	0.28	0.33	0.33	0.00034
BICDL1	-1.02	6.9e-06	-1.65	4.7e-39
BICDL2	-0.41	0.11	0.24	0.0071
BID	1.41	3.8e-05	2.23	4.7e-36
BIK	-1.46	1.1e-05	-1.63	1.4e-45
BIN1	-0.21	0.42	-0.25	0.069
BIN2	0.93	0.0012	2.27	8.3e-38
BIN3	-0.55	0.042	0.23	0.001
BIRC2	0.72	0.0081	0.27	0.0018
BIRC3	1.56	1.8e-06	1.71	2.8e-38
BIRC5	1.55	8.8e-07	2.19	4.1e-28
BIRC6	0.31	0.18	-0.67	2.6e-10
BIRC7	1.04	0.00033	1.6	3.3e-80
BIVM	0.3	0.22	0.77	3.6e-32
BLCAP	-1.75	1.2e-06	-1.52	2.5e-40
BLK	0.16	0.56	0.31	0.015
BLM	0.97	0.00017	1.56	1.3e-19
BLMH	0.41	0.099	0.7	3.9e-11
BLNK	-0.99	0.00034	-1.5	4e-40
BLOC1S1	0.2	0.47	0.28	0.0012
BLOC1S2	0.31	0.19	0.28	0.00077
BLOC1S3	0.83	0.0034	1.54	2e-34
BLOC1S4	0.71	0.018	0.99	2.3e-19
BLOC1S5	0.16	0.56	-0.44	1.6e-10
BLOC1S6	0.95	3.1e-05	1.11	3.3e-20
BLVRA	0.84	0.0039	0.93	4.3e-28
BLVRB	0.42	0.12	0.52	1.7e-08
BLZF1	0.3	0.18	0.06	0.38
BMF	-0.45	0.098	-0.78	1.2e-09
BMI1	-0.19	0.43	0	0.99
BMP1	1.11	6.5e-05	2.05	2.2e-42
BMP2	0.12	0.66	0.74	3.1e-11
BMP2K	0.68	0.023	1	6.5e-21
BMP3	-0.84	0.0066	-1.05	6.1e-10
BMP4	-0.37	0.2	-0.36	3.3e-07
BMP6	-0.66	0.026	-1.54	9.8e-16
BMP7	-2.53	6.5e-09	-2.87	2.4e-69
BMP8A	0.31	0.18	1	2.1e-23
BMP8B	0.76	0.0078	0.49	3.9e-09
BMPER	0.01	0.97	0.39	6.3e-05
BMPR1A	-0.42	0.096	-1.2	2.4e-22
BMPR1B	-1.57	1.7e-05	-2.27	5.6e-77
BMPR2	0.21	0.41	-0.41	2.4e-06
BMS1	0.29	0.29	-0.03	0.76
BMS1P1	0.05	0.85	0.69	4.2e-13
BMS1P2	-0.27	0.23	0.45	4.6e-06
BMS1P4	0.66	0.014	0.54	1.4e-07
BMT2	0.44	0.072	0.2	0.081
BMX	0.71	0.019	0.73	6.4e-11
BNC2	0.09	0.72	0.13	0.26
BNIP1	0.18	0.52	0.18	0.026
BNIP2	0.13	0.55	0.49	1e-05
BNIP3	1.74	4.5e-06	1.77	1.2e-44
BNIP3L	1.16	0.00017	1.27	2.9e-27
BNIPL	-1.44	2.1e-05	-1.92	8.9e-24
BOC	0.02	0.96	-0.06	0.49
BOD1	1.02	0.0004	1.34	3.2e-29
BOD1L1	0.02	0.9	-0.37	0.00034
BOK	-0.77	0.0035	-0.07	0.53
BOLA1	-0.24	0.34	0.03	0.7
BOLA2	-0.11	0.61	0.73	5.2e-16
BOLA3	-0.31	0.27	0.04	0.57
BOP1	0.21	0.41	0.6	4.3e-11
BORA	0.85	0.0011	1.08	1.1e-21
BORCS5	-0.69	0.0097	-0.75	1.3e-20
BORCS6	-0.51	0.064	0.11	0.24
BORCS7	-0.14	0.52	-0.89	6.2e-21
BORCS8	-1.11	0.00029	-0.48	8.8e-06
BORCS8-MEF2B	-0.07	0.74	1.41	2.2e-19
BPGM	-1.24	0.00025	-0.91	5.9e-21
BPHL	-0.99	0.00018	-1.86	1.6e-16
BPI	-1.16	0.00031	-1.46	1.3e-12
BPNT1	-0.55	0.061	-1.49	1.6e-39
BPTF	0.01	0.92	-0.43	2.2e-05
BRAF	-0.3	0.14	-0.45	1.2e-12
BRAP	0.5	0.076	0.51	1e-07
BRAT1	0.75	0.014	1.15	1.6e-30
BRCA1	1.32	1.3e-06	1.04	7.4e-18
BRCA2	1.91	3e-08	1.61	4.6e-27
BRCC3	-0.71	0.011	-2.34	7e-127
BRD1	-0.26	0.25	0.41	2e-05
BRD2	0.11	0.67	0	0.97
BRD3	-0.79	0.0086	-0.79	9.3e-12
BRD4	-0.11	0.58	0.02	0.79
BRD7	-0.55	0.053	-1.02	8.5e-24
BRD8	0.18	0.39	0.28	0.0012
BRD9	0.26	0.21	1.12	1.9e-29
BRF1	-0.43	0.053	0.02	0.78
BRF2	-0.25	0.27	0.36	4.5e-05
BRI3	0.2	0.41	0.96	9.9e-18
BRI3BP	-0.2	0.46	-0.88	3e-16
BRICD5	-1.22	0.00014	0.54	2.3e-08
BRINP1	-0.14	0.61	-0.35	3.6e-06
BRIP1	1.81	6e-08	1.8	8.8e-24
BRIX1	0.53	0.03	0.83	1.4e-17
BRK1	-0.51	0.057	-1.04	1.8e-18
BRMS1	-0.06	0.8	0.29	0.00026
BRMS1L	-0.72	0.0054	-1.21	3.5e-45
BROX	0.42	0.096	-0.79	4e-26
BRPF1	-0.47	0.068	-0.26	0.0019
BRPF3	-0.42	0.089	-0.95	1.2e-15
BRSK1	0.26	0.33	0.72	8.6e-12
BRSK2	-0.72	0.0011	0.35	1.9e-05
BRWD1	0	0.99	-0.33	0.00055
BRWD3	0.69	0.0055	0.12	0.14
BSCL2	-0.53	0.0081	-0.52	6.5e-09
BSDC1	-0.66	0.015	0.06	0.47
BSG	-0.37	0.19	0.03	0.65
BSN	-1.1	2.8e-05	-0.46	3.3e-05
BSPRY	-1.12	0.0003	-1.68	2.7e-93
BST1	0.13	0.62	0.11	0.46
BST2	0.64	0.018	1.26	1.4e-27
BTAF1	0.49	0.012	0.68	4.7e-17
BTBD1	-0.37	0.14	-0.97	1.5e-24
BTBD10	0.49	0.058	0.65	1.5e-08
BTBD11	-1.01	0.0016	-1.42	7.3e-43
BTBD16	1.61	1.1e-05	2.04	3.6e-42
BTBD18	-0.39	0.11	0.67	1.8e-09
BTBD19	0.85	0.0058	1.37	1.2e-29
BTBD2	0.22	0.34	0.64	3.4e-14
BTBD3	0.2	0.44	0.39	2.6e-08
BTBD6	-0.47	0.11	0.34	2.1e-06
BTBD7	-0.05	0.81	-0.45	6.2e-06
BTBD8	0.3	0.21	-0.83	1.3e-16
BTBD9	-0.82	0.00029	-1.52	3.5e-34
BTC	-1.39	5.3e-05	-2	2.4e-88
BTD	-1.2	2.5e-05	-1.95	3.8e-38
BTF3	0.77	0.0028	1.29	2.8e-37
BTF3L4	0.3	0.25	0.35	0.0005
BTG1	1.14	0.00056	1.02	2e-15
BTG2	-0.81	0.0086	-2.19	7.9e-23
BTG3	-0.71	0.015	-0.9	4e-22
BTK	1.34	1.9e-05	2.53	1.8e-25
BTLA	0.14	0.62	0.99	1.8e-13
BTN2A1	0.84	0.0066	1.26	6.8e-36
BTN2A2	1.38	3.2e-05	1.81	8.7e-53
BTN2A3P	0.96	0.002	0.84	7e-19
BTN3A1	1.36	1.9e-05	2.29	2e-72
BTN3A2	1.65	2e-07	2.18	4.8e-51
BTN3A3	1.19	0.00033	1.73	1.1e-46
BTNL8	0.4	0.12	0.8	2.1e-08
BTNL9	0.06	0.79	1.14	2.7e-33
BTRC	-0.5	0.051	-1.54	3e-39
BUB1	1.45	3.8e-06	2.31	9.7e-29
BUB1B	1.08	2.1e-05	1.43	1.5e-18
BUB3	0.43	0.13	0.49	1.3e-07
BUD13	0.14	0.62	0.55	1.4e-09
BUD31	0.22	0.25	0.6	8.7e-14
BVES	-0.04	0.9	-0.98	2.6e-10
BYSL	0.83	0.0056	1.08	4.9e-27
BZW1	0.17	0.42	-0.33	0.00037
BZW2	0.18	0.44	-0.35	0.00068
C10orf55	-1.03	0.0014	-1.99	8.6e-21
C10orf62	-0.07	0.76	-0.16	0.095
C10orf67	-0.84	0.0017	-0.77	2.9e-10
C10orf82	-2.21	1.6e-07	-2.46	6.9e-42
C10orf88	0.18	0.5	0.59	1.8e-07
C11orf1	-0.17	0.52	-0.06	0.53
C11orf16	-1.7	5.5e-06	-2.34	2.3e-19
C11orf21	0.94	0.002	1.95	1.5e-32
C11orf24	1.08	0.00083	1.25	3.8e-36
C11orf45	0.02	0.93	-0.67	1.5e-09
C11orf49	-0.33	0.18	-0.27	0.0004
C11orf54	-0.32	0.14	-0.88	2.8e-08
C11orf58	0.51	0.011	-0.08	0.28
C11orf65	-0.4	0.094	-0.57	4.5e-07
C11orf68	0.36	0.2	0.44	0.00015
C11orf71	-0.5	0.029	-1.32	5.1e-19
C11orf80	-0.64	0.00097	-0.77	8.4e-10
C11orf94	-0.98	0.00041	-0.32	0.037
C11orf95	-0.47	0.1	-0.24	0.0054
C11orf96	-0.17	0.53	0.22	0.061
C12orf10	0.53	0.043	0.59	2.8e-14
C12orf29	0.31	0.22	-0.2	0.028
C12orf4	0.65	0.017	0.8	7.1e-12
C12orf43	0.33	0.17	0.52	1.8e-08
C12orf45	0.65	0.013	1.38	5e-33
C12orf49	-0.87	0.0019	-0.7	1.2e-24
C12orf50	0.2	0.47	0.42	1.7e-07
C12orf54	-0.73	0.0084	0.09	0.33
C12orf56	-1.15	0.00022	-0.63	4.1e-16
C12orf57	0.34	0.23	0.77	3.2e-16
C12orf60	-0.38	0.04	-0.22	0.019
C12orf65	0.24	0.31	0.85	5.6e-28
C12orf66	0.44	0.13	-0.32	0.00013
C12orf73	0.29	0.22	0.42	5.9e-09
C12orf75	-0.47	0.036	-0.22	0.0052
C12orf76	0.4	0.11	-0.03	0.71
C14orf119	-0.33	0.17	-0.43	7e-08
C14orf132	-1.01	0.00083	-1.3	7.3e-40
C14orf178	-0.45	0.11	-0.06	0.56
C14orf28	-0.03	0.91	0.44	9.3e-07
C14orf93	-0.51	0.026	-0.06	0.57
C15orf39	0.91	0.0036	1.33	9.1e-23
C15orf40	-0.56	0.024	-1.23	8.9e-22
C15orf41	-0.01	0.96	-0.33	2.7e-05
C15orf48	0.83	0.0015	1.03	1e-15
C15orf61	-1.29	1.4e-05	-0.73	6.3e-12
C15orf62	-0.21	0.31	0.36	0.0018
C16orf46	-0.28	0.14	-0.8	3.5e-19
C16orf54	0.73	0.01	1.64	4.3e-24
C16orf58	-0.03	0.86	0.3	5.5e-05
C16orf70	0.33	0.24	0.84	2.5e-06
C16orf71	-0.57	0.032	-0.75	8.5e-15
C16orf72	0.3	0.23	-0.16	0.091
C16orf74	1.03	0.00046	1.2	9.2e-44
C16orf86	-0.58	0.03	-0.37	9.3e-06
C16orf87	-0.05	0.83	-0.75	3.6e-10
C16orf89	-2.15	1.1e-07	-2.42	1.2e-36
C16orf91	0.08	0.78	0.2	0.051
C16orf96	0.38	0.024	0.52	4.7e-07
C17orf100	0.09	0.74	0.04	0.7
C17orf107	1.16	0.00042	0.87	9.4e-23
C17orf49	-0.02	0.95	0.62	2.1e-13
C17orf58	1.49	3.1e-05	0.77	6.9e-16
C17orf67	0.33	0.21	0.6	1.5e-11
C17orf75	-0.96	0.00017	-1.27	3.9e-22
C17orf80	0.05	0.8	-0.15	0.1
C17orf97	-0.68	0.018	-0.54	3.8e-09
C18orf21	0.73	0.0049	1.38	2.3e-33
C18orf25	0.38	0.18	-0.17	0.025
C18orf32	-0.62	0.00036	-0.78	5.6e-13
C18orf54	0.84	0.0042	1.02	1.7e-14
C19orf12	0.09	0.6	0.8	9.1e-07
C19orf18	-0.74	0.00039	0.38	0.00011
C19orf25	-0.2	0.47	0.06	0.45
C19orf38	0.96	0.00096	1.31	5.9e-21
C19orf44	-0.05	0.83	0.5	1.2e-08
C19orf47	-0.12	0.66	0.19	0.019
C19orf48	0.98	0.0005	1.12	8.3e-36
C19orf53	0.14	0.58	0.44	5.5e-09
C19orf54	0.21	0.41	0.82	4.3e-19
C19orf57	0.79	0.0013	0.63	5.3e-09
C19orf71	-0.64	0.00056	0.13	0.27
C19orf73	-1.27	1.8e-05	-0.98	3.5e-23
C1D	-0.08	0.67	-0.95	5.1e-23
C1GALT1	0.42	0.11	-0.37	0.0001
C1GALT1C1	0	1	-0.6	4.5e-06
C1GALT1C1L	-0.01	0.97	-0.78	1.5e-15
C1orf100	-0.55	0.062	-0.24	0.076
C1orf109	-0.34	0.22	-0.67	7.8e-13
C1orf112	0.39	0.011	1.29	7.6e-19
C1orf115	-0.49	0.036	-1.05	3.7e-39
C1orf116	-1.85	1.7e-06	-2.13	1.3e-57
C1orf122	-0.75	0.0023	-0.78	1e-20
C1orf127	1.07	0.00054	1.99	1.7e-60
C1orf131	0.54	0.025	0.84	1.9e-19
C1orf159	0.07	0.8	0.77	3.2e-16
C1orf162	1.5	5.6e-06	2.31	5.5e-33
C1orf174	0.02	0.93	0.42	3.1e-06
C1orf194	-0.63	0.034	-0.48	0.00016
C1orf198	-0.47	0.082	-0.4	2.9e-05
C1orf21	-0.52	0.027	-0.4	4.3e-08
C1orf210	-0.82	0.0023	-1.15	1.4e-70
C1orf216	0.88	0.0016	1.7	1.1e-24
C1orf220	-0.11	0.54	0.24	0.0096
C1orf226	-1.77	2.6e-06	-2.84	1.1e-68
C1orf229	-0.07	0.78	0.02	0.87
C1orf35	0.15	0.53	1.01	6e-26
C1orf43	0.17	0.53	0.3	0.0027
C1orf50	-0.32	0.14	-0.18	0.048
C1orf52	0.14	0.57	0.76	7.5e-16
C1orf53	-1.22	0.00023	-0.91	1.4e-22
C1orf54	0.3	0.25	1.55	1.2e-16
C1orf56	-1.05	0.0012	-0.76	4.4e-17
C1orf61	0.39	0.12	0.95	1.5e-23
C1orf74	-0.28	0.29	-0.69	6.9e-12
C1QA	1.11	0.00015	2.33	4.4e-31
C1QB	1.29	5.1e-05	2.44	9.1e-35
C1QBP	-0.65	0.0043	-0.59	2.4e-09
C1QC	1.31	3.8e-05	2.4	4.9e-33
C1QL1	0.62	0.019	1.23	5.1e-19
C1QL3	0.14	0.57	-0.14	0.23
C1QL4	0.97	0.0018	0.82	8.1e-17
C1QTNF1	0.55	0.048	0.73	2.1e-13
C1QTNF2	-0.59	0.044	0.34	0.0031
C1QTNF3	0.26	0.35	0.09	0.35
C1QTNF4	0.22	0.33	-0.13	0.17
C1QTNF6	1.1	0.00075	2.32	7.2e-53
C1QTNF7	-1.31	0.00014	-1.52	7.4e-47
C1QTNF9	-0.47	0.1	-0.49	3e-05
C1R	0.45	0.099	0.39	3.8e-06
C1RL	0.78	0.0065	0.84	1.2e-13
C1RL-AS1	1.04	0.0013	1.25	8.6e-19
C1S	0.48	0.079	0.54	2.6e-09
C2	1.18	6.1e-05	1.43	1.5e-15
C20orf144	-0.24	0.2	0.19	0.028
C20orf194	-0.55	0.01	-1.08	7.9e-30
C20orf197	1.38	3.8e-05	1.85	2e-44
C20orf202	0.59	0.036	1.39	1.4e-28
C20orf27	0.92	0.00025	1.4	2.2e-33
C20orf96	-0.33	0.11	0.42	5.9e-07
C21orf58	0.68	0.01	1.24	1.7e-33
C21orf62	-1.24	0.00014	-1.58	6.1e-61
C21orf62-AS1	-0.22	0.17	-1.15	1.2e-18
C21orf91	-0.07	0.77	-0.12	0.2
C22orf15	-0.95	0.0024	-0.17	0.055
C22orf23	-0.41	0.11	0.08	0.42
C22orf24	0.51	0.072	0.62	1.8e-07
C22orf34	0.96	0.0024	0.66	1.2e-10
C22orf39	-1.11	0.00033	-1.42	5.3e-29
C22orf46	-1.12	0.00047	-0.74	5.4e-12
C2CD2	0.57	0.023	1.11	1.7e-14
C2CD2L	-0.78	0.0026	-1.03	4e-19
C2CD3	-0.25	0.28	-0.83	6.1e-11
C2CD4A	-0.89	0.003	-0.93	1e-15
C2CD4B	-0.46	0.11	-0.55	4.6e-06
C2CD4C	0.5	0.072	0.95	2.4e-16
C2CD4D	-0.25	0.29	-0.12	0.16
C2CD5	-0.29	0.23	-0.73	4.5e-17
C2orf15	-1.16	0.00046	-2.43	7.4e-56
C2orf16	0.48	0.063	-0.52	3.6e-06
C2orf27A	1.33	1.4e-05	1.38	1e-33
C2orf27B	1.19	9.4e-05	0.12	0.098
C2orf42	-0.33	0.14	-1.39	1.8e-26
C2orf49	0.28	0.18	0.44	1.2e-06
C2orf50	-0.63	0.022	-0.86	2.6e-12
C2orf66	-0.91	0.0026	0.42	2.6e-07
C2orf68	-0.11	0.67	0.62	2.1e-14
C2orf69	-0.2	0.32	-1.03	1.1e-36
C2orf72	0.16	0.53	-0.06	0.48
C2orf73	0.11	0.57	-0.59	1.7e-14
C2orf74	-0.16	0.57	-0.35	0.00099
C2orf76	-0.35	0.19	-0.12	0.18
C2orf81	-0.33	0.24	0	1
C2orf88	-0.61	0.038	-1.07	4.1e-29
C3	1.69	6.3e-07	2.59	4.7e-28
C3AR1	1.26	0.00011	1.96	1.1e-25
C3orf14	-0.66	0.013	-0.54	2.5e-18
C3orf18	-1.24	5.9e-06	-1.25	2e-28
C3orf33	-0.96	0.0015	-1.13	9.9e-40
C3orf35	0.09	0.62	0.87	2e-21
C3orf38	-0.06	0.81	-0.29	0.00099
C3orf49	-0.92	0.0034	-0.5	0.00061
C3orf52	-2.12	1.9e-07	-1.66	4.5e-31
C3orf62	-0.34	0.22	0.15	0.054
C3orf67	1.29	0.00014	1.37	3.5e-45
C3orf70	0.54	0.064	1.46	5.1e-20
C4A	1.36	7.6e-05	1.54	2.9e-13
C4BPA	-0.44	0.12	-0.02	0.85
C4BPB	-0.37	0.2	-0.34	0.00043
C4orf19	-0.86	0.0046	-0.92	2e-49
C4orf3	0.22	0.32	0.12	0.099
C4orf33	-0.3	0.2	-0.68	1.7e-12
C4orf36	-0.36	0.21	-1.15	6.9e-18
C4orf46	0.79	0.0029	0.86	1.1e-13
C4orf47	1.65	2.5e-06	1.74	1.1e-57
C4orf48	-0.65	0.029	-0.25	0.014
C5	-1.2	0.00027	-1.73	6.2e-39
C5AR1	0.83	0.002	1.57	1.4e-23
C5AR2	0.19	0.5	-0.47	8.7e-06
C5orf15	1.07	0.00023	0.75	7.6e-19
C5orf22	-0.34	0.16	-0.98	1.3e-19
C5orf24	0.23	0.33	-0.63	6.3e-12
C5orf34	0.49	0.03	0.12	0.38
C5orf38	-1.64	9.8e-06	-1.78	1.5e-38
C5orf49	0.53	0.069	0.38	3.1e-06
C5orf51	0.32	0.2	0.18	0.059
C5orf58	1.09	0.00012	1.62	9e-49
C5orf63	-0.19	0.46	-0.09	0.23
C5orf64	-0.53	0.067	0.67	2.8e-11
C6	-0.15	0.57	0.11	0.17
C6orf120	-0.26	0.21	-0.73	1e-18
C6orf132	-0.06	0.82	-0.99	2.5e-15
C6orf136	-1.99	8.1e-08	-1.53	4.1e-32
C6orf141	0.25	0.3	0.55	6.9e-10
C6orf163	-0.1	0.5	0.67	5.9e-13
C6orf201	-0.45	0.088	0.34	0.00083
C6orf223	1.51	1.7e-05	1.58	8.6e-56
C6orf226	-1.51	1.1e-05	-0.89	7.9e-15
C6orf47	-0.2	0.45	0.06	0.56
C6orf52	-1.14	0.00057	-2.48	7.6e-37
C6orf62	0.37	0.1	0.58	2.1e-08
C6orf89	0.01	0.98	-0.95	2.9e-19
C7	-1.37	8.5e-05	-1.91	3e-58
C7orf25	-0.39	0.17	-0.62	6.2e-14
C7orf26	-0.19	0.42	0.72	4.9e-16
C7orf31	0.7	0.00027	0.83	9.5e-16
C7orf50	0.18	0.52	0.07	0.44
C7orf57	-0.01	0.97	-0.01	0.95
C7orf61	0.34	0.23	0.91	7.8e-19
C8G	0.4	0.16	0.41	6.8e-05
C8orf31	-0.19	0.5	0.05	0.56
C8orf33	-0.39	0.11	-0.65	1.8e-19
C8orf34	-0.14	0.54	-0.42	0.00032
C8orf37	0.06	0.84	-0.34	6e-05
C8orf48	0.27	0.33	-0.09	0.19
C8orf58	-0.05	0.85	1	1e-28
C8orf76	0.52	0.058	1.02	1.6e-23
C8orf82	-0.46	0.067	0.05	0.6
C9	-0.68	0.015	-0.95	3.3e-32
C9orf106	-0.01	0.97	0.11	0.25
C9orf116	0.4	0.14	0.51	5.1e-13
C9orf129	-0.04	0.84	-0.64	4.9e-22
C9orf139	1.11	0.00027	1.29	3.4e-38
C9orf152	-0.84	0.00033	-1.53	5.6e-16
C9orf153	0.36	0.13	1.24	2.1e-26
C9orf16	-0.64	0.022	-0.34	0.00023
C9orf163	-0.02	0.92	-0.19	0.031
C9orf24	-2.15	2.3e-07	-1.24	7.2e-24
C9orf40	0.13	0.65	-0.17	0.092
C9orf43	-0.44	0.048	-1.2	3.7e-11
C9orf50	0.51	0.082	0.29	0.00013
C9orf64	0.48	0.082	-0.07	0.24
C9orf72	0.6	0.0058	0.34	0.00012
C9orf78	-0.13	0.53	-0.96	3.7e-23
C9orf85	0.26	0.35	0.12	0.19
CA1	0	0.99	0.36	0.00016
CA11	-0.65	0.011	-0.79	1e-20
CA12	-0.31	0.27	-0.61	3.3e-09
CA13	-0.73	0.015	-0.96	4.6e-29
CA14	-0.2	0.42	-0.43	3.2e-06
CA2	-0.98	0.00046	-1.65	4.8e-40
CA3	-0.3	0.28	-0.06	0.58
CA4	-1.03	0.00038	-1.14	7.8e-32
CA5B	-0.15	0.51	-0.44	0.00017
CA5BP1	0.66	0.027	1.12	1.5e-27
CA8	-1.33	6.7e-05	-2.44	7.4e-41
CA9	3.28	6.9e-11	4.05	3.2e-61
CAAP1	-0.82	0.0065	-1.53	5.2e-27
CAB39	-1.37	6.9e-06	-1.99	8.8e-69
CAB39L	-1.58	7.3e-07	-2.39	3.3e-33
CABIN1	-0.53	0.0057	-0.39	2.8e-05
CABLES1	-0.44	0.12	-0.26	0.00013
CABLES2	0.15	0.38	0.71	2.9e-12
CABP1	-0.11	0.56	0.13	0.16
CABP4	0.16	0.53	0.21	0.079
CABP7	0.36	0.15	0.75	1.1e-14
CABYR	0.82	0.0014	1.33	2.2e-25
CACFD1	-1.11	9e-05	-1.57	8e-44
CACHD1	-0.47	0.1	-0.79	3.6e-12
CACNA1A	0.35	0.066	0.68	2.1e-10
CACNA1B	-0.34	0.23	0.01	0.93
CACNA1C	0.22	0.43	0.63	1.5e-11
CACNA1D	-0.41	0.13	-0.41	1.5e-08
CACNA1E	-0.07	0.74	0.23	0.006
CACNA1F	0.96	0.0024	1.07	2.4e-30
CACNA1G	0.66	0.026	0.27	0.0079
CACNA1H	-0.41	0.082	-0.62	1.1e-11
CACNA1I	0.16	0.53	0.99	4.2e-16
CACNA2D1	0.09	0.74	-0.35	4e-07
CACNA2D2	-1.87	1.7e-06	-3	4.1e-49
CACNA2D3	-1.78	1.2e-06	-2.15	1.7e-46
CACNA2D4	1.29	5.8e-05	1.32	7.4e-31
CACNB1	0.47	0.057	1.01	2.4e-30
CACNB2	-0.71	0.0017	0.07	0.58
CACNB3	-0.15	0.41	0.49	2.2e-08
CACNB4	-1.37	9.2e-06	-1.7	3.1e-25
CACNG8	1.21	0.00031	0.42	2.6e-07
CACTIN	0.13	0.59	0.69	6.1e-14
CACUL1	0.06	0.84	-0.43	3e-05
CACYBP	-0.11	0.63	-0.16	0.065
CAD	0.24	0.21	0.49	3.2e-07
CADM1	-0.6	0.043	-1.52	2.7e-27
CADM3	1.01	0.0016	0.79	6.4e-13
CADM4	-1.78	1e-06	-1.58	3.1e-65
CADPS	-0.11	0.66	-0.11	0.34
CADPS2	-1.22	0.0002	-2.65	3.3e-49
CALB1	-2.29	2.1e-08	-3.81	1.1e-28
CALB2	0.8	0.00079	1.01	2.4e-16
CALCOCO1	-0.29	0.083	-0.39	3.9e-06
CALCOCO2	0.92	0.0011	0.47	2.6e-12
CALCR	0.03	0.92	0.02	0.78
CALCRL	0.9	0.0026	0.65	2.5e-18
CALD1	0.56	0.044	0.84	4.7e-11
CALHM2	0.82	0.0078	1.18	5.2e-24
CALM1	0.19	0.46	-0.82	5e-17
CALM2	-0.42	0.14	-0.75	4.9e-13
CALM3	0.87	0.00032	1.25	9.4e-27
CALML4	0.6	0.041	0.79	4e-06
CALML6	-0.61	0.016	0.6	1.2e-14
CALR	0.49	0.057	0.78	1.5e-17
CALU	1.15	6e-07	1.12	8e-22
CALY	0.66	0.014	0.32	6.6e-05
CAMK1	-0.01	0.96	1.23	4.4e-30
CAMK1D	1.16	0.00028	1.29	1.5e-26
CAMK1G	-1.11	0.00046	-0.9	8.6e-17
CAMK2A	-1.37	2.2e-06	-1.71	6.3e-14
CAMK2B	-1.47	3.8e-05	-0.8	1.5e-16
CAMK2D	0.43	0.12	0.53	1e-08
CAMK2G	-0.9	0.0023	-0.92	9.1e-08
CAMK2N1	-0.62	0.028	-0.93	1.3e-29
CAMK2N2	0.48	0.062	0.97	1.6e-24
CAMK4	0.2	0.48	0.28	0.023
CAMKK1	1.42	1.5e-06	1.97	3.7e-34
CAMKK2	0.56	0.019	1.61	6.5e-23
CAMKMT	-0.83	0.00019	-1.52	2.5e-26
CAMLG	1.38	1.3e-05	1.44	4.2e-37
CAMSAP1	0.63	0.033	0.66	3.7e-12
CAMSAP2	0.15	0.41	-0.41	2.2e-05
CAMSAP3	-0.69	0.02	-0.51	9.2e-08
CAMTA1	-0.31	0.21	-0.8	8.6e-15
CAMTA2	-0.09	0.63	0.09	0.32
CAND1	0.16	0.46	-0.64	2e-14
CAND2	-1.94	3.3e-07	-2.06	5.9e-54
CANT1	-0.03	0.87	-0.05	0.52
CANX	1.01	0.0016	0.83	1.6e-21
CAP1	0.81	0.0082	0.6	1.2e-08
CAP2	0.27	0.34	0.34	0.00036
CAPG	-0.05	0.85	-0.19	0.039
CAPN1	-0.33	0.15	-0.53	0.00033
CAPN10	-0.55	0.028	0.23	0.0048
CAPN11	1.26	0.00021	1.76	3e-33
CAPN12	1.5	3e-05	1.53	1.3e-39
CAPN13	-0.51	0.055	-0.91	9.6e-37
CAPN14	0.48	0.1	-0.1	0.39
CAPN15	0.74	0.014	1.83	9.3e-43
CAPN2	-0.99	0.00034	-1.88	8.9e-45
CAPN3	-0.43	0.057	-0.22	0.2
CAPN5	-0.72	0.017	-1.64	2.4e-38
CAPN6	-0.57	0.054	-0.99	4.8e-26
CAPN7	-0.75	0.0028	-1.78	1.1e-49
CAPN8	-1.14	0.00048	-1.45	1.1e-11
CAPNS1	0.1	0.72	0.09	0.26
CAPRIN1	-0.2	0.41	-0.99	3.7e-22
CAPRIN2	-0.33	0.087	0.14	0.042
CAPS	-1.83	2.3e-06	-2.13	1.4e-36
CAPS2	-0.57	0.0073	-1.27	4.2e-31
CAPZA1	1.16	2.7e-05	1.46	1.4e-25
CAPZA2	-0.02	0.92	-0.49	8.1e-10
CAPZB	0.23	0.33	0.5	5.2e-13
CARD10	0.12	0.68	0.43	0.00016
CARD11	1.27	5.6e-05	1.53	2.2e-22
CARD14	0.82	0.0075	1.11	6.9e-31
CARD16	1.35	9.7e-05	2.2	1e-39
CARD19	0.42	0.1	0.73	3.6e-15
CARD6	0.15	0.6	-0.55	5.2e-05
CARD8	1.03	0.00061	1.3	1.5e-32
CARD9	1.09	0.0006	1.7	1.4e-26
CARF	-0.32	0.12	-0.6	4.9e-16
CARHSP1	1.19	0.00037	1.15	4.2e-29
CARM1	-0.25	0.19	-0.19	0.029
CARMIL2	0.75	0.0062	1.63	6.1e-31
CARMIL3	-0.01	0.98	0.56	9.8e-13
CARMN	-0.49	0.089	0.91	3e-17
CARNMT1	-0.35	0.16	-1.05	1.1e-42
CARNS1	-0.52	0.018	-0.12	0.23
CARS2	0.45	0.051	0.44	1.1e-07
CASC1	-0.21	0.34	-0.61	1.9e-18
CASC15	0.03	0.86	0.12	0.15
CASC2	-0.96	0.0018	-1.69	3.3e-57
CASC3	-0.23	0.29	-0.56	9e-09
CASC4	0.52	0.036	0.28	8.9e-05
CASD1	0.19	0.31	-0.19	0.026
CASK	0.39	0.13	-0.12	0.087
CASKIN1	-0.6	0.042	-0.73	2.3e-14
CASKIN2	-0.56	0.052	-0.75	2.6e-17
CASP1	1.27	0.00014	2.18	6.9e-35
CASP10	0.9	0.004	0.36	0.0002
CASP2	0.65	0.0033	1.2	2.9e-19
CASP3	0.83	0.0016	1.3	1.5e-17
CASP4	1.41	1.5e-05	2.01	2.4e-36
CASP5	1.82	1.2e-06	1.38	1.3e-47
CASP6	-0.13	0.63	-0.04	0.61
CASP7	0.29	0.26	-0.2	0.097
CASP8	1.28	4.9e-05	1.44	5.2e-35
CASP8AP2	0.03	0.84	-0.23	0.0083
CASP9	-1.52	2.3e-06	-1.37	1.9e-20
CASQ1	0.01	0.97	0.63	9e-09
CASQ2	-0.19	0.49	-0.05	0.55
CASR	-2.02	5.8e-07	-3.07	6.7e-66
CASS4	1.17	0.00027	0.92	4.2e-13
CAST	1.24	3.4e-05	0.41	1.2e-05
CASZ1	-1.96	1.9e-08	-2.57	4.9e-44
CAT	-1.2	1.1e-06	-1.89	1.7e-36
CATIP	-0.78	0.0039	-1.16	1.2e-45
CATSPER1	0.7	0.013	1.37	9.8e-31
CATSPER2	-0.24	0.17	0.63	5.4e-17
CATSPER2P1	0.02	0.94	0.05	0.61
CATSPER3	0.66	0.0039	0.91	9.5e-20
CATSPERB	0.05	0.85	0.39	1.6e-07
CATSPERG	0.05	0.82	0.4	4.9e-07
CAV1	1.54	2.9e-08	2.42	1.1e-39
CAV2	1.64	2.2e-07	2.64	8.9e-51
CBARP	-2.24	1.1e-07	-1.38	2.8e-20
CBFA2T2	-0.3	0.19	-0.17	0.084
CBFA2T3	0.46	0.11	1.1	9.6e-19
CBFB	1.09	4.3e-05	1.37	6.7e-20
CBL	0.52	0.062	0.52	2.5e-08
CBLB	0.66	0.02	1.39	4.7e-19
CBLC	-1.18	9.1e-05	-1.81	5.9e-76
CBLL1	0.31	0.17	0.13	0.075
CBLN3	1.4	3.2e-05	1.48	2.7e-44
CBLN4	-0.08	0.76	0.76	6.8e-14
CBR1	-0.83	0.0067	-1.6	2.4e-28
CBR3	0.95	0.0026	1.04	1e-20
CBR4	-1.12	2.6e-05	-2.04	1.1e-40
CBS	-0.26	0.3	-0.59	6.8e-11
CBWD1	0.03	0.89	-0.53	6.2e-06
CBWD2	0.09	0.68	-0.42	0.00013
CBWD3	0.24	0.28	0.25	0.027
CBWD5	0.29	0.19	-0.12	0.29
CBX1	-0.32	0.17	-0.81	5e-11
CBX2	0.26	0.25	0.29	0.047
CBX3	1.06	3.7e-05	1.23	2.9e-27
CBX4	0.39	0.06	0.01	0.97
CBX5	-0.1	0.66	-0.79	1.3e-09
CBX6	-0.32	0.27	-0.89	5.8e-30
CBX7	-0.38	0.044	-0.26	8.6e-05
CBX8	0.67	0.011	0.26	0.023
CBY1	-0.8	0.0089	-0.17	0.022
CC2D1A	-0.35	0.15	0.01	0.92
CC2D1B	-0.43	0.13	0.08	0.36
CC2D2A	-0.29	0.18	-1.1	1.7e-42
CC2D2B	0.9	0.0012	1.05	5.3e-23
CCAR1	-0.27	0.14	-0.16	0.14
CCAR2	-1.21	0.00027	-0.68	1e-15
CCBE1	-1.9	1.4e-06	-1.9	1.5e-43
CCDC102A	0.29	0.31	0.77	3.7e-13
CCDC102B	0.76	0.013	1.41	8.8e-48
CCDC106	-0.71	0.01	-0.2	0.018
CCDC107	0.53	0.0066	0.91	1e-26
CCDC110	0.88	0.00085	0.66	1.3e-10
CCDC112	1.34	1.2e-07	1.15	5.1e-24
CCDC113	-0.74	0.014	-1.2	7e-35
CCDC114	-0.63	0.0046	0.07	0.37
CCDC115	-0.01	0.96	-0.12	0.26
CCDC116	0.47	0.038	1.01	2.5e-23
CCDC117	0.18	0.41	0.25	0.0094
CCDC12	-1.29	0.00016	-0.52	2.5e-11
CCDC120	-0.57	0.052	-0.66	2e-16
CCDC121	-0.55	0.012	-1.41	3.2e-31
CCDC122	0.28	0.23	-0.25	0.012
CCDC124	0.38	0.12	0.75	3.9e-14
CCDC125	-0.07	0.79	-0.18	0.038
CCDC126	-0.54	0.018	-1.02	3.5e-23
CCDC127	1.95	2.6e-07	2.04	2.6e-52
CCDC13	-0.99	0.0019	-1.87	8.5e-45
CCDC130	-0.31	0.16	1.13	1.5e-30
CCDC134	-0.07	0.78	-0.78	1.2e-12
CCDC136	0.24	0.27	0.23	0.024
CCDC137	0.61	0.038	0.89	1.6e-24
CCDC138	0.29	0.25	-0.1	0.28
CCDC14	0.3	0.15	1.12	8.3e-37
CCDC141	0.67	0.014	1.45	2.6e-36
CCDC142	1.36	9.3e-05	1.54	1.1e-51
CCDC144A	0.35	0.092	0.65	3.6e-09
CCDC144B	0.13	0.55	0.53	5.9e-09
CCDC144CP	0.04	0.84	0.71	5.1e-16
CCDC146	0.3	0.27	0.31	5.8e-08
CCDC148	-0.51	0.038	-1.07	1.5e-37
CCDC149	-0.04	0.88	-0.55	1.4e-05
CCDC15	0.7	0.00068	0.62	3.3e-07
CCDC150	0.82	0.0072	1	3.3e-08
CCDC151	-1.44	2.8e-05	-0.89	1.6e-18
CCDC152	-0.24	0.26	-0.09	0.36
CCDC153	-0.52	0.065	-0.36	0.00031
CCDC154	-0.56	0.015	0.88	4.3e-28
CCDC157	-0.44	0.12	-0.1	0.22
[truncated: 13,643 more rows]
