# Supplementary material for: Mitochondrial complex I promotes kidney cancer metastasis
Source: Nature. 2024 Aug 14;633(8031):923–31. doi: 10.1038/s41586-024-07812-3 (PMC11424252; doi:10.1038/s41586-024-07812-3)
Supplement: Supplementary file 17 — Source Data Extended Data Fig. 3 [file 41586_2024_7812_MOESM17_ESM.xlsx]

## Sheet: 3a
metabolite	HMDB	KEGG	category	subcategory	Divya.effsize	Divya.pv	Hakimi.effsize	Hakimi.pv
2-Hydroxybutyrate	HMDB00008	C05984	Amino acid	Cysteine, methionine, SAM, taurine metabolism	0.61	0.022	0.03	0.81
4-Pyridoxate	HMDB00017	C00847	Cofactors and vitamins	Vitamin B6 metabolism	-1.77	4e-08	-1.99	6.6e-43
Ureidopropionate	HMDB00026	C02642	Amino acid	Alanine and aspartate metabolism	-0.26	0.36	0.19	0.12
Adenine	HMDB00034	C00147	Nucleotide	Purine metabolism, adenine containing	-0.03	0.92	-0.08	0.53
Betaine	HMDB00043	C00719	Amino acid	Glycine, serine and threonine metabolism	0.12	0.65	-0.35	0.0041
Ascorbate	HMDB00044	C00072	Cofactors and vitamins	Ascorbate and aldarate metabolism	-0.59	0.037	-0.15	0.21
Adenosine monophosphate	HMDB00045	C00020	Nucleotide	Purine metabolism, adenine containing	0.43	0.14	0.4	0.00094
Adenosine	HMDB00050	C00212	Nucleotide	Purine metabolism, adenine containing	-0.23	0.35	-0.69	3.3e-08
Argininosuccinate	HMDB00052	C03406	Amino acid	Urea cycle; arginine-, proline-, metabolism	0.13	0.64	-0.19	0.11
Creatine	HMDB00064	C00300	Amino acid	Creatine metabolism	0.48	0.048	0.83	1.1e-10
Pipecolate	HMDB00070	C00408	Amino acid	Lysine metabolism	0.16	0.54	0.13	0.29
Deoxyinosine	HMDB00071	C05512	Nucleotide	Purine metabolism, (hypo)xanthine/inosine containing	-0.02	0.95	0.26	0.031
cis-Aconitate	HMDB00072	C00417	Energy	Krebs cycle	0.77	0.0058	1.13	2.4e-18
Dihydrouracil	HMDB00076	C00429	Nucleotide	Pyrimidine metabolism, uracil containing	0.22	0.39	1.03	7.8e-16
Deoxyguanosine	HMDB00085	C00330	Nucleotide	Purine metabolism, guanine containing	0.05	0.84	0.1	0.43
Glycerophosphocholine	HMDB00086	C00670	Lipid	Glycerolipid metabolism	0.24	0.34	0.57	3.5e-06
Cytidine	HMDB00089	C00475	Nucleotide	Pyrimidine metabolism, cytidine containing	0.34	0.21	-0.84	2.1e-11
Dimethylglycine	HMDB00092	C01026	Amino acid	Glycine, serine and threonine metabolism	-0.19	0.45	0.06	0.65
Citrate	HMDB00094	C00158	Energy	Krebs cycle	1.25	6.4e-05	1.51	6.7e-29
Cytidine monophosphate	HMDB00095	C00055	Nucleotide	Pyrimidine metabolism, cytidine containing	1.33	1.5e-05	1.07	5.2e-16
Glycolate	HMDB00115	C00160	Xenobiotics	Chemical	0.21	0.42	-1.01	3.3e-15
Hexose	HMDB00122	0	Carbohydrate	Glycolysis, gluconeogenesis, pyruvate metabolism	-0.85	0.0013	1.79	5.7e-37
Glycine	HMDB00123	C00037	Amino acid	Glycine, serine and threonine metabolism	0.17	0.52	-0.41	0.00071
Fructose 6-phosphate	HMDB00124	C00085	Carbohydrate	Glycolysis, gluconeogenesis, pyruvate metabolism	1.36	9.2e-07	2.4	2.4e-53
Glycerol 3-phosphate	HMDB00126	C00093	Lipid	Glycerolipid metabolism	-0.95	0.0014	-0.37	0.0021
Glucuronate	HMDB00127	C00191	Carbohydrate	Glycolysis, gluconeogenesis, pyruvate metabolism	-1.71	9.5e-08	-1.4	2.2e-25
Guanidinoacetate	HMDB00128	C00581	Amino acid	Guanidino and acetamido metabolism	-1.38	1.5e-05	-0.94	1.7e-13
Guanine	HMDB00132	C00242	Nucleotide	Purine metabolism, guanine containing	0.07	0.81	0.3	0.012
Guanosine	HMDB00133	C00387	Nucleotide	Purine metabolism, guanine containing	0.11	0.67	0.99	8.7e-15
Fumarate	HMDB00134	C00122	Energy	Krebs cycle	-0.98	0.00022	-1.85	9.7e-39
Glycerate	HMDB00139	C00258	Carbohydrate	Glycolysis, gluconeogenesis, pyruvate metabolism	0.98	0.00037	-0.34	0.0053
Malate	HMDB00156	C00149	Energy	Krebs cycle	0.05	0.85	-1.22	3.6e-20
Hypoxanthine	HMDB00157	C00262	Nucleotide	Purine metabolism, (hypo)xanthine/inosine containing	-1.55	5.1e-07	-1.42	4.1e-26
Tyrosine	HMDB00158	C01536	Amino acid	Phenylalanine & tyrosine metabolism	-0.47	0.066	-1.57	1.6e-30
Phenylalanine	HMDB00159	C02057	Amino acid	Phenylalanine & tyrosine metabolism	-0.03	0.92	-1.25	1.5e-21
Alanine	HMDB00161	C00041	Amino acid	Alanine and aspartate metabolism	0.09	0.72	-0.64	2.3e-07
Proline	HMDB00162	C16435	Amino acid	Urea cycle; arginine-, proline-, metabolism	0.13	0.62	-1.62	4.6e-32
Threonine	HMDB00167	C00188	Amino acid	Glycine, serine and threonine metabolism	-0.44	0.12	-1.41	4.7e-26
Asparagine	HMDB00168	C00152	Amino acid	Alanine and aspartate metabolism	-0.05	0.86	-1.29	1.3e-22
Isoleucine	HMDB00172	C00407	Amino acid	Valine, leucine and isoleucine metabolism	-0.33	0.2	-1.39	2.9e-25
Histidine	HMDB00177	C00135	Amino acid	Histidine metabolism	-0.65	0.023	-1.59	3.1e-31
Lysine	HMDB00182	C00047	Amino acid	Lysine metabolism	0.08	0.78	-0.95	8.1e-14
Lactate	HMDB00190	C01432	Carbohydrate	Glycolysis, gluconeogenesis, pyruvate metabolism	0.14	0.6	0.51	3.8e-05
Cystine	HMDB00192	C01420	Amino acid	Cysteine, methionine, SAM, taurine metabolism	-1.28	9.4e-06	0.36	0.0027
Anserine	HMDB00194	C01262	Peptide	Dipeptide derivative	-1.4	4.3e-06	-1.13	6.9e-17
Indole-3-acetate	HMDB00197	C00954	Amino acid	Tryptophan metabolism	-0.96	0.00036	-1.86	5.2e-39
Acetylcarnitine	HMDB00201	C02571	Lipid	Carnitine metabolism	1.4	4.3e-06	1.62	7.6e-32
FA (18:1)	HMDB00207	C00712	Lipid	Long chain fatty acid	0.67	0.011	0.48	9e-05
Pantothenate	HMDB00210	C00864	Cofactors and vitamins	Pantothenate and CoA metabolism	-1.28	7.6e-06	-2.51	2.8e-58
N-Acetylglucosamine	HMDB00215	C00140	Carbohydrate	Aminosugars metabolism	-0.64	0.017	-0.21	0.084
FA (16:0)	HMDB00220	C00249	Lipid	Long chain fatty acid	0.53	0.041	0.36	0.0035
Phosphoethanolamine	HMDB00224	C00346	Lipid	Glycerolipid metabolism	-0.57	0.033	-0.38	0.0018
Nicotinamide mononucleotide	HMDB00229	C00455	Cofactors and vitamins	Nicotinate and nicotinamide metabolism	-0.09	0.75	-0.59	1.9e-06
N-Acetylneuraminate	HMDB00230	C00270	Carbohydrate	Aminosugars metabolism	1.53	1e-07	1.63	1.7e-30
Riboflavin	HMDB00244	C00255	Cofactors and vitamins	Riboflavin metabolism	-1.14	0.00027	-1.5	1.5e-28
Sorbitol	HMDB00247	C00749	Carbohydrate	Fructose, mannose, galactose, starch, and sucrose metabolism	0.09	0.76	0.85	1.5e-11
Taurine	HMDB00251	C00245	Amino acid	Cysteine, methionine, SAM, taurine metabolism	0.01	0.96	-0.09	0.48
Succinate	HMDB00254	C00042	Energy	Krebs cycle	-1.27	6.9e-06	0.56	6.1e-06
Thymine	HMDB00262	C00178	Nucleotide	Pyrimidine metabolism, thymine containing	-0.72	0.0085	-0.2	0.099
Pyroglutamate	HMDB00267	C01879	Amino acid	Glutathione metabolism	0.14	0.59	-0.57	3.7e-06
Sarcosine	HMDB00271	C00213	Amino acid	Glycine, serine and threonine metabolism	0.3	0.23	1.19	1.5e-19
Thymidine	HMDB00273	C00214	Nucleotide	Pyrimidine metabolism, thymine containing	-0.43	0.088	-0.43	0.0004
Urate	HMDB00289	C00366	Nucleotide	Purine metabolism, urate metabolism	-0.25	0.33	-0.72	8.7e-09
3-Methoxy-4-hydroxymandelate	HMDB00291	C05584	Amino acid	Phenylalanine & tyrosine metabolism	-1.48	1.1e-06	-2.76	4.4e-60
Xanthine	HMDB00292	C00385	Nucleotide	Purine metabolism, (hypo)xanthine/inosine containing	-1.23	7.5e-06	-1.24	4.2e-21
Uridine	HMDB00296	C00299	Nucleotide	Pyrimidine metabolism, uracil containing	-0.48	0.077	-0.23	0.053
Xanthosine	HMDB00299	C01762	Nucleotide	Purine metabolism, (hypo)xanthine/inosine containing	-0.73	0.011	-1.22	3.9e-20
Uracil	HMDB00300	C00106	Nucleotide	Pyrimidine metabolism, uracil containing	-1.12	6.9e-05	-0.73	4.9e-09
Urocanate	HMDB00301	C00785	Amino acid	Histidine metabolism	-0.49	0.055	-1.47	1.5e-27
3,4-Dihydroxyphenylglycol	HMDB00318	C05576	Amino acid	Phenylalanine & tyrosine metabolism	-0.66	0.011	-1.69	2.9e-29
2-Isopropylmalate	HMDB00402	C02504	Carbohydrate	Glycolysis, gluconeogenesis, pyruvate metabolism	-0.84	0.0021	-0.71	1.1e-08
Citramalate	HMDB00426	C00815	Amino acid	Valine, leucine and isoleucine metabolism	-1.44	1.2e-06	-1.93	3.1e-41
N-alpha-Acetyllysine	HMDB00446	C12989	Amino acid	Lysine metabolism	-0.2	0.43	-0.08	0.51
Adipate	HMDB00448	C06104�	Lipid	Fatty acid, dicarboxylate	-1.47	1.5e-07	-0.91	8.5e-13
Ribitol	HMDB00508	C00474	Carbohydrate	Nucleotide sugars, pentose metabolism	-0.38	0.15	-0.36	0.0034
Aminoadipate	HMDB00510	C00956	Amino acid	Lysine metabolism	0.97	0.00019	0.93	9.9e-13
N-Acetylphenylalanine	HMDB00512	C03519	Amino acid	Phenylalanine & tyrosine metabolism	-0.15	0.55	-0.43	0.0004
Arginine	HMDB00517	C00062	Amino acid	Urea cycle; arginine-, proline-, metabolism	0.01	0.98	-0.78	4.3e-10
N-Acetylglycine	HMDB00532	0	Amino acid	Glycine, serine and threonine metabolism	0.16	0.56	0.08	0.5
3-Methylglutarylcarnitine	HMDB00552	0	Amino acid	Valine, leucine and isoleucine metabolism	0.14	0.56	-1.16	3.8e-19
Creatinine	HMDB00562	C00791	Amino acid	Creatine metabolism	-0.76	0.0049	-1.57	2.7e-30
Cysteine	HMDB00574	C00097	Amino acid	Cysteine, methionine, SAM, taurine metabolism	-1.04	0.0002	-0.02	0.87
Cholate	HMDB00619	C00695	Lipid	Bile acid metabolism	-0.17	0.51	-0.38	0.0016
Gluconate	HMDB00625	C00257	Carbohydrate	Nucleotide sugars, pentose metabolism	-1.36	1.1e-06	-1.07	1e-16
Glutamine	HMDB00641	C00064	Amino acid	Glutamate metabolism	1.02	0.00071	0.94	1.2e-13
Glutarate	HMDB00661	C00489	Amino acid	Lysine metabolism	0.9	0.00088	-0.05	0.66
Linoleate	HMDB00673	C01595	Lipid	Essential fatty acid	0.62	0.019	0.61	8.8e-07
Kynurenine	HMDB00684	C00328	Amino acid	Tryptophan metabolism	1.19	1.8e-05	2.14	2.7e-46
Leucine	HMDB00687	C00123	Amino acid	Valine, leucine and isoleucine metabolism	-0.33	0.2	-1.29	1.9e-22
Isovalerylcarnitine	HMDB00688	0	Amino acid	Valine, leucine and isoleucine metabolism	-1.57	4.3e-08	-1.79	3.7e-37
Ketoleucine	HMDB00695	C00233	Amino acid	Valine, leucine and isoleucine metabolism	0.74	0.0054	-0.09	0.44
Methionine	HMDB00696	C00073	Amino acid	Cysteine, methionine, SAM, taurine metabolism	-0.54	0.059	-1.51	8.1e-29
Carnitine (6:0)	HMDB00705	0	Lipid	Carnitine metabolism	-0.79	0.0019	0.59	1.6e-06
Hippurate	HMDB00714	C01586	Xenobiotics	Benzoate metabolism	-1.98	1.9e-10	-2.15	1.1e-47
Homoserine	HMDB00719	C00263	Amino acid	Glycine, serine and threonine metabolism	-0.19	0.46	0.64	2e-07
Homocysteine	HMDB00742	C00155	Amino acid	Cysteine, methionine, SAM, taurine metabolism	0.22	0.39	-0.25	0.039
Hydroxyphenyllactate	HMDB00755	C03672	Amino acid	Phenylalanine & tyrosine metabolism	-0.54	0.037	0.85	1.7e-11
Mannitol	HMDB00765	C00392	Carbohydrate	Fructose, mannose, galactose, starch, and sucrose metabolism	0.28	0.32	-0.46	0.00019
N-Acetylalanine	HMDB00766	0	Amino acid	Alanine and aspartate metabolism	0.55	0.049	-1.77	1.4e-36
Azelate	HMDB00784	C08261	Lipid	Fatty acid, dicarboxylate	-0.74	0.0036	0.29	0.018
N-Acetylaspartate	HMDB00812	C01042	Amino acid	Alanine and aspartate metabolism	-2.73	2.9e-12	-3.23	1.2e-76
Carnitine (3:0)	HMDB00824	C03017	Lipid	Fatty acid metabolism (also BCAA metabolism)	-0.28	0.29	-0.48	0.00011
Stearate	HMDB00827	C01530	Lipid	Long chain fatty acid	0.42	0.11	0.83	4.2e-11
Stearoylcarnitine	HMDB00848	0	Lipid	Carnitine metabolism	0.63	0.014	0.22	0.067
Histamine	HMDB00870	C00388	Amino acid	Histidine metabolism	0.66	0.02	0.64	2.6e-07
Trigonelline	HMDB00875	C01004	Cofactors and vitamins	Nicotinate and nicotinamide metabolism	-1.3	3.8e-05	-0.94	1.1e-13
Valine	HMDB00883	C16436	Amino acid	Valine, leucine and isoleucine metabolism	-0.16	0.55	-1.51	1.4e-28
Undecanedionate	HMDB00888	0	Lipid	Fatty acid, dicarboxylate	-0.01	0.98	0.66	9.7e-08
Citrulline	HMDB00904	C00327	Amino acid	Urea cycle; arginine-, proline-, metabolism	1.36	1.6e-05	0.71	1.2e-08
Tryptophan	HMDB00929	C00078	Amino acid	Tryptophan metabolism	-1.14	3.4e-05	-1.71	7.7e-32
S-adenosylhomocysteine	HMDB00939	C00021	Amino acid	Cysteine, methionine, SAM, taurine metabolism	-0.56	0.044	0.95	1.8e-13
Tartrate	HMDB00956	C00898	Xenobiotics	Food component/Plant	-0.45	0.089	-0.68	5.2e-08
Hypotaurine	HMDB00965	C00519	Amino acid	Cysteine, methionine, SAM, taurine metabolism	1.14	2.2e-05	0.21	0.09
N-Acetylaspartylglutamate	HMDB01067	C12270	Amino acid	Glutamate metabolism	-2.33	2.5e-09	-3.45	4e-82
Sedoheptulose 7-phosphate	HMDB01068	C00281	Carbohydrate	Nucleotide sugars, pentose metabolism	0.35	0.21	0.53	1.8e-05
Deoxycarnitine	HMDB01161	C01181	Lipid	Carnitine metabolism	0.89	0.0024	0.5	3.9e-05
S-Methylthioadenosine	HMDB01173	C00170	Amino acid	Polyamine metabolism	1.09	0.00018	0.29	0.016
FAD	HMDB01248	C00016	Cofactors and vitamins	Riboflavin metabolism	-1.16	0.00025	-2.25	1.2e-50
Spermine	HMDB01256	C00750	Amino acid	Polyamine metabolism	0.32	0.26	0.45	0.00024
Spermidine	HMDB01257	C00315	Amino acid	Polyamine metabolism	1.22	3.6e-05	0.82	6.5e-11
6-Phosphogluconate	HMDB01316	C00345	Carbohydrate	Nucleotide sugars, pentose metabolism	1.47	2.3e-07	1.03	1.1e-15
N,N,N-Trimethyllysine	HMDB01325	C03793	Amino acid	Lysine metabolism	-0.69	0.011	-0.84	2e-11
3-Hydroxypyruvate	HMDB01352	C00168	Amino acid	Glycine, serine and threonine metabolism	0.02	0.94	0.14	0.26
Nicotinamide	HMDB01406	C00153	Cofactors and vitamins	Nicotinate and nicotinamide metabolism	-0.37	0.15	-0.4	0.001
Putrescine	HMDB01414	C00134	Amino acid	Polyamine metabolism	1.02	0.00038	1.15	1e-18
Agmatine sulfate	HMDB01432	C00179	Amino acid	Polyamine metabolism	-0.16	0.58	0.14	0.25
Nicotinate	HMDB01488	C00253	Cofactors and vitamins	Nicotinate and nicotinamide metabolism	-0.34	0.18	0.19	0.11
Pyridoxal	HMDB01545	C00250	Cofactors and vitamins	Pyridoxal metabolism	0.32	0.21	-1.87	2.3e-39
Arabitol	HMDB01851	C00532	Carbohydrate	Nucleotide sugars, pentose metabolism	-1.3	1.4e-05	-1.74	2.3e-35
Benzoate	HMDB01870	C00180	Xenobiotics	Benzoate metabolism	-0.53	0.061	-0.47	0.00013
Docosahexaenoate	HMDB02183	C06429	Lipid	Essential fatty acid	0.22	0.41	-1.62	5.3e-32
Carnitine (12:0)	HMDB02250	0	Lipid	Carnitine metabolism	0.38	0.16	1.21	3.9e-20
Heptadecanoate	HMDB02259	0	Lipid	Long chain fatty acid	0.44	0.11	0.36	0.0029
Cortisone	HMDB02802	C00762	Lipid	Sterol/Steroid	-1.82	1.5e-08	-1.01	9.5e-15
Theobromine	HMDB02825	C07480	Xenobiotics	Xanthine metabolism	-0.06	0.82	-0.28	0.023
Quinate	HMDB03072	C06746	Xenobiotics	Food component/Plant	-0.22	0.41	-0.57	4.1e-06
Glutathione disulfide	HMDB03337	C00127	Amino acid	Glutathione metabolism	1.77	2.5e-07	0.81	2e-10
Glutamate	HMDB03339	C00025	Amino acid	Glutamate metabolism	1.1	0.00035	1.03	1.3e-15
5-Aminopentanoate	HMDB03355	C00431	Amino acid	Urea cycle; arginine-, proline-, metabolism	0.08	0.77	0.85	1.6e-11
N-Acetylornithine	HMDB03357	C00437	Amino acid	Urea cycle; arginine-, proline-, metabolism	-0.1	0.69	-0.07	0.56
4-Guanidinobutanoate	HMDB03464	C01035	Amino acid	Guanidino and acetamido metabolism	0.29	0.24	0.08	0.49
Gulonolactone	HMDB03466	C01040	Cofactors and vitamins	Ascorbate and aldarate metabolism	-1.31	4.6e-06	-0.94	1.2e-13
N-Acetylarginine	HMDB04620	0	Amino acid	Urea cycle; arginine-, proline-, metabolism	-0.01	0.97	0.75	3e-09
Carnitine (18:1)	HMDB05065	0	Lipid	Carnitine metabolism	0.68	0.0094	0.92	3.9e-13
Ophthalmate	HMDB05765	C21016	Amino acid	Glutathione metabolism	1.88	2.7e-09	0.67	9.2e-08
N-Acetylasparagine	HMDB06028	0	Amino acid	Alanine and aspartate metabolism	1.07	7.9e-05	0.53	1.5e-05
Lyso-PE (16:0)	HMDB11503	0	Lipid	Lysolipid	-0.66	0.026	-3.35	7.3e-80
Cytidine cyclic phosphate	HMDB11691	C02354	Nucleotide	Pyrimidine metabolism, cytidine containing	0.2	0.45	-0.62	6e-07
N-Acetylmethionine	HMDB11745	C02712	Amino acid	Cysteine, methionine, SAM, taurine metabolism	-0.29	0.32	1.33	1.4e-23
N-Acetylleucine	HMDB11756	C02710	Amino acid	Valine, leucine and isoleucine metabolism	0.39	0.13	0.63	3e-07
7alpha-Hydroxy-3-oxo-4-cholestenoate	HMDB12458	C17337	Lipid	Sterol/Steroid	0.87	0.00092	1.42	4.9e-26
Carnitine (glutaryl)	HMDB13130	0	Amino acid	Lysine metabolism	-1.38	3e-06	-1.04	8.1e-16
