# Supplementary material for: Mitochondrial complex I promotes kidney cancer metastasis
Source: Nature. 2024 Aug 14;633(8031):923–31. doi: 10.1038/s41586-024-07812-3 (PMC11424252; doi:10.1038/s41586-024-07812-3)
Supplement: Supplementary file 18 — Source Data Extended Data Fig. 4 [file 41586_2024_7812_MOESM18_ESM.xlsx]

## Sheet: 4a
Total glutamate labeling from acetate
Adj. Kid	ccRCC
0.448876	0.132929
0.396108	0.15147
0.402386	0.152881
0.426582	0.157001
0.324226	0.146666
0.337107	0.149993
0.357708	0.145642
0.342451	0.146593
0.287994	0.38081
0.296623	0.351329
0.287889	0.409725
0.272257	0.39218
0.408535	0.377731
0.436248	0.420717
0.44436	0.467614
0.427316	0.440028
0.47415	0.475005
0.452663	0.443191
	0.352655
	0.198274
	0.141785
	0.144988
	0.201916
	0.190096
	0.157776
	0.166448
	0.187112
	0.196816
	0.198478
	0.214152
	0.218359
	0.207656
	0.150336
	0.222934
	0.221288
	0.165653
	0.420435
	0.425109
	0.457559
	0.396474
	0.39355
	0.398858
	0.440731
	0.403728
	0.27079
	0.405966
	0.518473
	0.413317
	0.416998
	0.452353
	0.431861
	0.38538
	0.38069
	0.401364
	0.403701
	0.449771
	0.293323
	0.308452
	0.300847
	0.309063
	0.292908
	0.290852
	0.295165
	0.308274
	0.348142
	0.343854
	0.331716
	0.337584
	0.257639
	0.250148
	0.270684
	0.327162
	0.181662
	0.151762
	0.166859
	0.173167
	0.13001
	0.165854
	0.407613
	0.423627
	0.430876

## Sheet: 4b
Glutamate m+2 labeling from acetate
Adj. Kid	ccRCC
0.1988	0.0991
0.1969	0.0995
0.1982	0.0994
0.2315	0.0989
0.2313	0.0998
0.2309	0.1
0.2335	0.2682
0.2319	0.2678
0.2316	0.2691
0.1501	0.1045
0.1495	0.1041
0.1494	0.1042
0.1001	0.2468
0.1021	0.2464
0.1024	0.2452
	0.1354
	0.1361
	0.1345
	0.2298
	0.2293
	0.232
	0.1763
	0.1761
	0.1753
	0.1906
	0.1908
	0.1907
	0.2202
	0.2196
	0.1676
	0.169
	0.1696
