# Supplementary material for: Mitochondrial complex I promotes kidney cancer metastasis
Source: Nature. 2024 Aug 14;633(8031):923–31. doi: 10.1038/s41586-024-07812-3 (PMC11424252; doi:10.1038/s41586-024-07812-3)
Supplement: Supplementary file 19 — Source Data Extended Data Fig. 5 [file 41586_2024_7812_MOESM19_ESM.xlsx]

## Sheet: 5A
Citrate Isotopologues
Adjacent Kidney							ccRCC
Citrate m+0	Citrate m+1	Citrate m+2	Citrate m+3	Citrate m+4	Citrate m+5	Citrate m+6	Citrate m+0	Citrate m+1	Citrate m+2	Citrate m+3	Citrate m+4	Citrate m+5	Citrate m+6
0.8983	0.038	0	0.0097	0.0173	0.0248	0.0119	0.9647	0.019	0	0	0.0043	0.0113	0.0006
0.8891	0.0488	0	0.0108	0.0175	0.0264	0.0075	0.9632	0.018	0	0	0.0047	0.0134	0.0007
0.8848	0.0501	0	0.0112	0.0177	0.0255	0.0108	0.965	0.0169	0	0	0.0049	0.0125	0.0007
0.8201	0.0768	0.0005	0.0199	0.0587	0.0114	0.0127	0.9603	0.0189	0	0	0.006	0.0142	0.0005
0.7799	0.1083	0.0151	0.0103	0.0587	0.0132	0.0144	0.9615	0.0182	0	0	0.005	0.0146	0.0007
0.9053	0.0405	0	0.0044	0.0185	0.0169	0.0144	0.9697	0.0124	0	0	0.0047	0.0126	0.0006
0.8804	0.0438	0	0.0114	0.0334	0.0158	0.0152	0.968	0.0129	0	0	0.0049	0.0139	0.0004
0.8925	0.0356	0	0.0128	0.0276	0.0112	0.0203	0.9672	0.0161	0	0	0.0046	0.0116	0.0004
0.9014	0.0206	0	0.0148	0.0308	0.015	0.0174	0.9622	0.0184	0	0	0.0059	0.0132	0.0003
0.9708	0.0034	0.0098	0.0071	0.0017	0.0069	0.0002	0.8908	0.047	0	0.0105	0.0084	0.0416	0.0017
0.9765	0	0.0075	0.0071	0.0059	0.0036	0.0006	0.9179	0.0298	0	0.0054	0.0131	0.0329	0.0008
0.976	0	0.0018	0.0154	0.0089	0.0042	0.0012	0.9087	0.0378	0	0.008	0.0093	0.0347	0.0015
0.7617	0.1594	0.0085	0.0107	0.0383	0.0214	0	0.7768	0.0974	0.02	0.0085	0.0255	0.029	0.0429
0.7719	0.1309	0.0118	0.0249	0.0363	0.0184	0.0058	0.5683	0.1547	0.0953	0.0131	0.0348	0.0679	0.0659
0.9248	0.047	0	0.0016	0.0098	0.0168	0	0.6648	0.1691	0.0359	0.0152	0.0445	0.0273	0.0432
0.9319	0.0279	0	0.0071	0.0079	0.0219	0.0033	0.7976	0.0845	0	0.0024	0.0182	0.0783	0.019
0.9161	0.0391	0	0.0065	0.013	0.0242	0.0011	0.8204	0.0559	0	0.0113	0.0127	0.0883	0.0113
0.9428	0.0234	0	0.0053	0.0073	0.0175	0.0036	0.7602	0.0995	0.0249	0.0117	0.0183	0.0648	0.0207
0.8864	0.0234	0.0281	0.0212	0.0249	0.0161	0	0.8458	0.0428	0	0.0053	0.0113	0.0734	0.0214
0.8754	0.0364	0.0237	0.0205	0.024	0.0174	0.0026	0.7917	0.0667	0	0.0162	0.0129	0.0886	0.0239
0.8798	0.0277	0.0252	0.0215	0.0311	0.0144	0.0004	0.815	0.0448	0	0.0233	0.0137	0.0766	0.0266
							0.5828	0.1778	0.0866	0.0135	0.0673	0.0425	0.0296
							0.8775	0.0525	0	0.0196	0.0152	0.0275	0.0078
							0.6933	0.1041	0.0511	0.0685	0.0315	0.0344	0.0171
							0.8388	0.0599	0	0.0136	0.0116	0.0723	0.0039
							0.8043	0.0491	0	0.0239	0.0127	0.1019	0.008
							0.7995	0.0665	0	0.0182	0.0099	0.0966	0.0093
							0.6821	0.1507	0	0.0178	0.0304	0.0578	0.0611
							0.7176	0.1127	0.0155	0.008	0.0275	0.0552	0.0636
							0.7317	0.0979	0.0272	0.0183	0.0173	0.0929	0.0147
							0.7777	0.0689	0	0.0037	0.032	0.0889	0.0287
							0.7927	0.0779	0	0.0164	0.0236	0.0692	0.0201
							0.7721	0.0917	0	0.0068	0.0266	0.0745	0.0283
							0.7143	0.1316	0.0301	0.0179	0.027	0.0365	0.0425
							0.7236	0.1135	0.062	0.0176	0.0159	0.0352	0.0322
							0.7823	0.0805	0.039	0.0039	0.0244	0.0369	0.0332
							0.845	0.0455	0	0.0148	0.0085	0.0809	0.0052
							0.8475	0.0417	0	0.0103	0.0091	0.0833	0.0082
							0.7902	0.0678	0	0.0151	0.014	0.0974	0.0154
							0.9006	0.023	0.014	0.0119	0.0054	0.043	0.0021
							0.9083	0.0189	0.0105	0.0134	0.0034	0.0445	0.001
							0.9008	0.0242	0.0126	0.0161	0.0081	0.0362	0.002
							0.9422	0.0373	0	0	0.0061	0.0134	0.001
							0.916	0.0598	0	0.0017	0.0095	0.0106	0.0024
							0.9148	0.0215	0.0267	0.0142	0.0048	0.0062	0.0119
							0.8416	0.0712	0	0.0146	0.029	0.0436	0
							0.8295	0.0802	0	0.018	0.0282	0.0403	0.0038
							0.8611	0.0503	0	0.0207	0.0263	0.0393	0.0023
							0.8771	0.0525	0	0.0199	0.0174	0.0303	0.0028
							0.8957	0.0386	0	0.017	0.0146	0.0314	0.0026
							0.8946	0.0398	0	0.0207	0.0105	0.0326	0.0018
							0.8585	0.0118	0.0193	0.0183	0.0117	0.0794	0.001
							0.8543	0.0226	0.0183	0.0183	0.011	0.0706	0.0048
							0.8798	0.016	0.0145	0.0154	0.0092	0.0625	0.0026

## Sheet: 5B
Citrate m+5 from Glutamine infusions
Tumour	Plasma
0.0113096	0.0142121
0.0134022	0.0142121
0.0124925	0.0128635
0.0142362	0.0115863
0.0146263	0.0168872
0.012587	0.0153979
0.0138832	0.0032
0.011584
0.0131842
0.0415764
0.0328767
0.0347147
0.0289975
0.0679209
0.0272969
0.0783046
0.0882938
0.064807
0.0734472
0.0885897
0.07662
0.0424511
0.0274657
0.0343661
0.0722812
0.101904
0.0966247
0.057839
0.0551624
0.0928727
0.0889219
0.0692333
0.0745122
0.0364862
0.0351554
0.0368994
0.0809195
0.083297
0.0974473
0.0134012
0.0105926
0.00616539
0.0435941
0.0402942
0.0393413
0.0303478
0.0313823
0.0325788
0.0794
0.0706
0.0625
0.043
0.0445
0.0362

## Sheet: 5C
Malate Isotopologues
Adjacent Kidney					ccRCC
Malate m+0	Malate m+1	Malate m+2	Malate m+3	Malate m+4	Malate m+0	Malate m+1	Malate m+2	Malate m+3	Malate m+4
0.932058	0.0317616	0	0.00220884	0.0339715	0.985623	0.00493403	0	0	0.00944265
0.930895	0.0332425	0	0.00355433	0.0323086	0.986406	0.003034	0	0	0.0105596
0.93042	0.0336616	0	0.00321105	0.0327069	0.985254	0.00565415	0	0	0.00909223
0.922094	0.0273632	0	0.0128571	0.0376857	0.978869	0.00726304	0	0	0.0138682
0.918929	0.0267754	0.00097371	0.0152797	0.0380427	0.979951	0.00780066	0	0	0.0122484
0.9338	0.024267	0	0.00842638	0.0335069	0.983605	0.00549786	0	0	0.0108972
0.84592	0.0542246	0.00193796	0.0255313	0.0723856	0.987107	0.00203847	0	0	0.0108541
0.857329	0.0507989	0.00074979	0.0217303	0.0693916	0.98595	0.00263384	0	0	0.0114164
0.851207	0.0530706	0.0011659	0.0245071	0.070049	0.986997	0.00161641	0	0	0.0113866
0.900071	0.0385879	0.00275574	0.0111611	0.0474243	0.929461	0.0223242	0	0.0227153	0.0254993
0.900555	0.0370701	0.00140972	0.0148575	0.046108	0.932349	0.0281183	0	0.0152772	0.0242558
0.936782	0.00409455	0	0.0146965	0.0444275	0.948537	0.0141856	0	0.014911	0.0223664
0.939271	0.0291446	0	0.0123118	0.019273	0.893392	0.0373169	0	0.0312854	0.0380059
0.912703	0.0387822	0	0.0242528	0.0242621	0.881877	0.0431085	0	0.0401136	0.0349013
0.937013	0.0402252	0	0.00571856	0.0170437	0.884607	0.049057	0	0.0286983	0.0376377
0.8835	0.0236	0.03	0.0131	0.05	0.898371	0.0354711	0	0.033913	0.0322447
0.8799	0.0268	0.0294	0.0139	0.05	0.894718	0.0309136	0	0.0354505	0.0389184
0.8792	0.0277	0.0256	0.0144	0.0531	0.893749	0.0299426	0	0.0335887	0.0427196
0.8899	0.0235	0.0299	0.0139	0.0428	0.886022	0.0397712	0	0.0408516	0.0333553
0.9034	0.0211	0.0272	0.0098	0.0384	0.870948	0.0397949	0	0.0469689	0.0422886
0.8876	0.0417	0.0195	0.012	0.0392	0.857647	0.0490988	0	0.0506317	0.0426224
					0.825363	0.0612967	0.0216074	0.0282852	0.0634479
					0.859815	0.0463352	0.00413386	0.0326974	0.0570185
					0.856742	0.0271018	0.0269432	0.0321505	0.0570625
					0.895219	0.0250994	0	0.0345845	0.0450972
					0.880991	0.0300461	0	0.0402904	0.0486725
					0.894164	0.0279191	0	0.0322716	0.045645
					0.904848	0.0304874	0	0.0266636	0.038001
					0.898211	0.0394565	0	0.0279538	0.0343791
					0.856738	0.0377785	0	0.0490263	0.0564576
					0.872875	0.0168748	0	0.0493141	0.0609362
					0.887983	0.024107	0	0.0405936	0.047316
					0.882904	0.0381652	0	0.0433344	0.0355962
					0.906678	0.0319462	0	0.0254174	0.0359581
					0.911153	0.0226734	0	0.0250202	0.0411533
					0.899754	0.0280449	0	0.0261562	0.0460453
					0.89684	0.0275942	0	0.0282504	0.0473154
					0.903037	0.0235178	0	0.0307678	0.0426779
					0.852908	0.0388818	0	0.0559029	0.0523072
					0.943821	0.00876111	5.5e-05	0.00479196	0.0425708
					0.903399	0	0.0569639	0.0116954	0.0279414
					0.895543	0.0135436	0.0526342	0.0278855	0.0103934
					0.900232	0.0401779	0.00625641	0.026114	0.0272196
					0.90035	0.0281424	0.0140442	0.0308594	0.0266041
					0.887933	0.0589691	0	0.0282119	0.024886
					0.905524	0.0517498	0	0.0249555	0.0177708
					0.911506	0.0398601	0	0.0306495	0.0179841
					0.918165	0.0384886	0	0.0238127	0.0195336
					0.8387	0.0203	0.0277	0.0551	0.0583
					0.8542	0.0196	0.0242	0.0518	0.0503
					0.8427	0.0203	0.0254	0.0512	0.0604
					0.925	0.0132	0.0117	0.0222	0.0279
					0.9319	0.0126	0.0087	0.0199	0.0269
					0.9222	0.0164	0.015	0.017	0.0294
