# Supplementary material for: Mitochondrial complex I promotes kidney cancer metastasis
Source: Nature. 2024 Aug 14;633(8031):923–31. doi: 10.1038/s41586-024-07812-3 (PMC11424252; doi:10.1038/s41586-024-07812-3)
Supplement: Supplementary file 20 — Source Data Extended Data Fig. 6 [file 41586_2024_7812_MOESM20_ESM.xlsx]

## Sheet: 6a
Respiratory Control Ratio
Adjacent Kidney				ccRCC
Complex I (Pyr/Mal)	Complex I (Glu/Mal)	Complex II (Succinate)	Complex IV (Asc/TMPD)	Complex I (Pyr/Mal)	Complex I (Glu/Mal)	Complex II (Succinate)	Complex IV (Asc/TMPD)
8.1421	12.1822	3.61091	1.24656	6.30594	7.05307	3.45309	1.4411
13.4253	7.43559	3.28405	1.20066	8.37574	10.5204	3.17337	1.23572
9.26515	8.40449	3.18913	1.14361	2.91118	4.55498	2.39801	1.00486
7.935	4.27709	3.13991	0.97088	4.02193	4.78088	2.90751	1.15612
6.72995	5.93317	3.03589	1.1107	12.9496	2.65134	14.6678	1.69239
8.02184	5.09393	3.23821	1.109	4.29367	16.853	1.27951	1.36792
8.35494	4.1947	3.18366	1.10328	3.802	3.95982	2.93835	3.84854
5.13924	5.07369	3.24514	1.09404	28.5411	5.02847	0.0964869	0.777766
9.70068	4.7451	1.22892	1.4614	3.39416	7.87108	2.82626	1.05709
1.46626	1.7408	1.18516	1.47289	2.56812	4.64441	3.17267	1.27353
1.12022	1.2335	1.16471	1.47477	3.0165	3.18733	3.34689	1.15042
1.65168	1.26442	1.15149	1.44729	6.52537	3.96613	1.33574	1.28693
1.31099	1.17762	1.14985	1.44287	4.2121	6.03369	2.5981	1.18694
1.15163	1.45465	1.1589	1.44264	12.4127	6.24385	4.08059	1.7636
1.4498	1.37063	1.15961	1.47322	8.01304	17.1444	3.41119	1.24296
1.17037	1.21346	1.14005	1.4879			3.72203	1.33414
3.34864	5.54507	2.2692	1.05453			6.05573
2.98911	3.34359	2.05841	1.02789
3.63857	3.11405	2.04276	1.03412
6.89424	3.91319	1.92937	0.976336
6.1524	9.1819	2.18922	1.12942
5.09775	4.15885	2.08821	1.09611
4.1227	4.06901	2.06059	1.02195
3.79948	3.72485	2.02058	1.04091
4.00334	3.56219	2.01303	1.0447
3.46037	2.77118	1.98258	0.959222
3.73731	2.6567	1.9899	0.943155
8.80972	3.70705	2.03459	1.0095
9.13461	6.51398	2.64665	1.22697
5.99328	6.0963	2.44253	1.22464
6.93926	4.80513	2.3387	1.17122
7.24451	3.42645	2.38332	1.13565
5.20411	6.81475	3.02042	1.179
4.6925	4.29843	2.63627	1.01139
2.31461	3.77074	2.57635	1.03121
6.9386	2.98131	2.66908	1.03225
5.36461	6.83128	2.83941	1.08477
5.49498	5.62514	2.43794	1.25335
8.95537	4.25986	2.79908	1.07504
2.09677	6.34933	1.90256	0.136271
4.05468	1.93795	2.10327	1.23434
7.46223	4.14644	1.36098	1.00745
4.41867	4.88363	2.67677	1.06106
7.93555	3.73666	2.45035	1.18873
5.08733	6.34472	2.04538	1.02709
8.37186	4.74856	3.48057	1.24822
7.66404	5.54754	2.64709	1.01006
	6.13569	3.08388	1.57868
		3.07254	1.30009

## Sheet: 6b
State III Complex I (Glu/Mal)
Adjacent Kidney	ccRCC	Chromophobe	Oncocytic	Papillary
159.71	121.15	14.44	36.73	36.5851
209.45	102.37	29.03	5.52	9.20195
189.58	130.21	43.84	14.31	55.5515
157.48	117	20	12.65	21.7567
201.97	141.92	14.84	28.9158	19.0166
180.5	130.92	18.27	11.3462	1.75999
177.65	134.03	21.09	6.57972	4.44849
184.53	119.21	21.3	8.56298	32.3264
104.908	60.17	2.99	57.84	37.8062
95.2792	55.21	17.15	71.4029	34.264
89.3116	51.98	10.11	79.0102	31.239
90.4438	87.15	1.79	72.3817	56.3913
144.59	55.47	68.77	85.97	33.6571
122.021	71.39	155.69	65.1008	34.5793
135.782	54.3	151.388	76.1339	33.2775
29.04	63.63	161.678	73.4207	34.8511
30.7531	37.2695	155.376
31.38	77.3119	149.213
33.1132	56.0117	144.519
31.4761	46.9507	154.762
25.7571	149.972	173.653
37.5511	157.424
26.7897	162.29
157.15	191.322
139.958	49.69
140.017	39.42
151.377	62.13
149.51	37.68
138.506	75.39
150.355	82.33
153.759	50.92
22.3328	41.3417
22.177	18.9417
14.2709	6.78578
46.063	35.0327
59.9538	4.02311
46.8353	5.0271
75.84	11.8213
75.49	7.93343
61.01	87.0974
91.93	97.8593
133.575	72.633
106.812	53.4256
120.609	85.5738
112.742	91.8818
196.866	82.8507
189.833	75.4204
166.639	7.34948
198.254	7.84708
105.426	4.73864
103.989	83.46
105.93	100.12
105.706	64.16
95.0051	103.52
94.6658	165.64
105.218	218.93
123.828	217.1
133.154	220.3
124.877	133.95
109.548	134.88
253.386	149.32
257.423	178.45
253.122	136.65
114.96	153.06
111.08	134.87
97.05	143.96
105.44	134.22
174.22	141.6
163.26	71.11
152.51	77.74
183.75	96.76
178	61.7
164.76	100.91
189.25	86.23
192.12
110.28
154.54
147.67
123.76
127.26
134.12
140.21
146.96
114.47
126.97
125.99
138.58
55.21
73.68
76.83
74.54

## Sheet: 6c
State IV OCR
Adjacent Kidney				ccRCC				Chromophobe				Oncocytoma				Papillary
Complex I (Pyr/Mal)	Complex I (Glu/Mal)	Complex II (Succinate)	Complex IV (Asc/TMPD)	Complex I (Pyr/Mal)	Complex I (Glu/Mal)	Complex II (Succinate)	Complex IV (Asc/TMPD)	Complex I (Pyr/Mal)	Complex I (Glu/Mal)	Complex II (Succinate)	Complex IV (Asc/TMPD)	Complex I (Pyr/Mal)	Complex I (Glu/Mal)	Complex II (Succinate)	Complex IV (Asc/TMPD)	Complex I (Pyr/Mal)	Complex I (Glu/Mal)	Complex II (Succinate)	Complex IV (Asc/TMPD)
26.26	16.3	137.96	146.74	2.9	6.08	39.99	60.11			92.82	141.45	48.78	43.67	365.4	321.66	4.29893	0.9946	73.1637	133.449
24.02	34	144.06	139.56	13.46	34.24	45.98	56.7			103.74	91.21	62.1598	74.7112	387.011	362.946	4.15197	7.64751	96.027	127.306
36.77	28.5	143.4	149.1	13.19	17.68	48.14	55.61			103.28	100.92	67.0142	77.7877	362.709	297.579	1.37339	11.3002	83.3859	122.183
29.13	25.51	142.6	148.95	14.75	16.81	48.44	56.76			109.64	105.49	63.7741	72.5739	392.35	315.381	4.2394	4.39789	86.4204	136.156
26.31	28.21	139.8	139.57	17.36	17.56	45.75	60.75			106	107.24	72.2578	86.0081	400.647	320.407	2.5265	9.81113	79.1747	127.527
25.6	29.33	141.98	141.03	15.91	15.43	44.69	60.16			95.07	91.09	79.1003	68.8094	397.418	349.581	0.724158	6.24532	81.3232	136.917
35.73	26.64	141.55	147.66	14.96	16.19	54.25	59.09			91.67	107.62	74.3085	78.4826	393.088	330.188	44.8536	8.0933	95.8419	133.181
24.37	25.36	147.61	175.51	14.55	17.34	43.04	55.63			129.17	107.22	66.6347	71.8828	411.592	323.133	37.4318	7.85793	99.6307	144.182
	11.7935	95.7744	103.259	2.58	3.95	30.8	30.53	63.79	59.6	202.91	176.5	6.2289	3.51476	414.335	634.821	0.529134	6.74302	92.1057	153.935
17.655	18.2031	104.891	101.837	2.02	4.92	38.57	30.09	63.5515	75.1137	220.21	186.594	19.8107	7.14943	419.095	706.643	6.88376	10.304	90.691	153.927
23.0756	19.0898	111.782	95.093	5.95	4.89	44.28	37.74	72.3391	72.121	222.569	170.683	11.2872	9.61693	417.634	555.981	8.67802	13.2378	97.1027	154.489
18.9925	18.4572	106.437	101.104	3.58	14.67	37.34	41.3	68.3337	76.7949	229.934	189.047	2.32602	14.8779	422.245	582.986	16.7254	32.6665	105.163	163.815
27.592	33.5894	97.1004	120.496	6.97	3.96	52.92	39.69	78.6976	72.7314	228.72	181.485	17.5748	22.8896	375.624	522.759	15.7657	21.6044	98.5937	159.039
30.0795	32.1058	93.8892	114.304	19.4	16.4	35	38.86	72.3757	67.5994	231.184	193.96	26.5808	18.3449	357.297	511.899	21.1071	20.5408	99.0498	164.44
26.4139	28.7663	87.1813	118.892	10.07	6.13	37.67	38.66	77.3411	77.5156	225.807	177.543	17.8244	27.1377	370.655	518.505	13.0347	15.7481	100.011	162.434
16.64	37.97	227.4	57.53	2.15	0.44	31.67	34.49	74.3756	77.8105	219.629	186.323	15.6185	25.5536	367.813	571.18	9.96231	15.9098	101.208	165.86
56.34	47.2	230.65	59.14	16.3073	11.4915	44.2477	55.9074	17.33	13.61	360.91	646.95
48.81	40.7	217.58	71.01	10.8944	10.8905	36.5503	52.6711	20.7	18.97	355.46	600.51
1.47	6.12	263.45	313.44	11.4736	13.29	46.7698	57.7753	19.5	24.84	396.31	588.32
19.8309	17.6661	258.5	290.854	6.77736	12.0875	39.9149	54.9888	20.13	23.54	350.57	579.3
26.0949	25.4399	280.607	312.002	28.8709	40.5133	112.359	142.532	13.64	9.62	329.82	527.05
31.0639	26.1884	288.764	329.137	24.4564	36.5793	112.301	141.614	17.86	21.03	334.21	500.09
24.4577	26.7286	277.789	310.64	33.844	31.7364	105.274	125.482	18.22	16.47	322.39	523.01
19.9347	17.7068	294.851	339.379	28.1731	29.4317	104.833	130.642	17.68	22.71	359.34	595.58
21.7525	27.397	276.94	304.784	6.03	3.78	57.4	16.08
20.287	22.0771	296.896	321.376	1.33	2.87	62.16	10.86
24.63	12.9	79.39	88.74	3.15	5.73	61.79	7.59
11.9728	18.8227	93.1649	98.9513			11.9329	14.6892
18.7941	16.6598	93.836	105.617			17.7541	15.5324
21.6603	35.3926	96.1079	113.585			18.0574	19.1166
24.0827	25.199	100.005	102.838	18.908	13.5381	65.3934	76.5876
23.0104	27.1903	93.5678	103.241	9.26686	31.2016	85.9271	77.3392
20.0513	35.844	96.6736	104.813	34.2059	26.0485	95.141	71.3607
34.2749	30.3053	94.9851	109.819	28.9668	30.5194	87.7073	91.7598
20.758	21.9335	179.449	99.9803	14.857	8.64221	20.0144	39.6125
27.7949	26.2803	191.576	95.9989	1.07897	2.68452	11.2173	11.7437
33.3432	21.1035	194.257	103.566	5.47028	0.41904	18.1074	11.7976
15.0461	30.5482	116.719	63.8124	4.91541	6.06499	24.6825	21.8986
26.5104	14.8471	167.528	59.4915	1.77344	1.45887	19.9563	18.8645
41.1729	33.4776	146.585	93.7625	3.09475	6.52402	17.0229	11.9567
	13.677	109.382	100.93	2.71286	15.6692	19.3134	18.4645
20.7099	22.5775	122.073	89.5851	9.34991	0.739704	17.3105	18.0745
19.2465	19.5919	116.922	94.0402	6.49275	4.33773	38.3709	29.1338
20.2332	23.4923	126.542	101.325	7.78737	20.1197	26.498	21.1382
16.0498	19.6009	85.4659	102.683	11.5068	27.1529	33.4438	28.619
25.9448	24.8492	104.58	116.507	13.9391	12.5354	41.584	38.0843
26.8652	31.9854	101.728	108.203	27.3659	17.6427	30.5508	31.9648
56.4071	37.8163	107.138	107.428	26.5235	20.5225	43.1485	36.7319
25.4104	30.222	149.172	150.481	24.0945	23.9298	35.597	40.9286
21.5831	31.1391	160.044	151.711	14.8755	13.011	40.2585	36.6545
35.1496	34.6794	155.313	151.544	3.80364	0.23511	19.3687	14.3486
35.7622	57.8598	159.507	161.099	7.12998	5.13623	20.9907	19.5508
13.944	11.4819	109.251	82.195	0.730249	1.35339	23.2888	16.8146
15.8986	25.0042	126.581	95.4696	10.6629	14.8383	53.2425	52.3705
17.6238	26.0334	112.696	92.7335	22.0517	28.4905	57.1942	54.9243
22.3131	28.3787	118.353	96.206	18.7049	24.5178	54.509	69.7554
25.3413	26.6704	125.588	101.151	14.3819	20.7182	54.4375	62.8445
24.6738	34.1608	124.749	107.203	19.96	39.58	91.43	104.27
25.8465	39.6047	121.117	101.612	26.53	34.12	96.28	112.3
24.5669	33.4034	120.362	103.878	35.06	32.85	116.32	113.13
24.179	27.6407	113.435	99.569	40.06	29.68	123.05	110.9
37.6083	30.0805	113.72	95.9718	36	29.18	76.55	117.42
32.6392	29.0991	116.501	93.2791	30.79	21.01	79.26	119.34
35.3878	34.4238	150.634	177.166	21.97	24.02	78.88	123.4
51.0367	38.7927	152.464	182.942	34.86	21.34	78.74	108.92
48.8326	47.1876	177.056	179.653	1.54	12.41	38.6	1.26
17.5638	14.2792	91.6145	68.8263	6.59	10.08	50.44	60.68
17.6981	26.2824	80.2837	89.3317	6.07	7.4	60.62	71
24.0312	25.409	76.255	84.2142	3.51	12.31	33.37	76.22
27.5482	24.2737	78.0615	83.8772	26.38	9.05	88.56	63.37
15.05	27.49	158.19	157.64	16.3	10.37	89.51	82.07
27.61	22.5	129.62	160.42	8.73	14.84	67.95	61.92
27.39	23.28	168.72	165.31	4.35	0.97	43.44	66.68
32.17	36.25	193.42	180.44	8.55	6.92	40.92	59.24
31.44	28.32	186.95	179.9
25.9	45.03	170.57	172.66
30.64	33.4	140.42	178.93
38.73	35.71	178.23	186.35
8.47	1.42	92.38	68.83
26.32	24.71	113.57	72.72
25.23	29.85	103.08	67.17
49.44	32.92	121.15	76.15
49.03	26.98	112.35	70.44
49.97	32.86	115.94	82.7
40.82	30.89	111.42	67.17
23.12	26.55	109.19	68.15
13	1.19	94.11	72.35
15.06	18.79	119.13	28.78
17.8	27.66	99.69	75.72
27.81	34.83	116.51	87.9
1.57	18.62	91.21	52.6
9.98	1.19	86.63	75.23
2.97	19.6	106.73	53.14
11.71	9.23	105.11	68.65

## Sheet: 6d
Respiratory Control Ratios
Adjacent Kidney				Oncocytoma				Chromophobe
Complex I (Pyr/Mal)	Complex I (Glu/Mal)	Complex II (Succinate)	Complex IV (Asc/TMPD)	Complex I (Pyr/Mal)	Complex I (Glu/Mal)	Complex II (Succinate)	Complex IV (Asc/TMPD)	Complex I (Pyr/Mal)	Complex I (Glu/Mal)	Complex II (Succinate)	Complex IV (Asc/TMPD)
8.1421	12.1822	3.61091	1.24656	1.32595	1.32448	1.18607	1.48358	1.71333	5.21884	1.75586	1.39569
13.4253	7.43559	3.28405	1.20066	1.03026	0.955719	1.11588	1.38454	1.73762	1.48206	1.89074	1.53114
9.26515	8.40449	3.18913	1.14361	1.07081	1.01571	1.13758	1.40011	0.766773	0.357406	2.4677	1.38057
7.935	4.27709	3.13991	0.97088	1.08266	0.997352	1.07281	1.36809	0.666351	2.6926	2.19904	1.43732
6.72995	5.93317	3.03589	1.1107	1.02137	0.999557	1.08077	1.33245	0.532798	0.689836	1.87661	1.54495
8.02184	5.09393	3.23821	1.109	1.0589	0.946102	1.06915	1.36752	0.922279	1.0806	2.88347	1.49053
8.35494	4.1947	3.18366	1.10328	1.06185	0.970075	1.0991	1.40833	1.01711	1.01907	2.02586	1.3707
5.13924	5.07369	3.24514	1.09404	1.07995	1.0214	1.12128	1.36183	0.991403	2.61225	2.56887	1.36249
9.70068	4.7451	1.22892	1.4614	0.891892	8.22696	0.926708	1.11141	2.4449	2.01545	1.37509	1.15213
1.46626	1.7408	1.18516	1.47289	0.4063	1.58701	0.930966	0.953412	2.34226	2.24175	1.38392	1.11752
1.12022	1.2335	1.16471	1.47477	5.54796	0.68418	0.923565	1.08735	2.37121	2.02326	1.37867	1.11348
1.65168	1.26442	1.15149	1.44729	0.344242	0.575549	0.902652	1.08026	2.17815	2.05157	1.30145	1.1518
1.31099	1.17762	1.14985	1.44287	0.614354	1.60466	1.74105	1.22151	1.96064	2.13788	1.33116	1.06529
1.15163	1.45465	1.1589	1.44264	1.08727	0.3009	1.84896	1.1875	1.99452	1.99653	1.2535	1.11179
1.4498	1.37063	1.15961	1.47322	1.65508	0.527311	1.77509	1.21118	1.96292	2.23174	1.31062	1.06431
1.17037	1.21346	1.14005	1.4879		0.495037	1.78567	1.17853	2.31502		1.30146	1.11034
3.34864	5.54507	2.2692	1.05453
2.98911	3.34359	2.05841	1.02789
3.63857	3.11405	2.04276	1.03412
6.89424	3.91319	1.92937	0.976336
6.1524	9.1819	2.18922	1.12942
5.09775	4.15885	2.08821	1.09611
4.1227	4.06901	2.06059	1.02195
3.79948	3.72485	2.02058	1.04091
4.00334	3.56219	2.01303	1.0447
3.46037	2.77118	1.98258	0.959222
3.73731	2.6567	1.9899	0.943155
8.80972	3.70705	2.03459	1.0095
9.13461	6.51398	2.64665	1.22697
5.99328	6.0963	2.44253	1.22464
6.93926	4.80513	2.3387	1.17122
7.24451	3.42645	2.38332	1.13565
5.20411	6.81475	3.02042	1.179
4.6925	4.29843	2.63627	1.01139
2.31461	3.77074	2.57635	1.03121
6.9386	2.98131	2.66908	1.03225
5.36461	6.83128	2.83941	1.08477
5.49498	5.62514	2.43794	1.25335
8.95537	4.25986	2.79908	1.07504
2.09677	6.34933	1.90256	0.136271
4.05468	1.93795	2.10327	1.23434
7.46223	4.14644	1.36098	1.00745
4.41867	4.88363	2.67677	1.06106
7.93555	3.73666	2.45035	1.18873
5.08733	6.34472	2.04538	1.02709
8.37186	4.74856	3.48057	1.24822
7.66404	5.54754	2.64709	1.01006
1.32595	6.13569	3.08388	1.57868
1.03026	1.32448	3.07254	1.30009
1.07081	0.955719	1.18607	1.48358
1.08266	1.01571	1.11588	1.38454
1.02137	0.997352	1.13758	1.40011
1.0589	0.999557	1.07281	1.36809
1.06185	0.946102	1.08077	1.33245
1.07995	0.970075	1.06915	1.36752
0.891892	1.0214	1.0991	1.40833
5.54796	8.22696	1.12128	1.36183
0.344242	0.575549	0.926708	1.11141
0.614354	1.60466	0.930966	0.953412
1.08727	0.3009	0.923565	1.08735
1.65508	0.527311	0.902652	1.08026
1.71333	0.495037	1.74105	1.22151
1.73762	5.21884	1.84896	1.1875
0.766773	1.48206	1.77509	1.21118
0.666351	0.357406	1.78567	1.17853
0.532798	2.6926	1.75586	1.39569
0.922279	0.689836	1.89074	1.53114
1.01711	1.0806	2.4677	1.38057
0.991403	2.61225	2.19904	1.43732
2.4449	2.01545	1.87661	1.54495
2.34226	2.24175	2.88347	1.49053
2.37121	2.02326	2.02586	1.3707
2.17815	2.05157	2.56887	1.36249
1.96064	2.13788	1.37509	1.15213
1.99452	1.99653	1.38392	1.11752
1.96292	2.23174	1.37867	1.11348
2.31502		1.30145	1.1518
		1.33116	1.06529
		1.2535	1.11179
		1.31062	1.06431
		1.30146	1.11034
