# Supplementary material for: Mitochondrial complex I promotes kidney cancer metastasis
Source: Nature. 2024 Aug 14;633(8031):923–31. doi: 10.1038/s41586-024-07812-3 (PMC11424252; doi:10.1038/s41586-024-07812-3)
Supplement: Supplementary file 21 — Source Data Extended Data Fig. 7 [file 41586_2024_7812_MOESM21_ESM.xlsx]

## Sheet: 7a
citrate m+2/pyruvate m+3 from matched synchronous metastases
	Adjacent Kidney						Primary ccRCC						Metastatic ccRCC
Patient 1	1.18359	0.811897					0.245112	0.624848	0.482462				0.975661	0.744186	0.556477
Patient 2	1.48254	1.14722	1.66616				0.169466	0.315443	0.385701	0.875717	1.17658	0.929091	1.14236	2.10656	1.23148

## Sheet: 7b
Total Citrate Labeling
Adj Kid	Primary ccRCC	Metastatic ccRCC
0.1403	0.2079	0.3374
0.1374	0.1986	0.3283
0.1358	0.209	0.4143
0.4183	0.208	0.4207
0.4592	0.2035	0.4143
0.4524	0.2014	0.215
0.2446	0.42
0.2363	0.4267
0.2252	0.4281
0.4227	0.1814
0.4358	0.1929
0.4229	0.1935
0.2807	0.2773
0.2706	0.271
0.2627	0.2688
	0.2311
	0.24
	0.2393
	0.4128
	0.4186
	0.4228
	0.3296
	0.3196
	0.3118
	0.3502
	0.3267
	0.3462
	0.3248
	0.3078
	0.308
	0.3037
	0.2904
	0.2948

## Sheet: 7c
Tissue.Type	Diagnosis	scaled.VHL	PGK1	PDK1	GBE1	PFKL	ALDOA	ENO2	PGM1	NDRG1	HK2	ALDOC	GPI	MXI1	SLC2A1	P4HA1	ADM	P4HA2	ENO1	PFKP	AK4	FAM162A	PFKFB3	VEGFA	BNIP3L	TPI1	ERO1A	KDM3A	CCNG2	LDHA	GYS1	GAPDH	BHLHE40	ANGPTL4	JUN	SERPINE1	LOX	GCK	PPFIA4	MAFF	DDIT4	SLC2A3	IGFBP3	NFIL3	FOS	RBPJ	HK1	CITED2	ISG20
Adjacent Kidney		0.7717	-0.727411	-1.72207	-0.314881	0.396042	-0.0479895	-0.740163	0.169287	0.0313946	-0.54244	-0.202302	-0.694816	-0.915081	-0.91597	-0.775541	0.151568	0.495685	-0.177545	-0.635431	0.431083	-0.341137	0.308975	-0.329883	-0.941785	-0.234633	-1.39123	-0.981476	-0.795536	-0.986929	0.0366524	-0.315037	0.983602	-0.1707	1.49213	-0.208512	-0.726215	-0.50763	0.0786764	1.71103	-1.18703	0.455621	-0.684678	-0.270826	1.03419	-1.6873	-0.295228	-0.241414	0.0336276
Adjacent Kidney		0.409257	-0.894358	-0.303805	1.03745	0.425825	0.10587	-0.525321	0.253305	-0.751509	-0.722539	-0.264129	-0.503666	0.245597	0.0175541	-0.367562	-1.90652	-1.14051	-0.562025	-0.760337	0.193228	0.646984	0.693478	-1.18269	-0.291439	-0.998088	-0.624592	0.532429	0.850668	-0.717561	-0.139279	-0.871058	-0.0487427	-0.700063	-0.250807	-0.0179588	-1.01353	0.492296	-1.55114	-0.149349	-0.228636	-0.989659	-0.4881	-0.0552706	0.243866	-0.317193	0.111922	-0.0409175	-0.661819
Adjacent Kidney		0.681089	-0.655863	0.718452	0.818691	-0.229399	1.13673	0.0731668	-0.271809	-1.24597	0.0416638	0.71626	0.133502	0.0209493	0.325193	0.302688	-1.19495	-1.03062	-1.10839	-0.0525396	-0.815274	0.369075	1.10544	-0.690223	-0.0823993	-0.977997	0.476575	0.641868	0.687856	-0.353121	0.102627	-0.94056	-0.293706	-0.377842	-1.18764	0.164654	-0.904348	3.06838	0.215987	0.768601	-0.754811	-0.350401	-0.417894	-0.735099	-0.571953	0.265831	0.722648	-1.3871	-0.970907
Adjacent Kidney		1.07978	-0.393518	-0.248547	0.699368	2.15323	1.18289	0.0885126	0.73641	0.29923	-0.771214	0.460122	1.34412	0.414082	0.611615	-0.469557	-1.70947	-0.847461	0.389057	0.544231	-0.862845	0.399954	1.81952	-0.293849	-0.825652	-0.274815	-0.540959	0.0217141	-0.198561	0.122234	0.938303	0.0672272	0.0737389	-0.958991	-0.316167	-0.788109	-1.6571	2.0515	-0.637727	-0.68788	0.466667	-1.9138	-0.151111	-1.18279	-0.0365722	-1.8039	1.64799	-0.0122753	-1.17697
Adjacent Kidney		0.481746	-0.27427	-1.97994	-0.25522	1.11083	-0.324936	-0.579032	-0.124777	0.0107919	-0.737141	-0.944218	-0.280657	-0.952522	-0.534074	-0.964959	-0.384849	0.666631	0.449764	0.00297394	0.383512	0.24556	-0.0343306	-0.690223	-0.895332	0.26764	-0.791858	-1.27331	-0.325192	-0.448192	-0.0513134	0.101978	1.03609	-0.510183	0.838531	0.394905	-1.33532	-0.0839324	-0.303405	1.02563	-1.22461	0.23327	-0.811049	-0.569287	0.995949	-1.6873	0.0934154	-1.0434	0.128071
Adjacent Kidney		0.228036	-0.512765	-1.52867	0.142525	0.544956	-0.8019	-1.3233	0.421342	0.0726001	-1.09734	-1.08554	-0.599241	-0.447066	-0.746239	-0.484127	-0.253482	0.739893	-0.44061	-0.940756	0.830678	-0.341137	-0.720942	-0.281838	-0.918558	-0.274815	-1.39123	-1.0362	-0.0176594	-1.14538	0.0806354	-0.471418	-1.39604	-0.861174	-1.99375	-1.53444	-0.51935	0.000807043	0.0667363	-1.65479	-0.285011	-1.9555	-0.305564	-0.668775	-1.75744	-1.39579	-0.221201	-0.241414	-1.01384
Adjacent Kidney		-1.36671	1.2521	0.847386	-0.314881	0.366259	1.07518	0.940207	0.778419	1.12334	0.839939	0.98123	0.675094	1.29395	0.844996	1.29349	0.939772	0.959681	0.0248129	0.863433	0.164686	0.523469	0.267779	0.991365	1.05571	2.17628	-0.108856	0.44123	0.832578	0.645125	0.432499	-0.106529	-0.66115	0.853502	0.402796	-0.105295	0.210422	-0.50763	1.08164	-0.381896	1.01163	0.226321	0.747529	0.0939601	-0.482723	0.557343	0.5931	0.274148	0.45433
Adjacent Kidney		0.246159	-0.465066	0.598729	2.72787	-0.378314	-0.617269	-2.46657	3.17294	-1.03995	1.65768	-1.80979	1.34412	-0.0726538	-0.343126	-1.43122	0.271988	-1.43356	-0.218016	-3.34171	-0.101711	0.307317	2.08043	0.174593	2.1009	-0.535997	-1.21002	-1.29155	0.868758	0.0271632	-0.00733049	-0.332413	-3.21577	0.847748	2.2111	0.410785	0.813776	-0.50763	-3.3123	1.28265	0.147204	0.50426	0.466704	1.86815	1.18716	-0.0839833	-0.998488	0.846993	-0.017887
Adjacent Kidney		0.246159	-0.155022	-0.893214	0.500496	0.693871	0.967482	-0.724817	0.27431	0.278627	-0.868565	-0.785236	-0.280657	-0.933802	-1.11753	-0.30928	0.534723	-0.0904153	0.227171	-0.538283	0.583309	0.832257	0.418833	-0.185747	-0.0591726	-0.0939968	-1.07063	-1.05443	0.543135	-0.733406	-0.821015	0.0672272	1.57851	-0.481414	0.991038	0.0455587	-0.685991	-0.50763	-0.0407241	0.866516	-0.134676	1.08793	-1.02167	0.210028	0.881224	0.00347038	-0.073146	0.102294	-0.601719
Adjacent Kidney		0.662967	-0.488916	-0.911633	-0.334769	-0.0507019	-1.00192	-0.724817	-0.565873	-0.236441	-1.16548	-1.05904	-0.790391	-1.0274	-1.06449	-1.31465	-0.625689	-0.542201	0.186699	-0.885242	0.0600299	0.770499	-0.295243	-0.870393	-0.802425	-0.355179	-0.513081	-1.18211	0.289873	-0.765096	-1.34881	-0.297661	0.178723	-0.648278	-0.403314	-1.0263	-1.12845	0.899046	-0.285495	0.340224	-0.285011	-0.843742	-1.28845	-2.01185	0.460567	-0.171437	-0.147173	-1.41575	-0.146673
Adjacent Kidney		0.264281	-0.560464	-1.39974	0.599932	-0.169833	-1.21732	-1.38469	0.27431	-0.257043	-1.0584	-0.652751	-0.949683	-0.184977	-0.778063	-0.0324371	-0.242534	0.752104	-0.744147	-1.13505	1.08756	0.122045	-0.528691	-0.185747	-0.361119	-0.515906	-1.32153	-1.12739	0.398414	-1.082	-0.425168	-0.784179	0.353697	-1.40204	-1.31836	-1.99494	-0.479127	-0.50763	0.174197	-0.283982	-1.33736	-1.21201	-0.333647	-0.453219	0.0271636	-1.10428	-0.461789	-1.0434	-1.74363
Adjacent Kidney		0.264281	-0.488916	-1.11424	0.500496	-0.0209189	0.952096	-1.24658	0.169287	-0.38066	-0.883167	-0.60859	-0.854108	-0.428345	-0.894754	-0.382133	-0.209693	0.153793	-0.744147	-0.704823	0.868734	-0.00147042	0.185385	-0.281838	-0.454025	-0.495815	-0.805797	-0.616679	0.506955	-1.31968	-0.183262	-0.714677	0.686147	-0.982007	-0.294381	-0.637255	-0.582559	-0.50763	0.120467	0.279028	-1.20582	0.545951	-1.16208	-0.204501	0.205624	-0.987671	-0.51731	-0.499194	-0.936564
Adjacent Kidney		0.7717	-0.822809	-0.359062	0.460721	1.22996	0.428975	-0.187713	0.400337	-0.586687	-0.853962	0.212817	-0.153224	0.208155	0.187286	-0.411274	-1.03074	-0.871882	0.0652845	-0.0802963	-0.434707	0.770499	1.46248	-0.690223	-0.593385	-1.01818	-0.722164	-0.069485	0.886848	-0.559109	0.0586439	-0.575672	0.388691	-0.872682	-0.751902	-0.327607	-1.38129	2.03455	-1.46756	-1.04282	-0.322595	-1.29539	-0.165152	-1.81288	0.333096	-0.142286	1.1298	0.846993	-1.36585
Adjacent Kidney		0.373013	-0.965907	-0.607719	0.420947	0.27691	1.41367	-0.256769	0.106273	-0.566084	-1.19956	-0.325955	0.133502	-0.0726538	-0.152178	-1.21266	-0.789898	-1.84872	-0.723911	-0.427256	-0.291994	0.677863	0.720942	-0.594132	-1.05792	-0.957906	-1.22396	-0.270123	0.452685	-0.955238	-0.205254	-0.645174	0.178723	-0.69431	-0.207234	-0.557858	-0.7492	-0.338151	-0.536236	-0.810273	0.01566	-1.37877	-0.431935	-0.751681	0.26936	-0.0839833	0.130429	0.0450093	-1.34868
Adjacent Kidney		0.536112	-0.488916	-0.552462	0.460721	0.574739	-0.0172176	-1.07777	0.316319	-0.174633	-0.883167	-0.635087	-0.0257901	0.245597	-0.544682	-0.367562	-0.800846	-0.444518	-0.278724	-0.357864	0.421568	0.430832	-0.254046	-0.546087	-0.175306	-0.977997	-0.582775	-0.343082	0.724037	-0.749251	-0.249237	-0.401915	-0.136229	-0.734587	-0.599395	0.259931	-0.186069	0.187234	-0.255645	0.23007	-0.134676	-0.899329	-0.291523	-0.171339	-0.329757	0.23668	0.315497	0.130936	-0.739091
Adjacent Kidney		0.336769	-0.942057	0.451376	-0.871724	-0.408097	-0.832672	-1.68393	0.442346	-1.88466	-2.31909	-1.61548	1.47155	-1.00868	-0.544682	-0.775541	-0.735162	-2.7645	-1.41193	-0.496648	-6.57135	1.11017	-3.90682	-0.173735	-3.84511	-0.435542	0.253554	0.605388	0.669766	-0.844322	0.410507	-1.18382	-2.20092	-3.07644	-2.887	-0.859567	-2.17427	-0.50763	-2.76903	-0.846991	-1.54407	-2.19869	-2.31346	-3.15595	-2.78996	-0.288042	0.296991	-1.47303	-1.55474
Adjacent Kidney		-0.025673	-0.488916	-1.67602	-1.30924	1.70649	-0.171077	-0.955005	-0.796923	1.04093	-1.21903	-0.997212	-0.21694	-0.709154	-1.54186	-2.27632	0.589459	-0.493359	1.17825	-1.52365	0.259827	0.894014	-0.679746	0.979353	-1.40632	0.0265487	-1.51668	-1.38275	-0.777446	-0.939393	-0.843006	0.953385	-0.801129	-1.10859	0.141355	-1.17715	-0.726215	0.339765	1.05179	-1.28761	0.259955	-1.60112	-0.460018	-2.36006	0.371337	-1.22088	-0.646858	0.646497	-1.55474
Adjacent Kidney		0.572356	-0.417367	-0.672185	0.102751	0.515173	0.275115	-0.617396	0.295314	-0.15403	-0.946445	-0.370117	0.00606826	-0.652993	-0.831104	-1.41665	0.30483	0.446843	-0.177545	-0.468891	0.706994	-0.155864	0.144188	-0.281838	-0.825652	-0.0136331	-1.09851	-1.45571	-0.252831	-0.543264	0.476482	-0.0544023	0.563665	-0.22824	0.57709	0.180534	-0.927333	0.949889	-0.333255	0.695165	0.673379	0.254115	-0.249399	-0.121595	0.498809	-1.19173	-0.221201	0.0450093	0.643217
Adjacent Kidney		0.699211	-0.727411	-0.322224	0.659594	0.127996	0.0443261	-0.517648	0.316319	-0.257043	-0.342871	-0.34362	-0.344374	-0.184977	-0.481033	-0.454986	-0.0564306	-0.688726	-0.258488	-0.30235	0.0790582	0.461711	1.16037	-0.522064	-0.616612	-0.696724	-0.513081	-0.0512452	0.217513	-0.574954	-0.44716	-0.697301	0.353697	-0.1707	-0.555822	0.79983	-0.502111	-0.50763	-0.339225	1.20922	-0.84877	-0.232277	-0.249399	0.309516	-0.0110779	-0.579554	0.5931	-0.270056	-0.876464
Adjacent Kidney		0.42738	-0.488916	-0.755071	-0.275107	-0.616577	0.305887	-0.134002	0.127278	-0.60729	0.22663	-1.01488	-0.535524	-0.821478	-0.703806	-0.338421	-0.505269	-0.0415736	-0.218016	-0.482769	0.307398	-0.742561	-0.21285	-0.798325	-0.709518	-0.455633	-0.164611	-0.105965	0.0185209	-0.638335	-0.381185	-0.0544023	0.371194	-0.285779	0.315649	0.879227	0.0552733	-0.50763	-0.464596	0.536054	-0.698435	0.41393	-0.207276	0.558233	0.715511	0.46989	0.334004	0.102294	0.548774
Adjacent Kidney		0.300525	0.536615	0.902643	0.659594	0.515173	0.536676	1.45429	0.883442	1.20575	1.1612	-0.57326	1.02554	-0.55939	1.43906	1.59948	1.08209	1.78999	0.591415	0.558109	-0.453735	-0.402895	0.391369	0.907285	0.266	0.247549	1.82864	0.933705	-0.705085	0.581745	0.542456	0.81438	1.49103	1.16997	0.511729	1.80817	1.42862	-0.50763	0.99806	0.707404	1.10559	1.26859	1.08452	1.40387	-0.724919	0.00347038	1.44441	-0.184129	0.797761
Adjacent Kidney		0.753577	-0.77511	-0.957681	0.580045	0.00886396	-0.0787613	-1.3233	0.400337	-0.318852	-1.54515	-0.537931	-0.0895069	-0.0913744	-0.0673118	-0.892106	-1.52337	0.0805306	-0.541789	-0.801972	0.773593	0.338196	0.913193	-0.642178	-0.872105	-0.515906	-1.12639	-0.306603	0.742127	-1.09785	0.278559	-0.923185	-0.3287	-1.55165	-0.860836	-2.66188	-1.2089	-0.439838	-0.781007	-0.883709	-0.585683	-1.37877	-0.740843	0.442165	0.205624	-0.812764	0.24147	-0.413267	-2.23301
Adjacent Kidney		0.644845	-0.846659	-1.03136	-0.0762344	-0.318748	-1.06346	-1.03173	-0.124777	-0.483673	-0.532705	-0.847063	-1.04526	-0.353463	-1.30847	-0.440415	-0.899371	0.300318	-0.703675	-0.774215	0.649909	-0.279379	-0.501227	-0.437985	-0.0823993	-0.998088	-0.638531	-0.270123	0.307963	-0.955238	-0.777032	-0.992687	-0.206219	-0.907206	-0.512248	-0.303788	-0.415918	-0.338151	0.0906164	0.303506	-0.585683	-0.378195	-0.93742	0.359259	-0.31701	-0.754461	-0.609844	0.159578	0.274029
Adjacent Kidney		0.989165	-0.727411	-0.451157	-0.493867	0.336476	0.59822	-0.0572729	-1.36405	-1.10176	-0.0654219	0.521949	-1.26827	0.133273	0.590399	-0.498698	-0.98695	-1.51903	-0.582261	0.238906	-1.67155	-0.248501	1.75086	-1.66314	-0.152079	-1.11863	0.0444715	-0.197164	1.08584	-0.62249	-0.205254	-0.749428	-0.0487427	0.0421956	-0.0111527	0.172594	-1.47323	1.89897	-1.32428	0.915473	-0.416555	-0.746463	0.354374	-0.701937	0.549798	-0.637856	1.1483	0.789709	-0.344146
Adjacent Kidney		1.17039	0.655863	-1.60235	-0.135896	0.366259	0.921324	-1.6072	-0.670896	0.97912	-1.97836	-1.74796	0.069785	-0.484507	-0.290085	0.360971	1.30103	-0.725357	2.91853	-1.32935	0.830678	3.17904	-0.0480628	-0.846371	-0.0127193	1.95528	-1.55849	-1.92995	-1.06689	1.12048	-2.38241	2.06543	1.08859	-0.0383596	-0.207234	-1.28831	-1.27211	3.06838	-1.26458	0.450378	0.560627	0.559847	-0.740843	-0.154758	-0.431735	0.00347038	-1.12804	-0.212771	-1.81231
Adjacent Kidney		0.826066	-0.25042	-0.174871	0.122638	0.187561	-0.30955	-0.855257	0.211296	0.587668	-1.10221	-0.767572	-0.408091	-0.596831	-0.512858	-0.556981	-1.00884	0.324739	0.146228	-0.677066	0.802135	0.554348	0.21285	-0.726257	-0.593385	-0.777088	-0.736102	-0.434281	1.10393	-0.860167	-0.886989	-0.245534	0.0387442	-0.717325	-0.0329395	-1.49474	-1.24338	-0.50763	-0.560116	-0.712358	-0.736019	-0.913226	-0.82509	-0.420057	0.983201	-0.375495	0.222963	0.216863	-0.395661
Adjacent Kidney		0.681089	-0.870508	-0.819538	0.32151	-0.110268	-0.46341	-0.86293	0.442346	-0.524879	-1.43807	-0.484937	-0.121365	-0.57811	-0.682589	-0.964959	-1.64379	-0.114836	-0.562025	-0.677066	0.269342	0.461711	0.638549	-1.01453	-1.1276	-0.676633	-1.44698	-0.744358	0.326053	-1.19292	-0.44716	-0.818931	-0.923611	-0.337565	-0.534035	-0.716652	-1.11121	0.509244	-0.912348	-1.18969	-0.94273	-1.19811	-0.572348	-0.403476	-0.393493	-0.754461	0.426538	-0.155487	-0.790606
Adjacent Kidney		0.644845	-0.679712	-1.04978	-0.0961217	0.366259	-0.155691	-1.02406	-0.2298	-0.0304135	-1.01459	-0.785236	-0.0576485	-0.465787	-0.61894	-1.38751	-0.0673779	-1.26262	-0.258488	-0.482769	-0.16831	0.307317	-0.0343306	-0.0416107	-0.895332	-0.797179	-0.861552	-0.197164	0.525045	-1.12954	-0.117288	-0.593047	-0.381193	-1.4078	-1.01334	-1.20891	-0.456142	-0.50763	0.305537	-0.920427	-0.623267	-1.15642	-0.305564	-1.46467	-0.0748137	-0.375495	0.167443	0.360074	-1.32292
Adjacent Kidney		0.644845	-0.703562	-1.0774	0.281736	0.306693	0.0135543	-1.29261	0.211296	-0.442468	-1.24823	-0.57326	-0.185082	-0.128816	-0.502249	-0.819253	-0.373902	0.263687	-0.683439	-0.677066	0.887763	-0.217622	-0.542423	-0.293849	-0.779198	-0.81727	-1.09851	-0.452521	0.543135	-1.16123	-0.249237	-0.66255	0.126231	-1.14312	-0.316167	-1.18509	-0.7492	-0.50763	-0.315345	0.0954376	-0.811186	-0.246174	-1.27441	0.50849	0.0781523	-1.16258	-0.073146	-0.785617	-1.83807
Adjacent Kidney		0.971043	-0.751261	-0.0735665	-0.0364599	0.0982127	-0.924988	-0.824565	-0.334823	-0.483673	-0.639791	-0.908889	-1.0134	-0.316022	-0.385559	-0.484127	-1.03074	-0.688726	-0.258488	-0.718702	0.221771	-0.279379	0.226582	-0.606144	-0.105626	-1.31954	-0.192488	0.112913	0.380324	-0.765096	-0.249237	-0.38454	-0.0312453	-1.40204	0.272075	-0.335547	-0.421664	-0.50763	-0.548176	-0.883709	-0.134676	-0.475473	-0.782967	-0.619031	0.85573	0.936309	-0.128667	-0.499194	1.93967
Adjacent Kidney		0.499868	-1.89604	-0.534043	-1.15015	-0.676143	-0.494182	-0.0189083	-1.46907	-1.67863	-0.0994947	-0.0433205	-1.58685	-0.465787	-0.831104	-1.40208	-1.21684	-1.01841	-1.89759	-0.718702	-1.59544	-1.88508	-1.03678	-1.12263	-0.988238	-1.58072	-0.429448	0.295311	-0.361372	-1.22461	-0.227245	-1.65296	-0.486177	-0.274271	-0.381528	0.236111	-0.128606	1.64475	0.263747	0.915473	-1.0179	0.393084	-1.10592	-0.105014	-0.304263	-0.375495	-0.184187	-0.556479	0.986648
Adjacent Kidney		1.29724	-0.632013	-1.1695	-0.593303	0.0982127	-0.109533	-0.0342541	-0.607882	-1.10176	-0.162773	-0.794069	-0.917825	-0.634272	0.155461	-1.06695	-0.954108	-0.420097	0.611651	0.516474	-0.862845	-0.0941068	0.968122	-1.35085	-0.895332	-0.535997	-1.08457	-0.52548	-0.451823	-0.0837531	-0.161271	0.171481	0.86112	-0.510183	0.77317	0.498121	-0.691737	-0.50763	-0.727277	0.548293	0.447875	-0.0933079	0.00334315	-0.287407	0.307601	-1.36664	0.463552	0.130936	0.497259
Adjacent Kidney		0.17367	-1.03746	-1.20634	-0.772288	-0.378314	0.59822	-0.448592	-0.502859	-1.26658	-1.02919	-1.19152	-0.153224	-0.596831	0.0493788	-1.53321	-0.724215	-0.591043	-0.339431	-0.0386612	-0.291994	-1.05135	0.116724	-0.798325	-1.5689	-0.355179	-0.52702	-0.343082	-0.343282	-0.432347	0.168601	-0.54092	0.808628	-0.176454	-0.446888	-0.0338382	-0.691737	-0.50763	-0.625786	0.474857	-1.03669	-0.0168748	-1.31653	0.624558	-0.49547	-1.45409	-0.147173	-0.470552	0.153828
Adjacent Kidney		-0.225016	-0.846659	-1.2708	-1.60755	-1.74833	-3.01748	-1.56117	-0.649891	-0.236441	-1.13628	-2.35739	-2.12844	0.414082	-3.17552	-1.47493	-1.56716	-0.81083	0.47	-3.32784	1.57278	0.554348	-2.36881	-1.1947	0.68408	-0.736906	-1.58637	-2.34946	1.12202	-1.2563	-2.49237	0.588497	-0.783632	-0.85542	-0.795476	-1.24861	-0.7492	-0.50763	-0.781007	-2.40139	-1.78837	-0.711721	-2.34154	-0.917492	0.167382	-0.200588	-4.16316	-0.842902	-0.816363
Adjacent Kidney		-0.460603	-1.03746	-0.165662	-0.116009	-1.74833	-1.03269	-0.394881	-0.481855	-1.59622	-1.0438	0.212817	-0.790391	-0.0913744	-0.268868	-1.02324	-2.08168	-2.63018	-0.29896	-0.357864	-1.27195	1.48071	0.624817	-2.44388	-0.639839	-0.696724	-0.0949167	-0.5802	0.235603	-0.0995983	-1.39279	-0.593047	-0.643653	-0.976253	-0.534035	-0.962783	-1.73755	1.83118	-2.03471	-0.0881523	-0.773602	-1.99024	-0.614472	-1.05014	-0.240527	0.178378	-0.239708	-0.69969	-1.40878
Adjacent Kidney		-0.134406	-0.584314	-0.948471	-0.812062	-1.12289	-2.15586	-0.617396	-1.09099	-0.524879	-0.99512	-1.01488	-1.52313	-0.484507	-1.37212	-1.21266	-1.09642	-1.03062	0.429529	-1.01015	0.469139	0.461711	-0.267779	-0.810337	0.103414	-1.07845	-0.596714	-0.799077	-0.14429	-0.368967	-1.67868	-0.071778	0.0737389	-0.567723	1.18712	-0.160873	-0.255023	-0.50763	-0.673547	0.621729	-1.45011	-0.079411	-0.277482	-0.0552706	0.983201	0.557343	-1.27609	0.388717	0.0937279
Adjacent Kidney		-0.0981614	0.512765	0.893433	-0.712626	0.187561	0.552062	0.894169	-0.208795	0.216819	0.810734	1.10488	-0.153224	1.18163	0.728306	0.856373	0.523775	0.288108	-0.29896	0.683014	-0.0921968	-1.32926	0.267779	0.691081	0.637626	-0.0136331	0.365064	1.04314	1.14011	0.708506	0.168601	-0.280286	0.423686	0.899534	0.489943	0.934805	0.647136	-0.50763	0.371208	0.340224	0.184788	0.698817	0.944107	0.409003	0.690016	1.05291	0.759661	0.961562	0.754832
Adjacent Kidney		0.753577	-0.679712	-0.755071	-0.116009	0.634305	-0.924988	-0.556013	-0.775919	-0.15403	-0.902637	-0.794069	-0.758533	-0.503228	-0.91597	-1.00867	-0.319165	-0.591043	-0.359667	0.0584874	0.0980866	-0.0323492	0.116724	-0.12569	0.0105073	-1.25927	-0.401571	-0.343082	0.108972	-0.844322	-0.623092	-0.593047	0.423686	-1.60343	-0.250807	-0.311728	-0.180322	0.0685986	-0.0407241	0.744122	-0.416555	-0.927123	-0.165152	-0.270826	-0.176791	0.440739	-0.0916529	0.617855	-0.601719
Adjacent Kidney		0.662967	-0.870508	-1.08661	0.222074	-0.318748	-0.340322	-0.770855	0.232301	-0.83392	-0.00214403	-1.26218	-0.631099	-0.0913744	-1.32969	-0.571551	0.337671	-0.688726	-0.82509	-0.663188	-0.663047	1.17192	-0.157921	-0.57011	0.0105073	-1.35972	-0.164611	-0.416041	1.1582	-0.574954	-0.491143	-0.679926	0.616157	-0.314549	1.07819	0.259931	0.158706	-0.50763	-0.721307	1.07458	-0.717227	0.3236	-0.698719	-0.088433	0.919466	0.615646	-0.0916529	0.818351	-0.189602
Adjacent Kidney		0.644845	0.0119248	0.414538	0.401059	0.0684298	1.53676	0.39543	-1.86816	-0.174633	0.484609	0.733925	1.37598	0.470244	-0.512858	0.462965	0.709879	0.178214	-0.238252	0.349933	-0.501306	-0.124986	0.102992	-1.18269	1.10216	-0.736906	0.0862879	0.331791	0.416504	-0.162979	0.542456	-0.228159	-1.27356	-2.12704	-0.294381	-1.47886	-1.23188	-0.50763	0.257777	-1.99749	0.0720359	-0.642236	-0.797008	0.127122	-0.355251	1.31528	-0.905953	0.531928	0.917961
Adjacent Kidney		0.952921	-0.321969	0.0553668	0.480608	0.902351	0.167414	0.0348022	0.400337	-0.463071	-0.269858	0.345302	0.547661	-0.222419	0.367626	-0.0324371	-0.0564306	-1.44577	-0.157309	0.29442	-1.25293	0.801378	1.69593	-0.630166	-0.035946	-0.254724	-0.220366	0.44123	0.000430718	-0.0362176	-0.183262	-0.401915	1.52602	0.0709653	1.16533	0.52988	-1.3583	2.4752	-1.10339	2.80033	-1.31857	-0.204483	0.270127	1.68575	0.702764	-0.637856	1.29636	0.67514	-0.661819
Adjacent Kidney		0.0830596	-1.0613	-0.856376	0.0629763	0.366259	-0.00183166	-0.86293	-0.166786	-0.442468	-1.50134	-0.502602	-0.662958	-0.57811	-0.693197	-0.9941	-0.0783252	0.275897	-0.96674	-0.843607	0.687965	-0.680804	-0.00686612	-0.365917	-1.10437	-0.676633	-0.833674	-0.324842	0.289873	-1.24045	-0.029322	-0.905809	0.00374944	-0.809388	-0.359741	-1.42328	-0.51935	-0.50763	0.138377	-0.785794	-0.153468	-1.08694	-1.19016	-1.7963	0.243866	-1.59985	-0.239708	-0.585121	-0.670405
Adjacent Kidney		-0.297505	-0.655863	-1.50104	-0.61319	-1.71854	-2.84823	-1.66859	-0.922951	-0.545482	-1.46727	-2.02176	-1.3957	-0.634272	-2.25261	-1.7372	0.118726	-1.47019	0.206935	-0.579918	0.916305	0.430832	-0.322707	-0.594132	-0.152079	-0.535997	-0.777919	-2.13058	-0.397553	-0.495728	-1.92059	0.0846028	0.616157	-0.527445	-0.882623	-1.72499	-0.375694	-0.50763	-0.225795	0.719644	-2.57763	-1.34403	-1.62544	0.409003	-0.508218	-0.142286	-1.64623	-0.756975	-1.47747
Adjacent Kidney		0.209914	-1.2044	-1.0774	-0.116009	-0.0804848	-0.740357	-1.12381	-0.880942	-0.545482	-1.22876	-1.31518	-0.854108	-0.334742	-0.756847	-1.25637	-0.778951	-0.493359	-0.82509	-0.64931	0.335941	-0.341137	0.0480628	-0.233792	-0.663065	-1.05836	-0.708225	-0.59844	0.217513	-1.05031	-0.161271	-1.11432	-0.39869	-1.47109	-1.253	-2.09022	-0.306739	-0.321203	-0.142215	-0.394136	-1.29978	-1.81653	-0.782967	-0.917492	-0.49547	-0.346344	-0.57283	-0.470552	-1.78655
Metastasis	CCRCC	-0.533092	1.1567	1.22498	1.33576	-0.0804848	0.690535	1.08599	0.778419	0.75249	1.50192	1.52883	0.35651	0.414082	1.26933	1.06036	0.633248	1.83883	0.0652845	0.905068	0.726022	0.214681	0.295243	0.811195	1.17184	2.07582	1.04807	0.568908	0.036611	1.50077	0.982286	0.605872	0.161226	0.957073	0.424582	0.577518	0.0840045	-0.50763	0.735379	-0.516529	0.278747	0.782198	0.76157	0.22661	0.243866	0.907158	0.889209	0.188221	0.651803
Metastasis	CCRCC	0.681089	0.679712	1.19735	0.241961	-0.43788	0.890553	1.33153	-1.02797	1.04093	1.06871	0.45129	0.292794	0.882097	0.961687	0.754378	0.490933	0.312529	-0.359667	0.585866	-0.0826827	-0.217622	0.775871	1.14751	-0.105626	0.468549	1.46623	1.3897	-0.849806	0.676816	0.322542	0.240984	0.738639	0.698145	-1.14406	0.831589	1.54355	1.54307	1.41596	-0.0636737	0.128412	1.19216	0.663282	0.0607977	-0.99261	1.14037	0.0934154	-0.957471	1.71644
Metastasis	CCRCC	-4.70118	3.47011	-1.31685	1.03745	-1.6292	0.905939	-0.0956375	1.95468	-1.74044	-0.172508	-0.811733	1.40784	-4.39711	-2.00862	-0.367562	1.23535	-1.33588	5.00282	-2.4535	-0.80576	1.72774	-0.58362	-1.92739	2.12413	2.91964	-0.847613	-2.40418	-5.95123	4.16276	-4.29567	5.33205	-2.11343	1.3541	1.64464	-0.534039	-0.105621	-0.50763	-2.45858	-0.0269557	1.95123	0.587641	0.775612	0.607977	2.83154	0.994612	-0.998488	0.67514	-1.03101
Metastasis	CCRCC	-0.243138	0.0357743	0.3777	-1.50812	-4.48836	-0.755743	-0.126329	1.21952	-1.76104	0.693913	0.0185058	-0.153224	-0.671713	0.059987	0.258976	-3.02314	0.178214	-0.82509	-0.64931	0.326427	-0.835197	-1.50368	-3.00841	-0.546932	-0.294906	0.490514	0.167633	-0.488003	-0.511573	0.564448	-0.454042	-0.9936	-1.21792	-1.03513	-1.38359	0.147213	-0.50763	-0.655637	-1.55687	-0.548099	-0.954917	-0.249399	0.65772	-1.74469	-0.521251	-0.147173	-0.728332	-0.756263
Metastasis	CCRCC	-0.00755088	0.0119248	0.792129	-0.314881	-0.140051	0.705921	-0.157021	0.27431	0.381641	0.864277	1.00773	0.260935	1.01314	0.00694587	0.768949	0.403355	0.275897	-0.218016	0.710771	0.678451	-0.866076	-0.95439	0.546945	0.660853	-0.294906	-0.192488	0.477709	0.724037	0.185615	-0.6011	-0.38454	-0.451182	0.761439	-0.534035	0.291689	0.796538	-0.50763	0.592098	-1.0673	0.0908278	0.163785	0.691364	-0.00552706	-0.202285	0.149226	0.426538	-0.384625	0.703317
Metastasis	CCRCC	-2.79835	2.18223	0.828967	2.35001	-0.825057	0.659764	1.60008	-0.502859	1.32937	1.25855	0.283476	2.77775	1.76197	1.92704	1.67233	1.32293	1.39926	2.45311	1.09937	0.0219732	0.801378	1.02305	1.62797	0.451813	2.09591	1.78682	1.73626	-0.506094	2.65746	1.37813	1.83954	-0.136229	1.10668	-0.708329	1.66526	1.87683	-0.50763	0.221957	-0.553247	0.410291	0.844734	1.1126	1.2049	-2.06337	0.207529	-1.05401	0.990205	-0.138088
Metastasis	CCRCC	-0.623702	1.2998	0.976319	1.57441	-0.527228	0.890553	0.978572	0.0852686	1.5766	1.11739	0.574943	1.08925	0.0771111	1.78913	1.4392	0.206304	1.36262	0.591415	1.29366	0.63088	-1.08223	0.432565	1.1355	0.986026	0.769913	2.65103	1.71802	-0.705085	1.29478	1.18021	0.518994	0.966104	0.80747	-0.512248	-0.0973558	1.67571	-0.50763	0.454788	-0.957145	0.165996	0.240218	0.64924	-0.00552706	-0.622942	0.732251	0.0749086	-2.10316	1.69927
Metastasis	CCRCC	0.898554	-1.08515	0.211929	-0.434205	-1.89724	-1.17116	0.180588	-0.73391	-1.30778	0.294775	-0.0698175	-1.93729	-1.12101	0.187286	-0.149002	-1.24968	-0.322413	-1.12863	-0.885242	-0.957986	-3.05847	-0.322707	-0.161724	-0.593385	-1.60082	0.434758	0.605388	0.0727913	-0.796787	-0.886989	-0.992687	0.388691	0.404694	-0.512248	0.394905	1.03788	1.47527	-0.357135	-0.0514343	-0.623267	1.09488	0.270127	0.0110541	0.371337	0.936309	0.204456	-0.499194	1.63058
Metastasis	CCRCC	0.445502	1.32365	0.451376	1.55452	-1.15267	0.321273	1.04763	1.55559	0.608271	0.878879	0.610272	1.63085	-0.241139	1.40723	1.01665	0.326724	0.739893	0.287878	0.641379	0.773593	-0.896955	0.157921	1.08746	0.986026	0.649367	1.54986	0.623628	-0.650815	0.502519	0.190593	0.101978	0.913612	0.957073	-0.250807	0.79983	1.49758	4.0683	0.87866	-0.712358	0.372707	1.03234	1.22493	1.15516	-0.699425	1.19867	1.29636	-0.270056	0.832104
Metastasis	CCRCC	-2.87084	0.465066	0.626357	-3.5565	0.604522	0.1828	1.01694	-0.103773	0.731887	0.713383	0.689763	-1.26827	-0.540669	0.325193	-0.469557	-0.00169422	0.64221	1.11755	-0.13581	-0.111225	-0.742561	-0.116724	1.30366	-0.0823993	0.528822	-0.303999	-0.288363	-0.560364	1.374	1.51008	1.38778	-2.00845	0.738423	0.446369	0.847468	1.22751	-0.50763	1.10552	-1.82614	1.7821	1.213	1.8287	-1.16621	0.307601	-1.48324	-0.147173	1.04749	-0.017887
Metastasis	CCRCC	-2.58089	1.37135	1.27102	-1.24958	0.693871	0.44436	0.909515	1.30353	0.999723	0.922687	1.2197	1.21669	1.78069	0.229719	0.652384	-0.5819	0.422422	0.530707	0.516474	0.583309	0.832257	-1.10544	0.751138	1.28797	2.116	0.239615	0.806026	1.52	1.5483	1.26817	1.12714	-1.99095	0.784455	-0.22902	0.0534984	1.14706	-0.50763	1.34432	-1.21417	0.936466	1.06709	0.803694	-0.32057	0.396832	-0.404647	0.222963	1.82083	0.0679706
Metastasis	CCRCC	-0.00755088	0.465066	0.129043	-1.62744	0.753437	0.536676	0.195934	0.463351	0.876106	0.762058	1.36102	0.069785	0.470244	0.187286	0.302688	0.928825	0.385791	0.692594	1.141	0.145657	0.122045	-0.748407	0.871251	0.219547	0.830185	-0.722164	-0.489001	-0.506094	0.550054	-0.00733049	0.553745	-0.626156	1.13545	0.468156	0.672795	0.446017	-0.50763	0.520458	-0.798034	1.0868	-0.0933079	1.30918	-0.204501	0.320349	-0.72531	0.963236	0.274148	1.28715
Metastasis	CCRCC	0.536112	0.178872	-1.70365	-0.533641	-0.467663	-0.617269	-1.39236	-0.2298	-0.112824	0.260703	-0.820566	-0.121365	0.432803	-1.48881	-0.396704	-1.75326	1.03294	-0.137073	0.530352	0.706994	0.523469	-1.33889	-1.47096	0.869893	-0.234633	-0.680347	-0.416041	-0.469913	-0.337276	-0.6011	-0.00227538	-2.74334	-2.29391	-1.64516	-1.79645	-2.17427	-0.50763	-2.05859	-1.27537	-0.435347	-2.58086	-3.35251	-1.0833	-3.12139	-2.62014	-3.99659	-1.98859	0.0250418
Metastasis	CCRCC	-1.34859	-1.70524	0.19351	-2.94	-0.586794	-1.75583	0.195934	-5.22889	0.896709	-0.362341	-1.9776	0.802528	-2.33785	-1.04327	-1.57693	1.77177	-3.06976	-0.400138	1.47408	-2.48977	-2.7188	1.44875	1.19556	-1.1276	-1.52045	1.64744	0.787786	-2.5141	-0.527418	-0.117288	0.0324759	1.75349	1.26779	1.49213	1.41913	0.968925	-0.50763	0.293597	1.14802	0.165996	1.50484	0.368416	3.09516	1.54408	1.25697	-1.0355	0.67514	0.875033
Metastasis	CCRCC	0.373013	0.465066	0.819757	-0.39443	-0.64636	1.2752	1.10134	-0.271809	-2.66756	0.513814	-0.00799116	1.02554	-1.40182	-0.300693	1.10407	0.173462	0.727683	0.0652845	0.655258	-0.263452	0.677863	-0.405101	-0.510053	0.40536	0.890458	0.197798	0.36827	-1.5915	0.486674	1.00428	1.04026	-0.503674	0.324139	-0.359741	1.35561	0.348331	-0.50763	0.801049	0.291267	1.83848	0.545951	-1.26037	0.110541	0.435073	0.586495	-0.757899	0.846993	1.08109
Primary Tumour	CCRCC	-1.02239	1.3475	1.65782	1.19655	2.68933	2.90611	1.51568	-1.5951	1.78263	0.97623	0.813416	2.36359	0.133273	1.7467	0.885514	1.32293	0.93526	0.0248129	0.835676	-0.0351118	-0.711682	-0.144188	2.12043	0.498267	1.011	2.2468	1.07962	-1.60959	0.248996	0.762371	2.06543	1.29855	0.686638	0.860318	1.20475	1.53206	-0.50763	1.70849	2.13941	0.767339	2.19968	0.00334315	2.13345	0.983201	0.324134	0.815182	3.48208	-0.361318
Primary Tumour	CCRCC	0.626723	-0.178872	0.331652	-0.792175	0.366259	0.829009	0.3187	0.211296	0.443449	0.932422	1.21087	0.229077	0.189435	0.590399	0.0112749	0.731774	0.00726811	-0.238252	0.641379	-0.0541402	-1.05135	0.0205983	0.883263	-0.291439	-0.0939968	-0.0670391	0.0399539	-0.09002	0.122234	0.828345	-0.0891536	-0.136229	0.86501	-0.076513	0.704553	0.917209	-0.50763	0.771199	-0.602204	0.673379	0.247167	0.593075	-0.0221083	0.0399108	0.673948	1.05577	-0.928828	1.32149
Primary Tumour	CCRCC	0.0649375	0.0596239	-1.34448	-0.0563472	-0.169833	-0.755743	-1.69928	0.610383	-0.00981082	-1.60356	-0.688081	-1.0134	-0.25986	-0.91597	0.0404162	0.720826	0.65442	0.0652845	-1.28771	1.00193	0.73962	-1.27023	-0.498042	-0.291439	0.307822	-1.08457	-1.74755	-0.0719299	-0.448192	-1.23885	0.0151003	0.878618	-0.492921	0.882104	-0.478461	-0.691737	-0.50763	-0.769067	0.744122	-0.360179	0.0804036	-0.4881	0.674302	0.44782	-0.637856	-1.25758	0.0736516	-1.39161
Primary Tumour	CCRCC	-0.025673	1.58599	0.847386	1.2761	0.664088	0.644378	0.740711	1.32454	1.24696	1.00543	1.28153	0.643236	0.620009	0.834388	1.42463	1.4324	1.03294	0.955659	0.946703	0.63088	1.51159	-0.871997	0.919297	2.28672	1.51328	0.727474	0.0946733	0.525045	0.962029	0.432499	0.553745	0.161226	1.07215	1.36141	0.291689	0.106989	0.560088	0.592098	-0.12487	1.53781	0.733559	1.40747	1.28781	0.35859	0.761402	-0.628351	0.56057	0.222514
Primary Tumour	CCRCC	-0.243138	0.655863	1.6394	0.00331454	0.336476	0.829009	1.20876	0.232301	0.834901	1.26828	0.839913	-0.280657	-0.0726538	0.484316	0.462965	0.359566	0.825366	-0.137073	0.37769	-0.491792	0.24556	0.762139	0.41482	0.173094	0.348003	0.838984	0.824266	0.307963	0.0430084	1.62004	0.0324759	-0.381193	0.824732	0.664237	0.514001	1.02639	-0.50763	1.16522	0.193352	0.673379	0.295806	0.859859	0.22661	0.116394	1.25697	0.463552	1.27663	2.03411
Primary Tumour	CCRCC	-0.26126	0.751261	1.1513	0.162412	0.872568	0.752079	0.909515	0.211296	0.773093	0.362921	1.10488	0.961819	1.35011	1.05716	1.30806	0.983561	0.947471	-0.197781	1.04385	0.364483	0.49259	0.556155	1.14751	0.312454	0.287731	1.07594	1.51738	0.886848	0.534209	1.07025	-0.00227538	0.756136	0.859256	0.816744	0.0455587	0.537957	-0.50763	0.98015	1.67431	0.147204	0.497311	0.845818	0.956182	0.728258	0.294983	0.741154	-0.0409175	0.0765564
Primary Tumour	CCRCC	-0.406237	0.0834734	0.939481	-0.434205	0.664088	0.690535	0.986244	-0.0197543	0.505257	1.14659	1.06072	0.834386	0.208155	1.1102	0.215264	1.13682	1.10621	-0.116838	1.34918	0.136143	-1.82332	0.528691	1.51986	-0.616612	-0.294906	0.588085	1.00666	0.145152	0.122234	-0.249237	-0.401915	-0.223716	0.882272	0.337435	0.601337	0.18169	-0.50763	1.3085	-0.149349	-0.0595079	0.351394	1.16877	0.0276353	0.639028	0.207529	-1.01699	1.50577	0.299786
Primary Tumour	CCRCC	0.209914	0.0596239	0.635567	-0.275107	0.247127	-1.06346	0.656309	-0.775919	0.258025	1.34129	0.848745	-1.17269	0.320479	0.64344	0.78352	0.195357	-0.127047	-0.663204	0.585866	-0.520335	-1.57629	0.130456	0.787172	-0.244986	0.167185	0.504453	0.277071	0.0185209	0.264841	0.696397	-0.297661	-0.363695	0.744177	-1.01334	0.196413	0.652882	-0.50763	0.789109	-1.03058	0.560627	0.59459	0.76157	-0.0718518	-0.508218	-0.404647	0.5931	0.617855	0.368472
Primary Tumour	CCRCC	0.336769	0.345818	0.607938	0.54027	-0.199616	0.213571	1.10134	1.00947	-0.504276	0.854542	-0.661584	0.866244	-1.3831	0.929862	1.45377	0.622301	1.55799	0.0855203	0.169514	-0.244424	-0.495531	-0.0755273	0.619013	0.103414	0.368094	1.48017	0.842506	-0.813626	0.439138	-0.271228	0.588497	1.0011	1.0031	0.010634	1.54616	1.21601	-0.50763	0.604039	0.389182	0.748547	0.900322	0.916024	1.00593	-1.0181	-1.04597	1.25935	-1.30118	0.849275
Primary Tumour	CCRCC	1.53283	0.822809	0.626357	0.75903	0.306693	0.152028	0.894169	-0.313818	-0.60729	1.58467	-0.00799116	0.388369	0.0583905	1.27993	1.48291	0.808405	-0.163678	0.186699	-0.30235	-0.529849	-0.649925	0.995587	-0.257815	1.17184	0.48864	1.85652	0.532429	-0.289012	0.122234	-0.0733049	0.293111	0.161226	0.387432	0.0542075	1.04596	0.262138	-0.50763	0.0667363	0.00976232	0.598211	1.27554	-0.305564	0.359259	0.26936	2.27727	1.51844	-0.241414	1.08109
Primary Tumour	CCRCC	-0.243138	-0.393518	-0.0551475	-0.633077	-1.4505	0.244343	0.272663	-1.17501	0.773093	0.100074	0.760422	-0.439949	1.21907	0.10242	0.972938	0.622301	-0.0293632	-1.00721	0.752406	-0.663047	-1.88508	-0.0480628	0.991365	-0.918558	-0.0939968	-0.331877	0.951944	0.307963	0.233151	-0.381185	-0.975312	0.756136	0.772947	-0.708329	0.244051	-0.42741	-0.50763	-0.345195	0.96443	-0.472931	0.337497	0.354374	0.906438	-0.202285	0.00347038	-0.609844	-1.64489	0.548774
Primary Tumour	CCRCC	-0.406237	0.321969	1.0592	0.798804	0.336476	-0.155691	0.878824	0.568374	0.649476	0.577092	1.40518	-0.376232	1.44372	0.675265	0.958368	0.359566	0.483475	-0.460846	0.627501	0.373998	-0.217622	-0.102992	0.919297	-0.0591726	0.207367	0.602024	0.970184	0.398414	0.502519	1.00428	0.0324759	-0.556166	0.715407	-0.686542	-0.454642	0.836761	-0.50763	1.14134	-0.369657	0.241164	0.23327	0.438622	0.22661	-3.10864	-0.521251	0.148936	-0.728332	0.342715
Primary Tumour	CCRCC	-0.206894	0.393518	1.2434	1.41531	0.00886396	0.490518	1.08599	1.30353	0.937914	0.859409	1.22854	0.35651	1.36883	1.12081	1.06036	0.414302	0.617789	-0.137073	0.946703	0.640394	0.616105	-0.144188	0.378786	0.312454	0.127003	0.741412	0.824266	-0.216651	0.756042	1.42212	-0.367164	-0.276208	0.45648	-0.0982998	0.664855	1.11258	-0.50763	1.61297	-0.235024	0.410291	0.420878	0.972189	-0.270826	-1.2603	0.528192	0.371018	0.904278	0.308372
Primary Tumour	CCRCC	-1.33046	0.870508	0.690824	-1.44845	0.961917	0.567448	0.878824	0.106273	1.18515	1.06385	0.963565	0.866244	0.638729	0.505533	0.856373	0.939772	0.898629	-0.137073	1.29366	-0.111225	-1.97771	-0.254046	1.29165	0.19632	0.468549	0.0723491	0.623628	0.000430718	0.803577	1.26817	-0.123905	0.388691	0.89378	0.293862	0.736312	0.658628	-0.0839324	1.03388	0.340224	0.88009	0.511208	0.775612	-0.088433	0.218371	-0.4921	0.963236	-0.756975	0.67756
Primary Tumour	CCRCC	0.191792	-0.488916	0.994738	0.977789	-0.0209189	-0.417252	0.733038	-0.439846	-0.504276	0.616032	0.786919	-0.471807	0.582567	0.590399	0.375541	0.447144	0.324739	-1.12863	0.46096	0.231285	-0.557288	0.00686612	0.751138	0.567947	-0.37527	0.448697	0.568908	0.416504	-0.22636	0.652414	-0.766804	-0.538669	0.560051	-0.0329395	0.79983	1.22176	-0.50763	0.842839	0.621729	0.0344519	0.712714	0.326292	1.05567	0.218371	0.353285	0.222963	0.761066	0.608874
Primary Tumour	CCRCC	-1.96474	4.11405	0.497424	0.420947	2.86802	1.4906	2.28297	0.27431	4.15194	1.51166	1.61716	3.28748	1.6122	2.51049	2.05117	2.89934	1.16726	4.01126	2.91743	-0.663047	1.97477	2.28642	2.69698	3.02997	2.779	1.41048	2.10105	-1.17543	3.03775	1.13623	3.50761	2.76833	2.21719	4.49871	2.76887	1.12982	-0.50763	0.365238	1.94358	4.46936	1.74109	2.8818	0.724045	2.80605	-1.33749	1.35188	-0.842902	1.42452
Primary Tumour	CCRCC	-0.406237	-0.417367	0.727662	-2.38315	-1.39093	-2.6636	0.39543	-0.96496	-1.26658	0.396994	1.2197	-1.36384	0.563847	-0.205219	0.273547	1.27914	-0.578832	0.0450487	0.266663	-0.111225	-0.124986	-2.46494	-0.0295994	0.800213	1.37264	0.783229	-1.60163	-0.813626	0.851113	-1.06292	-0.0544023	0.301205	1.07791	1.03461	0.291689	0.308108	-0.50763	-0.637727	0.976669	0.278747	1.04624	0.382457	0.143704	0.141888	1.92745	-1.2946	-2.18909	1.10685
Primary Tumour	CCRCC	-1.33046	0.632013	1.05	-0.593303	-0.616577	-0.371094	0.932534	-0.0617634	-0.0304135	0.805866	1.30803	-0.822249	2.19254	0.388842	0.870944	0.90693	0.947471	-0.0156586	0.932825	0.383512	0.0911659	-0.844532	0.631024	1.45056	0.167185	0.978372	0.641868	1.06775	0.946184	-0.491143	-0.00227538	0.0737389	0.738423	1.18712	0.720433	1.41138	-0.50763	0.108527	0.327985	0.842506	0.545951	1.18281	1.43704	0.957707	1.63594	-0.184187	1.36255	0.471502
Primary Tumour	CCRCC	-0.0981614	-0.226571	1.11446	-0.0762344	-0.765492	-1.26348	0.0271293	-0.691901	-0.0304135	0.20716	0.000841174	0.420227	-0.615551	-0.0460953	0.0986989	0.0639895	-0.114836	1.01637	0.280541	0.621366	1.51159	-2.80824	-0.30586	0.939573	0.970822	0.169921	-1.89347	-1.75431	0.454983	-0.513134	0.797004	-1.62351	1.31957	-0.555822	-0.931024	0.0322884	-0.50763	-0.219825	-1.8139	-1.46891	-0.704773	1.08452	-2.32689	-1.33678	1.63594	-1.22057	-1.95995	0.471502
Primary Tumour	CCRCC	-1.113	1.37135	1.41838	0.361285	-0.408097	-0.632655	1.01694	1.19851	0.567065	1.08332	1.67898	0.611377	1.91173	1.00412	1.06036	0.501881	0.568948	0.105756	0.905068	0.51671	-0.0941068	0.199117	0.570968	1.75251	1.11146	0.462636	1.64506	1.19438	1.65922	1.09224	0.310486	0.581162	0.962827	1.03461	0.895106	1.1528	-0.50763	0.484638	0.59725	0.654587	0.559847	1.21089	1.07225	0.600786	1.49018	1.07428	1.99268	0.832104
Primary Tumour	CCRCC	0.590478	0.703562	1.49205	0.401059	0.574739	-0.355708	1.02461	0.967461	-0.00981082	0.849674	1.32569	0.197218	0.732332	0.929862	0.958368	0.490933	0.605579	-0.319195	0.669136	0.554767	0.616105	0.0892595	0.631024	0.591173	0.187276	1.03413	0.605388	0.941119	-0.115444	1.81796	-0.019651	0.773633	0.80747	0.77317	1.06978	1.22751	-0.236464	1.15328	0.805319	0.78613	1.00455	0.972189	0.359259	0.651775	1.60679	1.07428	0.93292	1.17553
Primary Tumour	CCRCC	-0.496848	0.846659	0.939481	0.0232018	-0.616577	0.336659	0.993917	0.610383	1.30876	0.839939	1.05189	0.292794	1.78069	0.770739	0.914656	0.250093	1.05736	-0.218016	1.11324	0.345455	0.585226	-0.363904	0.522922	0.6144	-0.0939968	0.783229	1.22554	0.470775	1.04126	0.872328	0.223608	-0.923611	0.703899	-0.991557	0.466363	1.6872	-0.50763	0.84881	-1.54463	0.729755	0.622384	0.53691	0.525071	-1.24755	1.60679	-0.683871	2.53689	0.45433
Primary Tumour	CCRCC	0.481746	0.727411	1.23419	0.818691	-0.140051	1.3829	1.36222	1.03047	0.113806	1.11739	0.477787	0.898103	-1.25205	1.13142	1.13322	0.107779	1.08179	-0.076366	0.849555	0.383512	-0.341137	0.21285	0.4989	-1.10437	1.85482	1.57774	0.933705	-0.705085	0.391602	1.37813	0.901258	0.0737389	0.853502	-0.534035	1.04596	0.572434	1.10242	0.663739	-0.13711	0.917674	0.789147	0.747529	0.110541	-0.0748137	1.63594	1.20383	0.159578	0.548774
Primary Tumour	CCRCC	-0.00755088	0.25042	1.09604	0.460721	0.813002	-0.263393	0.541215	0.253305	0.155011	0.645238	1.06072	0.0379266	1.14419	0.4631	1.00208	0.698932	0.593368	-0.420374	0.766285	0.354969	-0.372016	-0.0205983	0.775161	0.776986	0.388185	0.53233	0.514189	1.10393	0.106389	0.916311	-0.679926	0.213718	0.732669	-0.0329395	0.633096	0.514972	-0.50763	1.34432	0.536054	0.767339	0.525105	0.115673	-0.502963	0.0144164	0.353285	0.426538	0.245505	0.299786
Primary Tumour	CCRCC	-1.04051	-0.131173	1.29865	0.401059	0.425825	0.090484	1.27014	-0.334823	0.917312	0.932422	1.20204	-0.917825	1.38755	1.14203	1.54119	0.808405	1.03294	0.00457714	0.780163	0.012459	-0.742561	0.0480628	1.17153	0.800213	-0.033724	1.42441	1.55386	0.380324	0.185615	0.960294	-0.523545	0.896115	0.669376	0.381009	0.569579	1.24474	-0.50763	1.41596	0.670686	0.673379	1.15047	0.916024	0.475327	-0.852391	0.615646	0.519073	0.245505	0.437159
[truncated: 146 more columns]

## Sheet: 7d
log2CPM VHL
Adjacent Kidney	Primary ccRCC	Metastatic ccRCC
5.45	4.46	4.73
5.25	5.37	5.4
5.4	5.06	2.43
5.62	5.01	4.89
5.29	4.89	5.02
5.15	4.88	3.48
4.27	4.8	4.68
5.16	5.14	5.52
5.16	5.21	5.27
5.39	5.87	3.44
5.17	4.89	3.6
5.17	4.8	5.02
5.45	4.91	5.32
5.23	4.29	4.28
5.32	5.13	5.23
5.21	3.94
5.01	4.8
5.34	4.29
5.41	4.97
5.26	4.41
5.19	5.35
5.44	4.75
5.38	5.29
5.57	5.02
5.67	4.45
5.48
5.4
5.38
5.38
5.56
5.3
5.74
5.12
4.9
4.77
4.95
4.97
5.44
5.39
5.38
5.55
5.07
4.86
5.14

## Sheet: 7e
IMMUNE SCORE
PRIMARY ccRCC	METASTATIC ccRCC
12104.9	17051
12003.8	13422.3
9026.69	10100.1
9721.66	11542.6
8904.43	18208.4
18026.3	10965.7
10149.2	14375.9
9102.24	16660.8
11164.9	11727.8
9925.19	13117.3
11666.3	13748.2
14001.6	11961.2
6647.51	12757
7401.5	13323.8
7046.31	11897.2
18101.9
11014.9
14631.6
13443.1
14520.2
13311
15010.8
14102.2
15093.8
15460.1
15495.1
15721.8
14614
17902.6
9247.91
11575

## Sheet: 7f
STROMAL SCORE
PRIMARY ccRCC	METASTATIC ccRCC
7276.38	12984
7564.28	13457.2
9334.14	13387.4
8844.05	13275.7
6773.54	16748.5
14128.6	11494
12090.8	8857.93
8755.52	10861
12448.1	12778.9
6317.46	12765
12928.4	13072.2
15659.1	10685.9
7796.9	11860.9
8207.49	11633.8
9372.67	9563.31
14658.5
12492.4
12862.3
13577.2
13173.9
12604.5
13169.3
13607.7
15981.1
12962.4
13113.4
12892.9
15831.7
16755.3
11031
12710.5

## Sheet: 7g
ESTIMATE score
PRIMARY ccRCC	METASTATIC ccRCC
-576.729	4126.92
1098.81	4086.83
2050.87	2411.22
5727.55	4607.68
-129.397	6757.98
-269.255	119.599
4698.4	512.29
3764.22	3620.83
3042.73	179.939
-3415.48	4209.5
1141.36	-1402.89
7398.01	1767.54
-2017.1	2686.35
130.083	427.438
2540.92	-1094.53
-536.057
-1637.1
4217.65
2066.49
2993.25
3211.39
3482.61
