# Supplementary material for: Mitochondrial complex I promotes kidney cancer metastasis
Source: Nature. 2024 Aug 14;633(8031):923–31. doi: 10.1038/s41586-024-07812-3 (PMC11424252; doi:10.1038/s41586-024-07812-3)
Supplement: Supplementary file 22 — Source Data Extended Data Fig. 8 [file 41586_2024_7812_MOESM22_ESM.xlsx]

## Sheet: 8c
OCR
Time (minutes)	Methigh							Metlow
1.31352	92.1267	100.077	171.813	87.3629	90.8226	103.499	98.0549	20.583	25.5703	58.1943	51.5368	68.0932	59.7735	65.5699	24.8022
7.87515	79.611	91.9257	164.415	83.0065	87.4149	98.2359	92.2393	18.4194	21.3167	48.1822	42.1231	64.0031	55.9268	61.6189	22.6343
14.4721	59.1096	83.9523	162.74	81.9806	86.1195	97.05	89.7265	17.7206	19.5444	39.1915	37.9797	61.7153	53.0077	59.9378	22.9494
21.162	38.3929	38.7929	70.8146	37.4447	37.844	39.1175	35.6483	17.2799	19.0239	27.157	31.4556	30.549	26.7893	29.6982	15.3368
27.6939	37.7584	38.7717	68.2841	36.9068	37.5099	38.8413	35.7321	17.2714	18.3938	26.7808	29.934	29.252	25.263	29.166	14.1015
34.2818	36.7137	38.1688	67.3787	35.5307	36.6387	37.2629	34.298	16.7249	17.6202	24.464	27.9399	28.6464	24.1625	28.1125	14.0827
40.9509	96.1054	97.7574	180.286	85.7503	95.3187	102.27	106.088	16.795	18.1298	57.8642	54.0385	59.1639	59.026	64.043	50.3886
47.5187	84.1732	89.7128	170.229	82.4497	88.8008	104.973	100.298	16.3063	17.4588	54.5981	53.1784	55.5727	55.1058	58.1722	51.2723
54.1082	85.5598	90.6506	166.994	83.1709	88.267	103.112	99.4755	16.3844	17.4751	54.2089	53.6187	57.3422	54.6836	58.0242	49.5258
60.7624	27.6647	28.4141	52.2013	29.9659	29.3357	28.734	24.2396	14.9344	15.1835	21.7707	24.7702	21.3907	19.1745	23.2834	12.7684
67.3279	25.8939	26.8588	48.623	27.9073	27.5953	27.714	23.1625	14.5845	14.2232	20.8307	22.972	19.602	18.2053	22.534	12.4588
73.9064	24.4773	25.3537	46.7741	26.7527	26.7528	26.0171	22.4772	14.4851	15.2052	19.6226	23.2854	19.809	17.4838	21.8686	11.8

## Sheet: 8d
BAGEL Scores
Note: The mouse MitoCarta 3.0 MitoPathways list was utilized from: https://www.broadinstitute.org/mitocarta/mitocarta30-inventory-mammalian-mitochondrial-proteins-and-pathways (file: Mouse.MitoCarta3.0.xls)
Gene	Score M+	Score M-	Mitochondrially Associated	MitoCarta3.0_MitoPathways
Ak2	28.57	-2.894	YES	Metabolism > Nucleotide metabolism > Nucleotide synthesis and processing
Rpia	20.219	1.025	YES	Metabolism > Carbohydrate metabolism
Opa1	17.033	-6.29	YES	Mitochondrial dynamics and surveillance > Fusion | Mitochondrial dynamics and surveillance > Cristae formation
Mtpap	15.004	2.393	YES	Mitochondrial central dogma > mtRNA metabolism > mtRNA granules | Mitochondrial central dogma > mtRNA metabolism > mt-rRNA modifications | Mitochondrial central dogma > mtRNA metabolism > mt-mRNA modifications | Mitochondrial central dogma > mtRNA metabolism > mtRNA stability and decay
Ptcd3	14.727	2.739	YES	Mitochondrial central dogma > Translation > Mitochondrial ribosome | Mitochondrial central dogma > Translation > Mitochondrial ribosome assembly
Ndufb10	12.289	-7.207	YES	OXPHOS > Complex I > CI subunits | OXPHOS > OXPHOS subunits
Uqcrq	11.981	2.876	YES	OXPHOS > Complex III > CIII subunits | OXPHOS > OXPHOS subunits
Mrps21	11.88	-0.505	YES	Mitochondrial central dogma > Translation > Mitochondrial ribosome
Acly	11.472	0.42	YES	Metabolism > Carbohydrate metabolism > TCA-associated
Cyc1	10.929	-3.362	YES	OXPHOS > Complex III > CIII subunits | Metabolism > Metals and cofactors > Heme-containing proteins | Metabolism > Electron carriers > Cytochromes | OXPHOS > OXPHOS subunits
Uqcrb	9.12833	-3.34833	YES	OXPHOS > Complex III > CIII subunits | OXPHOS > OXPHOS subunits
Timm8a1	8.435	-4.505	YES	Protein import, sorting and homeostasis > Protein homeostasis > Chaperones | Protein import, sorting and homeostasis > Protein import and sorting
Mrps18b	8.017	1.835	YES	Mitochondrial central dogma > Translation > Mitochondrial ribosome
Glrx5	7.893	-3.983	YES	Metabolism > Metals and cofactors > Fe-S cluster biosynthesis | Metabolism > Metals and cofactors > Fe-S-containing proteins
Chchd4	7.853	1.067	YES	Protein import, sorting and homeostasis > Protein import and sorting > MIA40
Aco2	7.808	-9.441	YES	Metabolism > Carbohydrate metabolism > TCA cycle | Metabolism > Metals and cofactors > Fe-S-containing proteins
Aifm1	7.431	-1.442	YES	Protein import, sorting and homeostasis > Protein import and sorting > MIA40 | OXPHOS > Complex I > CI assembly factors | OXPHOS > OXPHOS assembly factors | Mitochondrial dynamics and surveillance > Apoptosis
Mrpl54	7.231	-5.33	YES	Mitochondrial central dogma > Translation > Mitochondrial ribosome
Dnm1l	7.073	-7.761	YES	Mitochondrial dynamics and surveillance > Fission
Mul1	6.43	-10.014	YES	Protein import, sorting and homeostasis > Protein homeostasis | Mitochondrial dynamics and surveillance > Fission | Signaling
Cox5b	6.275	-10.07	YES	OXPHOS > Complex IV > CIV subunits | OXPHOS > OXPHOS subunits
Ndufaf1	6.056	-0.249	YES	OXPHOS > Complex I > CI assembly factors | OXPHOS > OXPHOS assembly factors
2310061I04Rik	6.042	-6.5	YES	0
Mrps33	5.905	-6.442	YES	Mitochondrial central dogma > Translation > Mitochondrial ribosome
Ndufc2	5.529	-5.718	YES	OXPHOS > Complex I > CI subunits | OXPHOS > OXPHOS subunits
Cox4i1	5.363	-0.773	YES	OXPHOS > Complex IV > CIV subunits | OXPHOS > OXPHOS subunits
Crls1	5.325	1.58	YES	Metabolism > Lipid metabolism > Cardiolipin synthesis
Ndufs3	5.323	-5.229	YES	OXPHOS > Complex I > CI subunits | OXPHOS > OXPHOS subunits
Mrps15	5.266	-2.84	YES	Mitochondrial central dogma > Translation > Mitochondrial ribosome
Idi1	5.243	-3.505	YES	Metabolism > Lipid metabolism > Cholesterol-associated
Mrps7	5.239	-5.094	YES	Mitochondrial central dogma > mtRNA metabolism > mtRNA granules | Mitochondrial central dogma > Translation > Mitochondrial ribosome
Lyrm4	5.23	1.872	YES	Metabolism > Metals and cofactors > Fe-S cluster biosynthesis
Ndufa3	5.162	-2.92	YES	OXPHOS > Complex I > CI subunits | OXPHOS > OXPHOS subunits
Mrps22	4.965	-0.493	YES	Mitochondrial central dogma > Translation > Mitochondrial ribosome
Cox20	4.684	-3.912	YES	OXPHOS > Complex IV > CIV assembly factors | OXPHOS > OXPHOS assembly factors
Acad9	4.565	-6.038	YES	OXPHOS > Complex I > CI assembly factors | OXPHOS > OXPHOS assembly factors
Ndufb9	4.428	1.675	YES	OXPHOS > Complex I > CI subunits | OXPHOS > OXPHOS subunits
Tfb2m	4.118	-4.587	YES	Mitochondrial central dogma > mtDNA maintenance > mtDNA replication | Mitochondrial central dogma > mtRNA metabolism > Transcription
Sdhd	4.117	-12.169	YES	OXPHOS > Complex II > CII subunits | Metabolism > Carbohydrate metabolism > TCA cycle | Metabolism > Metals and cofactors > Heme-containing proteins | OXPHOS > OXPHOS subunits
Sdhb	3.997	-8.872	YES	OXPHOS > Complex II > CII subunits | Metabolism > Carbohydrate metabolism > TCA cycle | Metabolism > Metals and cofactors > Fe-S-containing proteins | OXPHOS > OXPHOS subunits
Cox7b	3.9025	-2.4775	YES	OXPHOS > Complex IV > CIV subunits | OXPHOS > OXPHOS subunits
Ndufa9	3.826	-2.825	YES	OXPHOS > Complex I > CI subunits | OXPHOS > OXPHOS subunits
Coq6	3.615	-4.696	YES	Metabolism > Metals and cofactors > Coenzyme Q metabolism
Slc25a37	3.547	0.252	YES	Metabolism > Metals and cofactors > Iron homeostasis | Small molecule transport > SLC25A family
Cox6c	3.527	-3.534	YES	OXPHOS > Complex IV > CIV subunits | OXPHOS > OXPHOS subunits
D2hgdh	3.477	-6.136	YES	Metabolism > Carbohydrate metabolism > TCA-associated
Slc25a3	3.433	-0.982	YES	Metabolism > Metals and cofactors > Copper metabolism | Signaling > Calcium homeostasis > Calcium cycle | Small molecule transport > SLC25A family
Uqcc1	3.326	-0.406	YES	OXPHOS > Complex III > CIII assembly factors | OXPHOS > OXPHOS assembly factors
Mrps27	2.515	-0.335	YES	Mitochondrial central dogma > Translation > Mitochondrial ribosome
Mrpl15	2.451	2.151	YES	Mitochondrial central dogma > Translation > Mitochondrial ribosome
Hccs	2.433	-2.809	YES	Metabolism > Metals and cofactors > Heme synthesis and processing | OXPHOS > OXPHOS subunits | OXPHOS > Cytochrome C
Ahcyl1	2.362	-12.271	YES	Mitochondrial dynamics and surveillance > Organelle contact sites
Mrpl48	2.037	2.779	YES	Mitochondrial central dogma > Translation > Mitochondrial ribosome
Mrps16	1.592	0.475	YES	Mitochondrial central dogma > Translation > Mitochondrial ribosome
Pdss2	1.583	-5.979	YES	Metabolism > Metals and cofactors > Coenzyme Q metabolism
Uqcr10	1.559	-5.627	YES	OXPHOS > Complex III > CIII subunits | OXPHOS > OXPHOS subunits
Trmu	1.479	-7.776	YES	Mitochondrial central dogma > mtRNA metabolism > mt-tRNA modifications
Atp5j	1.454	-6.465	YES	OXPHOS > Complex V > CV subunits | OXPHOS > OXPHOS subunits
Ndufc1	1.439	-5.071	YES	OXPHOS > Complex I > CI subunits | OXPHOS > OXPHOS subunits
Mrpl55	1.43	-6.197	YES	Mitochondrial central dogma > Translation > Mitochondrial ribosome
Ndufaf3	0.862	-2.634	YES	OXPHOS > Complex I > CI assembly factors | OXPHOS > OXPHOS assembly factors
Amacr	0.846	-7.939	YES	Metabolism > Lipid metabolism > Fatty acid oxidation
Ndufa6	0.745	-3.827	YES	OXPHOS > Complex I > CI subunits | OXPHOS > OXPHOS subunits
Slc30a9	0.512	-3.197	YES	Small molecule transport
Mcu	0.421	-11.519	YES	Signaling > Calcium homeostasis > Calcium cycle | Small molecule transport > Calcium uniporter
Rhot1	0.39	0.975	YES	Signaling > Calcium homeostasis > EF hand proteins | Mitochondrial dynamics and surveillance > Trafficking
Ndufaf4	0.379	-5.004	YES	OXPHOS > Complex I > CI assembly factors | OXPHOS > OXPHOS assembly factors
Atp5k	0.379	0.423	YES	OXPHOS > Complex V > CV subunits | OXPHOS > OXPHOS subunits | Mitochondrial dynamics and surveillance > Cristae formation
Chchd3	0.36	-6.886	YES	Mitochondrial dynamics and surveillance > Cristae formation > MICOS complex | Mitochondrial dynamics and surveillance > Intramitochondrial membrane interactions
Rhot2	0.334	-12.456	YES	Signaling > Calcium homeostasis > EF hand proteins | Mitochondrial dynamics and surveillance > Trafficking
Mrpl42	0.248	0.666	YES	Mitochondrial central dogma > Translation > Mitochondrial ribosome
Ndufb8	0.242	-1.164	YES	OXPHOS > Complex I > CI subunits | OXPHOS > OXPHOS subunits
Ppif	0.162	-7.356	YES	Signaling > Calcium homeostasis > Mitochondrial permeability transition pore
Ldhb	0.101	-4.666	YES	Metabolism > Amino acid metabolism > Glyoxylate metabolism
Iba57	0.024	-3.326	YES	Metabolism > Metals and cofactors > Fe-S cluster biosynthesis
Nubpl	0.017	-7.825	YES	OXPHOS > Complex I > CI assembly factors | Metabolism > Metals and cofactors > Fe-S cluster biosynthesis | Metabolism > Metals and cofactors > Fe-S-containing proteins | OXPHOS > OXPHOS assembly factors
Ndufs7	-0.191	-1.76	YES	OXPHOS > Complex I > CI subunits | Metabolism > Metals and cofactors > Fe-S-containing proteins | OXPHOS > OXPHOS subunits
C1qbp	-0.228	-1.962	YES	Signaling > Immune response
Mrps26	-0.34	0.297	YES	Mitochondrial central dogma > Translation > Mitochondrial ribosome
Mrps35	-0.344	-5.699	YES	Mitochondrial central dogma > Translation > Mitochondrial ribosome
Mrpl36	-0.424	-1.291	YES	Mitochondrial central dogma > Translation > Mitochondrial ribosome
Mtx1	-0.438	-1.777	YES	Protein import, sorting and homeostasis > Protein import and sorting > SAM | Mitochondrial dynamics and surveillance > Intramitochondrial membrane interactions
Mrrf	-0.488	-13.298	YES	Mitochondrial central dogma > Translation > Translation factors
Mpst	-0.582	-11.429	YES	Metabolism > Detoxification > Xenobiotic metabolism | Metabolism > Sulfur metabolism
Gadd45gip1	-0.602	-1.461	YES	Mitochondrial central dogma > Translation > Mitochondrial ribosome
Ndufa10	-0.649	-5.11	YES	OXPHOS > Complex I > CI subunits | OXPHOS > OXPHOS subunits
Ndufv1	-0.675	-3.052	YES	OXPHOS > Complex I > CI subunits | Metabolism > Metals and cofactors > Fe-S-containing proteins | OXPHOS > OXPHOS subunits
Slc25a19	-0.719	-2.419	YES	Metabolism > Vitamin metabolism > Vitamin B1 metabolism | Small molecule transport > SLC25A family
Idh3a	-1.064	-6.137	YES	Metabolism > Carbohydrate metabolism > TCA cycle
Isca2	-1.098	-3.974	YES	Metabolism > Metals and cofactors > Fe-S cluster biosynthesis | Metabolism > Metals and cofactors > Fe-S-containing proteins
Ndufb5	-1.252	-6.529	YES	OXPHOS > Complex I > CI subunits | OXPHOS > OXPHOS subunits
Mrpl50	-1.336	-6.988	YES	Mitochondrial central dogma > Translation > Mitochondrial ribosome
Ndufs8	-1.419	-1.417	YES	OXPHOS > Complex I > CI subunits | Metabolism > Metals and cofactors > Fe-S-containing proteins | OXPHOS > OXPHOS subunits
Sdha	-1.519	-5.237	YES	OXPHOS > Complex II > CII subunits | Metabolism > Carbohydrate metabolism > TCA cycle | OXPHOS > OXPHOS subunits
Mtx2	-1.546	-4.292	YES	Protein import, sorting and homeostasis > Protein import and sorting > SAM | Mitochondrial dynamics and surveillance > Intramitochondrial membrane interactions
Taz	-1.553	-4.854	YES	Metabolism > Lipid metabolism > Cardiolipin synthesis
Mtif2	-1.581	-6.175	YES	Mitochondrial central dogma > Translation > Translation factors
Mipep	-1.595	1.043	YES	Protein import, sorting and homeostasis > Protein import and sorting > Preprotein cleavage | Protein import, sorting and homeostasis > Protein homeostasis > Proteases
Ngrn	-1.642	-9.335	YES	Mitochondrial central dogma > mtRNA metabolism > mt-rRNA modifications | Mitochondrial central dogma > Translation > Mitochondrial ribosome assembly
Mrpl30	-1.696	1.645	YES	Mitochondrial central dogma > Translation > Mitochondrial ribosome
Immt	-1.736	-1.453	YES	Mitochondrial dynamics and surveillance > Cristae formation > MICOS complex
Coa7	-1.751	-2.782	YES	OXPHOS > Complex IV > CIV assembly factors | OXPHOS > OXPHOS assembly factors
Ndufb2	-1.769	-11.389	YES	OXPHOS > Complex I > CI subunits | OXPHOS > OXPHOS subunits
Foxred1	-1.775	-11.856	YES	OXPHOS > Complex I > CI assembly factors | OXPHOS > OXPHOS assembly factors
Mrpl14	-1.82	1.14	YES	Mitochondrial central dogma > Translation > Mitochondrial ribosome
Uqcc2	-1.864	-3.461	YES	OXPHOS > Complex III > CIII assembly factors | OXPHOS > OXPHOS assembly factors
Cyp27b1	-1.887	-5.647	YES	Metabolism > Metals and cofactors > Heme-containing proteins | Metabolism > Vitamin metabolism > Vitamin D metabolism
Aifm3	-1.887	-4.263	YES	Metabolism > Metals and cofactors > Fe-S-containing proteins | Mitochondrial dynamics and surveillance > Apoptosis
Parl	-1.962	-13.709	YES	Protein import, sorting and homeostasis > Protein homeostasis > Proteases | Mitochondrial dynamics and surveillance > Mitophagy | Mitochondrial dynamics and surveillance > Autophagy
Cyp11b2	-1.979	-1.63	YES	Metabolism > Lipid metabolism > Cholesterol, bile acid, steroid synthesis | Metabolism > Metals and cofactors > Heme-containing proteins
Mrpl22	-1.998	-2.254	YES	Mitochondrial central dogma > Translation > Mitochondrial ribosome
Trub2	-2.049	-0.158	YES	Mitochondrial central dogma > mtRNA metabolism > mtRNA granules | Mitochondrial central dogma > mtRNA metabolism > mt-rRNA modifications
Slc25a51	-2.124	-9.604	YES	Metabolism > Metals and cofactors > NAD biosynthesis and metabolism | Small molecule transport > SLC25A family
Gcsh	-2.156	-5.603	YES	Metabolism > Lipid metabolism > Lipoate insertion | Metabolism > Amino acid metabolism > Glycine metabolism | Metabolism > Amino acid metabolism > Glycine cleavage system
Mrpl3	-2.212	-1.214	YES	Mitochondrial central dogma > Translation > Mitochondrial ribosome
Ndufa8	-2.229	-6.077	YES	OXPHOS > Complex I > CI subunits | OXPHOS > OXPHOS subunits
Lrpprc	-2.287	-9.755	YES	Mitochondrial central dogma > mtRNA metabolism > mtRNA stability and decay | Mitochondrial central dogma > Translation
Coa4	-2.297	-6.194	YES	OXPHOS > Complex IV > CIV assembly factors | OXPHOS > OXPHOS assembly factors
Mrps31	-2.325	-2.814	YES	Mitochondrial central dogma > Translation > Mitochondrial ribosome
Fh1	-2.344	-8.387	YES	Metabolism > Carbohydrate metabolism > TCA cycle
Atpaf2	-2.352	2.795	YES	OXPHOS > Complex V > CV assembly factors | OXPHOS > OXPHOS assembly factors
Eci1	-2.361	-7.089	YES	Metabolism > Lipid metabolism > Fatty acid oxidation
Nsun4	-2.392	-0.119	YES	Mitochondrial central dogma > mtRNA metabolism > mt-rRNA modifications | Mitochondrial central dogma > Translation > Mitochondrial ribosome assembly
Timm17a	-2.446	-10.496	YES	Protein import, sorting and homeostasis > Protein import and sorting > TIM23 presequence pathway
Ddx28	-2.524	-3.563	YES	Mitochondrial central dogma > mtRNA metabolism > mtRNA granules | Mitochondrial central dogma > Translation > Mitochondrial ribosome assembly
Ppm1k	-2.58	-10.788	YES	Metabolism > Amino acid metabolism > Branched-chain amino acid metabolism | Metabolism > Amino acid metabolism > Branched-chain amino acid dehydrogenase complex
Mrpl13	-2.61	1.221	YES	Mitochondrial central dogma > Translation > Mitochondrial ribosome
Slc25a27	-2.683	-7.087	YES	Small molecule transport > SLC25A family
Cox16	-2.743	0.236	YES	OXPHOS > Complex IV > CIV assembly factors | OXPHOS > OXPHOS assembly factors
Mcee	-2.832	-6.508	YES	Metabolism > Carbohydrate metabolism > Propanoate metabolism | Metabolism > Lipid metabolism > Fatty acid oxidation
Ndufa2	-2.834	-2.174	YES	OXPHOS > Complex I > CI subunits | OXPHOS > OXPHOS subunits
Star	-2.84	-4.232	YES	Metabolism > Lipid metabolism > Cholesterol, bile acid, steroid synthesis
Ndufv2	-2.865	-5.106	YES	OXPHOS > Complex I > CI subunits | Metabolism > Metals and cofactors > Fe-S-containing proteins | OXPHOS > OXPHOS subunits
Mto1	-2.87	-6.276	YES	Mitochondrial central dogma > mtRNA metabolism > mt-tRNA modifications | Metabolism > Vitamin metabolism > Folate and 1-C metabolism
Mrps18c	-2.916	0.523	YES	Mitochondrial central dogma > Translation > Mitochondrial ribosome
Dap3	-2.919	-3.014	YES	Mitochondrial central dogma > Translation > Mitochondrial ribosome
Dnajc11	-3.086	-4.879	YES	Protein import, sorting and homeostasis > Protein import and sorting | Mitochondrial dynamics and surveillance > Intramitochondrial membrane interactions
Coq2	-3.13	-5.471	YES	Metabolism > Metals and cofactors > Coenzyme Q metabolism
Trmt2b	-3.19	-7.365	YES	Mitochondrial central dogma > mtRNA metabolism > mt-tRNA modifications | Mitochondrial central dogma > mtRNA metabolism > mt-rRNA modifications
Poldip2	-3.264	-5.442	YES	Mitochondrial central dogma > mtDNA maintenance > mtDNA nucleoid
Pet100	-3.279	-3.273	YES	OXPHOS > Complex IV > CIV assembly factors | OXPHOS > OXPHOS assembly factors
Timmdc1	-3.29	-10.33	YES	OXPHOS > Complex I > CI assembly factors | OXPHOS > OXPHOS assembly factors
Ndufaf5	-3.301	-0.204	YES	OXPHOS > Complex I > CI assembly factors | OXPHOS > OXPHOS assembly factors
Mrps36	-3.325	-5.325	YES	Mitochondrial central dogma > Translation > Mitochondrial ribosome | Metabolism > Carbohydrate metabolism > TCA cycle
Timm9	-3.41	-1.777	YES	Protein import, sorting and homeostasis > Protein homeostasis > Chaperones | Protein import, sorting and homeostasis > Protein import and sorting
Rexo2	-3.452	-7.463	YES	Mitochondrial central dogma > mtRNA metabolism > mtRNA stability and decay
Mrps9	-3.454	-5.405	YES	Mitochondrial central dogma > mtRNA metabolism > mtRNA granules | Mitochondrial central dogma > Translation > Mitochondrial ribosome
Ttc19	-3.491	-5.818	YES	OXPHOS > Complex III > CIII assembly factors | OXPHOS > OXPHOS assembly factors
Efhd1	-3.688	-8.027	YES	Signaling > Calcium homeostasis > EF hand proteins
Gls	-3.689	-5.152	YES	Metabolism > Amino acid metabolism > Glutamate metabolism
Coa3	-3.689	-2.662	YES	Mitochondrial central dogma > Translation > Translation factors | OXPHOS > Complex IV > CIV assembly factors | OXPHOS > OXPHOS assembly factors
Fdx1	-3.737	-14.574	YES	Metabolism > Lipid metabolism > Cholesterol, bile acid, steroid synthesis | Metabolism > Metals and cofactors > Heme synthesis and processing | Metabolism > Metals and cofactors > Fe-S cluster biosynthesis | Metabolism > Metals and cofactors > Fe-S-containing proteins | Metabolism > Vitamin metabolism > Vitamin D metabolism
Mrpl40	-3.779	1.011	YES	Mitochondrial central dogma > Translation > Mitochondrial ribosome
Fastkd2	-3.78	-7.535	YES	Mitochondrial central dogma > mtRNA metabolism > mtRNA granules | Mitochondrial central dogma > mtRNA metabolism > Polycistronic mtRNA processing | Mitochondrial central dogma > mtRNA metabolism > mtRNA stability and decay | Mitochondrial central dogma > Translation > Mitochondrial ribosome assembly
Mpc1	-3.832	-10.604	YES	Metabolism > Carbohydrate metabolism > Gluconeogenesis | Metabolism > Carbohydrate metabolism > Pyruvate metabolism | Metabolism > Carbohydrate metabolism > TCA-associated | Small molecule transport
Tomm6	-3.833	-11.905	YES	Protein import, sorting and homeostasis > Protein import and sorting > TOM
Mtrf1l	-3.909	1.359	YES	Mitochondrial central dogma > Translation > Translation factors
Fdps	-3.925	-13.765	YES	Metabolism > Lipid metabolism > Cholesterol-associated
Ndufb3	-3.935	-4.05167	YES	OXPHOS > Complex I > CI subunits | OXPHOS > OXPHOS subunits
Fasn	-3.957	-2.184	YES	Metabolism > Lipid metabolism
Ndufa5	-3.99	-5.553	YES	OXPHOS > Complex I > CI subunits | OXPHOS > OXPHOS subunits
Ybey	-4.023	-8.333	YES	Mitochondrial central dogma > mtRNA metabolism > Polycistronic mtRNA processing | Mitochondrial central dogma > Translation > Mitochondrial ribosome assembly
Gfm2	-4.064	-3.466	YES	Mitochondrial central dogma > Translation > Translation factors
Dnajc4	-4.146	0.019	YES	Protein import, sorting and homeostasis > Protein homeostasis
Atpaf1	-4.168	-11.86	YES	OXPHOS > Complex V > CV assembly factors | OXPHOS > OXPHOS assembly factors
Bloc1s1	-4.175	-6.27	YES	Signaling
Vdac2	-4.206	-4.611	YES	Small molecule transport
Ndufs5	-4.276	-2.659	YES	OXPHOS > Complex I > CI subunits | OXPHOS > OXPHOS subunits
Hadh	-4.335	-4.91	YES	Metabolism > Lipid metabolism > Fatty acid oxidation | Metabolism > Amino acid metabolism > Lysine metabolism
Them4	-4.367	-8.651	YES	Metabolism > Lipid metabolism
Atp5g1	-4.426	-6.208	YES	OXPHOS > Complex V > CV subunits | OXPHOS > OXPHOS subunits
Pex11b	-4.466	-7.298	YES	0
Ndufaf7	-4.512	-2.709	YES	OXPHOS > Complex I > CI assembly factors | OXPHOS > OXPHOS assembly factors
Gpt2	-4.514	2.428	YES	Metabolism > Amino acid metabolism > Glutamate metabolism
Mthfd2	-4.522	-5.335	YES	Metabolism > Vitamin metabolism > Folate and 1-C metabolism
Agk	-4.53	-3.045	YES	Protein import, sorting and homeostasis > Protein import and sorting > TIM22 carrier pathway | Metabolism > Lipid metabolism > Phospholipid metabolism
Sirt4	-4.586	-7.607	YES	Metabolism > Metals and cofactors > NAD biosynthesis and metabolism
Mettl5	-4.632	-2.31	YES	Mitochondrial central dogma > mtRNA metabolism > mt-rRNA modifications
Cox5a	-4.654	2.721	YES	OXPHOS > Complex IV > CIV subunits | OXPHOS > OXPHOS subunits
Ndufa11	-4.657	-3.067	YES	OXPHOS > Complex I > CI subunits | OXPHOS > OXPHOS subunits
Bax	-4.693	-10.746	YES	Mitochondrial dynamics and surveillance > Apoptosis
Atp5g2	-4.762	-11.026	YES	OXPHOS > Complex V > CV subunits | OXPHOS > OXPHOS subunits
Mrps10	-4.787	-0.373	YES	Mitochondrial central dogma > Translation > Mitochondrial ribosome
Pdk4	-4.793	-6.538	YES	Metabolism > Carbohydrate metabolism > Pyruvate metabolism
Slc25a4	-4.8	-10.295	YES	Metabolism > Nucleotide metabolism > Nucleotide import | Signaling > Calcium homeostasis > Mitochondrial permeability transition pore | Small molecule transport > SLC25A family
Rsad1	-4.844	-6.14	YES	Metabolism > Metals and cofactors > Fe-S-containing proteins
Gtpbp3	-4.871	-10.745	YES	Mitochondrial central dogma > mtRNA metabolism > mt-tRNA modifications | Metabolism > Vitamin metabolism > Folate and 1-C metabolism
Tmem70	-4.893	-11.337	YES	OXPHOS > Complex I > CI assembly factors | OXPHOS > Complex V > CV assembly factors | OXPHOS > OXPHOS assembly factors
Opa3	-4.902	-6.858	YES	0
Yme1l1	-4.908	0.722	YES	Protein import, sorting and homeostasis > Protein homeostasis > Proteases
Ckmt1	-5.057	-6.728	YES	Metabolism > Nucleotide metabolism > Creatine metabolism
Ndufb6	-5.155	-8.017	YES	OXPHOS > Complex I > CI subunits | OXPHOS > OXPHOS subunits
Gls2	-5.159	-11.686	YES	Metabolism > Amino acid metabolism > Glutamate metabolism
Lyrm9	-5.198	-11.354	YES	0
Afg3l2	-5.231	-13.102	YES	Protein import, sorting and homeostasis > Protein homeostasis > Proteases
Slc25a18	-5.266	-7.234	YES	Small molecule transport > SLC25A family
Thnsl1	-5.271	-9.843	YES	0
Acaca	-5.281	-3.846	YES	Metabolism > Lipid metabolism > Type II fatty acid synthesis | Metabolism > Vitamin metabolism > Biotin utilizing proteins
Rdh14	-5.291	-6.159	YES	Metabolism > Vitamin metabolism > Vitamin A metabolism
Nsun3	-5.321	-9.788	YES	Mitochondrial central dogma > mtRNA metabolism > mt-tRNA modifications
Mrps17	-5.365	-10.653	YES	Mitochondrial central dogma > Translation > Mitochondrial ribosome
Synj2bp	-5.421	-4.951	YES	Mitochondrial dynamics and surveillance > Organelle contact sites
Mterf4	-5.439	-2.263	YES	Mitochondrial central dogma > Translation > Mitochondrial ribosome assembly
Letmd1	-5.462	-10.076	YES	Small molecule transport
Sco1	-5.5	-3.435	YES	OXPHOS > Complex IV > CIV assembly factors | Metabolism > Metals and cofactors > Copper metabolism | OXPHOS > OXPHOS assembly factors
Lyplal1	-5.522	-6.17	YES	Metabolism > Lipid metabolism
Lias	-5.568	-5.389	YES	Metabolism > Lipid metabolism > Lipoate insertion | Metabolism > Metals and cofactors > Fe-S-containing proteins
Lipt2	-5.608	-7.743	YES	Metabolism > Lipid metabolism > Lipoate insertion
Mccc2	-5.62	-6.71	YES	Metabolism > Amino acid metabolism > Branched-chain amino acid metabolism
Uqcr11	-5.735	-2.294	YES	OXPHOS > Complex III > CIII subunits | OXPHOS > OXPHOS subunits
Got2	-5.742	-3.937	YES	Metabolism > Carbohydrate metabolism > Malate-aspartate shuttle | Metabolism > Amino acid metabolism > Glutamate metabolism | Metabolism > Amino acid metabolism > Glyoxylate metabolism | Metabolism > Amino acid metabolism > Kynurenine metabolism | Metabolism > Sulfur metabolism
Rtn4ip1	-5.798	-6.816	YES	0
Ndufaf6	-5.8	-12.615	YES	OXPHOS > Complex I > CI assembly factors | OXPHOS > OXPHOS assembly factors
Isca1	-5.83333	-5.26	YES	Metabolism > Metals and cofactors > Fe-S cluster biosynthesis | Metabolism > Metals and cofactors > Fe-S-containing proteins
Etfdh	-5.853	-4.053	YES	Metabolism > Lipid metabolism > Fatty acid oxidation | Metabolism > Amino acid metabolism > Branched-chain amino acid metabolism | Metabolism > Amino acid metabolism > Lysine metabolism | Metabolism > Amino acid metabolism > Glycine metabolism | Metabolism > Metals and cofactors > Fe-S-containing proteins | Metabolism > Vitamin metabolism > Choline and betaine metabolism | Metabolism > Electron c…
Cyb5r3	-5.902	-2.908	YES	Metabolism > Detoxification > Xenobiotic metabolism | Metabolism > Detoxification > Amidoxime reducing complex | Metabolism > Lipid metabolism
Armc10	-5.913	-10.092	YES	Mitochondrial dynamics and surveillance > Fission | Mitochondrial dynamics and surveillance > Trafficking
Tomm7	-5.935	-6.298	YES	Protein import, sorting and homeostasis > Protein import and sorting > TOM | Mitochondrial dynamics and surveillance > Mitophagy | Mitochondrial dynamics and surveillance > Autophagy
Pycr1	-5.993	-12.167	YES	Metabolism > Amino acid metabolism > Proline metabolism
Mrps28	-6.013	-4.932	YES	Mitochondrial central dogma > Translation > Mitochondrial ribosome
Lyrm1	-6.027	-9.161	YES	0
Mtfr1	-6.041	-7.41	YES	Mitochondrial dynamics and surveillance > Fission
Ndufb7	-6.058	-8.516	YES	OXPHOS > Complex I > CI subunits | OXPHOS > OXPHOS subunits
Dld	-6.073	-8.752	YES	Metabolism > Carbohydrate metabolism > Pyruvate metabolism | Metabolism > Carbohydrate metabolism > TCA cycle | Metabolism > Amino acid metabolism > Branched-chain amino acid metabolism | Metabolism > Amino acid metabolism > Branched-chain amino acid dehydrogenase complex | Metabolism > Amino acid metabolism > Lysine metabolism | Metabolism > Amino acid metabolism > Glycine metabolism | Metabolis…
Apoo	-6.08	-12.6583	YES	Mitochondrial dynamics and surveillance > Cristae formation > MICOS complex
Malsu1	-6.092	-4.355	YES	Mitochondrial central dogma > Translation > Mitochondrial ribosome assembly
Nipsnap1	-6.109	-7.868	YES	Mitochondrial dynamics and surveillance > Mitophagy | Mitochondrial dynamics and surveillance > Autophagy
Mrpl21	-6.13	-2.977	YES	Mitochondrial central dogma > Translation > Mitochondrial ribosome
Chchd1	-6.149	-6.878	YES	Mitochondrial central dogma > Translation > Mitochondrial ribosome
Mmadhc	-6.195	-6.613	YES	Metabolism > Vitamin metabolism > Vitamin B12 metabolism
Nme6	-6.2	-12.761	YES	Metabolism > Nucleotide metabolism > Nucleotide synthesis and processing
Trit1	-6.271	-8.743	YES	Mitochondrial central dogma > mtRNA metabolism > mt-tRNA modifications | Mitochondrial central dogma > mtRNA metabolism > mt-rRNA modifications
C330018D20Rik	-6.309	-8.799	YES	0
Timm10b	-6.347	-2.767	YES	Protein import, sorting and homeostasis > Protein homeostasis > Chaperones | Protein import, sorting and homeostasis > Protein import and sorting
Bola3	-6.356	-16.491	YES	Metabolism > Metals and cofactors > Fe-S cluster biosynthesis | Metabolism > Metals and cofactors > Fe-S-containing proteins
Ptges2	-6.363	-0.572	YES	Metabolism > Lipid metabolism > Eicosanoid metabolism
Mgme1	-6.425	-7.51	YES	Mitochondrial central dogma > mtDNA maintenance > mtDNA replication | Mitochondrial central dogma > mtDNA maintenance > mtDNA stability and decay
Pif1	-6.43	-3.098	YES	Mitochondrial central dogma > mtDNA maintenance
Pcbd2	-6.431	-9.285	YES	Metabolism > Metals and cofactors > Tetrahydrobiopterin synthesis
Dhrs7b	-6.452	-3.716	YES	0
Gdap1	-6.466	-3.147	YES	0
Abcd3	-6.596	-6.305	YES	Small molecule transport > ABC transporters
Acot11	-6.616	-9.484	YES	Metabolism > Lipid metabolism > Fatty acid oxidation
Cry1	-6.638	-14.672	YES	0
Mrps6	-6.654	-1.528	YES	Mitochondrial central dogma > Translation > Mitochondrial ribosome
Msrb3	-6.67	-12.712	YES	Metabolism > Detoxification > ROS and glutathione metabolism
Pyurf	-6.719	-1.311	YES	0
Nfu1	-6.737	-6.718	YES	Metabolism > Metals and cofactors > Fe-S cluster biosynthesis | Metabolism > Metals and cofactors > Fe-S-containing proteins
Tdrkh	-6.749	-11.672	YES	0
Slc25a22	-6.766	-1.001	YES	Small molecule transport > SLC25A family
Pus1	-6.794	-3.788	YES	Mitochondrial central dogma > mtRNA metabolism > mtRNA granules | Mitochondrial central dogma > mtRNA metabolism > mt-tRNA modifications
Fastkd5	-6.824	-1.198	YES	Mitochondrial central dogma > mtRNA metabolism > mtRNA granules | Mitochondrial central dogma > mtRNA metabolism > Polycistronic mtRNA processing | Mitochondrial central dogma > mtRNA metabolism > mtRNA stability and decay
Ccdc90b	-6.833	-8.867	YES	0
Akap1	-6.84	-8.58	YES	Signaling > cAMP-PKA signaling
Aass	-6.852	-6.716	YES	Metabolism > Amino acid metabolism > Lysine metabolism
Oma1	-7.001	-15.793	YES	Protein import, sorting and homeostasis > Protein homeostasis > Proteases | Mitochondrial dynamics and surveillance > Fusion | Mitochondrial dynamics and surveillance > Fission
Atp5h	-7.02	-7.085	YES	OXPHOS > Complex V > CV subunits | OXPHOS > OXPHOS subunits
Slc25a32	-7.031	-4.303	YES	Metabolism > Vitamin metabolism > Vitamin B2 metabolism | Metabolism > Vitamin metabolism > Folate and 1-C metabolism | Small molecule transport > SLC25A family
Mief1	-7.039	-11.503	YES	Mitochondrial central dogma > Translation > Mitochondrial ribosome assembly | Mitochondrial dynamics and surveillance > Fission
Mavs	-7.06	-9.003	YES	Signaling > Immune response
Mthfd1l	-7.089	-2.29	YES	Metabolism > Vitamin metabolism > Folate and 1-C metabolism
Hsdl1	-7.168	-7.224	YES	0
Alas1	-7.347	-15.399	YES	Metabolism > Metals and cofactors > Heme synthesis and processing
Vdac3	-7.374	-11.731	YES	Signaling > Calcium homeostasis > Mitochondrial permeability transition pore | Small molecule transport
Slc25a54	-7.379	-7.634	YES	Small molecule transport > SLC25A family
Clpp	-7.436	-11.002	YES	Protein import, sorting and homeostasis > Protein homeostasis > Proteases
Nt5m	-7.489	-8.914	YES	Metabolism > Nucleotide metabolism > Nucleotide synthesis and processing
Mdh2	-7.493	-9.145	YES	Metabolism > Carbohydrate metabolism > Gluconeogenesis | Metabolism > Carbohydrate metabolism > Malate-aspartate shuttle | Metabolism > Carbohydrate metabolism > TCA cycle
Dhrs2	-7.504	-12.671	YES	Metabolism > Detoxification > Xenobiotic metabolism
Acadvl	-7.547	-10.567	YES	Metabolism > Lipid metabolism > Fatty acid oxidation
Mettl17	-7.549	-10.915	YES	Mitochondrial central dogma > mtRNA metabolism > mt-rRNA modifications | Mitochondrial central dogma > Translation > Mitochondrial ribosome assembly
Fpgs	-7.626	-6.474	YES	Metabolism > Vitamin metabolism > Folate and 1-C metabolism
Aldh4a1	-7.633	-9.068	YES	Metabolism > Amino acid metabolism > Proline metabolism | Metabolism > Amino acid metabolism > Glyoxylate metabolism
Stard7	-7.68	-6.141	YES	Metabolism > Lipid metabolism > Phospholipid metabolism | Small molecule transport
Eri3	-7.687	-1.617	YES	0
Isoc2a	-7.701	-8.012	YES	0
Hint2	-7.731	-11.242	YES	Metabolism > Lipid metabolism > Cholesterol, bile acid, steroid synthesis
Dhtkd1	-7.745	-14.881	YES	Metabolism > Amino acid metabolism > Lysine metabolism
Chchd5	-7.801	-9.368	YES	0
Nit1	-7.819	-5.582	YES	Metabolism > Detoxification > ROS and glutathione metabolism
Gatc	-7.872	-5.504	YES	Mitochondrial central dogma > Translation > mt-tRNA synthetases
Hint1	-7.891	-13.024	YES	Metabolism > Nucleotide metabolism > Nucleotide synthesis and processing
Clpb	-7.902	-7.66	YES	Protein import, sorting and homeostasis > Protein homeostasis > Proteases
Ide	-7.943	-7.008	YES	Protein import, sorting and homeostasis > Protein homeostasis > Proteases
Mgst1	-7.992	-5.145	YES	Metabolism > Detoxification > Xenobiotic metabolism | Metabolism > Detoxification > ROS and glutathione metabolism
Txn2	-7.994	-5.128	YES	Metabolism > Vitamin metabolism > Vitamin C metabolism | Metabolism > Detoxification > ROS and glutathione metabolism
Hmgcl	-8.022	-2.343	YES	Metabolism > Carbohydrate metabolism > Ketone metabolism | Metabolism > Amino acid metabolism > Branched-chain amino acid metabolism
Pdp2	-8.026	-4.318	YES	Metabolism > Carbohydrate metabolism > Pyruvate metabolism
Prdx2	-8.036	-7.081	YES	Metabolism > Detoxification > ROS and glutathione metabolism
Qtrt1	-8.072	-7.857	YES	Mitochondrial central dogma > mtRNA metabolism > mt-tRNA modifications
Polb	-8.073	-7.643	YES	Mitochondrial central dogma > mtDNA maintenance > mtDNA repair
Sdhaf2	-8.11	-11.061	YES	OXPHOS > Complex II > CII assembly factors | OXPHOS > OXPHOS assembly factors
Mpv17l2	-8.112	-9.253	YES	Mitochondrial central dogma > Translation > Mitochondrial ribosome assembly
Mrps23	-8.119	-9.13	YES	Mitochondrial central dogma > Translation > Mitochondrial ribosome
Cox8b	-8.125	-3.496	YES	OXPHOS > Complex IV > CIV subunits | OXPHOS > OXPHOS subunits
Ucp1	-8.173	-7.715	YES	Small molecule transport > SLC25A family
Higd2a	-8.185	-12.26	YES	OXPHOS > OXPHOS assembly factors | OXPHOS > Respirasome assembly
Them5	-8.227	-10.928	YES	Metabolism > Lipid metabolism
Pdhb	-8.299	-4.716	YES	Metabolism > Carbohydrate metabolism > Pyruvate metabolism
Pink1	-8.364	-3.338	YES	Mitochondrial dynamics and surveillance > Mitophagy | Mitochondrial dynamics and surveillance > Autophagy | Signaling
H2-Ke6	-8.379	-5.078	YES	Metabolism > Lipid metabolism > Type II fatty acid synthesis | Metabolism > Lipid metabolism > Cholesterol, bile acid, steroid synthesis
Prdx3	-8.395	-3.766	YES	Metabolism > Detoxification > ROS and glutathione metabolism
Tha1	-8.404	-6.669	YES	0
Ndufb4	-8.408	-5.194	YES	OXPHOS > Complex I > CI subunits | OXPHOS > OXPHOS subunits
Ndufs6	-8.413	-9.497	YES	OXPHOS > Complex I > CI subunits | OXPHOS > OXPHOS subunits
Bid	-8.527	-6.095	YES	Mitochondrial dynamics and surveillance > Apoptosis
Mtfr1l	-8.54	-9.658	YES	0
Polq	-8.547	-5.834	YES	Mitochondrial central dogma > mtDNA maintenance
Ucp2	-8.583	-0.529	YES	Small molecule transport > SLC25A family
Htatip2	-8.672	-5.657	YES	0
Dlat	-8.695	-8.43	YES	Metabolism > Carbohydrate metabolism > Pyruvate metabolism
Bcl2l1	-8.722	-11.449	YES	Mitochondrial dynamics and surveillance > Apoptosis
Dbi	-8.729	-7.846	YES	Metabolism > Lipid metabolism
Cox19	-8.735	-1.552	YES	OXPHOS > Complex IV > CIV assembly factors | Metabolism > Metals and cofactors > Copper metabolism | OXPHOS > OXPHOS assembly factors
Sdhaf3	-8.746	-14.541	YES	OXPHOS > Complex II > CII assembly factors | OXPHOS > OXPHOS assembly factors
Eci2	-8.753	-11.131	YES	Metabolism > Lipid metabolism > Fatty acid oxidation
Cpt2	-8.756	-17.583	YES	Metabolism > Lipid metabolism > Fatty acid oxidation | Metabolism > Metals and cofactors > Carnitine synthesis and transport | Metabolism > Metals and cofactors > Carnitine shuttle
Mrpl32	-8.762	-4.168	YES	Mitochondrial central dogma > Translation > Mitochondrial ribosome
Mrpl9	-8.765	0.45	YES	Mitochondrial central dogma > Translation > Mitochondrial ribosome
Gcdh	-8.794	-4.202	YES	Metabolism > Amino acid metabolism > Lysine metabolism
Coq9	-8.799	-7.731	YES	Metabolism > Metals and cofactors > Coenzyme Q metabolism
Ccdc127	-8.801	-11.297	YES	0
Acsf3	-8.809	-12.28	YES	Metabolism > Lipid metabolism > Type II fatty acid synthesis
Slc25a24	-8.866	-6.343	YES	Metabolism > Nucleotide metabolism > Nucleotide import | Signaling > Calcium homeostasis > EF hand proteins | Small molecule transport > SLC25A family
Ecsit	-8.938	2.625	YES	OXPHOS > Complex I > CI assembly factors | OXPHOS > OXPHOS assembly factors
Atpif1	-8.964	-11.249	YES	OXPHOS > Complex V > CV subunits | OXPHOS > OXPHOS subunits
Exd2	-8.986	-12.005	YES	Mitochondrial central dogma > Translation
Ndufa4	-8.995	-13.293	YES	OXPHOS > Complex IV > CIV subunits | OXPHOS > OXPHOS subunits
Gm4952	-9.007	-8.624	YES	Metabolism
Coq10a	-9.033	-5.47	YES	Metabolism > Metals and cofactors > Coenzyme Q metabolism
Cdk5rap1	-9.078	-3.659	YES	Mitochondrial central dogma > mtRNA metabolism > mt-tRNA modifications
Slc25a1	-9.098	-7.001	YES	Metabolism > Carbohydrate metabolism > Gluconeogenesis | Metabolism > Carbohydrate metabolism > TCA-associated | Metabolism > Lipid metabolism | Small molecule transport > SLC25A family
Ccdc58	-9.11	-8.064	YES	0
Spr	-9.159	-10.262	YES	Metabolism > Metals and cofactors > Tetrahydrobiopterin synthesis
Tmem186	-9.165	-13.205	YES	OXPHOS > Complex I > CI assembly factors | OXPHOS > OXPHOS assembly factors
Kmo	-9.178	-15.584	YES	Metabolism > Amino acid metabolism > Kynurenine metabolism | Metabolism > Metals and cofactors > NAD biosynthesis and metabolism
Rmnd1	-9.187	-7.795	YES	Mitochondrial central dogma > mtRNA metabolism > mtRNA granules | Mitochondrial central dogma > Translation
Aadat	-9.194	-4.998	YES	Metabolism > Amino acid metabolism > Lysine metabolism
Dnajc15	-9.207	-10.501	YES	Protein import, sorting and homeostasis > Protein import and sorting > Import motor
Slc25a36	-9.246	-6.994	YES	Metabolism > Nucleotide metabolism > Nucleotide import | Small molecule transport > SLC25A family
Bco2	-9.27	-5.779	YES	Metabolism > Vitamin metabolism > Vitamin A metabolism
Acat1	-9.274	-12.679	YES	Metabolism > Carbohydrate metabolism > Ketone metabolism | Metabolism > Lipid metabolism > Fatty acid oxidation | Metabolism > Amino acid metabolism > Branched-chain amino acid metabolism | Metabolism > Amino acid metabolism > Lysine metabolism
Cox8a	-9.275	-6.325	YES	OXPHOS > Complex IV > CIV subunits | OXPHOS > OXPHOS subunits
Lipt1	-9.278	-12.795	YES	Metabolism > Lipid metabolism > Lipoate insertion
Lactb	-9.319	-5.634	YES	Protein import, sorting and homeostasis > Protein homeostasis > Proteases | Metabolism > Lipid metabolism > Phospholipid metabolism
Bnip3	-9.32	-9.904	YES	Mitochondrial dynamics and surveillance > Apoptosis
Myg1	-9.346	-3.375	YES	Mitochondrial central dogma > mtRNA metabolism > mt-rRNA modifications | Mitochondrial central dogma > mtRNA metabolism > mt-mRNA modifications
Slc25a21	-9.349	-6.003	YES	Metabolism > Amino acid metabolism | Small molecule transport > SLC25A family
Pnpo	-9.384	-4.62	YES	Metabolism > Vitamin metabolism > Vitamin B6 metabolism
Cbr3	-9.389	-8.106	YES	Metabolism > Detoxification > Xenobiotic metabolism
Mfn2	-9.471	-0.744	YES	Mitochondrial dynamics and surveillance > Fusion | Mitochondrial dynamics and surveillance > Organelle contact sites
Pccb	-9.535	-15.865	YES	Metabolism > Carbohydrate metabolism > Propanoate metabolism | Metabolism > Lipid metabolism > Fatty acid oxidation
Echdc2	-9.541	-10.361	YES	0
Gstk1	-9.562	-10.434	YES	Metabolism > Detoxification > Xenobiotic metabolism
Ccdc51	-9.563	-8.701	YES	Small molecule transport
Pusl1	-9.57	-7.417	YES	Mitochondrial central dogma > Translation
Acsm3	-9.573	-10.242	YES	Metabolism > Lipid metabolism > Fatty acid oxidation
Slc25a10	-9.573	-8.064	YES	Metabolism > Carbohydrate metabolism > Gluconeogenesis | Metabolism > Carbohydrate metabolism > Malate-aspartate shuttle | Small molecule transport > SLC25A family
Crat	-9.599	-3.936	YES	Metabolism > Lipid metabolism > Fatty acid oxidation
Flad1	-9.602	-10.615	YES	Metabolism > Vitamin metabolism > Vitamin B2 metabolism
Timm8b	-9.711	-6.503	YES	Protein import, sorting and homeostasis > Protein homeostasis > Chaperones | Protein import, sorting and homeostasis > Protein import and sorting
Plscr3	-9.714	-11.817	YES	Metabolism > Lipid metabolism > Cardiolipin synthesis
Ndufa7	-9.731	-6.388	YES	OXPHOS > Complex I > CI subunits | OXPHOS > OXPHOS subunits
Sdhaf4	-9.774	-8.946	YES	OXPHOS > Complex II > CII assembly factors | OXPHOS > OXPHOS assembly factors
Acadl	-9.782	-9.584	YES	Metabolism > Lipid metabolism > Fatty acid oxidation
Spata20	-9.818	-9.077	YES	0
Xpnpep3	-9.861	-14.51	YES	Protein import, sorting and homeostasis > Protein import and sorting > Preprotein cleavage | Protein import, sorting and homeostasis > Protein homeostasis > Proteases
Lig3	-9.865	-6.847	YES	Mitochondrial central dogma > mtDNA maintenance > mtDNA replication | Mitochondrial central dogma > mtDNA maintenance > mtDNA repair
Cox18	-9.89	-6.628	YES	OXPHOS > Complex IV > CIV assembly factors | OXPHOS > OXPHOS assembly factors
Idh3b	-9.903	-5.105	YES	Metabolism > Carbohydrate metabolism > TCA cycle
Prkaca	-9.905	-10.268	YES	Signaling > cAMP-PKA signaling
Pde2a	-9.912	-10.543	YES	Signaling > cAMP-PKA signaling
Gykl1	-9.922	-8.053	YES	0
Fam136a	-9.948	-9.955	YES	0
Amt	-9.957	-10.859	YES	Metabolism > Amino acid metabolism > Glycine metabolism | Metabolism > Amino acid metabolism > Glycine cleavage system | Metabolism > Vitamin metabolism > Folate and 1-C metabolism
Cyp11b1	-9.983	-16.482	YES	Metabolism > Lipid metabolism > Cholesterol, bile acid, steroid synthesis
Hpdl	-10.009	-8.711	YES	0
Micu2	-10.052	-7.726	YES	Signaling > Calcium homeostasis > Calcium cycle | Signaling > Calcium homeostasis > EF hand proteins | Small molecule transport > Calcium uniporter
Ldhd	-10.068	-7.013	YES	Metabolism > Carbohydrate metabolism
Lactb2	-10.099	-3.059	YES	Mitochondrial central dogma > mtRNA metabolism > mtRNA stability and decay
Cox6a1	-10.117	-1.349	YES	OXPHOS > Complex IV > CIV subunits | OXPHOS > OXPHOS subunits
Usp30	-10.133	-7.934	YES	Protein import, sorting and homeostasis > Protein homeostasis > Proteases | Mitochondrial dynamics and surveillance > Mitophagy | Mitochondrial dynamics and surveillance > Autophagy
Slc25a48	-10.134	-15.01	YES	Small molecule transport > SLC25A family
Ndufs1	-10.156	-6.069	YES	OXPHOS > Complex I > CI subunits | Metabolism > Metals and cofactors > Fe-S-containing proteins | OXPHOS > OXPHOS subunits
Fahd1	-10.161	-2.3	YES	Metabolism > Carbohydrate metabolism > TCA-associated
Cpt1c	-10.163	-9.776	YES	Metabolism > Lipid metabolism > Fatty acid oxidation | Metabolism > Metals and cofactors > Carnitine synthesis and transport | Metabolism > Metals and cofactors > Carnitine shuttle
Cox14	-10.163	-3.789	YES	Mitochondrial central dogma > Translation > Translation factors | OXPHOS > Complex IV > CIV assembly factors | OXPHOS > OXPHOS assembly factors
Cisd1	-10.185	-6.349	YES	Metabolism > Metals and cofactors > Fe-S cluster biosynthesis | Metabolism > Metals and cofactors > Fe-S-containing proteins
Nln	-10.208	-5.126	YES	Protein import, sorting and homeostasis > Protein homeostasis > Proteases
Fam210b	-10.221	-8.857	YES	Metabolism > Metals and cofactors > Iron homeostasis
Mtch2	-10.341	-10.558	YES	Small molecule transport > SLC25A family | Mitochondrial dynamics and surveillance > Fusion
Nipsnap3a	-10.343	-9.59	YES	0
Agmat	-10.346	-7.7	YES	Metabolism > Amino acid metabolism
Timm17b	-10.352	-10.84	YES	Protein import, sorting and homeostasis > Protein import and sorting > TIM23 presequence pathway
Pdpr	-10.367	-4.829	YES	Metabolism > Carbohydrate metabolism > Pyruvate metabolism
Cox7a1	-10.384	-8.25	YES	OXPHOS > Complex IV > CIV subunits | OXPHOS > OXPHOS subunits
Ociad1	-10.408	-2.308	YES	0
Slc25a14	-10.419	-6.449	YES	Metabolism > Sulfur metabolism | Small molecule transport > SLC25A family
Nudt19	-10.438	-5.376	YES	Metabolism > Metals and cofactors > Coenzyme A metabolism
Nags	-10.46	-10.308	YES	Metabolism > Amino acid metabolism > Urea cycle
Cox8c	-10.463	-7.577	YES	OXPHOS > Complex IV > CIV subunits | OXPHOS > OXPHOS subunits
Ucp3	-10.494	-5.754	YES	Small molecule transport > SLC25A family
Gcat	-10.504	-4.038	YES	Metabolism > Amino acid metabolism > Glycine metabolism
Csl	-10.516	-8.807	YES	0
Tst	-10.563	-9.964	YES	Metabolism > Detoxification > Xenobiotic metabolism | Metabolism > Sulfur metabolism
Aldh5a1	-10.602	-8.451	YES	Metabolism > Amino acid metabolism > GABA metabolism
Mrpl1	-10.602	-7.96	YES	Mitochondrial central dogma > Translation > Mitochondrial ribosome
Adhfe1	-10.651	-4.959	YES	Metabolism > Amino acid metabolism > GABA metabolism
Sirt3	-10.69	-6.03	YES	Metabolism > Metals and cofactors > NAD biosynthesis and metabolism | Signaling
Prdx6	-10.693	-5.133	YES	Metabolism > Lipid metabolism > Phospholipid metabolism | Metabolism > Detoxification > ROS and glutathione metabolism
Surf1	-10.701	-11.958	YES	OXPHOS > Complex IV > CIV assembly factors | OXPHOS > OXPHOS assembly factors
Shmt2	-10.723	-13.146	YES	Metabolism > Amino acid metabolism > Serine metabolism | Metabolism > Amino acid metabolism > Glycine metabolism | Metabolism > Vitamin metabolism > Folate and 1-C metabolism
Rab24	-10.724	-9.141	YES	Mitochondrial dynamics and surveillance > Fission | Mitochondrial dynamics and surveillance > Autophagy
Mrpl33	-10.734	-0.429	YES	Mitochondrial central dogma > Translation > Mitochondrial ribosome
Cbr2	-10.738	-7.099	YES	Metabolism
Casp8	-10.749	-3.76	YES	Protein import, sorting and homeostasis > Protein homeostasis | Mitochondrial dynamics and surveillance > Apoptosis
Cox7a2	-10.778	-10.659	YES	OXPHOS > Complex IV > CIV subunits | OXPHOS > OXPHOS subunits
Bola1	-10.781	-12.12	YES	Metabolism > Metals and cofactors > Fe-S cluster biosynthesis | Metabolism > Metals and cofactors > Fe-S-containing proteins
Mrm1	-10.781	-8.348	YES	Mitochondrial central dogma > mtRNA metabolism > mtRNA granules | Mitochondrial central dogma > mtRNA metabolism > mt-rRNA modifications
Noa1	-10.781	-7.117	YES	Mitochondrial central dogma > mtRNA metabolism > mtRNA granules | Mitochondrial central dogma > Translation > Mitochondrial ribosome assembly
Echdc3	-10.839	-11.895	YES	0
Slc25a25	-10.844	-6.519	YES	Metabolism > Nucleotide metabolism > Nucleotide import | Signaling > Calcium homeostasis > EF hand proteins | Small molecule transport > SLC25A family
Oat	-10.85	-7.843	YES	Metabolism > Amino acid metabolism > Proline metabolism
Aldh2	-10.851	-8.36	YES	Metabolism > Detoxification > Xenobiotic metabolism
Mtfmt	-10.86	-12.843	YES	Mitochondrial central dogma > Translation > fMet processing | Metabolism > Vitamin metabolism > Folate and 1-C metabolism
Txnrd2	-10.87	-6.507	YES	Metabolism > Detoxification > ROS and glutathione metabolism | Metabolism > Detoxification > Selenoproteins
Clybl	-10.873	-11.847	YES	Metabolism > Carbohydrate metabolism > Itaconate metabolism
Agxt2	-10.882	-8.942	YES	Metabolism > Amino acid metabolism > Glyoxylate metabolism
2810006K23Rik	-10.887	-10.452	YES	Mitochondrial central dogma > Translation > Translation factors
Nt5dc3	-10.906	-12.501	YES	0
Endog	-10.923	-5.19	YES	Mitochondrial central dogma > mtDNA maintenance > mtDNA stability and decay | Mitochondrial central dogma > mtRNA metabolism > mtRNA stability and decay | Mitochondrial dynamics and surveillance > Apoptosis
Guf1	-10.927	-8.278	YES	Mitochondrial central dogma > Translation
Fahd2a	-10.935	-11.697	YES	0
Dbt	-10.971	-6.813	YES	Metabolism > Amino acid metabolism > Branched-chain amino acid metabolism | Metabolism > Amino acid metabolism > Branched-chain amino acid dehydrogenase complex
Apex1	-10.985	-6.074	YES	Mitochondrial central dogma > mtDNA maintenance > mtDNA repair
Cisd3	-11.032	-5.412	YES	Metabolism > Metals and cofactors > Fe-S cluster biosynthesis | Metabolism > Metals and cofactors > Fe-S-containing proteins
Sfxn4	-11.055	-7.332	YES	Small molecule transport > Sideroflexins
Acadsb	-11.06	-9.44	YES	Metabolism > Lipid metabolism > Fatty acid oxidation | Metabolism > Amino acid metabolism > Branched-chain amino acid metabolism
Car5a	-11.099	-11.927	YES	Metabolism > Amino acid metabolism > Urea cycle
Gsr	-11.166	-9.118	YES	Metabolism > Detoxification > ROS and glutathione metabolism
Golph3	-11.177	-7.604	YES	0
Idh3g	-11.203	-8.683	YES	Metabolism > Carbohydrate metabolism > TCA cycle
Hadha	-11.209	-2.838	YES	Metabolism > Lipid metabolism > Fatty acid oxidation | Metabolism > Lipid metabolism > Cardiolipin synthesis | Metabolism > Amino acid metabolism > Branched-chain amino acid metabolism
Gtpbp10	-11.224	-5.95	YES	Mitochondrial central dogma > Translation > Mitochondrial ribosome assembly
Fis1	-11.273	-9.107	YES	Mitochondrial dynamics and surveillance > Fission
Spata19	-11.287	-10.659	YES	0
Adck1	-11.29	-8.772	YES	0
Abcd2	-11.312	-14.014	YES	Small molecule transport > ABC transporters
Comtd1	-11.334	-11.509	YES	0
Rbfa	-11.36	-4.563	YES	Mitochondrial central dogma > Translation > Mitochondrial ribosome assembly
Grsf1	-11.378	-8.442	YES	Mitochondrial central dogma > mtRNA metabolism > mtRNA granules | Mitochondrial central dogma > mtRNA metabolism > Polycistronic mtRNA processing | Mitochondrial central dogma > mtRNA metabolism > mtRNA stability and decay | Mitochondrial central dogma > Translation > Mitochondrial ribosome assembly
Idh2	-11.429	-9.584	YES	Metabolism > Carbohydrate metabolism > TCA cycle
Osgepl1	-11.456	-9.699	YES	Mitochondrial central dogma > mtRNA metabolism > mt-tRNA modifications
Pdk1	-11.505	-9.409	YES	Metabolism > Carbohydrate metabolism > Pyruvate metabolism
Nlrx1	-11.58	-6.664	YES	Signaling > Immune response
Rdh13	-11.641	-11.281	YES	Metabolism > Vitamin metabolism > Vitamin A metabolism
Mtrf1	-11.652	-7.171	YES	Mitochondrial central dogma > Translation > Translation factors
Coq7	-11.683	-6.626	YES	Metabolism > Metals and cofactors > Coenzyme Q metabolism
Pcca	-11.698	-8.778	YES	Metabolism > Carbohydrate metabolism > Propanoate metabolism | Metabolism > Lipid metabolism > Fatty acid oxidation | Metabolism > Vitamin metabolism > Biotin utilizing proteins
Tk2	-11.712	-14.011	YES	Metabolism > Nucleotide metabolism > Nucleotide synthesis and processing
Top1mt	-11.713	-9.923	YES	Mitochondrial central dogma > mtDNA maintenance > mtDNA replication | Mitochondrial central dogma > mtRNA metabolism > Transcription
Slc25a44	-11.714	-10.817	YES	Metabolism > Amino acid metabolism > Branched-chain amino acid metabolism | Small molecule transport > SLC25A family
Slc25a20	-11.744	-3.907	YES	Metabolism > Lipid metabolism > Fatty acid oxidation | Metabolism > Metals and cofactors > Carnitine synthesis and transport | Metabolism > Metals and cofactors > Carnitine shuttle | Small molecule transport > SLC25A family
Chchd6	-11.765	-13.651	YES	Mitochondrial dynamics and surveillance > Cristae formation > MICOS complex
Slc8b1	-11.811	-9.009	YES	Signaling > Calcium homeostasis > Calcium cycle | Small molecule transport
Ivd	-11.811	-5.873	YES	Metabolism > Amino acid metabolism > Branched-chain amino acid metabolism
Vdac1	-11.822	-7.29	YES	Signaling > Calcium homeostasis > Mitochondrial permeability transition pore | Mitochondrial dynamics and surveillance > Organelle contact sites | Small molecule transport
Styxl1	-11.835	-10.74	YES	Mitochondrial dynamics and surveillance > Apoptosis
Nat8l	-11.841	-11.622	YES	Metabolism > Amino acid metabolism > Glutamate metabolism
Mrs2	-11.885	-11.817	YES	Small molecule transport | Signaling
Dcakd	-11.945	-9.478	YES	0
Pcx	-11.962	-7.186	YES	Metabolism > Carbohydrate metabolism > Gluconeogenesis | Metabolism > Carbohydrate metabolism > TCA-associated | Metabolism > Vitamin metabolism > Biotin utilizing proteins
Slc25a34	-11.966	-5.723	YES	Small molecule transport > SLC25A family
Hmgcs2	-11.969	-7.009	YES	Metabolism > Carbohydrate metabolism > Ketone metabolism
Cox6a2	-11.973	-11.689	YES	OXPHOS > Complex IV > CIV subunits | OXPHOS > OXPHOS subunits
Ppa2	-11.977	-0.742	YES	Mitochondrial central dogma > mtDNA maintenance | Mitochondrial central dogma > mtRNA metabolism | Mitochondrial central dogma > Translation | Metabolism > Nucleotide metabolism
Hdhd3	-11.98	-8.361	YES	0
Sfxn5	-11.998	-6.349	YES	Metabolism > Carbohydrate metabolism > TCA-associated | Small molecule transport > Sideroflexins
Bckdk	-12.027	-7.641	YES	Metabolism > Amino acid metabolism > Branched-chain amino acid metabolism | Metabolism > Amino acid metabolism > Branched-chain amino acid dehydrogenase complex
Abcb6	-12.027	-0.506	YES	Metabolism > Metals and cofactors > Heme synthesis and processing | Small molecule transport > ABC transporters
Sdsl	-12.041	-9.034	YES	Metabolism > Amino acid metabolism > Serine metabolism
Bckdha	-12.07	-7.585	YES	Metabolism > Amino acid metabolism > Branched-chain amino acid metabolism | Metabolism > Amino acid metabolism > Branched-chain amino acid dehydrogenase complex
Bcl2	-12.074	-10.791	YES	Mitochondrial dynamics and surveillance > Apoptosis
Auh	-12.084	-8.019	YES	Metabolism > Carbohydrate metabolism > Itaconate metabolism | Metabolism > Amino acid metabolism > Branched-chain amino acid metabolism
Dus2	-12.092	-8.107	YES	Mitochondrial central dogma > mtRNA metabolism > mt-tRNA modifications
Adck2	-12.166	-12.052	YES	0
Ptrh1	-12.181	-7.897	YES	0
Nme4	-12.202	-10.731	YES	Metabolism > Nucleotide metabolism > Nucleotide synthesis and processing
Fundc1	-12.233	-11.768	YES	Mitochondrial dynamics and surveillance > Mitophagy | Mitochondrial dynamics and surveillance > Autophagy
Bdh1	-12.238	-9.603	YES	Metabolism > Carbohydrate metabolism > Ketone metabolism
Ndufaf2	-12.261	-10.132	YES	OXPHOS > Complex I > CI assembly factors | OXPHOS > OXPHOS assembly factors
Aldh3a2	-12.279	-6.455	YES	Metabolism > Detoxification > ROS and glutathione metabolism
Serac1	-12.288	-13.353	YES	Metabolism > Lipid metabolism > Phospholipid metabolism
Echs1	-12.309	-10.557	YES	Metabolism > Lipid metabolism > Fatty acid oxidation | Metabolism > Amino acid metabolism > Branched-chain amino acid metabolism | Metabolism > Amino acid metabolism > Lysine metabolism
Pmaip1	-12.312	-3.701	YES	Mitochondrial dynamics and surveillance > Apoptosis
Pld6	-12.314	-8.246	YES	Metabolism > Lipid metabolism > Cardiolipin synthesis | Mitochondrial dynamics and surveillance > Fusion
Bcl2l13	-12.327	1.101	YES	Mitochondrial dynamics and surveillance > Mitophagy | Mitochondrial dynamics and surveillance > Autophagy | Mitochondrial dynamics and surveillance > Apoptosis
Lyrm7	-12.332	-8.56	YES	OXPHOS > Complex III > CIII assembly factors | OXPHOS > OXPHOS assembly factors
Slc25a38	-12.335	-7.054	YES	Metabolism > Amino acid metabolism > Glycine metabolism | Metabolism > Metals and cofactors > Heme synthesis and processing | Metabolism > Vitamin metabolism > Folate and 1-C metabolism | Small molecule transport > SLC25A family
Angel2	-12.346	-8.266	YES	Mitochondrial central dogma > mtRNA metabolism > mt-mRNA modifications
Mccc1	-12.346	-8.013	YES	Metabolism > Amino acid metabolism > Branched-chain amino acid metabolism | Metabolism > Vitamin metabolism > Biotin utilizing proteins
Cox4i2	-12.381	-9.6	YES	OXPHOS > Complex IV > CIV subunits | OXPHOS > OXPHOS subunits
Acsm4	-12.386	-13.654	YES	Metabolism > Lipid metabolism > Fatty acid oxidation
Cmc1	-12.388	-12.125	YES	OXPHOS > Complex IV > CIV assembly factors | OXPHOS > OXPHOS assembly factors
Abat	-12.398	-8.75	YES	Metabolism > Amino acid metabolism > GABA metabolism | Metabolism > Metals and cofactors > Fe-S-containing proteins
Tbrg4	-12.448	-9.357	YES	Mitochondrial central dogma > mtRNA metabolism > Polycistronic mtRNA processing | Mitochondrial central dogma > mtRNA metabolism > mtRNA stability and decay
Mterf3	-12.458	-6.819	YES	Mitochondrial central dogma > Translation > Mitochondrial ribosome assembly
Nrd1	-12.461	-6.669	YES	Protein import, sorting and homeostasis > Protein homeostasis > Chaperones | Protein import, sorting and homeostasis > Protein import and sorting
Chdh	-12.509	-11.672	YES	Metabolism > Amino acid metabolism > Glycine metabolism | Metabolism > Vitamin metabolism > Choline and betaine metabolism | Metabolism > Vitamin metabolism > Folate and 1-C metabolism | Metabolism > Electron carriers > Q-linked reactions, other
Prelid2	-12.511	-8.073	YES	0
Mtif3	-12.519	-10.449	YES	Mitochondrial central dogma > Translation > Translation factors
Mterf2	-12.563	-4.909	YES	Mitochondrial central dogma > mtDNA maintenance > mtDNA nucleoid
Fabp1	-12.62	-18.116	YES	Metabolism > Metals and cofactors > Heme synthesis and processing | Metabolism > Lipid metabolism
Pnpla8	-12.621	-9.179	YES	Metabolism > Lipid metabolism > Cardiolipin synthesis | Metabolism > Lipid metabolism > Phospholipid metabolism
Ckmt2	-12.638	-10.49	YES	Metabolism > Nucleotide metabolism > Creatine metabolism
Cyp11a1	-12.686	-4.942	YES	Metabolism > Lipid metabolism > Cholesterol, bile acid, steroid synthesis | Metabolism > Metals and cofactors > Heme-containing proteins
Grhpr	-12.705	-10.685	YES	Metabolism > Amino acid metabolism > Glyoxylate metabolism
Slc25a39	-12.722	-10.621	YES	Small molecule transport > SLC25A family
1700066M21Rik	-12.729	-7.938	YES	0
Fam185a	-12.737	-7.715	YES	0
Cs	-12.74	-10.293	YES	Metabolism > Carbohydrate metabolism > TCA cycle
Coq10b	-12.765	-13.617	YES	Metabolism > Metals and cofactors > Coenzyme Q metabolism
Metap1d	-12.819	-7.84	YES	Mitochondrial central dogma > Translation > fMet processing | Protein import, sorting and homeostasis > Protein homeostasis > Proteases
Acadm	-12.838	-5.394	YES	Metabolism > Lipid metabolism > Fatty acid oxidation
Timm21	-12.88	-10.782	YES	Mitochondrial central dogma > Translation > Translation factors | Protein import, sorting and homeostasis > Protein import and sorting > TIM23 presequence pathway | OXPHOS > Complex IV > CIV assembly factors | OXPHOS > OXPHOS assembly factors
Ociad2	-12.884	-6.107	YES	Signaling
Fam162a	-12.898	-13.077	YES	0
Nthl1	-12.912	-10.263	YES	Metabolism > Metals and cofactors > Fe-S-containing proteins
Acss1	-12.919	-8.354	YES	Metabolism > Lipid metabolism > Fatty acid oxidation
Spg7	-12.931	-11.143	YES	Protein import, sorting and homeostasis > Protein homeostasis > Proteases
Cpt1a	-12.97	-2.52	YES	Metabolism > Lipid metabolism > Fatty acid oxidation | Metabolism > Metals and cofactors > Carnitine synthesis and transport | Metabolism > Metals and cofactors > Carnitine shuttle
Scp2	-12.988	-8.81	YES	Metabolism > Lipid metabolism > Cholesterol, bile acid, steroid synthesis
Myo19	-12.989	-11.088	YES	Mitochondrial dynamics and surveillance > Trafficking
Prdx5	-13.025	-13.276	YES	Metabolism > Detoxification > ROS and glutathione metabolism
Mtch1	-13.029	-9.603	YES	Small molecule transport > SLC25A family
Cep89	-13.043	-9.568	YES	OXPHOS > Complex IV > CIV assembly factors | OXPHOS > OXPHOS assembly factors
Abhd10	-13.061	-7.852	YES	Metabolism > Detoxification > Xenobiotic metabolism
Ak4	-13.065	-3.455	YES	Metabolism > Nucleotide metabolism > Nucleotide synthesis and processing
Bak1	-13.099	-9.418	YES	Mitochondrial dynamics and surveillance > Apoptosis
Oxct1	-13.127	-6.656	YES	Metabolism > Carbohydrate metabolism > Ketone metabolism
Tomm20l	-13.14	-7.513	YES	Protein import, sorting and homeostasis > Protein import and sorting
Pgam5	-13.146	-5.132	YES	Mitochondrial dynamics and surveillance > Mitophagy | Mitochondrial dynamics and surveillance > Autophagy
Hemk1	-13.151	-9.882	YES	Mitochondrial central dogma > Translation > Translation factors
Apool	-13.158	-5.182	YES	Mitochondrial dynamics and surveillance > Cristae formation > MICOS complex
Slc25a29	-13.179	-8.022	YES	Metabolism > Amino acid metabolism > Lysine metabolism | Small molecule transport > SLC25A family
Mettl8	-13.18	-12.093	YES	Mitochondrial central dogma > mtRNA metabolism
Slc25a15	-13.188	-8.442	YES	Metabolism > Amino acid metabolism > Urea cycle | Small molecule transport > SLC25A family
Rpusd3	-13.192	-11.053	YES	Mitochondrial central dogma > mtRNA metabolism > mtRNA granules | Mitochondrial central dogma > mtRNA metabolism > mt-rRNA modifications
Bbc3	-13.197	-4.224	YES	Mitochondrial dynamics and surveillance > Apoptosis
Aldh7a1	-13.203	-14.013	YES	Metabolism > Amino acid metabolism > Lysine metabolism | Metabolism > Amino acid metabolism > Glycine metabolism | Metabolism > Vitamin metabolism > Choline and betaine metabolism | Metabolism > Vitamin metabolism > Folate and 1-C metabolism | Metabolism > Detoxification > ROS and glutathione metabolism
Mfn1	-13.214	-11.451	YES	Mitochondrial dynamics and surveillance > Fusion | Mitochondrial dynamics and surveillance > Organelle contact sites
Pdp1	-13.257	-8.999	YES	Metabolism > Carbohydrate metabolism > Pyruvate metabolism
Higd1a	-13.287	-11.93	YES	OXPHOS > Complex IV > CIV assembly factors | OXPHOS > OXPHOS assembly factors | OXPHOS > Respirasome assembly
Etfb	-13.288	-8.205	YES	Metabolism > Lipid metabolism > Fatty acid oxidation | Metabolism > Amino acid metabolism > Branched-chain amino acid metabolism | Metabolism > Amino acid metabolism > Lysine metabolism | Metabolism > Amino acid metabolism > Glycine metabolism | Metabolism > Vitamin metabolism > Choline and betaine metabolism | Metabolism > Electron carriers > Q-linked reactions, other
Them7	-13.304	-7.197	YES	0
Suclg1	-13.32	-8.471	YES	Metabolism > Carbohydrate metabolism > TCA cycle | Metabolism > Carbohydrate metabolism > Itaconate metabolism | Metabolism > Nucleotide metabolism > Nucleotide synthesis and processing
Gatm	-13.327	-9.117	YES	Metabolism > Nucleotide metabolism > Creatine metabolism
Lyrm2	-13.344	-9.012	YES	OXPHOS > Complex I > CI assembly factors | OXPHOS > OXPHOS assembly factors
Coq5	-13.359	-10.913	YES	Metabolism > Metals and cofactors > Coenzyme Q metabolism
Cyb5b	-13.375	-12.51	YES	Metabolism > Metals and cofactors > Heme-containing proteins | Metabolism > Detoxification > Xenobiotic metabolism | Metabolism > Detoxification > Amidoxime reducing complex | Metabolism > Electron carriers > Cytochromes
Coa6	-13.384	-4.712	YES	OXPHOS > Complex IV > CIV assembly factors | OXPHOS > OXPHOS assembly factors
Cox7a2l	-13.401	-8.112	YES	OXPHOS > Complex IV > CIV subunits | OXPHOS > OXPHOS subunits | OXPHOS > OXPHOS assembly factors | OXPHOS > Respirasome assembly
Pde12	-13.404	-13.527	YES	Mitochondrial central dogma > mtRNA metabolism > mt-mRNA modifications | Mitochondrial central dogma > mtRNA metabolism > mtRNA stability and decay
Hadhb	-13.434	-4.609	YES	Metabolism > Carbohydrate metabolism > Ketone metabolism | Metabolism > Lipid metabolism > Fatty acid oxidation | Metabolism > Amino acid metabolism > Lysine metabolism
Aifm2	-13.439	-4.918	YES	Metabolism > Detoxification > ROS and glutathione metabolism | Mitochondrial dynamics and surveillance > Apoptosis
Armcx2	-13.441	-12.696	YES	0
Immp1l	-13.448	-11.091	YES	Protein import, sorting and homeostasis > Protein import and sorting > Preprotein cleavage | Protein import, sorting and homeostasis > Protein homeostasis > Proteases
Bcl2l10	-13.472	-12.565	YES	Mitochondrial dynamics and surveillance > Apoptosis
Oxr1	-13.494	-7.068	YES	Metabolism > Detoxification > ROS and glutathione metabolism
Cpox	-13.513	-12.392	YES	Metabolism > Metals and cofactors > Heme synthesis and processing
Acsm2	-13.516	-9.945	YES	Metabolism > Lipid metabolism > Fatty acid oxidation | Metabolism > Detoxification > Xenobiotic metabolism
Acot2	-13.517	-12.685	YES	Metabolism > Lipid metabolism
Slc25a12	-13.578	-9.877	YES	Metabolism > Carbohydrate metabolism > Malate-aspartate shuttle | Metabolism > Amino acid metabolism > Glutamate metabolism | Signaling > Calcium homeostasis > EF hand proteins | Small molecule transport > SLC25A family
Mmaa	-13.601	-7.43	YES	Metabolism > Vitamin metabolism > Vitamin B12 metabolism
Smdt1	-13.616	-13.902	YES	Signaling > Calcium homeostasis > Calcium cycle | Small molecule transport > Calcium uniporter
Uqcrh	-13.6317	-7.58667	YES	OXPHOS > Complex III > CIII subunits | OXPHOS > OXPHOS subunits
Snd1	-13.646	-12.726	YES	0
Abhd11	-13.659	-6.4	YES	Metabolism > Carbohydrate metabolism > TCA-associated
Aldh1l2	-13.749	-8.456	YES	Metabolism > Vitamin metabolism > Folate and 1-C metabolism
Lap3	-13.753	-11.116	YES	Protein import, sorting and homeostasis > Protein homeostasis > Proteases
Primpol	-13.755	-6.893	YES	Mitochondrial central dogma > mtDNA maintenance > mtDNA repair
Txnrd1	-13.787	-0.875	YES	Metabolism > Detoxification > ROS and glutathione metabolism | Metabolism > Detoxification > Selenoproteins
Cmc2	-13.791	-1.963	YES	OXPHOS > Complex IV > CIV assembly factors | OXPHOS > OXPHOS assembly factors
Hibadh	-13.799	-13.389	YES	Metabolism > Amino acid metabolism > Branched-chain amino acid metabolism
Smim20	-13.84	-12.9425	YES	OXPHOS > Complex IV > CIV assembly factors | OXPHOS > OXPHOS assembly factors
Mgarp	-13.849	-11.347	YES	Mitochondrial dynamics and surveillance > Trafficking
Glyctk	-13.859	-14.132	YES	Metabolism > Carbohydrate metabolism
Gpd2	-13.914	-0.331	YES	Metabolism > Carbohydrate metabolism > Glycerol phosphate shuttle | Metabolism > Electron carriers > Q-linked reactions, other
Bnip3l	-13.958	-11.451	YES	Mitochondrial dynamics and surveillance > Apoptosis
Cyct	-13.979	-8.823	YES	Metabolism > Electron carriers > Cytochromes | OXPHOS > OXPHOS subunits | OXPHOS > Cytochrome C
Phyh	-14	-10.159	YES	Metabolism > Lipid metabolism
Ldhal6b	-14.016	-8.29	YES	Metabolism > Carbohydrate metabolism
Cat	-14.028	-8.536	YES	Metabolism > Detoxification > ROS and glutathione metabolism
Atp5g3	-14.031	-14.288	YES	OXPHOS > Complex V > CV subunits | OXPHOS > OXPHOS subunits
Acsm1	-14.034	-9.303	YES	Metabolism > Lipid metabolism > Fatty acid oxidation
Echdc1	-14.049	-13.34	YES	Metabolism > Lipid metabolism
Oxld1	-14.049	-8.09	YES	0
Acot13	-14.055	-2.964	YES	Metabolism > Lipid metabolism
Alkbh7	-14.059	-8.104	YES	0
Agxt	-14.072	-13.96	YES	Metabolism > Amino acid metabolism > Serine metabolism | Metabolism > Amino acid metabolism > Glyoxylate metabolism
Slirp	-14.113	-9.406	YES	Mitochondrial central dogma > mtRNA metabolism > mtRNA stability and decay | Mitochondrial central dogma > Translation
Acad11	-14.133	-8.062	YES	Metabolism > Lipid metabolism > Fatty acid oxidation
Dnajc19	-14.162	-4.57	YES	Protein import, sorting and homeostasis > Protein import and sorting > Import motor
Msra	-14.223	-11.696	YES	Metabolism > Detoxification > ROS and glutathione metabolism | Metabolism > Sulfur metabolism
Bphl	-14.231	-8.594	YES	Metabolism > Detoxification > Xenobiotic metabolism
Hebp1	-14.24	-11.649	YES	0
Tmem126b	-14.248	-4.563	YES	OXPHOS > Complex I > CI assembly factors | OXPHOS > OXPHOS assembly factors
Hint3	-14.25	-5.077	YES	0
Bcat2	-14.255	-13.566	YES	Metabolism > Amino acid metabolism > Branched-chain amino acid metabolism
Hoga1	-14.302	-9.742	YES	Metabolism > Amino acid metabolism > Glyoxylate metabolism
Gpx1	-14.306	-6.139	YES	Metabolism > Detoxification > ROS and glutathione metabolism | Metabolism > Detoxification > Selenoproteins
Cstad	-14.317	-12.178	YES	Signaling > Immune response
Crot	-14.321	-10.826	YES	Metabolism > Lipid metabolism > Fatty acid oxidation
Agpat4	-14.349	-11.763	YES	Metabolism > Lipid metabolism > Cardiolipin synthesis | Metabolism > Lipid metabolism > Phospholipid metabolism
Slc25a2	-14.356	-9.062	YES	Metabolism > Amino acid metabolism > Urea cycle | Small molecule transport > SLC25A family
Nipsnap3b	-14.391	-11.456	YES	0
Osbpl1a	-14.401	-5.164	YES	Metabolism > Lipid metabolism > Cholesterol, bile acid, steroid synthesis | Metabolism > Lipid metabolism > Phospholipid metabolism
Mpv17l	-14.412	-7.053	YES	Small molecule transport
Mgst3	-14.427	-8.564	YES	Metabolism > Lipid metabolism > Eicosanoid metabolism
Bok	-14.441	-10.446	YES	Mitochondrial dynamics and surveillance > Apoptosis
Aldh1a7	-14.49	-10.866	YES	0
Ech1	-14.492	-11.718	YES	Metabolism > Lipid metabolism
Tstd1	-14.503	-10.342	YES	Metabolism > Sulfur metabolism
Aldh1l1	-14.514	-2.528	YES	Metabolism > Vitamin metabolism > Folate and 1-C metabolism
Park7	-14.53	-12.207	YES	Protein import, sorting and homeostasis > Protein homeostasis | Mitochondrial dynamics and surveillance > Mitophagy | Mitochondrial dynamics and surveillance > Autophagy
Etfa	-14.554	-12.588	YES	Metabolism > Lipid metabolism > Fatty acid oxidation | Metabolism > Amino acid metabolism > Branched-chain amino acid metabolism | Metabolism > Amino acid metabolism > Lysine metabolism | Metabolism > Amino acid metabolism > Glycine metabolism | Metabolism > Vitamin metabolism > Choline and betaine metabolism | Metabolism > Electron carriers > Q-linked reactions, other
Msrb2	-14.567	-9.43	YES	Metabolism > Detoxification > ROS and glutathione metabolism | Metabolism > Sulfur metabolism
Mettl4	-14.567	-8.379	YES	Mitochondrial central dogma > mtDNA maintenance > mtDNA modifications
Tomm5	-14.61	-2.932	YES	Protein import, sorting and homeostasis > Protein import and sorting > TOM
Nudt5	-14.615	-6.578	YES	Metabolism > Nucleotide metabolism > Nucleotide synthesis and processing
Sfxn1	-14.623	-10.508	YES	Metabolism > Amino acid metabolism > Serine metabolism | Metabolism > Vitamin metabolism > Folate and 1-C metabolism | Small molecule transport > Sideroflexins
Pnkd	-14.628	-9.004	YES	OXPHOS > Complex IV > CIV assembly factors | OXPHOS > OXPHOS assembly factors
Cps1	-14.644	-12.117	YES	Metabolism > Amino acid metabolism > Urea cycle
Mtfr2	-14.652	-9.903	YES	Mitochondrial dynamics and surveillance > Fission
Pdha1	-14.673	-12.116	YES	Metabolism > Carbohydrate metabolism > Pyruvate metabolism
Prss35	-14.696	-11.6	YES	Protein import, sorting and homeostasis > Protein homeostasis
Acot10	-14.706	-5.452	YES	Metabolism > Lipid metabolism
Tmem205	-14.752	-9.229	YES	0
Acsl1	-14.799	-7.509	YES	Metabolism > Lipid metabolism > Fatty acid oxidation
Glud1	-14.8	-10.153	YES	Metabolism > Amino acid metabolism > Glutamate metabolism | Metabolism > Amino acid metabolism > GABA metabolism
Aldh9a1	-14.841	-4.391	YES	Metabolism > Amino acid metabolism > GABA metabolism | Metabolism > Detoxification > ROS and glutathione metabolism
Pdk3	-14.853	-7.671	YES	Metabolism > Carbohydrate metabolism > Pyruvate metabolism
Tmem11	-14.874	-7.633	YES	Mitochondrial dynamics and surveillance
Tstd3	-14.909	-5.993	YES	0
Diablo	-14.921	-18.046	YES	Mitochondrial dynamics and surveillance > Apoptosis
Arf5	-14.925	-9.569	YES	0
Abca9	-14.93	-9.101	YES	Small molecule transport > ABC transporters
Aldh6a1	-14.981	-8.721	YES	Metabolism > Amino acid metabolism > Branched-chain amino acid metabolism
Ethe1	-15.002	-8.7	YES	Metabolism > Sulfur metabolism
Decr1	-15.012	-14.118	YES	Metabolism > Lipid metabolism > Fatty acid oxidation
Slc25a47	-15.012	-7.721	YES	Small molecule transport > SLC25A family
Mthfd2l	-15.014	-7.784	YES	Metabolism > Vitamin metabolism > Folate and 1-C metabolism
Macrod1	-15.051	-0.038	YES	Signaling
Immp2l	-15.084	-15.632	YES	Protein import, sorting and homeostasis > Protein import and sorting > Preprotein cleavage | Protein import, sorting and homeostasis > Protein homeostasis > Proteases
Timm8a2	-15.146	-12.431	YES	Protein import, sorting and homeostasis > Protein homeostasis > Chaperones | Protein import, sorting and homeostasis > Protein import and sorting
Sfxn2	-15.178	-5.575	YES	Small molecule transport > Sideroflexins
Trmt1	-15.181	-3.026	YES	Mitochondrial central dogma > mtRNA metabolism > mt-tRNA modifications
Nsun2	-15.195	-7.053	YES	Mitochondrial central dogma > mtRNA metabolism > mt-tRNA modifications
Mutyh	-15.209	-13.269	YES	Mitochondrial central dogma > mtDNA maintenance
Ndufa12	-15.242	-16.703	YES	OXPHOS > Complex I > CI subunits | OXPHOS > OXPHOS subunits
Oxnad1	-15.318	-7.529	YES	0
Chchd10	-15.324	-7.426	YES	0
Fth1	-15.328	-13.53	YES	Metabolism > Metals and cofactors > Iron homeostasis
Pdhx	-15.364	-16.814	YES	Metabolism > Carbohydrate metabolism > Pyruvate metabolism
Fastkd1	-15.379	-11.289	YES	Mitochondrial central dogma > mtRNA metabolism > mtRNA granules | Mitochondrial central dogma > mtRNA metabolism > Polycistronic mtRNA processing | Mitochondrial central dogma > mtRNA metabolism > mtRNA stability and decay
Sphkap	-15.39	-8.215	YES	Signaling > cAMP-PKA signaling
Ndufv3	-15.399	-7.886	YES	OXPHOS > Complex I > CI subunits | OXPHOS > OXPHOS subunits
Acad12	-15.415	-9.47	YES	Metabolism > Lipid metabolism > Fatty acid oxidation
Pptc7	-15.432	-9.816	YES	Signaling
Dhrs4	-15.434	-10.481	YES	Metabolism > Vitamin metabolism > Vitamin A metabolism
Mff	-15.435	-4.819	YES	Mitochondrial dynamics and surveillance > Fission
Stoml2	-15.444	-6.601	YES	Protein import, sorting and homeostasis > Protein homeostasis
Mief2	-15.517	-8.446	YES	Mitochondrial dynamics and surveillance > Fission
Mmab	-15.567	-9.458	YES	Metabolism > Vitamin metabolism > Vitamin B12 metabolism
Maob	-15.604	-6.854	YES	Metabolism > Amino acid metabolism > Catechol metabolism | Metabolism > Detoxification > Xenobiotic metabolism
Sugct	-15.605	-8.472	YES	Metabolism > Amino acid metabolism
Slc25a31	-15.625	-11.076	YES	Metabolism > Nucleotide metabolism > Nucleotide import | Signaling > Calcium homeostasis > Mitochondrial permeability transition pore | Small molecule transport > SLC25A family
Aldh1b1	-15.658	-5.179	YES	Metabolism > Detoxification > Xenobiotic metabolism
Stom	-15.663	-2.333	YES	0
Acads	-15.697	-11.251	YES	Metabolism > Lipid metabolism > Fatty acid oxidation
Slc25a45	-15.716	-4.591	YES	Small molecule transport > SLC25A family
Tspo	-15.74	-3.769	YES	Metabolism > Lipid metabolism > Cholesterol, bile acid, steroid synthesis
Dnajc30	-15.758	-11.855	YES	0
Dmgdh	-15.797	-11.902	YES	Metabolism > Amino acid metabolism > Glycine metabolism | Metabolism > Vitamin metabolism > Choline and betaine metabolism | Metabolism > Vitamin metabolism > Folate and 1-C metabolism
Casp3	-15.814	-12.672	YES	Protein import, sorting and homeostasis > Protein homeostasis > Proteases | Mitochondrial dynamics and surveillance > Apoptosis
Bcl2l11	-15.842	-8.725	YES	Mitochondrial dynamics and surveillance > Apoptosis
Slc25a28	-15.867	-3.632	YES	Metabolism > Metals and cofactors > Iron homeostasis | Small molecule transport > SLC25A family
Spryd4	-15.874	-14.199	YES	0
Ptrh2	-15.885	-7.389	YES	0
Slc25a13	-15.892	-13.205	YES	Metabolism > Carbohydrate metabolism > Malate-aspartate shuttle | Metabolism > Amino acid metabolism > Urea cycle | Signaling > Calcium homeostasis > EF hand proteins | Small molecule transport > SLC25A family
Cyp24a1	-15.955	-15.737	YES	Metabolism > Metals and cofactors > Heme-containing proteins | Metabolism > Vitamin metabolism > Vitamin D metabolism
Slc25a16	-16.007	-6.755	YES	Small molecule transport > SLC25A family
Acsf2	-16.009	-2.456	YES	Metabolism > Lipid metabolism > Fatty acid oxidation
Sphk2	-16.017	-7.549	YES	Metabolism > Lipid metabolism > Phospholipid metabolism | Mitochondrial dynamics and surveillance > Apoptosis
Pabpc5	-16.061	-9.882	YES	0
Acp6	-16.074	-8.55	YES	Metabolism > Lipid metabolism > Phospholipid metabolism
Bad	-16.092	-9.406	YES	Mitochondrial dynamics and surveillance > Apoptosis
Armcx3	-16.119	-9.165	YES	Mitochondrial dynamics and surveillance > Trafficking
Abcb10	-16.135	-14.022	YES	Metabolism > Metals and cofactors > Heme synthesis and processing | Small molecule transport > ABC transporters
Pitrm1	-16.183	-8.82	YES	Protein import, sorting and homeostasis > Protein homeostasis > Proteases
Sardh	-16.207	-5.115	YES	Metabolism > Amino acid metabolism > Glycine metabolism | Metabolism > Vitamin metabolism > Choline and betaine metabolism | Metabolism > Vitamin metabolism > Folate and 1-C metabolism
Fundc2	-16.213	-12.335	YES	Mitochondrial dynamics and surveillance > Organelle contact sites | Signaling
Afg3l1	-16.241	-4.96	YES	Protein import, sorting and homeostasis > Protein homeostasis > Proteases
Me3	-16.267	-5.468	YES	Metabolism > Carbohydrate metabolism > TCA-associated
Rmdn1	-16.283	-6.727	YES	0
Slc25a41	-16.297	-7.417	YES	Metabolism > Nucleotide metabolism > Nucleotide import | Small molecule transport > SLC25A family
Nudt8	-16.304	-11.66	YES	Metabolism > Metals and cofactors > Coenzyme A metabolism
Nudt6	-16.309	-9.219	YES	0
Chpt1	-16.344	-13.92	YES	Metabolism > Lipid metabolism > Phospholipid metabolism
Akr1b10	-16.344	-4.182	YES	Metabolism > Vitamin metabolism > Vitamin A metabolism | Metabolism > Detoxification > Xenobiotic metabolism
Hibch	-16.366	-6.015	YES	Metabolism > Amino acid metabolism > Branched-chain amino acid metabolism
Alkbh1	-16.371	-5.737	YES	Mitochondrial central dogma > mtRNA metabolism > mtRNA granules | Mitochondrial central dogma > mtRNA metabolism > mt-tRNA modifications
Adck5	-16.388	-10.517	YES	0
Ogg1	-16.43	-12.109	YES	Mitochondrial central dogma > mtDNA maintenance > mtDNA repair
Cpt1b	-16.439	-10.319	YES	Metabolism > Lipid metabolism > Fatty acid oxidation | Metabolism > Metals and cofactors > Carnitine synthesis and transport | Metabolism > Metals and cofactors > Carnitine shuttle
Ghitm	-16.44	-14.158	YES	Mitochondrial dynamics and surveillance > Apoptosis
Cebpzos	-16.454	-10.585	YES	0
Tomm34	-16.455	-8.852	YES	Protein import, sorting and homeostasis > Protein import and sorting > TOM
Acsl6	-16.464	-8.991	YES	Metabolism > Lipid metabolism > Fatty acid oxidation
Mlycd	-16.47	-6.513	YES	Metabolism > Lipid metabolism
Nit2	-16.494	-5.489	YES	Metabolism > Detoxification
Sfxn3	-16.513	-10.6	YES	Metabolism > Amino acid metabolism > Serine metabolism | Metabolism > Vitamin metabolism > Folate and 1-C metabolism | Small molecule transport > Sideroflexins
Gtpbp6	-16.515	-5.497	YES	0
BC003965	-16.532	-7.881	YES	0
Armcx1	-16.56	-7.989	YES	Mitochondrial dynamics and surveillance > Trafficking
Nif3l1	-16.591	-5.207	YES	0
Mpc2	-16.639	-9.385	YES	Metabolism > Carbohydrate metabolism > Gluconeogenesis | Metabolism > Carbohydrate metabolism > Pyruvate metabolism | Metabolism > Carbohydrate metabolism > TCA-associated | Small molecule transport
L2hgdh	-16.656	-6.74	YES	Metabolism > Carbohydrate metabolism > TCA-associated
Ptcd2	-16.681	-10.533	YES	Mitochondrial central dogma > mtRNA metabolism > mtRNA granules | Mitochondrial central dogma > mtRNA metabolism > Polycistronic mtRNA processing
Cbr4	-16.695	-10.015	YES	Metabolism > Lipid metabolism > Type II fatty acid synthesis
Acaa1b	-16.718	-8.335	YES	Metabolism > Lipid metabolism
Nmnat3	-16.729	-8.137	YES	Metabolism > Metals and cofactors > NAD biosynthesis and metabolism
Tomm20	-16.755	-9.745	YES	Protein import, sorting and homeostasis > Protein import and sorting > TOM | Mitochondrial dynamics and surveillance
Tmem14c	-16.784	-7.115	YES	0
Pxmp4	-16.81	-9.698	YES	0
Tmem177	-16.854	-9.166	YES	OXPHOS > Complex IV > CIV assembly factors | OXPHOS > OXPHOS assembly factors
Cyp27a1	-16.865	-9.768	YES	Metabolism > Lipid metabolism > Cholesterol, bile acid, steroid synthesis | Metabolism > Metals and cofactors > Heme-containing proteins
Suclg2	-16.898	-15.517	YES	Metabolism > Carbohydrate metabolism > TCA cycle | Metabolism > Carbohydrate metabolism > Itaconate metabolism | Metabolism > Nucleotide metabolism > Nucleotide synthesis and processing
Comt	-16.963	-7.191	YES	Metabolism > Amino acid metabolism > Catechol metabolism
Nme3	-16.979	-8.421	YES	Metabolism > Nucleotide metabolism > Nucleotide synthesis and processing
Sirt5	-17	-4.394	YES	Metabolism > Metals and cofactors > NAD biosynthesis and metabolism
Fhit	-17.017	-11.973	YES	Metabolism > Nucleotide metabolism > Nucleotide synthesis and processing
Slc25a11	-17.045	-8.799	YES	Metabolism > Carbohydrate metabolism > Gluconeogenesis | Metabolism > Carbohydrate metabolism > Malate-aspartate shuttle | Metabolism > Carbohydrate metabolism > TCA-associated | Small molecule transport > SLC25A family
Trap1	-17.05	-9.398	YES	Protein import, sorting and homeostasis > Protein homeostasis > Chaperones
Sucla2	-17.054	-7.781	YES	Metabolism > Carbohydrate metabolism > TCA cycle | Metabolism > Carbohydrate metabolism > Itaconate metabolism | Metabolism > Nucleotide metabolism > Nucleotide synthesis and processing
Micu1	-17.158	-8.398	YES	Signaling > Calcium homeostasis > Calcium cycle | Signaling > Calcium homeostasis > EF hand proteins | Small molecule transport > Calcium uniporter
Pxmp2	-17.223	-7.188	YES	0
Vwa8	-17.241	-8.391	YES	0
Gldc	-17.313	-11.669	YES	Metabolism > Amino acid metabolism > Glycine metabolism | Metabolism > Amino acid metabolism > Glycine cleavage system
Slc25a43	-17.337	-11.056	YES	Small molecule transport > SLC25A family
Gpat2	-17.393	-3.243	YES	Metabolism > Lipid metabolism > Cardiolipin synthesis | Metabolism > Lipid metabolism > Phospholipid metabolism
Stx17	-17.405	-7.222	YES	Mitochondrial dynamics and surveillance > Fission | Mitochondrial dynamics and surveillance > Organelle contact sites | Mitochondrial dynamics and surveillance > Autophagy
Dnajc28	-17.449	-14.312	YES	0
Atad1	-17.476	-9.009	YES	Protein import, sorting and homeostasis > Protein homeostasis > Proteases
Ifi27	-17.503	-10.46	YES	Signaling > Immune response | Mitochondrial dynamics and surveillance > Apoptosis
Bik	-17.57	-8.114	YES	Mitochondrial dynamics and surveillance > Apoptosis
Clpx	-17.633	-15.998	YES	Protein import, sorting and homeostasis > Protein homeostasis > Proteases
Casp9	-17.665	-6.192	YES	Protein import, sorting and homeostasis > Protein homeostasis > Proteases | Mitochondrial dynamics and surveillance > Apoptosis
Akr1b7	-17.7	-11.111	YES	Metabolism > Lipid metabolism > Phospholipid metabolism
Glyat	-17.731	-8.636	YES	Metabolism > Amino acid metabolism > Glycine metabolism | Metabolism > Detoxification > Xenobiotic metabolism
Acacb	-17.828	-8.742	YES	Metabolism > Lipid metabolism > Fatty acid oxidation | Metabolism > Vitamin metabolism > Biotin utilizing proteins
Sdr39u1	-17.843	-11.586	YES	0
Acaa2	-17.845	-8.948	YES	Metabolism > Carbohydrate metabolism > Ketone metabolism | Metabolism > Lipid metabolism > Fatty acid oxidation | Metabolism > Amino acid metabolism > Lysine metabolism
Slc25a40	-17.878	-10.286	YES	Small molecule transport > SLC25A family
Snap29	-17.946	-10.469	YES	Mitochondrial dynamics and surveillance > Autophagy
Mocs1	-17.95	-9.921	YES	Metabolism > Metals and cofactors > Molybdenum cofactor synthesis and proteins
Pycr2	-17.967	-10.255	YES	Metabolism > Amino acid metabolism > Proline metabolism
Gstz1	-17.981	-12.246	YES	Metabolism > Detoxification > Xenobiotic metabolism
Prdx4	-18.012	-6.5	YES	Metabolism > Detoxification > ROS and glutathione metabolism
AA467197	-18.03	-5.622	YES	0
Pdk2	-18.095	-14.985	YES	Metabolism > Carbohydrate metabolism > Pyruvate metabolism
Bcl2l2	-18.096	-6.812	YES	Mitochondrial dynamics and surveillance > Apoptosis
Armcx6	-18.123	-10.969	YES	0
Acad10	-18.141	-8.841	YES	Metabolism > Lipid metabolism > Fatty acid oxidation
E130311K13Rik	-18.144	-8.331	YES	0
Fbxl4	-18.204	-13.55	YES	0
Taco1	-18.208	-9.715	YES	Mitochondrial central dogma > Translation > Translation factors | OXPHOS > Complex IV > CIV assembly factors | OXPHOS > OXPHOS assembly factors
Mtfp1	-18.233	-0.559	YES	Mitochondrial dynamics and surveillance > Fission
Dcxr	-18.246	-6.253	YES	Metabolism > Carbohydrate metabolism
Slc25a46	-18.249	-9.115	YES	Small molecule transport > SLC25A family | Mitochondrial dynamics and surveillance > Fission | Mitochondrial dynamics and surveillance > Intramitochondrial membrane interactions
Prodh	-18.267	-5.369	YES	Metabolism > Amino acid metabolism > Proline metabolism | Metabolism > Electron carriers > Q-linked reactions, other
Fastkd3	-18.35	-13.129	YES	Mitochondrial central dogma > mtRNA metabolism > Polycistronic mtRNA processing | Mitochondrial central dogma > mtRNA metabolism > mtRNA stability and decay
Tomm40l	-18.417	-8.382	YES	Protein import, sorting and homeostasis > Protein import and sorting > TOM
Ftmt	-18.447	-6.767	YES	Metabolism > Metals and cofactors > Iron homeostasis
Spire1	-18.49	-10.086	YES	Mitochondrial dynamics and surveillance > Fission | Mitochondrial dynamics and surveillance > Organelle contact sites
Acot9	-18.503	-9.794	YES	Metabolism > Lipid metabolism
Letm2	-18.574	-5.773	YES	0
Tcaim	-18.576	-9.14	YES	0
Qdpr	-18.624	-6.701	YES	Metabolism > Metals and cofactors > Tetrahydrobiopterin synthesis | Metabolism > Vitamin metabolism > Folate and 1-C metabolism
Abcb8	-18.625	-1.989	YES	Small molecule transport > ABC transporters
Uqcc3	-18.632	-7.494	YES	OXPHOS > Complex III > CIII assembly factors | OXPHOS > OXPHOS assembly factors
Fkbp10	-18.693	-10.948	YES	Protein import, sorting and homeostasis > Protein homeostasis > Chaperones
Fech	-18.698	-16.192	YES	Metabolism > Metals and cofactors > Heme synthesis and processing | Metabolism > Metals and cofactors > Fe-S-containing proteins
Mcl1	-18.701	-7.854	YES	Mitochondrial dynamics and surveillance > Apoptosis
Tmem65	-18.751	-8.003	YES	0
Micu3	-18.753	-12.183	YES	Signaling > Calcium homeostasis > Calcium cycle | Signaling > Calcium homeostasis > EF hand proteins | Small molecule transport > Calcium uniporter
Slc25a30	-18.756	-8.389	YES	Metabolism > Sulfur metabolism | Small molecule transport > SLC25A family
Acss3	-18.773	-8.915	YES	Metabolism > Lipid metabolism
Hsd17b4	-18.816	-8.863	YES	Metabolism > Lipid metabolism
Cox6b2	-18.838	-7.554	YES	OXPHOS > Complex IV > CIV subunits | OXPHOS > OXPHOS subunits
Zadh2	-18.849	-5.404	YES	Metabolism > Lipid metabolism > Eicosanoid metabolism
Pdha2	-18.862	-10.629	YES	Metabolism > Carbohydrate metabolism > Pyruvate metabolism
Nbr1	-18.902	-10.552	YES	Mitochondrial dynamics and surveillance > Autophagy
Akap10	-18.925	-5.813	YES	Signaling > cAMP-PKA signaling
Ephx2	-18.929	-12.291	YES	Metabolism > Detoxification > Xenobiotic metabolism | Metabolism > Lipid metabolism
Mcur1	-19.008	-10.211	YES	0
Abcd1	-19.024	-7.685	YES	Small molecule transport > ABC transporters
Fkbp8	-19.154	-4.466	YES	Mitochondrial dynamics and surveillance > Organelle contact sites | Mitochondrial dynamics and surveillance > Mitophagy | Mitochondrial dynamics and surveillance > Autophagy
Fastk	-19.156	-8.944	YES	Mitochondrial central dogma > mtRNA metabolism > mtRNA granules | Mitochondrial central dogma > mtRNA metabolism > Polycistronic mtRNA processing | Mitochondrial central dogma > mtRNA metabolism > mtRNA stability and decay
Slc25a35	-19.184	-12.144	YES	Small molecule transport > SLC25A family
Alas2	-19.184	-9.1	YES	Metabolism > Metals and cofactors > Heme synthesis and processing
Slc25a53	-19.244	-11.743	YES	Small molecule transport > SLC25A family
Agpat5	-19.246	-4.802	YES	Metabolism > Lipid metabolism > Cardiolipin synthesis | Metabolism > Lipid metabolism > Phospholipid metabolism
Prodh2	-19.252	-5.074	YES	Metabolism > Amino acid metabolism > Glyoxylate metabolism | Metabolism > Electron carriers > Q-linked reactions, other
Hagh	-19.276	-10.371	YES	Metabolism > Detoxification > ROS and glutathione metabolism
Ak3	-19.319	-11.16	YES	Metabolism > Nucleotide metabolism > Nucleotide synthesis and processing
Slc25a33	-19.347	-11.866	YES	Metabolism > Nucleotide metabolism > Nucleotide import | Small molecule transport > SLC25A family
Glod4	-19.377	-14.667	YES	0
Acad8	-19.413	-5.255	YES	Metabolism > Amino acid metabolism > Branched-chain amino acid metabolism
Pick1	-19.48	-8.595	YES	0
Chchd2	-19.62	-11.7275	YES	Mitochondrial dynamics and surveillance > Apoptosis
Slc25a23	-19.628	-0.719	YES	Metabolism > Nucleotide metabolism > Nucleotide import | Signaling > Calcium homeostasis > EF hand proteins | Small molecule transport > SLC25A family
Slc25a5	-19.7317	-13.6133	YES	Metabolism > Nucleotide metabolism > Nucleotide import | Signaling > Calcium homeostasis > Mitochondrial permeability transition pore | Small molecule transport > SLC25A family
Nt5dc2	-19.756	-12.526	YES	Metabolism > Nucleotide metabolism > Nucleotide synthesis and processing
Neu4	-19.789	-6.431	YES	Metabolism > Carbohydrate metabolism
Htra2	-19.828	-9.965	YES	Protein import, sorting and homeostasis > Protein homeostasis > Proteases | Mitochondrial dynamics and surveillance > Apoptosis
Pank2	-19.841	-7.865	YES	Metabolism > Metals and cofactors > Coenzyme A metabolism
Arg2	-19.93	-7.542	YES	Metabolism > Amino acid metabolism
Nudt2	-19.994	-10.268	YES	Metabolism > Nucleotide metabolism > Nucleotide synthesis and processing
Hsdl2	-20.021	-8.793	YES	0
Glrx2	-20.046	-9.241	YES	Metabolism > Metals and cofactors > Fe-S-containing proteins | Metabolism > Vitamin metabolism > Vitamin C metabolism | Metabolism > Detoxification > ROS and glutathione metabolism
Ung	-20.057	-0.763	YES	Mitochondrial central dogma > mtDNA maintenance > mtDNA repair
Cryz	-20.07	-7.74	YES	0
Ogdhl	-20.142	-8.797	YES	Metabolism > Carbohydrate metabolism > TCA cycle
Acsm5	-20.172	-9.589	YES	Metabolism > Lipid metabolism > Fatty acid oxidation | Metabolism > Detoxification > Xenobiotic metabolism
Smim8	-20.273	-1.471	YES	0
Me2	-20.281	-13.672	YES	Metabolism > Carbohydrate metabolism > TCA-associated
Mtx3	-20.344	-12.565	YES	Mitochondrial dynamics and surveillance > Intramitochondrial membrane interactions
Cmpk2	-20.386	-11.828	YES	Metabolism > Nucleotide metabolism > Nucleotide synthesis and processing
Gpam	-20.432	-6.242	YES	Metabolism > Lipid metabolism > Cardiolipin synthesis | Metabolism > Lipid metabolism > Phospholipid metabolism
2300009A05Rik	-20.449	-11.679	YES	0
Rmdn3	-20.452	-7.094	YES	Mitochondrial dynamics and surveillance > Organelle contact sites
Suox	-20.48	-6.1	YES	Metabolism > Metals and cofactors > Molybdenum cofactor synthesis and proteins | Metabolism > Sulfur metabolism
Aldh18a1	-20.489	-0.421	YES	Metabolism > Amino acid metabolism > Proline metabolism
Hao2	-20.615	-8.977	YES	Metabolism > Lipid metabolism
Plgrkt	-20.942	-11.073	YES	0
Acaa1a	-20.967	-6.86	YES	Metabolism > Lipid metabolism > Fatty acid oxidation
Chchd7	-21.089	-9.332	YES	Metabolism > Metals and cofactors > Copper metabolism
Bckdhb	-21.229	-9.947	YES	Metabolism > Amino acid metabolism > Branched-chain amino acid metabolism | Metabolism > Amino acid metabolism > Branched-chain amino acid dehydrogenase complex
Grpel2	-21.326	-11.281	YES	Protein import, sorting and homeostasis > Protein import and sorting > Import motor | Metabolism > Metals and cofactors > Fe-S cluster biosynthesis
Oxct2a	-21.4	-5.17	YES	Metabolism > Carbohydrate metabolism > Ketone metabolism
Dguok	-21.513	-9.678	YES	Metabolism > Nucleotide metabolism > Nucleotide synthesis and processing
Ndufs4	-21.547	-4.207	YES	OXPHOS > Complex I > CI subunits | OXPHOS > OXPHOS subunits
Slc25a42	-21.602	-11.635	YES	Metabolism > Metals and cofactors > Coenzyme A metabolism | Small molecule transport > SLC25A family
Lypla1	-21.651	-9.622	YES	Metabolism > Lipid metabolism | Signaling
Car5b	-21.721	-12.927	YES	Metabolism > Amino acid metabolism > Urea cycle
Maoa	-21.883	-10.243	YES	Metabolism > Amino acid metabolism > Catechol metabolism | Metabolism > Detoxification > Xenobiotic metabolism
Mettl15	-21.996	-8.159	YES	Mitochondrial central dogma > mtRNA metabolism > mt-rRNA modifications
Otc	-22.021	-8.837	YES	Metabolism > Amino acid metabolism > Urea cycle
Pck2	-22.505	-4.276	YES	Metabolism > Carbohydrate metabolism > Gluconeogenesis | Metabolism > Carbohydrate metabolism > TCA-associated
Tmem143	-22.533	-1.556	YES	0
Acot7	-22.569	-13.573	YES	Metabolism > Lipid metabolism
Ppox	-22.666	-16.372	YES	Metabolism > Metals and cofactors > Heme synthesis and processing
Tmem126a	-22.778	-8.697	YES	OXPHOS > Complex I > CI assembly factors | OXPHOS > OXPHOS assembly factors
Exog	-22.902	-6.589	YES	Mitochondrial central dogma > mtDNA maintenance > mtDNA replication | Mitochondrial central dogma > mtDNA maintenance > mtDNA repair | Mitochondrial central dogma > mtDNA maintenance > mtDNA stability and decay
Prepl	-23.2	-5.457	YES	0
Nudt13	-23.507	-14.677	YES	Metabolism > Metals and cofactors > NAD biosynthesis and metabolism
Nudt9	-23.862	-11.831	YES	Metabolism > Nucleotide metabolism > Nucleotide synthesis and processing
Dhrs1	-24.464	-7.557	YES	Metabolism > Lipid metabolism > Cholesterol, bile acid, steroid synthesis
Dmpk	-24.831	-12.058	YES	0
Ehhadh	-26.185	-8.365	YES	Metabolism > Lipid metabolism
Akr7a5	-27.021	-9.224	YES	Metabolism > Amino acid metabolism > GABA metabolism | Metabolism > Detoxification > Xenobiotic metabolism
Tyms	33.715	-2.66	NO
Adar	32.236	0.126	NO
Atp1a1	29.892	0.141	NO
Rbm25	28.406	2.71	NO
Nsd1	28.081	-8.237	NO
Mvd	27.613	-3.594	NO
Znhit3	24.87	-4.528	NO
Smarca5	24.684	2.395	NO
Myh9	23.972	-6.031	NO
Nhp2l1	23.205	-0.595	NO
Gm9887	23.145	-7.045	NO
Rpl6	22.75	0.618333	NO
Olfr206	22.7325	-12.33	NO
Pgd	22.71	-2.672	NO
Cdan1	22.557	-1.884	NO
Brf2	22.545	-2.68	NO
Pmvk	21.358	-5.131	NO
Tprkb	21.261	0.369	NO
Ppp1r10	21.043	0.477	NO
Gosr2	20.55	-4.624	NO
Nxf1	19.637	1.345	NO
Pkmyt1	19.47	2.476	NO
Sap18	18.6775	1.455	NO
Baz1b	18.03	-5.439	NO
Dsn1	17.688	1.075	NO
Clcc1	17.479	2.228	NO
Map3k7	17.23	-0.332	NO
Rpl29	17.1175	-4.14	NO
Zzz3	16.89	-0.218	NO
Wbp11	16.634	2.449	NO
Fam32a	16.271	-1.549	NO
Pwp1	16.054	-0.451	NO
Gpaa1	15.592	-8.943	NO
Dhx35	15.54	-3.693	NO
Rnpc3	15.512	-2.397	NO
Znhit1	15.481	-3.455	NO
Ehmt1	15.415	-4.677	NO
Tpi1	15.292	-4.6	NO
Rnps1	15.101	1.848	NO
Alyref	15.004	-0.852	NO
Lin9	14.673	-2.09	NO
Snrpc	14.623	0.019	NO
Ino80	14.539	-2.29	NO
Gpi1	14.531	-4.404	NO
Rrn3	14.335	-3.373	NO
Met	14.203	2.593	NO
Slc2a1	14.196	-5.97	NO
Gm5269	14.17	-7.425	NO
Pi4ka	13.903	2.302	NO
Sfpq	13.418	-1.245	NO
Vbp1	13.346	-3.316	NO
Zwint	13.068	-5.316	NO
Nob1	12.849	0.559	NO
Usp36	12.748	2.716	NO
Surf6	12.579	0.995	NO
Ankrd52	12.558	1.367	NO
Impdh2	12.495	-1.05	NO
Ppcs	12.355	-4.294	NO
Uhrf1	12.289	1.517	NO
Nup107	12.234	-1.377	NO
Ugt1a1	11.664	0.242	NO
Golt1b	11.653	1.488	NO
Pcbp1	11.593	-4.344	NO
Rpe	11.49	-3.516	NO
D8Ertd738e	11.475	-2.105	NO
Rpap2	11.321	-4.184	NO
Olfr1131	11.29	-32.975	NO
Sin3a	11.23	-3.072	NO
1810026J23Rik	11.149	-3.977	NO
Kcnj14	11.119	-3.243	NO
Mocs3	11.072	2.712	NO
Foxm1	10.874	-5.696	NO
Znhit6	10.797	2.507	NO
Mettl1	10.656	0.579	NO
Wdr25	10.612	1.021	NO
Tfdp1	10.419	0.868	NO
Pigu	10.35	-10.566	NO
Drap1	10.345	-1.805	NO
Kif14	10.241	-2.873	NO
Usp18	10.165	-9.898	NO
Kctd10	9.714	2.719	NO
Pira2	9.63	-12.74	NO
Rad54l2	9.509	-5.214	NO
AA792892	9.225	-14.9	NO
Slc39a10	9.065	-1.311	NO
Gpatch1	9.063	-0.564	NO
Gab1	9.061	-5.806	NO
Kdm8	8.951	-2.588	NO
Tarbp2	8.828	-6.161	NO
Cdc40	8.821	-2.238	NO
Phf23	8.73	-1.366	NO
Vhl	8.712	1.145	NO
Mcm10	8.606	1.974	NO
Urm1	8.573	0.079	NO
Rqcd1	8.57	-0.205	NO
Dhfr	8.392	-3.381	NO
Rbm28	8.283	-3.368	NO
Brpf1	8.27	0.319	NO
Cnot1	8.239	-2.616	NO
Nelfcd	8.133	0.009	NO
Sltm	8.126	2.056	NO
Olfr203	8.11	-4.405	NO
Crk	7.984	0.768	NO
Ccdc115	7.948	0.054	NO
Usp9x	7.926	1.097	NO
Dhx36	7.919	-5.267	NO
Fosl1	7.907	2.467	NO
Dppa5a	7.88	-1.105	NO
Kcmf1	7.866	-5.195	NO
Hspb6	7.857	-1.386	NO
Gm10428	7.855	-11.29	NO
Fam204a	7.639	1.402	NO
Snrnp48	7.614	-2.348	NO
Cnot8	7.556	-11.78	NO
Haus8	7.366	-1.579	NO
BC003331	7.341	0.275	NO
Capzb	7.29	1.254	NO
Rbm42	7.186	-1.268	NO
Htatsf1	7.164	-3.712	NO
Tada3	7.09	-1.199	NO
Caml	7.082	0.083	NO
Cul1	7.039	-4.907	NO
Olfr1206	7.02	-18.535	NO
Cyfip1	7.011	2.297	NO
Ncapg	6.991	2.333	NO
Cog1	6.99	2.864	NO
Dph6	6.981	-2.72	NO
Phf11a	6.915	-4.8	NO
Hmmr	6.882	-3.441	NO
Chd4	6.851	-2.071	NO
Rnf8	6.537	2.535	NO
Ctnnbl1	6.496	0.287	NO
Keap1	6.447	-9.69	NO
Brd2	6.373	-2.89	NO
Tbx2	6.313	2.09	NO
Med28	6.225	-5.074	NO
Asxl1	6.203	-7.562	NO
Olfr601	6.167	-5.887	NO
AU019823	6.151	-2.942	NO
Fam181b	6.111	-5.155	NO
Ppp2r4	6.037	-3.64	NO
Med26	6.017	0.559	NO
Dph5	5.922	-0.453	NO
Zfp830	5.911	1.468	NO
Tarm1	5.851	-4.378	NO
Stub1	5.705	-6.548	NO
Cog3	5.694	1.357	NO
Tpm3-rs7	5.685	-17.96	NO
Pabpn1	5.683	-0.491	NO
Ubash3a	5.673	-1.146	NO
Vps35	5.661	-3.466	NO
Palb2	5.652	-1.996	NO
Cdc42	5.506	2.923	NO
Ubc	5.49	-3.271	NO
Hif1a	5.425	-10.889	NO
Prpf4b	5.384	-4.507	NO
Arhgap11a	5.34	-1.493	NO
Dctn3	5.311	-5.41	NO
Rps26	5.309	0.296	NO
Esp31	5.305	-3.685	NO
Rps19bp1	5.275	-4.998	NO
Pgm3	5.234	-5.386	NO
Tiprl	5.226	-5.399	NO
Pcyt1a	5.209	0.181	NO
Ska2	5.192	-8.478	NO
Dot1l	5.184	-1.257	NO
Dhx38	5.175	-2.927	NO
Esco2	5.157	0.614	NO
Otud5	5.127	-0.601	NO
Smg1	5.041	-8.613	NO
Ints5	4.99	0.092	NO
Rbck1	4.978	-10.856	NO
Atrip	4.91	0.478	NO
Ercc6l	4.895	1.159	NO
Tfip11	4.886	-2.15	NO
Elmo2	4.847	-4.596	NO
Bud13	4.829	-0.555	NO
Nup62	4.829	-0.404	NO
Mthfd1	4.817	-6.925	NO
Zfx	4.771	-8.465	NO
Nhsl2	4.747	-9.419	NO
Cdt1	4.723	-7.541	NO
Hnrnpm	4.689	-3.535	NO
Grcc10	4.58	-11.566	NO
Gtf2e2	4.559	1.642	NO
Tmem199	4.421	2.07	NO
Hspa14	4.419	-2.093	NO
Eapp	4.354	0.166	NO
Ccdc174	4.327	-2.949	NO
Mon2	4.302	-3.203	NO
Rab7	4.277	-2.111	NO
Serpinb3a	4.22	-18.455	NO
Flii	4.185	-8.337	NO
Luc7l2	4.158	-4.21	NO
Elmsan1	4.136	-10.317	NO
Dicer1	4.107	0.226	NO
Nxt1	4.085	-11.943	NO
Nsfl1c	4.067	-4.198	NO
Zfp414	4.066	-7.515	NO
Ubr5	4.043	-2.228	NO
Bet1	3.992	-9.289	NO
Ddx5	3.977	-3.222	NO
Ankrd40	3.965	-1.136	NO
Fcor	3.96	-4.95833	NO
Fkbpl	3.919	-2.967	NO
Gm5114	3.915	-6.17	NO
Setd8	3.898	-4.052	NO
Rhoh	3.783	-3.479	NO
Prpsap1	3.747	-4.707	NO
Ric1	3.721	-5.76	NO
Ints6	3.704	-3.089	NO
Dmrt1	3.601	-10.466	NO
Mgat1	3.593	-4.75	NO
Dbf4	3.589	-0.545	NO
Exoc4	3.587	-3.611	NO
Ybx1	3.575	-11.58	NO
Gtse1	3.553	0.495	NO
Pfdn1	3.54	-2.073	NO
Hrsp12	3.537	-14.183	NO
Exosc1	3.535	2.128	NO
Tbp	3.51	-2.658	NO
Eny2	3.49375	-5.0925	NO
Mkrn2	3.481	-10.581	NO
Exoc2	3.467	-2.879	NO
Gm1604b	3.46	-6.935	NO
Exoc1	3.46	-2.536	NO
Sp110	3.435	0.476	NO
Exoc7	3.416	-0.329	NO
Slc7a6os	3.412	-4.511	NO
Marc1	3.411	-7.909	NO
Ak6	3.4	-4.302	NO
Sugp1	3.382	-2.994	NO
Lmna	3.359	-8.698	NO
Aatf	3.346	-6.741	NO
Prkra	3.339	-3.594	NO
Atp1b3	3.284	-9.026	NO
Mlst8	3.279	-0.301	NO
Atp6ap1	3.21	-6.646	NO
Syf2	3.206	-2.456	NO
Zwilch	3.18	-1.875	NO
Rps10	3.162	-9.697	NO
4930579G24Rik	3.155	-3.893	NO
Slc35b2	3.124	-0.747	NO
Nasp	3.111	0.362	NO
Zfp335	3.066	-4.587	NO
Kif1bp	3.063	-14.127	NO
Tmem69	3.062	-6.883	NO
Clspn	3.047	-7.837	NO
Zc3h18	3.001	-3.937	NO
BC005624	2.996	2.654	NO
Mesdc2	2.977	-7.07	NO
Rfc1	2.957	-2.426	NO
Ccdc93	2.935	-4.066	NO
Wrap53	2.924	0.775	NO
Pigk	2.905	-8.567	NO
Adck4	2.898	-5.725	NO
Xrn1	2.894	-4.929	NO
Taf4a	2.89	-3.312	NO
Gak	2.89	1.693	NO
Ash2l	2.862	-10.169	NO
Slc38a2	2.84	-1.655	NO
Eif4g2	2.818	-11.693	NO
Acan	2.754	-7.983	NO
Sec63	2.728	-1.926	NO
Sap130	2.724	1.437	NO
Tkt	2.714	-4.772	NO
Atg4b	2.681	-8.203	NO
Cmip	2.673	-3.214	NO
Trim37	2.651	-6.488	NO
Smn1	2.636	-3.28	NO
Zc3h3	2.6	-10.754	NO
Bloc1s3	2.581	-3.796	NO
Hgs	2.547	2.562	NO
Nol12	2.54	-9.428	NO
Atxn10	2.532	-4.957	NO
Cwc25	2.505	-5.789	NO
Rxra	2.495	-10.927	NO
Vma21	2.475	-7.38	NO
Acd	2.435	-4.115	NO
Ranbp2	2.397	0.774	NO
Med21	2.387	1.176	NO
Ppp1r15b	2.332	-1.244	NO
Msl2	2.329	-8.218	NO
Ice1	2.3	-7.351	NO
Dolpp1	2.274	-3.513	NO
Pias1	2.272	-3.244	NO
Commd2	2.171	-7.832	NO
Gm14124	2.02	-3.6975	NO
Sept2	1.964	-9.315	NO
Fam187a	1.95	-7.666	NO
Garem	1.838	-0.996	NO
Etnk2	1.837	-0.715	NO
Pole4	1.829	-4.428	NO
Olfr1255	1.825	-11.19	NO
Parg	1.799	-3.671	NO
Chmp1a	1.788	-7.753	NO
Fam173b	1.777	-7.288	NO
Armc6	1.736	-7.003	NO
Pan2	1.723	-5.971	NO
Hk2	1.708	-9.074	NO
Aebp2	1.698	-15.099	NO
Dda1	1.695	-2.54	NO
Dyrk1a	1.617	-14.56	NO
Nosip	1.615	-3.355	NO
Tmem79	1.614	-8.496	NO
Zfp523	1.609	-4.919	NO
Cog5	1.595	-4.648	NO
Lamtor5	1.54375	-0.9	NO
Sptlc1	1.498	-4.166	NO
Syncrip	1.49	-5.649	NO
Nfyb	1.459	2.178	NO
Epm2aip1	1.433	-10.968	NO
Ppp2r1a	1.419	-6.484	NO
Nr4a1	1.405	-4.453	NO
Tmem41b	1.367	2.019	NO
Cenpt	1.353	-4.289	NO
Tuba4a	1.318	-8.754	NO
Ppp1r2	1.308	-6.079	NO
Vkorc1l1	1.29	-6.701	NO
Cir1	1.283	2.258	NO
Clstn1	1.276	-9.969	NO
Chmp3	1.267	-5.631	NO
9930111J21Rik2	1.25	-7.8375	NO
Gcn1l1	1.243	-5.919	NO
Atp5sl	1.226	-4.85	NO
Pole3	1.212	-1.286	NO
Map2k4	1.199	0.301	NO
Kif20b	1.192	-4.797	NO
Hyls1	1.168	-2.677	NO
Gtf2a1	1.135	-4.937	NO
Prcc	1.124	0.18	NO
Kif18a	1.109	2.868	NO
Gcfc2	1.099	-12.728	NO
Unk	1.068	-0.446	NO
Emc3	1.045	2.134	NO
Marf1	1.038	-9.785	NO
Wdr48	1.038	-7.04	NO
Rb1cc1	1.026	-1.701	NO
Nfrkb	1.016	-14.216	NO
Cwf19l2	0.994	-5.077	NO
Gpr31b	0.957	-5.564	NO
Mtbp	0.945	-2.031	NO
Dpysl3	0.939	-12.055	NO
Mad1l1	0.933	0.354	NO
Prkrip1	0.905	1.544	NO
Tctex1d4	0.897	-12.01	NO
Bloc1s4	0.849	-4.205	NO
Ovca2	0.826	1.33	NO
Psenen	0.819	-7.898	NO
Gm5113	0.799	-6.148	NO
Ptma	0.785	-0.251	NO
Get4	0.782	2.437	NO
Slco2b1	0.772	-10.029	NO
Cyb561a3	0.764	-6.086	NO
Dpy30	0.739	1.933	NO
Leng8	0.706	-1.931	NO
Dnajc8	0.695	-3.434	NO
Olfr381	0.6775	-12.6562	NO
Cidec	0.676	-5.748	NO
Hmgcr	0.667	1.991	NO
Mettl24	0.645	-5.063	NO
Wdr4	0.616	-2.407	NO
Snap25	0.605	-5.164	NO
Atl2	0.591	-7.73	NO
Krt71	0.57	-3.519	NO
Snrpb2	0.565	-4.157	NO
Tekt4	0.55	-7.341	NO
Ehmt2	0.543	-3.71	NO
Fmo5	0.427	-7.998	NO
Anapc15	0.423	-0.326	NO
Tax1bp1	0.418	-8.746	NO
Cenpk	0.389	1.161	NO
Aloxe3	0.364	-6.53	NO
Smg7	0.362	-5.969	NO
Cenpu	0.345	2.109	NO
Sar1a	0.292	0.513	NO
Pthlh	0.264	-5.529	NO
2310033P09Rik	0.239	-1.872	NO
Atf1	0.227	-11.161	NO
Dscc1	0.22	-2.266	NO
Hectd1	0.21	1.007	NO
Stx18	0.195	-0.568	NO
Cep85	0.188	-3.018	NO
Rapgef1	0.176	-0.742	NO
Psmf1	0.169	-7.193	NO
Gpatch2l	0.146	-3.854	NO
Gng5	0.1325	-8.8725	NO
H2-T3	0.123	-7.96	NO
Ska3	0.122	-3.715	NO
Krtap5-5	0.11	-3.905	NO
Prpf18	0.106	-6.139	NO
Uvrag	0.094	-1.288	NO
Usb1	0.092	0.127	NO
Hhip	0.087	-8.263	NO
Bag6	0.087	-0.584	NO
Hlf	0.055	-6.104	NO
Cyp4a31	0.05	-6.18	NO
Rnaseh2b	0.048	2.414	NO
Ube2cbp	0.043	0.136	NO
Olfr102	-0.005	-20.79	NO
Tmem189	-0.005	-6.854	NO
0610012G03Rik	-0.02	-3.1175	NO
Cep95	-0.037	-6.59	NO
Gm561	-0.046	-5.565	NO
Cyp2c55	-0.065	-10.665	NO
Gtf2e1	-0.077	-1.2	NO
Naa38	-0.096	-2.494	NO
D10Wsu102e	-0.103	-0.184	NO
Zc3h10	-0.12	-8.654	NO
Ifnab	-0.1325	-11.235	NO
Tead1	-0.14	0.566	NO
Cdh12	-0.15	-7.644	NO
Cog4	-0.153	2.088	NO
Nkx6-3	-0.16	-2.689	NO
Tspyl1	-0.17	-10.613	NO
Pglyrp1	-0.194	-6.699	NO
Neb	-0.202	-11.123	NO
Vps4b	-0.211	-13.123	NO
Ppp2r2a	-0.215	-3.19	NO
Dcps	-0.249	-9.811	NO
Ppcdc	-0.253	-7.022	NO
Pde8a	-0.262	0.111	NO
Pot1a	-0.286	-2.243	NO
Tmem230	-0.288	-12.345	NO
Vps29	-0.289	-4.841	NO
Minos1	-0.309	-7.123	NO
Vps18	-0.324	-5.116	NO
Olfr508	-0.346	-3.97	NO
Brap	-0.355	1.265	NO
Hoxa10	-0.363	-6.317	NO
Fhdc1	-0.38	-10.244	NO
Fkrp	-0.405	-12.155	NO
3110009E18Rik	-0.405	-6.172	NO
U2surp	-0.408	-5.568	NO
Sec16a	-0.421	0.098	NO
Dgcr14	-0.426	-5.942	NO
Fam102a	-0.426	-5.29	NO
Kntc1	-0.429	-5.809	NO
Xrcc6bp1	-0.434	-11.688	NO
Chd3os	-0.44	-22.8	NO
Slc1a4	-0.447	-5.512	NO
Klc3	-0.509	-4.504	NO
Kctd5	-0.51	-9.06	NO
Mbip	-0.51	-3.301	NO
Dusp27	-0.513	-14.106	NO
Anapc13	-0.522	-4.953	NO
Pnisr	-0.527	-1.078	NO
Edc4	-0.548	-11.307	NO
Card9	-0.58	-2.428	NO
Olfr1436	-0.6	-15.78	NO
Trappc13	-0.623	-4.643	NO
Ufsp2	-0.632	-6.987	NO
Rnf208	-0.641	-17.139	NO
Figla	-0.645	-5.883	NO
H2afx	-0.648	-4.328	NO
Siva1	-0.696	-2.567	NO
Amdhd2	-0.699	-2.563	NO
Pigs	-0.737	-0.534	NO
Orc2	-0.787	-4.66	NO
Map3k11	-0.787	-4.327	NO
Irf2bp1	-0.828	-1.262	NO
Apoc4	-0.832	-10.864	NO
Zfp598	-0.836	0.311	NO
Vac14	-0.845	-2.935	NO
Atg101	-0.862	-8.193	NO
Vav3	-0.863	-8.903	NO
Cpne5	-0.872	-7.808	NO
Dnajc13	-0.904	-4.028	NO
Mcph1	-0.909	-2.975	NO
Carm1	-0.918	-4.033	NO
Ddx42	-0.924	-5.455	NO
Tuba1a	-0.925	-5.87	NO
Sgk1	-0.932	-9.366	NO
Zfp819	-0.966	-14.969	NO
Ofcc1	-0.972	-1.08	NO
Ube4b	-0.973	-6.737	NO
Vcl	-0.977	-2.972	NO
Arf4	-0.98	-11.252	NO
Gm5134	-0.98	-5.456	NO
Svs6	-0.981	-4.479	NO
Bdp1	-0.987	1.702	NO
Hexb	-1.02	-11.516	NO
Arf1	-1.036	0.123	NO
Dennd5a	-1.056	-2.609	NO
Ascc3	-1.081	-2.859	NO
Ddx23	-1.088	0.395	NO
Brd4	-1.098	-3.386	NO
Rhoa	-1.105	-9.304	NO
Ccdc39	-1.112	-7.746	NO
Ftsj2	-1.116	-8.837	NO
Thap1	-1.122	-2.111	NO
F930015N05Rik	-1.1275	-11.44	NO
Olfr1317	-1.13	-11.855	NO
Smad9	-1.131	-9.357	NO
Epha8	-1.138	-9.983	NO
Abca15	-1.138	-9.349	NO
Ptbp1	-1.157	-0.56	NO
Gdpd5	-1.165	-8.896	NO
Ano2	-1.171	-4.754	NO
Myl6	-1.173	-9.472	NO
Amd1	-1.1825	-2.49875	NO
Vps39	-1.207	-6.486	NO
Gm10113	-1.215	-14.215	NO
Inip	-1.23	-5.647	NO
Brk1	-1.258	-9.751	NO
Olfr1184	-1.259	-6.262	NO
Zfp330	-1.261	-10.036	NO
Emcn	-1.262	-7.757	NO
Synrg	-1.265	-16.548	NO
Cyb5r4	-1.266	-10.814	NO
Rictor	-1.27	-4.363	NO
Tbc1d10b	-1.294	-9.059	NO
Naprt	-1.312	-7.559	NO
Rsl1	-1.3575	-13.545	NO
Trim41	-1.358	-9.731	NO
Vezt	-1.358	-1.464	NO
Tex33	-1.359	-5.577	NO
Rpn2	-1.359	-3.264	NO
Olfr287	-1.38	-9.715	NO
Defb11	-1.3825	-10.2112	NO
Tgs1	-1.389	-4.189	NO
H2-Q10	-1.407	-13.93	NO
Rsu1	-1.419	-4.924	NO
Lcn10	-1.426	-7.035	NO
Atp7a	-1.458	-0.936	NO
Msh4	-1.476	-11.008	NO
Atxn1l	-1.483	-11.499	NO
Sclt1	-1.496	-11.534	NO
Npc1	-1.5	-9.893	NO
Eif3h	-1.515	-0.436	NO
Zgpat	-1.523	-9.922	NO
Gm6904	-1.535	-10.29	NO
Gatad2b	-1.545	-3.108	NO
Parva	-1.556	-6.63	NO
Dffa	-1.557	-7.445	NO
Fads6	-1.566	-12.411	NO
Sbpl	-1.573	-0.219	NO
Atp6ap2	-1.585	-4.33	NO
Zfc3h1	-1.588	-2.71	NO
Klrb1c	-1.592	-16.23	NO
Pdcd6ip	-1.603	-7.335	NO
Gle1	-1.608	-2.197	NO
Brd1	-1.609	-4.291	NO
Orai3	-1.615	-9.229	NO
Eml1	-1.623	-4.788	NO
Hoxd12	-1.63	-10.475	NO
Usp1	-1.634	-0.46	NO
Ptgir	-1.655	-6.215	NO
Ggnbp2	-1.656	-9.536	NO
Rragc	-1.68	1.206	NO
Ncln	-1.682	-11.33	NO
Gzf1	-1.683	-7.208	NO
Vmn1r212	-1.685	-13.2475	NO
Lims1	-1.69	0.497	NO
Jtb	-1.7	-1.508	NO
Pigq	-1.707	-2.05	NO
Cep57	-1.71	-10.798	NO
Tmem30a	-1.715	-1.412	NO
Chd8	-1.717	-2.774	NO
Sfswap	-1.721	-2.1	NO
Rapgef2	-1.727	1.698	NO
Pcdh7	-1.752	-7.585	NO
Mrgprd	-1.766	-4.978	NO
Pex13	-1.776	-8.864	NO
Scaf4	-1.789	1.951	NO
Thoc6	-1.789	-11.674	NO
Obox6	-1.789	-3.615	NO
Pgp	-1.798	-1.128	NO
Myl12a	-1.79875	-12.9175	NO
Paxbp1	-1.809	0.577	NO
Uba5	-1.817	-3.561	NO
Cep55	-1.836	-6.682	NO
Ascc2	-1.847	-9.27	NO
Cdv3	-1.848	-11.556	NO
Krt77	-1.862	-10.609	NO
Arid3b	-1.868	-3.708	NO
Tnfsf10	-1.871	-8.567	NO
Trim39	-1.885	-9.112	NO
Cwc22	-1.926	-0.605	NO
Mlf1	-1.929	1.366	NO
Hcrtr2	-1.929	-13.989	NO
1700049G17Rik	-1.9375	-8.60625	NO
Samd1	-1.939	-8.79	NO
Rif1	-1.943	-1.527	NO
Ppp1r9b	-1.949	-0.614	NO
Ubr4	-1.954	1.221	NO
Spats1	-1.955	-12.079	NO
Nacc2	-1.955	-10.238	NO
Gemin2	-1.955	-2.619	NO
Naa30	-1.96	-1.848	NO
Wiz	-1.964	-3.491	NO
Exoc6b	-1.977	-8.775	NO
Gdpd1	-1.994	-1.756	NO
Gm16181	-2.015	-9.096	NO
Lpin2	-2.031	-6.116	NO
Lzts3	-2.033	-2.76	NO
Snx17	-2.04	-3.555	NO
Sipa1	-2.045	2.503	NO
Rbpjl	-2.05	-7.491	NO
4930453N24Rik	-2.063	-8.611	NO
Lyst	-2.064	-7.661	NO
1110008P14Rik	-2.095	-6.372	NO
Trim43a	-2.105	-12.66	NO
Zfp622	-2.106	-0.349	NO
Irx5	-2.107	2.176	NO
Cd300lg	-2.115	-7.251	NO
Eaf1	-2.119	-3.787	NO
Syt16	-2.133	-16.33	NO
Slc34a3	-2.137	-6.348	NO
Fam120c	-2.141	-1.734	NO
Wdr83	-2.163	-8.666	NO
1110008F13Rik	-2.169	-8.565	NO
Msn	-2.195	-1.05	NO
Zfp580	-2.196	-10.432	NO
Nup133	-2.202	-0.526	NO
Nr2c2	-2.211	-3.533	NO
Ralyl	-2.223	-7.516	NO
Kdelr2	-2.229	-2.561	NO
Cks1b	-2.24333	-2.39	NO
Nav2	-2.246	-8.474	NO
Fkbp14	-2.246	-4.46	NO
Zcchc8	-2.255	0.19	NO
Lypd6	-2.261	-14.036	NO
Dnase1l2	-2.272	-9.238	NO
Sec14l2	-2.278	-8.994	NO
Rab5b	-2.286	-13.351	NO
Cog7	-2.288	-7.823	NO
Acvr1b	-2.29	-5.526	NO
Hoxb5	-2.292	-3.966	NO
Alyref2	-2.298	-10.901	NO
Cyp3a59	-2.3	-13.87	NO
Zfp787	-2.316	-4.255	NO
Ap1m1	-2.319	-6.863	NO
Actr8	-2.353	-0.715	NO
Set	-2.373	-6.001	NO
Nfatc1	-2.375	-7.694	NO
Igf2bp3	-2.378	-11.435	NO
Atf4	-2.38	-1.484	NO
Zfp719	-2.411	-11.585	NO
Gsg2	-2.411	-3.699	NO
Zbed5	-2.414	-8.491	NO
Crocc	-2.424	1.361	NO
Sec61b	-2.43375	-7.3075	NO
Gm5591	-2.44	-12.59	NO
Slc35c1	-2.442	-6.876	NO
Usp34	-2.452	-11.482	NO
Vmn2r111	-2.46	-7.29	NO
Cetn1	-2.471	-3.195	NO
Prkcz	-2.487	-10.26	NO
Cebpg	-2.489	-9.883	NO
Serf1	-2.51167	-6.19	NO
Slc16a1	-2.512	-8.441	NO
Tspan4	-2.515	-12.451	NO
Sit1	-2.517	-9.179	NO
Elf2	-2.517	-7.069	NO
Mlip	-2.521	-11.825	NO
Net1	-2.546	-12.284	NO
Krt7	-2.556	-8.076	NO
Ccdc59	-2.564	0.071	NO
Catsper2	-2.564	-7.441	NO
Frmd7	-2.57	-8.363	NO
Lasp1	-2.571	-8.308	NO
Gpx2	-2.587	-13.37	NO
Sun2	-2.589	-8.101	NO
Ap5s1	-2.593	-9.202	NO
Hist2h2ac	-2.61	-16.42	NO
Kdm1a	-2.61	-13.36	NO
Meaf6	-2.618	2.227	NO
Slc6a12	-2.637	-3.476	NO
Ing5	-2.673	-4.352	NO
Zfp334	-2.682	-6.97	NO
Dctn1	-2.693	-2.939	NO
Llgl2	-2.699	-4.4	NO
Cecr5	-2.7	-4.865	NO
Olfr960	-2.7	-3.56125	NO
Fcho2	-2.716	1.014	NO
Rgs9bp	-2.732	-13.134	NO
Mas1	-2.733	-9.06	NO
Aup1	-2.733	-7.659	NO
Gapdhs	-2.734	-13	NO
Matn3	-2.745	-10.539	NO
Nbn	-2.775	0.453	NO
Nyap1	-2.783	-4.724	NO
Gar1	-2.784	-5.575	NO
Eif3j2	-2.8	-11.8625	NO
Gm14698	-2.805	-8.025	NO
Nsg2	-2.807	-9.194	NO
Ahsg	-2.812	-13.519	NO
Commd5	-2.813	-6.189	NO
Ncoa2	-2.821	-13.592	NO
Olfr885	-2.84	-14.725	NO
Mogs	-2.844	-0.341	NO
Gm10767	-2.87	-11.79	NO
Chp1	-2.871	-1.463	NO
Nckap5l	-2.903	-8.562	NO
Vps33a	-2.903	-7.956	NO
Dkk2	-2.904	-2.1	NO
Olfr44	-2.905	-15.78	NO
Phf11b	-2.925	-14.79	NO
Ccdc130	-2.928	-3.644	NO
Ik	-2.935	-2.407	NO
Rpl3l	-2.938	-8.304	NO
Ube2s	-2.941	-12.297	NO
Fbxo24	-2.949	-4.368	NO
Fam189a1	-2.959	-9.764	NO
Olfr1318	-2.96	-12.925	NO
2310036O22Rik	-2.961	-2.086	NO
Kif18b	-2.964	-4.221	NO
Adam11	-2.972	-12.184	NO
WDR97	-2.982	-6.848	NO
Rps24	-2.985	-3.765	NO
Rasl2-9	-2.986	-1.886	NO
C330027C09Rik	-2.992	-3.261	NO
Slc16a11	-2.997	-5.033	NO
Lsp1	-2.999	-10.178	NO
Atox1	-3.025	-10.433	NO
Tex30	-3.04	-4.838	NO
P3h3	-3.048	-6.635	NO
Ist1	-3.052	-7.647	NO
Tgif1	-3.065	-4.311	NO
Lpcat3	-3.068	-9.871	NO
Lamc2	-3.083	-12.266	NO
Pvalb	-3.095	-13.248	NO
Olfr160	-3.097	-7.007	NO
Plxnd1	-3.106	-12.149	NO
Nktr	-3.11	-8.874	NO
Fkbp4	-3.114	-11.959	NO
Txndc9	-3.115	-11.055	NO
Kdsr	-3.145	-6.38	NO
2310030G06Rik	-3.16	-9.103	NO
Hist2h2bb	-3.168	-3.509	NO
Obsl1	-3.179	-8.632	NO
Naaladl1	-3.18	-8.008	NO
Pmis2	-3.19	-12.635	NO
Ergic2	-3.204	-13.222	NO
Rgp1	-3.204	-2.329	NO
Dusp5	-3.213	-11.118	NO
Bean1	-3.222	-10.275	NO
Angel1	-3.232	-5.481	NO
Atrx	-3.232	-2.174	NO
Btg2	-3.233	-4.833	NO
Pin1	-3.237	-10.763	NO
Vmn1r12	-3.2375	-12.89	NO
Olfr818	-3.242	-12.988	NO
Exoc3l2	-3.242	-4.413	NO
Eri1	-3.247	-9.206	NO
Tm4sf4	-3.256	-13.937	NO
Bmyc	-3.264	-5.447	NO
Zfp408	-3.268	-14.838	NO
Pxn	-3.273	-2.766	NO
Vmn2r79	-3.28	-2.31	NO
Slc9a9	-3.284	-9.415	NO
Ccdc18	-3.288	-4.282	NO
Sytl2	-3.296	-13.507	NO
2700049A03Rik	-3.3	-3.99	NO
Tril	-3.312	-6.703	NO
Clcf1	-3.319	-8.778	NO
G6pdx	-3.33	-7.783	NO
Lrrc23	-3.332	-5.31	NO
Gabpb2	-3.333	-5.734	NO
Cflar	-3.339	-8.232	NO
Ankle1	-3.341	-6.214	NO
Fbxw11	-3.348	-2.571	NO
Arl13b	-3.377	-11.949	NO
Mef2a	-3.377	-6.341	NO
Selp	-3.381	-3.658	NO
Syce1l	-3.382	-10.312	NO
Umps	-3.39	-3.978	NO
Fndc8	-3.433	-9.835	NO
Crct1	-3.443	-10.669	NO
A4gnt	-3.443	-9.698	NO
D630044L22Rik	-3.44375	-11.2737	NO
Orc3	-3.448	2.596	NO
C2cd4d	-3.462	-4.639	NO
Zufsp	-3.463	-7.404	NO
Cacng1	-3.465	-8.324	NO
Sapcd2	-3.473	-2.645	NO
Cops8	-3.473	-1.592	NO
Zfr2	-3.474	-11.507	NO
Dph1	-3.481	0.9	NO
Snapin	-3.484	-9.696	NO
Anp32b	-3.484	-6.457	NO
Ush1g	-3.487	-3.742	NO
Rbm7	-3.49	-0.459	NO
Slc52a3	-3.497	-8.571	NO
Hsf2bp	-3.498	-12.865	NO
Dph2	-3.517	1.045	NO
Slc43a3	-3.522	-11.315	NO
Sssca1	-3.522	-11.043	NO
Clptm1	-3.528	-5.566	NO
Vps11	-3.532	-4.89	NO
Baz1a	-3.533	-7.121	NO
Yipf3	-3.534	-2.983	NO
Nphs1	-3.565	-5.98	NO
Nup153	-3.566	-5.97	NO
Palmd	-3.571	-16.021	NO
Rnase1	-3.571	-6.699	NO
Tas1r1	-3.575	1.666	NO
Ctsk	-3.581	-3.797	NO
Senp2	-3.582	-7.314	NO
Olfr1023	-3.582	-5.53	NO
Hcfc2	-3.589	-7.067	NO
Fstl3	-3.59	-0.976	NO
Olfr944	-3.6	-21.06	NO
Prss22	-3.607	-5.467	NO
Peg12	-3.614	-10.629	NO
Timp1	-3.623	-4.338	NO
RP24-158L15.3	-3.632	-4.741	NO
Zfp839	-3.648	0.373	NO
Vti1b	-3.648	-10.332	NO
Api5	-3.655	-9.455	NO
Gm20939	-3.66	-5.52	NO
Olfr1136	-3.661	-11.518	NO
Ash1l	-3.666	-4.684	NO
Sox10	-3.667	-6.507	NO
Smim5	-3.674	-6.472	NO
Bpi	-3.678	-6.499	NO
Marcks	-3.679	-6.887	NO
Ccnd1	-3.679	-3.037	NO
Mark4	-3.68	-10.331	NO
Dmxl1	-3.684	-7.346	NO
Emc2	-3.693	-4.878	NO
Kxd1	-3.697	-7.128	NO
Gabbr1	-3.701	-9.559	NO
Herpud1	-3.701	-7.851	NO
Hgfac	-3.704	-5.635	NO
Phactr3	-3.706	-11.811	NO
Pdzd11	-3.709	-10.16	NO
Cadm4	-3.72	-12.776	NO
Olfr1281	-3.72167	-7.22	NO
Traf6	-3.722	-8.025	NO
Bex4	-3.7275	-7.90875	NO
Tfeb	-3.728	-5.577	NO
Tpsb2	-3.735	-7.742	NO
Olfr441	-3.7375	-16.025	NO
Zfp260	-3.739	-10.304	NO
Oaz1	-3.74	-6.412	NO
Gm5493	-3.74125	-14.4987	NO
Btnl1	-3.749	-7.953	NO
Mesp2	-3.755	-8.44	NO
Tmem261	-3.76	-7.489	NO
Cmtr2	-3.763	-8.904	NO
Acap3	-3.765	-4.824	NO
Poc1a	-3.767	-5.424	NO
Sgol1	-3.771	-2.268	NO
Cuta	-3.775	-3.126	NO
Tal1	-3.776	-1.418	NO
Efna3	-3.777	-6.579	NO
Tnfaip8l2	-3.782	-5.749	NO
Zfp423	-3.795	-8.166	NO
Ntsr2	-3.795	-5.122	NO
Tm2d1	-3.8	-5.119	NO
Grik5	-3.8	-0.671	NO
Spint3	-3.804	-3.942	NO
Krt16	-3.812	-1.025	NO
Cep152	-3.813	-1.375	NO
Olfr325	-3.83	-15.075	NO
Bcan	-3.832	-10.168	NO
Tox2	-3.841	-9.016	NO
Kcnn4	-3.848	-8.878	NO
Stxbp3	-3.851	-2.789	NO
Qpctl	-3.853	-7.594	NO
Rnf14	-3.868	-3.036	NO
Kctd4	-3.878	-9.586	NO
Arid4b	-3.882	-9.011	NO
Cad	-3.885	-4.473	NO
Klk1b9	-3.89375	-2.16875	NO
Rnf24	-3.894	-10.672	NO
Zscan18	-3.898	-5.9	NO
Cchcr1	-3.899	-7.519	NO
Rabl2	-3.9	-9.841	NO
Dmrt3	-3.92	-6.917	NO
Myo1c	-3.923	-3.633	NO
Foxd4	-3.933	-8.842	NO
Ldha	-3.93333	-4.64333	NO
Sbp	-3.94	0.2875	NO
Srsf10	-3.945	-10.105	NO
Dedd	-3.946	-3.171	NO
Serf2	-3.954	-3.562	NO
Eml2	-3.955	-11.505	NO
Cog2	-3.957	1.402	NO
Bbs7	-3.957	-9.616	NO
Polr2m	-3.959	-10.76	NO
Fbxo11	-3.962	-11.816	NO
Nabp1	-3.962	-7.687	NO
Vps54	-3.969	-5.043	NO
Klk12	-3.972	-6.41	NO
Fbxo2	-3.978	-5.98	NO
7420461P10Rik	-3.982	-4.114	NO
Jrk	-3.985	-9.154	NO
Khdc3	-3.988	-9.058	NO
Azin1	-3.993	-6.735	NO
Suco	-3.993	-6.465	NO
Sbk2	-4.008	-5.246	NO
Ubiad1	-4.015	-8.3	NO
Trp53i13	-4.016	-5.609	NO
Zfp94	-4.025	-10.993	NO
Pcnp	-4.026	-6.062	NO
Fat1	-4.029	-11.472	NO
Snx21	-4.03	-5.533	NO
Slco2a1	-4.033	-11.312	NO
Mmp10	-4.036	-9.399	NO
Vcpip1	-4.051	-3.803	NO
Cnrip1	-4.057	-6.407	NO
Sigmar1	-4.071	-6.709	NO
Syngr4	-4.075	-14.676	NO
Tph1	-4.083	-8.42	NO
Atg9a	-4.086	-1.18	NO
Mettl21a	-4.09	-14.151	NO
Hoxc12	-4.094	-11.741	NO
Zfp872	-4.097	-10.041	NO
Gbp7	-4.104	-10.388	NO
Rmi1	-4.107	-3.989	NO
Pcsk4	-4.11	-7.269	NO
Ceacam10	-4.11	-1.65	NO
Fadd	-4.111	-3.356	NO
Plekhm1	-4.116	-7.309	NO
Rhbdl1	-4.117	-10.397	NO
Gm26558	-4.12625	-13.0463	NO
Rhbdf2	-4.146	-9.063	NO
2300002M23Rik	-4.154	-10.495	NO
Mrgprb4	-4.155	-8.146	NO
Nfe2l2	-4.155	-6.448	NO
Sema3f	-4.155	-4.428	NO
Ssb	-4.157	-4.812	NO
Prmt2	-4.176	-9.232	NO
Gtpbp8	-4.177	-6.36	NO
Melk	-4.2	-10.665	NO
Pih1d1	-4.202	-5.832	NO
Trim66	-4.207	-9.879	NO
F2	-4.211	-4.321	NO
Egfl8	-4.217	-7.039	NO
Rbm10	-4.243	-3.183	NO
Nod1	-4.246	-9.286	NO
Zbed4	-4.25167	-7.75833	NO
Mettl23	-4.259	-3.285	NO
Kcnh4	-4.268	-6.97	NO
1110038F14Rik	-4.275	-6.208	NO
Mapk6	-4.279	-6.235	NO
Sort1	-4.28	-10.281	NO
Krt40	-4.281	-5.284	NO
Lgi4	-4.282	-8.377	NO
Nmnat2	-4.282	-7.304	NO
Zfp366	-4.293	-12.07	NO
Olfr1271	-4.295	-4.64	NO
Elof1	-4.2975	-5.6175	NO
Tmem151b	-4.299	-10.318	NO
Fam83d	-4.3	-4.374	NO
Fam209	-4.304	-5.715	NO
Col11a2	-4.305	-3.988	NO
Tgm6	-4.308	-5.625	NO
Mfap5	-4.309	-7.276	NO
Gm16380	-4.31	-7.24	NO
Gm13547	-4.311	-8.905	NO
Larp4	-4.314	0.956	NO
Unc45a	-4.316	0.384	NO
Gm7489	-4.334	-4.606	NO
Sec1	-4.337	-14.311	NO
Ap3d1	-4.34	-10.625	NO
Dennd4c	-4.341	-4.922	NO
Dnttip1	-4.342	0.475	NO
Nudt7	-4.346	-14.267	NO
Cmtm8	-4.348	-13.757	NO
Rhog	-4.351	-8.658	NO
Pcmtd2	-4.353	-8.639	NO
Ikbkg	-4.354	-17.019	NO
Aak1	-4.354	-11.128	NO
4930556J24Rik	-4.357	-7.824	NO
Aox2	-4.361	-8.114	NO
Tpcn2	-4.363	-13.541	NO
Barhl1	-4.363	-8.975	NO
Pifo	-4.364	-10.645	NO
Hoxd4	-4.375	-10.701	NO
Pcnt	-4.386	-10.806	NO
Abcc8	-4.389	0.816	NO
Knstrn	-4.393	-4.866	NO
Trib3	-4.404	-4.253	NO
Tbc1d31	-4.407	-9.882	NO
Snx33	-4.411	-9.069	NO
Higd1b	-4.418	-7.987	NO
Ispd	-4.423	-6.425	NO
Larp6	-4.425	-6.076	NO
Nudcd1	-4.427	-5.236	NO
Poc1b	-4.428	-12.297	NO
Chadl	-4.434	-6.14	NO
Gipr	-4.435	-5.04	NO
Kcna10	-4.436	-11.601	NO
Xrcc5	-4.437	-4.297	NO
Khdrbs3	-4.453	-6.81	NO
Olfr1160	-4.46167	-7.42833	NO
Gosr1	-4.462	-1.19	NO
Sel1l	-4.464	-4.915	NO
Spag9	-4.474	-6.758	NO
Plp2	-4.478	-5.347	NO
Ppp1r18	-4.482	-9.425	NO
Skp2	-4.484	2.028	NO
Ptpn1	-4.484	-7.608	NO
Pfkm	-4.49	-7.064	NO
Snai3	-4.49	-5.884	NO
Zkscan2	-4.499	-8.02	NO
Rab5c	-4.503	-3.502	NO
Sash3	-4.51	-10.553	NO
Osbpl2	-4.514	-6.644	NO
Grina	-4.515	-7.089	NO
Fbxl6	-4.516	-4.476	NO
Cped1	-4.518	-11.759	NO
Impad1	-4.523	-4.838	NO
Tmem211	-4.529	-8.221	NO
Sphk1	-4.531	-9.758	NO
Fbxo34	-4.54	-5.922	NO
Thnsl2	-4.541	-7.399	NO
Traf1	-4.541	-6.496	NO
Rin2	-4.543	-9.85	NO
Spag1	-4.545	-11.572	NO
Kctd13	-4.552	-11.345	NO
Ano1	-4.554	-10.16	NO
Gm10775	-4.554	-4.545	NO
Hdac6	-4.555	-12.275	NO
Aarsd1	-4.5575	-6.22	NO
Msrb1	-4.561	-1.271	NO
Iqcf5	-4.576	-7.631	NO
9130023H24Rik	-4.578	-6.035	NO
4930539E08Rik	-4.579	-8.622	NO
2510009E07Rik	-4.58	-3.63	NO
Trim29	-4.584	-13.913	NO
Ufc1	-4.591	-1.956	NO
Rdh7	-4.594	-17.586	NO
Gpx7	-4.595	-7.512	NO
Igf2	-4.6	-9.091	NO
Trak1	-4.601	-9.018	NO
Ywhaq	-4.605	-14.245	NO
Atic	-4.608	-11.374	NO
Nucb2	-4.608	-10.851	NO
Rab30	-4.609	-9.203	NO
Ypel3	-4.612	-6.226	NO
Npdc1	-4.612	-5.078	NO
Nkx2-1	-4.617	-9.298	NO
Cx3cr1	-4.63	-6.937	NO
2310011J03Rik	-4.63	-3.078	NO
Rbm5	-4.642	-3.966	NO
Nsmf	-4.646	-9.07	NO
Zfp697	-4.648	-9.209	NO
Ubap1l	-4.65	-10.972	NO
Eno2	-4.652	-7.533	NO
Whamm	-4.654	-0.62	NO
Plcl1	-4.656	-11.005	NO
Fus	-4.657	-13.541	NO
1700013D24Rik	-4.661	-6.215	NO
Aagab	-4.664	-4.03	NO
C530025M09Rik	-4.66667	-9.39	NO
Svs2	-4.667	-9.927	NO
Tg	-4.668	-10.03	NO
Kif2c	-4.677	-16.277	NO
Rnf123	-4.679	-9.13	NO
Gale	-4.679	-7.087	NO
Camk2b	-4.679	-6.374	NO
Zfp746	-4.683	-8.601	NO
Ubap2l	-4.684	-8.631	NO
Lima1	-4.685	-13.373	NO
Sephs1	-4.687	-0.411	NO
Opn1mw	-4.688	-5.052	NO
Dcst2	-4.696	-5.769	NO
Icam2	-4.697	-10.509	NO
Lamtor4	-4.7	-1.717	NO
Rnf150	-4.712	-12.143	NO
Gm5478	-4.7125	1.79	NO
Acat3	-4.713	-12.963	NO
Optn	-4.714	-14.16	NO
Runx3	-4.715	-12.629	NO
Ext1	-4.715	-5.103	NO
Bpifa6	-4.716	-9.954	NO
Olfr804	-4.725	-10.8025	NO
Sds	-4.727	-18.563	NO
Glra2	-4.73	-4.176	NO
Slc4a3	-4.738	-8.351	NO
Trpm7	-4.75	-4.104	NO
Tdp1	-4.764	-6.161	NO
Inpp5a	-4.766	-5.235	NO
Olfr59	-4.768	-9.006	NO
AB124611	-4.77	-10.005	NO
Fbxl19	-4.778	-6.852	NO
Insr	-4.784	-9.998	NO
Slc22a13	-4.784	-8.756	NO
Klhl36	-4.784	-6.829	NO
Olfr213	-4.785	-6.00333	NO
Pik3cb	-4.786	-1.654	NO
Crygb	-4.788	-15.562	NO
Bnip1	-4.791	-0.03	NO
Hoxb6	-4.795	-7.171	NO
Adgrl1	-4.8	-4.672	NO
Txlng	-4.802	-8.625	NO
Tdpoz3	-4.804	-4.763	NO
Emc6	-4.806	-4.382	NO
Wnt3	-4.808	-16.348	NO
Kcne2	-4.818	-13.128	NO
Reps1	-4.818	-6.702	NO
Dcp2	-4.819	-10.681	NO
Irs4	-4.825	-8.894	NO
Ss18l1	-4.827	-8.316	NO
Tial1	-4.828	0.973	NO
Tmem238	-4.829	-9.27	NO
Efcab2	-4.833	-8.414	NO
C87499	-4.837	-10.179	NO
Nmur1	-4.843	-13.64	NO
Tspan15	-4.843	-5.263	NO
Ankrd39	-4.846	-7.485	NO
Trim33	-4.85	-9.125	NO
Tmem17	-4.86	-14.326	NO
Eif4e1b	-4.861	-9.312	NO
Fbxl5	-4.866	-11.835	NO
Ccdc102a	-4.877	-5.488	NO
Col27a1	-4.881	-13.529	NO
Pkig	-4.892	-8.471	NO
Prpf40a	-4.902	-5.716	NO
Denr	-4.902	-5.324	NO
Sgsh	-4.903	-14.184	NO
Midn	-4.908	-11.865	NO
Sergef	-4.911	-13.014	NO
Tspan6	-4.915	-10.335	NO
Klhl20	-4.915	-8.23	NO
Ahi1	-4.916	-6.844	NO
Foxp3	-4.918	-14.586	NO
Paip2b	-4.928	-9.33	NO
Skor2	-4.93	-10.194	NO
Kremen2	-4.936	-3.824	NO
[truncated: 15,978 more rows]

## Sheet: 8g
Ki67 Quant. 5 HPF from 5 mice = 25 values
Vehicle	IACS 10759
7	2
5	1
9	0
6	0
5	3
2	0
9	0
5	1
7	2
8	4
5	0
1	0
2	1
7	5
11	0
5	2
6	2
8	1
4	0
4	1
7	5
3	2
10	1
5	0
7	0

## Sheet: 8i
NDI1 RT-qCPR
Metlow	Metlow	Methigh	Methigh
EV	NDI1	EV	NDI1
1	226738	1	13551.3
1	2016.29	1	2375.25
1	1486.18	1	2060.97

## Sheet: 8j
OCR Metlow w NDI1
Time (minutes)	Metlow EV								Metlow NDI1
1.31352	20.583	25.5703	58.1943	51.5368	68.0932	59.7735	65.5699	24.8022	58.609	68.9862	106.617	80.1252	89.006	97.9287	110.975	88.1402
7.87515	18.4194	21.3167	48.1822	42.1231	64.0031	55.9268	61.6189	22.6343	46.4522	51.4426	73.371	61.9523	81.5191	84.3664	109.125	83.7269
14.4721	17.7206	19.5444	39.1915	37.9797	61.7153	53.0077	59.9378	22.9494	41.3334	43.5924	57.0403	51.0001	72.4795	64.4384	109.158	83.2919
21.162	17.2799	19.0239	27.157	31.4556	30.549	26.7893	29.6982	15.3368	40.3963	40.059	51.4022	47.6277	45.4444	43.8319	54.1085	41.2441
27.6939	17.2714	18.3938	26.7808	29.934	29.252	25.263	29.166	14.1015	39.7532	40.3275	50.4995	46.6579	43.8841	42.3773	52.7401	38.5389
34.2818	16.7249	17.6202	24.464	27.9399	28.6464	24.1625	28.1125	14.0827	39.4341	39.4111	50.607	47.1502	43.9226	42.356	53.8357	37.9378
40.9509	16.795	18.1298	57.8642	54.0385	59.1639	59.026	64.043	50.3886	61.7958	64.0874	78.942	72.2694	67.8448	84.174	98.8209	75.0439
47.5187	16.3063	17.4588	54.5981	53.1784	55.5727	55.1058	58.1722	51.2723	60.6309	63.2105	79.3547	69.44	66.3002	83.3948	93.9505	73.2632
54.1082	16.3844	17.4751	54.2089	53.6187	57.3422	54.6836	58.0242	49.5258	59.413	64.7963	78.7215	70.5202	67.4727	83.7167	92.0644	74.4664
60.7624	14.9344	15.1835	21.7707	24.7702	21.3907	19.1745	23.2834	12.7684	61.955	66.4696	82.6888	70.7457	66.6189	81.8032	92.4599	74.8314
67.3279	14.5845	14.2232	20.8307	22.972	19.602	18.2053	22.534	12.4588	63.2796	67.7258	82.4492	72.1938	68.2302	83.7377	95.4237	75.2177
73.9064	14.4851	15.2052	19.6226	23.2854	19.809	17.4838	21.8686	11.8	65.1309	68.6188	84.7443	74.0188	69.7558	84.9658	97.3757	76.6288

## Sheet: 8k
OCR Methigh w NDI1
Time (minutes)	Methigh EV																														Methigh NDI1
1.31352	92.3767	91.7485	113.684	79.8397	112.139	104.683	117.564	125.683	113.443	107.831	110.182	116.982	104.593	111.075	124.383	103.518	103.547	103.681	111.574	102.398	106.606	126.3	114.493	102.529	108.199	114.064	96.1179	92.1149	102.825	86.3683	290.864	248.301	211.462	210.439	204.662	213.105	225.309	238.193	215.327	240.149	234.862	221.717	215.36	231.504	221.364	237.035	196.35	196.942	192.529
7.87515	72.315	89.4949	107.729	53.3343	108.512	102.551	115.352	121.595	109.724	105.471	107.06	111.639	103.039	109.285	118.49	102.004	101.655	102.322	107.212	99.0023	105.84	124.415	111.476	102.465	104.445	110.174	95.7482	90.7208	100.376	85.7041	271.954	232.588	196.058	203.072	205.145	213.074	219.811	238.689	215.167	240.899	237.11	219.894	214.403	227.427	218.804	235.971	194.536	195.791	193.017
14.4721	41.37	83.1424	90.4873	38.1111	106.164	95.171	116.434	120.071	106.02	104.672	107.319	106.647	103.885	109.832	118.275	102.307	103.06	102.799	106.849	95.798	106.133	125.231	111.365	99.9571	105.609	109.294	96.3425	91.478	100.548	87.2852	224.97	187.253	154.165	174.517	208.132	204.171	210.659	242.883	218.592	244.547	240.409	222.771	217.296	229.81	220.422	239.69	196.076	199.176	195.628
21.162	32.3502	32.9559	37.8015	32.0247	40.6247	37.3557	40.6035	40.5562	39.5848	37.6843	38.9175	37.3706	36.2809	38.983	44.9199	34.4174	36.0977	36.2595	41.496	34.2494	37.8469	44.1974	41.5701	35.5845	37.7708	38.416	36.6924	29.6451	32.7773	27.5217	98.0928	79.4814	73.4748	69.6817	76.6948	77.7638	82.6744	84.1676	80.578	91.5738	89.0698	84.4259	84.8467	91.7067	87.7294	91.2554	76.2978	78.8114	77.4801
27.6939	32.3717	33.0903	38.703	31.8334	40.2905	37.7672	40.9282	40.6263	39.6139	38.1258	38.9735	38.3181	37.0969	39.5424	44.8998	35.0329	35.7742	36.479	41.6879	34.4795	38.116	46.0562	41.2395	37.0652	37.4541	39.1136	36.6441	30.1133	33.6455	29.6133	95.9299	77.3177	70.7327	68.2219	72.6863	74.0126	79.9904	81.2333	78.2954	87.4419	86.1876	80.6158	80.8525	87.8015	83.6791	87.8838	73.8495	76.0812	74.8621
34.2818	31.7372	32.9248	37.4943	30.7971	40.1692	37.2633	39.6333	40.373	39.8805	37.7322	38.524	37.5371	36.7422	38.8801	44.2403	35.0195	35.7704	35.9468	41.1341	33.895	38.0649	45.0263	40.8923	36.7075	37.0073	38.8281	36.4978	29.5155	32.6242	30.2218	95.0729	75.8582	69.6041	67.3632	70.8774	72.5944	78.9354	80.0312	76.7944	86.2486	84.9363	79.8954	79.7612	86.0457	82.5614	86.234	72.4635	74.7272	73.8206
40.9509	158.852	147.189	185.998	140.324	198.823	178.524	196.572	210.275	195.388	183.007	180.649	196.377	170.017	182.857	191.426	170.598	180.943	176.358	179.696	174.12	195.008	214.325	189.037	187.461	186.38	185.671	167.071	162.38	174.924	158.34	307.687	258.656	210.408	228.647	219.72	235.906	230.819	272.815	243.705	277.275	267.48	235.848	214.052	263.972	241.173	275.943	227.086	208.772	240.06
47.5187	157.187	144.111	184.738	144.929	191.307	178.077	195.268	199.89	196.269	180.463	177.128	193.009	175.585	190.378	193.312	177.719	181.782	175.906	171.991	172.405	193.796	221.449	186.832	187.748	185.854	187.853	163.225	163.442	170.383	161.2	322.638	265.204	224.186	236.999	223.649	239.111	237.488	268.069	244.942	273.691	271.87	239.188	218.663	254.921	242.837	272.47	215.393	206.267	227.351
54.1082	154.578	141.56	174.111	146.783	182.634	174.084	187.735	197.296	191.587	177.461	172.384	186.144	171.308	188.405	189.733	176.064	178.486	173.003	169.037	169.519	188.983	216.466	182.115	184.062	182.07	183.429	160.486	160.965	167.428	154.713	317.11	270.281	226.326	237.084	219.991	233.935	239.352	260.553	239.327	264.932	266.693	237.035	215.573	243.847	237.846	264.746	203.754	199.163	217.209
60.7624	19.8733	23.7615	25.8385	20.3719	24.7252	25.0586	28.0539	26.3706	26.6771	25.5004	26.4572	23.4953	25.3212	26.4081	30.192	23.1788	22.566	25.319	29.6599	20.8504	24.3136	29.0629	27.3908	21.7914	24.2135	24.4283	25.3399	18.3192	20.3843	18.4793	281.762	240.507	207.967	211.445	195.137	213.929	212.751	236.133	209.123	236.238	229.169	209.706	191.151	215.864	199.644	238.748	180.946	176.548	189.915
67.3279	19.7906	23.5826	25.9224	19.6978	24.9141	25.5316	28.2936	26.6948	25.5223	25.018	26.6018	24.0468	25.3403	26.3304	30.5911	23.4906	23.0809	24.482	29.0382	21.9741	24.9637	30.83	27.8483	22.9868	23.8529	24.6754	25.4863	19.4819	21.8481	20.0241	275.05	234.387	206.105	205.896	191.582	212.604	211.59	231.738	202.924	231.196	226.865	208.278	187.196	210.602	197.233	234.358	177.877	173.511	184.614
73.9064	19.5091	22.7239	25.8904	19.0845	25.4172	25.0181	28.0174	26.1266	25.7742	24.8622	26.6333	23.8528	25.2563	25.8689	30.0346	23.6698	23.4901	24.5047	29.5249	21.7307	25.5091	31.3972	28.2087	22.6614	24.1263	24.8016	25.5889	19.5249	21.6606	20.7147	270.893	231.04	204.528	202.835	188.649	209.434	210.059	228.879	199.036	228.157	224.963	208.101	183.55	206.083	194.838	231.459	174.839	170.195	180.821
[truncated: 13 more columns]

## Sheet: 8l
Total Citrate Labeling
Met low EV			Met low NDI1			Met high EV			Met high NDI1
0.8391	0.8522	0.847	0.9103	0.908	0.892	0.9105	0.9108	0.9092	0.9477	0.9491	0.952
