# Supplementary material for: Mitochondrial complex I promotes kidney cancer metastasis
Source: Nature. 2024 Aug 14;633(8031):923–31. doi: 10.1038/s41586-024-07812-3 (PMC11424252; doi:10.1038/s41586-024-07812-3)
Supplement: Supplementary file 23 — Source Data Extended Data Fig. 9 [file 41586_2024_7812_MOESM23_ESM.xlsx]

## Sheet: 9a
qPCR
786-O	786-O	Caki-1	Caki-1
EV	NDI1	EV	NDI1
1	144671	1	930327
1	8171.28	1	5223.3
1	10590	1	1266652

## Sheet: 9b
786-O +/- NDI1 Seahorse
Time (minutes)	786-O EV						786-O NDI1
1.31352	40.7199	36.9195	69.878	82.8326	81.1091	79.8358	84.2971	91.7294	123.676	137.219	134.779	128.765
7.87515	28.991	25.1607	58.0981	75.8399	76.7421	75.4192	66.7038	68.6918	118.279	129.905	129.061	121.992
14.4721	24.8359	17.9545	43.5479	68.0725	76.0817	74.5425	61.2621	58.8453	118.712	128.298	128.832	122.519
21.162	24.2972	13.7126	18.6555	27.1098	25.757	24.287	58.6807	55.227	47.9528	54.6949	51.5895	48.0031
27.6939	24.0307	13.2603	18.7067	26.9904	24.7738	23.3677	58.8225	55.1224	49.4389	54.6209	51.6428	48.8317
34.2818	23.4316	12.4364	17.4841	25.7169	23.6922	22.9563	57.4852	54.4913	49.4822	55.8023	51.8314	49.8039
40.9509	91.5274	111.062	126.6	130.856	124.322	124.408	103.535	134.03	125.456	140.801	143.193	144.012
47.5187	101.145	103.077	110.189	125.51	116.275	115.289	113.797	136.951	128.902	141.372	135.239	139.166
54.1082	100.316	107.035	117.862	124.078	116	115.185	121.02	137.32	129.665	142.776	138.374	138.771
60.7624	12.8592	7.46392	13.9193	21.2671	20.9087	18.2562	112.669	124.311	111.598	122.707	126.617	124.541
67.3279	12.4815	7.42953	13.3359	21.432	21.5126	18.5868	115.475	127.385	112.819	125.226	129.32	124.548
73.9064	11.4797	6.93659	12.8914	21.3908	21.4203	17.8593	116.867	127.186	112.136	125.083	128.535	123.611
Caki-1 +/- NDI1 Seahorse
Time (minutes)	Caki1 EV								Caki1 NDI1
1.31352	76.1061	80.6632	112.334	121.738	121.725	105.583	114.13	90.8776	101.379	147.304	163.828	160.509	164.746	143.224	162.998	141.732
7.87515	57.7194	65.2866	107.427	116.064	114.159	100.616	109.173	84.0481	74.1755	142.428	157.248	155.54	157.717	138.629	155.983	136.893
14.4721	49.635	57.1475	105.762	115.312	113.16	100.783	109.544	79.1267	66.2838	142.232	158.026	155.334	157.288	138.965	155.744	137.352
21.162	41.963	33.9498	50.4555	46.7916	46.3768	40.8529	51.7694	37.8295	63.5054	64.3311	80.8316	76.4647	77.4882	69.1757	78.9458	70.6852
27.6939	39.8239	33.8645	51.5532	46.1855	44.9255	40.4983	50.2572	35.9663	63.7713	62.0187	77.815	72.0221	74.4312	65.9273	75.2848	67.1253
34.2818	39.6332	32.7655	50.5528	46.4098	45.5043	40.7602	51.3143	36.5411	65.6213	62.9413	76.2592	72.6294	74.0755	65.6615	75.6304	65.5124
40.9509	120.111	56.466	162.106	164.673	163.584	166.047	140.437	142.577	254.257	231.671	231.101	211.229	206.567	214.675	224.92	214.872
47.5187	102.639	52.0135	156.234	155.068	144.69	141.945	145.53	136.313	196.9	181.055	187.853	189.187	184.166	186.763	211.414	197.415
54.1082	96.6299	48.7459	163.041	163.313	150.185	141.563	154.109	142.46	195.678	194.115	191.521	189.54	185.783	187.216	211.9	199.351
60.7624	23.3126	23.3539	37.9197	32.2327	29.5153	27.6284	37.8976	23.2395	197.943	204.178	207.743	196.397	192.48	190.768	213.271	191.648
67.3279	20.9767	22.768	35.9881	31.0768	29.1149	26.2569	35.3323	22.4585	205.096	211.706	209.508	202.408	198.847	196.852	211.512	198.542
73.9064	19.9985	21.6023	34.3192	31.067	28.6229	25.5937	34.3595	21.1883	208.9	215.769	214.343	211.045	204.98	202.619	216.056	210.481

## Sheet: 9c
Seahorse of RPTEC, 786-O, and Caki-1
Time (minutes)	RPTEC												786-O												Caki1
1.31352	64.8858	59.1759	97.487	81.5175	64.5299	94.2911	110.482	102.766	103.45	50.9611	108.553	74.7669	28.3944	35.8184	39.2267	50.6658	46.0919	51.5423	77.6367	47.8793					95.3442	83.9747	127.343	126.845	119.965	120.488	115.453	113.674
7.87515	46.5335	49.7235	79.205	79.8289	46.1107	93.7629	104.118	96.3462	97.4425	47.624	102.826	57.0409	22.6173	24.0988	37.2273	49.3768	41.1657	47.0615	72.8723	46.4205					74.9279	63.5226	123.126	122.39	115.324	114.052	111.742	110.577
14.4721	36.0597	41.63	57.1656	79.2096	34.5057	93.6337	103.295	91.616	97.0722	42.9815	102.256	45.5257	20.1853	17.3062	36.7274	48.8515	35.5078	45.9302	71.3792	45.2912					59.2507	50.7231	122.104	122.646	114.93	113.089	111.956	109.904
21.162	32.5701	35.9307	38.9001	34.7383	29.3917	35.3623	38.7954	39.8232	34.6835	28.6389	37.7324	38.2492	20.029	14.682	9.58634	18.7724	15.243	15.6964	23.1244	17.0114					51.8891	42.5155	45.3325	46.8086	46.6564	44.7834	41.0466	37.5403
27.6939	31.7493	35.3106	35.6156	31.8374	28.1144	33.7505	36.1629	36.1161	32.3739	27.3223	35.205	36.5828	20.4557	16.2864	10.0913	18.4508	14.9324	15.2664	23.7672	16.5728					50.4492	39.5309	42.9595	44.0284	43.7645	41.993	39.3225	35.4923
34.2818	30.4676	34.4074	34.6659	30.8265	26.3054	32.3582	34.3959	36.2197	32.0957	27.1496	34.8566	36.0093	19.2321	14.9321	10.1472	17.7161	14.5511	13.6744	22.2576	16.0727					49.3162	38.9994	42.7889	44.1845	42.7513	40.9	38.8029	35.1797
40.9509	153.049	38.7816	203.44	143.438	56.157	220.684	232.137	224.793	173.024	37.489	236.041	209.7	60.106	62.5439	58.0736	77.3591	68.5488	73.3427	120.913	73.9305					202.085	197.859	185.809	192.504	164.306	180.774	196.178	192.234
47.5187	130.502	38.0476	147.701	132.88	51.6317	199.111	212.973	201.25	182.362	37.0349	238.614	185.649	61.8371	61.697	57.4817	76.8622	68.0122	69.6533	118.498	71.7111					167.267	161.025	147.989	157.948	157.106	163.157	185.222	193.989
54.1082	133.103	37.4744	164.326	130.909	50.0624	186.892	213.21	189.999	189.304	36.1432	238.81	165.612	62.3241	63.0686	57.3178	77.1938	68.2259	69.8121	117.199	71.5579					163.554	168.717	156.773	158.674	168.282	168.655	194.679	193.684
60.7624	25.842	17.1716	30.0211	29.6863	17.9631	29.8343	29.1578	35.871	24.2252	17.7333	25.3624	30.5766	11.6121	8.33263	4.97859	14.1529	11.3506	9.85061	15.6164	12.3625					39.7968	27.3479	29.849	34.3352	32.0419	32.935	26.7944	22.4275
67.3279	23.4632	15.9825	27.2926	25.7532	16.3104	27.563	27.7281	32.1772	24.0139	17	25.7066	30.2007	10.3801	7.57554	3.80296	14.0776	10.7417	8.32717	16.4777	12.7884					37.7671	25.1849	29.1474	32.5299	30.9389	29.8286	25.8989	23.0398
73.9064	21.7933	15.97	26.016	24.4252	16.7837	27.2203	28.5572	31.0221	25.0197	17.5104	26.4133	27.948	10.2148	8.11328	4.87865	13.3013	10.5652	8.53271	16.5591	12.7047					37.9161	24.5527	28.7626	31.0661	29.9798	29.0221	26.2665	23.8986

## Sheet: 9d
Total labeling of citrate in vitro, 786-O
EV	NDI1
0.6708	0.8622
0.6904	0.8753
0.66	0.8569
0.6693	0.8575
0.6545	0.8714
0.682	0.8719

## Sheet: 9e
Total labeling of citrate in vitro, Caki1
EV	NDI1
0.8115	0.9006
0.8153	0.8807
0.8149	0.8761

## Sheet: 9f
Comparison of Citrate Labeling to NSCLC Cell Lines
Note: Values for 786-O and Caki-1 cell lines are averages of data in Extended Data Figures 9d and 9e
NSCLC Cell Lines	786-O EV	786-O NDI1	Caki-1 EV	Caki-1 NDI1
0.86148	0.671167	0.865867	0.8139	0.8858
0.81033
0.8504
0.8572
0.781
0.74683
0.60185
0.7965
0.60617
0.84513
0.7429
0.79547
0.8651
0.6407
0.64807
0.7116
0.8015
0.63503
0.72807
0.74613
0.71813
0.72157
0.6123
0.42253
0.72667
0.67227
0.761
0.71883
0.80247
0.5498
0.81367
0.86443
0.86923
0.76513
0.7549
0.70127
0.67253
0.82967
0.6595
0.85063
0.88293
0.5156
0.57133
0.79403
0.6081
0.38207
0.76213
0.74037
0.65663
0.72963
0.73987
0.8227
0.55035
0.67327
0.49103
0.7439
0.77987
0.4737
0.8614
0.80437
0.68865
0.67873
0.76247
0.48763
0.77347
0.57904
0.72843
0.83767
0.87543
0.64403
0.76007
0.7908
0.77567
0.75103
0.6782
0.70217
0.53203
0.71703
0.31153
0.7955
0.7379
0.7312

## Sheet: 9g
BLI of 786-O metastatic tumour burden
EV	NDI1
1560000	6250000
3380000	5440000
2810000	5620000
3560000	4440000
3380000	5530000
2750000	6550000
3220000	7820000
3800000
3120000
3560000

## Sheet: 9h
BLI of Caki-1 metastatic tumour burden
EV	NDI1
10600294000	25398485000
5150001200	7992196100
16360967000	15102996000
10489482000	39142322000
7083099600	11013804000
6176528900	23998274000
14529959000	8157380600
12581743000	24529633000
6175721000	16051164000
	18109903000

## Sheet: 9i
Subcutaneous growth of 786-O tumors
	Mouse 1	Mouse 2	Mouse 3	Mouse 4	Mouse 5	Mouse 6	Mouse 7	Mouse 8	Mouse 9	Mouse 10	Mouse 11	Mouse 12	Mouse 13	Mouse 14	Mouse 15	Mouse 16	Mouse 17	Mouse 18	Mouse 19
# Days	EV	EV	EV	EV	EV	EV	EV	EV	EV	EV	NDI1	NDI1	NDI1	NDI1	NDI1	NDI1	NDI1	NDI1	NDI1
25	46.0533	52.9875		37.68	37.68		41.8667	18.84		28.8487	131.88	113.04	154.776	94.985	150.72	113.04	113.04	131.88	78.5
28	52.9875	32.0542	28.8487	18.84	41.8667	52.9875	28.8487		25.6433	41.8667	221.108	78.5	334.933	122.46	221.108	154.776	131.88	192.325	113.04
32	65.4167	41.8667	33.4933	25.6433	41.8667	33.4933	32.0542	37.68	52.9875	65.4167	269.255	205.147	423.9	220.781	301.44	250.219	113.04	131.88	192.325
35	65.4167	41.8667	37.68		47.6887	41.8667	65.4167	58.6133		71.9583	340.298	205.147	575.667	381.51	466.29	235.5	205.147	267.947	154.776
39	65.4167	37.68		25.6433		37.68	41.8667	50.24		65.4167	435.413	250.219	696.557	381.51	284.693	575.667	230.79	340.298	205.147
42	65.4167	41.8667	46.0533	32.0542		41.8667	78.5	44.8758	25.6433	63.585	886.527	495.924	575.667	334.933	340.298	466.29	340.298	378.108	220.781
50	65.4167	74.1825	65.4167	65.4167	52.9875	33.4933		62.8	41.8667	91.5833	968.952	519.539	1055.04	466.29	359.203	575.667	472.308	423.9	448.693
53	78.5	74.1825	65.4167	87.0696	52.9875	33.4933	94.985	62.8	41.8667	91.5833	968.952	519.539	1055.04	519.539	423.9	692.37	472.308	472.308	523.333
56	78.5	91.5833	71.9583	94.985	71.9583	37.68	110.816	79.4813	58.2863	91.5833	1038.16	519.539	1055.04	575.667	445.095	823.203	549.5	549.5	549.5
60	91.5833	118.731	71.9583	94.985	94.985	52.9875	131.88	98.125	71.9583	91.5833	1038.16	519.539	1144.79	759.88	495.924	886.527	549.5	575.667	601.833
63	150.72	150.72	131.88	102.9	110.816	71.9583	176.887	118.731	94.985	131.88	1038.16	519.539	1226.56	1103.91	759.88	968.952	696.557	696.557	759.88
67	230.79	279.656	250.219	205.147	217.968	122.46	230.79	141.3	165.831	131.88	1038.16	628	1226.56	1103.91	949.85	1055.04	696.557	942	791.542
70	508.68	359.203	445.095	318.187	378.108	301.44	378.108	250.219	301.44	235.5	1130.4	759.88	1226.56	1238.21	1226.56	1130.4	696.557	1103.91	979.68
74	680.333	575.667	508.68	402.705	423.9	301.44	466.29	359.203	359.203	235.5	1130.4	1063.02	2001.75	1335.29	1326.65	1538.6	759.88	1103.91	979.68
77	680.333	575.667	654.167	402.705	692.37	334.933	601.833	423.9	495.924	301.44	1130.4	1063.02	2001.75	1487.31	1526.04	1589.89	904.32	1238.21	1238.21
81	1003.56	865.135	750.067	423.9	721.219	466.29	1055.04	423.9	575.667	423.9	1226.56	1308.33	2001.75	1538.6	2178.38	1942.88	979.68	1436.03	1538.6
84	1130.4	1538.6	1594.53	1130.4	865.135	979.68	2277.55	979.68	628	759.88	1226.56	1308.33	2001.75	1942.88	2326.02	2296.12	1063.02	1538.6	1538.6
88	2679.47	2119.5	2051.47	1641.17	2237.25	979.68	3205.42	1281.12	899.741	2001.75	1226.56	1573.73	2965.01	2210.56	2277.55		1436.03	1942.88	1884
91				2277.55		1641.17		1503.54	1538.6	2001.75	1795.03	2119.5		2411.52			1595.45	2722.38	2277.55
95				2722.38		2210.56		1907.55	1942.88	2411.52							1760.49		2422.12
						2884.88			3136.86								1815.51		2722.38
						3582.22			3306.42

## Sheet: 9j
Subcutaneous growth of Caki-1 tumors
	Mouse 1	Mouse 2	Mouse 3	Mouse 4	Mouse 5	Mouse 6	Mouse 7	Mouse 8	Mouse 9	Mouse 10	Mouse 11	Mouse 12	Mouse 13	Mouse 14	Mouse 15	Mouse 16	Mouse 17	Mouse 18
# Days	EV	EV	EV	EV	EV	EV	EV	EV	EV	NDI1	NDI1	NDI1	NDI1	NDI1	NDI1	NDI1	NDI1	NDI1
21	508.68	423.9	634.673	949.85	359.203	519.539	491.541	301.44	378.108	267.947	466.29	264.938	267.947	267.947	378.108	423.9	519.539	508.68
24.5	508.68	423.9	634.673	949.85	445.095	654.167	981.512	472.308	823.203	340.298	628	381.51	423.9	267.947	466.29	472.308	575.667	791.542
28	551.07	575.667	795.925	1743.75	601.833	750.067	981.512	549.5	1238.21	472.308	886.527	523.333	523.333	334.933	566.77	628	1055.04	934.346
31.5	732.667	628	830.53	2060.62	823.203	750.067	1948.89	628	1326.65	634.673	1130.4	575.667	696.557	654.167	706.5	759.88	1370.87	1130.4
35	968.952	899.741	1589.62	2060.62	899.741	1055.04	1948.89	759.88	2277.55	791.542	1130.4	696.557	728.218	942	968.952	1017.36	1589.89	1415.09
38.5	1370.87	1205.76	1589.62	2355	1130.4	1326.65	2256.61	1055.04	3221.64	1193.98	1226.56	904.32	1149.76	1281.12	1072.77	1238.21	1884	1743.75
42	1415.09	1503.54	1766.25		1692.46	2001.75		1326.65		1538.6	1636.2	1149.76	1538.6	1636.2	1281.12	1760.49	3052.08	2237.25
45.5	2277.55	3967.39	2277.55		2355	3024.87		1884		2722.38	2545.49	2277.55	2411.52	2798	2051.47	2873.62
49	3024.87		3391.2					3778.47		3778.47	2571.14	2545.49	3391.2	4605.33
52.5											4605.33	3778.47

[truncated: 2 more sheets: 9m, 9n]
