# Supplementary material for: Mitochondrial complex I promotes kidney cancer metastasis
Source: Nature. 2024 Aug 14;633(8031):923–31. doi: 10.1038/s41586-024-07812-3 (PMC11424252; doi:10.1038/s41586-024-07812-3)
Supplement: Supplementary file 24 — Source Data Extended Data Fig. 10 [file 41586_2024_7812_MOESM24_ESM.xlsx]

## Sheet: 10a
SubjectID	SampleGroup	oxphos_score
P1	ADJACENT KIDNEY	0.93
P1	PRIMARY	-5.31
P1	METASTASIS	-9.56
P2	ADJACENT KIDNEY	7.22
P2	METASTASIS	-0.68
P2	PRIMARY	-3.19
P3	ADJACENT KIDNEY	3.2
P3	PRIMARY	-0.65
P3	METASTASIS	-6.38
P4	ADJACENT KIDNEY	2.41
P4	METASTASIS	-0.15
P4	PRIMARY	-2.92
P5	ADJACENT KIDNEY	5.07
P5	PRIMARY	-1.8
P5	METASTASIS	-3.52
P6	ADJACENT KIDNEY	10.2
P6	PRIMARY	-0.94
P6	METASTASIS	-2.48
P7	METASTASIS	5.08
P7	ADJACENT KIDNEY	4.61
P7	PRIMARY	-1.16

## Sheet: 10b
mtDNA:nDNA ratio
Adj Kid	Primary ccRCC	Metastatic ccRCC
3369.47	312.34	344.328
1100.9	813.825	325.41
3082.15	261.937	510.72
2934.64	464.636	446.094
4493.72	349.365	123.299
810.801	279.244	353.712
3157.54	450.983	368.03

## Sheet: 10c
TCGA ID	oxphos_score	grade	stage	PDHA1	PDHB	DLAT	DLD	PDHX	ATP12A	ATP4A	ATP4B	ATP6AP1	ATP6V0A1	ATP6V0A2	ATP6V0A4	ATP6V0B	ATP6V0C	ATP6V0D1	ATP6V0D2	ATP6V0E1	ATP6V0E2	ATP6V1A	ATP6V1B1	ATP6V1B2	ATP6V1C1	ATP6V1C2	ATP6V1D	ATP6V1E1	ATP6V1E2	ATP6V1F	ATP6V1G1	ATP6V1G2	ATP6V1G3	ATP6V1H	COX10	COX11	COX15	COX17	COX4I1	COX4I2	COX5A	COX5B	COX6A1	COX6A2	COX6B1	COX6B2	COX6C	COX7A1	COX7A2
TCGA-AK-3455	5.96	G3	Stage III	10.63	9.98	10.68	11.16	9.26	0	0	0.95	11.5	10.75	8.69	2.72	11.53	11.02	10.82	4.07	12.09	9.01	12.25	3.08	12.26	11.19	5.89	10.18	12.24	5.72	11.28	12.01	3.78	1.51	10.28	8.08	10.65	10.86	9.37	12.75	7.58	10.55	11.23	11.84	3.49	11.75	0	11.1	9.65	10.73
TCGA-B0-4698	0.61	G4	Stage IV	11.53	10.52	9.75	10.04	9.41	0.94	0	0.39	11.4	9.09	9.07	0.69	10.74	11.81	11.06	0.69	11.79	7.99	10.5	4.21	11.69	11.06	6.09	10.6	11.38	5.6	10.57	11.23	3.9	0.39	10.63	8.32	9.73	10.03	9.23	12.18	4.6	10.61	11.33	11.77	0	11.48	0.69	11.2	5.18	10.23
TCGA-B0-4700	3.63	G4	Stage IV	10.41	10.12	9.54	10.5	8.85	0	0	0.56	11.99	10.2	8.4	1.54	11.02	11.87	10.96	4.11	12.34	9.17	10.81	2.95	11.32	10.36	6.13	10.33	11.65	5.55	12.08	11.19	4.11	0	9.69	7.89	9.65	9.64	9.37	12.89	7.37	10.92	11.27	11.69	3.34	12.04	1.76	11.17	8.72	10.87
TCGA-B0-4706	0.39	G4	Stage III	10.6	9.74	9.47	10.12	8.92	3.63	0	0.84	11.93	10.78	8.07	7.28	10.52	11.82	10.42	5.92	11.3	8.98	10.74	6.16	11.09	10.56	6.57	10.15	11.33	5.28	10.67	11.27	5.39	3.27	9.54	7.74	9.68	10.21	8.84	12.45	8.68	10.05	11.83	11.33	4.07	11.57	1.12	10.76	8.34	10.48
TCGA-B0-4710	-4.97	G3	Stage III	10.42	9.26	10.22	10.87	8.95	0	0	2.32	11.86	10.93	8.31	1.82	10.36	11.16	10.62	2.21	11.49	9.01	11.39	6.09	11.49	10.63	6.32	10.11	11.11	5.56	10.82	10.2	4.06	0	9.45	7.81	9.98	10.12	8.93	12.08	8.21	9.78	10.42	10.92	2.09	11.17	1.49	9.96	7.64	10.15
TCGA-B0-4712	9.48	G3	Stage IV	10.69	10.28	9.77	10.67	8.83	0	0.53	0	12.01	10.43	8.63	1.21	11.64	12.32	11.3	2.93	12.96	9.25	11.01	1.86	11.44	10.64	6.83	10.63	11.63	5.87	12.08	11.15	4.89	0.53	10.03	7.75	9.66	9.93	10.22	13.82	6.91	11.2	12.6	12.4	2.43	12.57	2.31	11.49	8.41	10.9
TCGA-B0-4810	-1.27	G3	Stage III	10.17	9.72	9.34	10.14	8.85	0	0	0.75	11.98	10.27	8.37	1.91	10.99	11.6	10.86	1.77	11.87	9.07	10.36	4.5	11.19	10.52	6.59	9.95	11.4	5.54	11.19	11.14	5.2	0	9.89	7.98	9.72	9.93	8.81	12.31	8.08	10.09	11.25	11.08	3.54	11.32	1.44	10.56	8.25	10.51
TCGA-B0-4811	2.8	G3	Stage III	10.86	10.27	9.36	10.23	8.85	1.37	0	0.61	11.69	11.2	8.65	3.32	10.65	11.55	9.36	3.65	11.52	8.66	10.72	5.3	11.3	10.52	7.17	10.04	11.06	5.26	12	10.79	4.28	1.04	9.04	7.33	10.16	9.53	9.39	13.32	8.85	10.56	12.47	11.83	3.88	12.38	1.64	11.24	8.63	10.44
TCGA-B0-4815	-2.68	G4	Stage III	10.35	9.6	9.72	10.68	8.87	0.79	0.45	0.79	11.88	11.21	9.09	0	11.08	11.57	10.74	3.9	11.85	9.47	11.23	1.98	11.32	10.93	7.01	9.59	11.33	6.35	11.16	10.52	4.57	0	9.71	8.18	9.46	9.69	8.6	12.28	7.03	10.5	11.08	11.34	0	11.41	2.93	11.3	6.92	10.41
TCGA-B0-4821	4.94	G3	Stage III	10.59	9.2	8.84	9.35	8.34	0.91	2.04	0	11.48	10.53	8.09	1.68	11.22	11.45	10.61	5.99	12.26	10.47	10.35	7.75	10.87	9.97	8.04	9.77	11.13	6.19	11.61	10.61	4.41	0	8.87	7.31	9.45	9.72	10.29	13.22	8.1	10.57	12.99	12.3	2.04	12.82	5.99	11.61	9.23	10.51
TCGA-B0-4827	-2.45	G4	Stage III	10.48	9.78	9.86	11.32	9.05	0	1.58	2.31	11.96	11.04	8.45	1.22	10.72	12.17	11.92	3.8	12.03	8.09	12.15	2.99	11.52	11.6	5.58	10.87	11.46	5.93	11.28	10.88	2.8	0	11	8.39	9.78	10.56	8.91	12.37	7.66	10.56	10.64	10.91	4.49	11.12	2.21	10.3	7.28	10.24
TCGA-B0-4842	11.75	G4	Stage III	10.81	9.98	9.38	10.69	8.88	0	0	0	12.6	11.9	7.75	1.17	11.74	12.52	12	5.89	12.75	10.46	11.78	2.43	12.1	11.4	6.27	9.59	12.02	5.14	12.24	10.47	2.25	0	10.08	8.67	9.25	10.4	10.46	13.91	8.01	11.6	12.57	12.29	3.82	12.7	0	12.14	8.1	11.08
TCGA-B0-5080	-4.14	G3	Stage IV	9.89	10.05	9.43	10.31	8.55	0	0	0	12.1	9.69	8.7	0.47	10.78	11.42	10.91	0.82	11.87	8.67	10.81	4.44	10.82	10.47	5.7	9.99	11.45	5.6	10.71	10.81	3.3	0	9.86	8.22	9.58	9.75	8.93	12.32	8.84	9.82	11.05	10.6	2.02	11.31	2.15	10.37	9.18	10.18
TCGA-B0-5084	3.64	G3	Stage IV	11.54	10.16	8.97	10.59	8.22	0.47	0	0.83	11.82	10.52	8.95	2.85	10.51	12.34	10.61	5.73	11.25	10.32	10.72	4.78	11.47	10.87	6.62	9.8	11.73	7.23	12	11.54	4.58	0	10.02	8.89	9.63	10.31	9.24	13.4	6.29	10.65	12.08	11.81	0	13.39	2.04	11.18	6.31	9.9
TCGA-B0-5092	3.6	G3	Stage IV	10.61	9.99	9.4	10.46	8.8	0	0	1	11.74	10.92	8.64	1.58	10.98	12	10.96	1	12.4	9.85	11.38	4.95	11.6	10.99	6.9	9.91	11.39	5.39	11.04	11.02	4.5	0	9.75	7.95	9.68	10.56	9.83	13.06	7.75	10.78	12	11.45	3.64	11.84	1.32	11.24	7.25	10.52
TCGA-B0-5095	-8.77	G3	Stage III	9.89	9.79	9.62	10.11	8.99	0.5	1.63	0	11.43	10.2	8.64	0.88	10.01	10.89	10.59	0.88	11.76	8.35	10.81	5.21	11.04	10.7	5.54	9.71	10.92	4.59	10.31	10.42	4.61	0	9.54	8.13	9.74	10.19	8.56	11.71	8.1	9.34	10.9	10.36	1.17	10.67	0.88	10.26	7.98	9.73
TCGA-B0-5096	0.24		Stage III	10.77	9.52	11.11	11.8	9.38	0	0	0	11.29	10.53	8.4	6.56	11.27	11.5	10.72	4.14	12.02	10.59	11.44	3.22	11.81	11.15	6.66	10.2	11.54	4.35	10.89	10.68	3.54	0	9.68	8.85	9.69	10.91	8.89	12.44	5.69	10.26	11.7	11.22	0.94	11.55	0	10.65	10.29	10.8
TCGA-B0-5099	-7.18	G3	Stage III	10.64	9.16	9.72	10.77	8.69	0	0	2.04	11.39	11.25	8.38	0	10.37	11.43	10.54	1.56	11.34	8.37	10.65	4.02	11.4	10.81	6.53	9.83	11.56	6.24	9.69	10.8	3.67	0	9.69	7.98	10.3	9.67	7.9	11.64	8.33	9.98	11.25	10.46	4.12	10.63	1.12	10.37	7.56	9.84
TCGA-B0-5100	5.95	G3	Stage III	10.56	10.61	9.13	9.59	8.9	0	0	0	11.73	10.09	8.31	5.82	10.83	12.31	9.85	0	11.66	9.89	10.26	5.05	10.74	10.22	6.14	9.91	11.31	5.35	11.33	11.21	4.83	0	9.63	7.84	9.67	9.77	9.76	13.12	12	10.5	12.72	11.88	4.91	12.31	2.67	11.82	11.01	10.85
TCGA-B0-5107	6.43	G4	Stage IV	10.84	10.14	9.4	10.34	8.47	1.21	0	0	11.51	11.22	8.09	0.52	10.93	12.42	10.9	0	11.77	9.92	10.04	6.36	10.96	10.16	6.58	9.45	11.48	5.38	12.51	10.19	3.68	0	9.76	8.33	9.94	10.86	9.53	13.4	4.31	11.1	12.08	12.14	1.46	11.99	3.29	11.33	3.91	10.96
TCGA-B0-5115	-7.08	G3	Stage IV	10.38	9.58	9.99	10.52	8.9	0	0	1.05	11.97	10.9	8.37	1.05	10.39	11.15	10.07	3.41	11.45	7.91	11.31	3.02	11.61	11.04	5.57	10.31	11.26	4.36	10.15	10.88	4.57	0	9.66	7.9	9.77	10.52	8.75	11.92	7.06	9.78	10.95	10.21	0	11.1	1.28	10.03	7.42	9.88
TCGA-B0-5116	-5.59	G3	Stage III	10.43	9.61	10.32	10.89	8.75	0	0	0.49	12.38	10.37	7.83	0.86	9.87	11.08	10.25	0.86	11.37	9.11	10.87	2.74	11.56	11.14	5.34	10.67	11.06	6.53	11.24	10.81	4.71	0	9.81	8.22	10.33	11.05	8.3	12.12	7.89	9.73	11.41	11.16	3.19	11.41	0.49	10.32	7	10.02
TCGA-B0-5400	9.11	G4	Stage III	10.7	10.63	8.96	10.88	8.95	0	0	2.16	12.61	12.16	8.39	3.31	11.96	12.89	12.49	6	13.04	10.96	12.04	4.2	12.08	11.13	6.8	10.23	12.84	6.37	12.22	11.59	4.08	0	10.66	7.98	9.52	10.16	10.28	13.39	7.93	11.13	12.06	11.75	5.2	12.21	1.99	11.65	8.07	10.77
TCGA-B0-5402	-3.53	G4	Stage IV	10.64	9.65	10.7	10.93	8.95	0	0	0.67	11.69	9.99	7.64	1.47	9.65	11.15	9.57	0.37	11.61	8.22	11.45	2.08	11.68	11.18	5.23	10.82	11.58	5.94	10.33	10.37	5.14	0.37	9.55	8.01	10.19	9.67	8.67	11.41	7.72	10.15	11.37	10.99	3.61	11.29	0	10.68	7.25	9.74
TCGA-B0-5692	2.72	G3	Stage III	10.58	9.54	9.67	10.87	8.93	0.5	0	0	11.83	11.42	8.03	1.16	11.06	12.38	10.93	0.87	12.28	9.99	11.26	0.87	11.82	10.93	5.35	9.88	11.69	5.71	11.45	11.08	3.6	0	9.89	8.31	9.87	10.36	9.66	12.5	6.76	10.68	11.22	11.33	4.02	11.76	0.87	10.74	7.37	10.63
TCGA-B0-5694	2.5	G3	Stage III	10.53	9.83	10.08	11.3	9.1	0	0	0.66	12.08	10.67	7.75	4.16	10.54	11.52	10.19	2.5	11.94	9.38	11.13	2.77	11.77	10.72	6.22	10.23	11.3	5.14	11.55	10.39	4.33	0	9.78	8.3	10	10.35	9.43	12.54	8.2	10.5	11.29	11.49	3.44	11.62	0.66	11.04	8.2	10.58
TCGA-B0-5696	7.51	G4	Stage III	10.75	10.18	9.99	11.38	9.07	0.44	0	0.44	12.2	11.7	8.56	3.63	11.17	12.54	11.77	3.02	12.44	10.3	12.23	3.79	11.54	10.84	5.71	11.06	11.82	4.93	11.59	10.77	4.53	0.44	9.71	8.03	10.43	10.4	9.8	13.19	8	10.99	11.52	12.17	3.26	11.83	0.44	10.99	8.56	10.82
TCGA-B0-5701	3.65	G4	Stage III	10.65	9.67	10.15	11.8	9.67	0	0	0	11.9	11.28	9.23	5.77	11.45	12.31	11.15	4.9	12.65	10.48	12.11	5.94	11.89	12.19	5.31	10.33	11.1	4.55	12.89	10.53	2.66	0	10.56	8.82	10.6	10.2	9.97	12.78	5.28	10.89	11.53	11.73	1.47	11.53	0	11.28	6.49	10.64
TCGA-B0-5709	-7.69	G3	Stage III	10.16	9.65	10.09	10.93	8.92	2.23	0	0.39	11.9	10.96	8.94	4.6	10.19	11.62	10.71	3.63	11.67	8.86	11.9	5.51	12.17	11.21	4.88	9.74	11.41	4.93	10.84	10.73	4.43	0.69	10.03	8.44	9.84	10.4	8.53	11.81	6.66	10.03	10.6	10.3	2.4	10.84	0.94	9.92	7.69	9.87
TCGA-B0-5711	-6.71	G3	Stage III	10.48	9.59	10.17	10.92	8.87	0	0	0	11.93	11.02	8.37	0.44	10.29	11.05	10.33	3.89	11.53	7.91	11.63	1.64	11.94	11.38	4.68	10.01	11.36	4.82	10.53	10.93	3.81	0	9.94	7.87	10.03	10.49	8.75	11.85	7.87	9.76	10.37	10.57	2.57	10.96	0.44	10.24	7.55	10.1
TCGA-B0-5712	5.36	G3	Stage IV	11.58	10.84	10.17	11.49	9.41	0	0	1.08	11.71	11.72	8.21	0.45	11.03	11.73	10.45	0	11.93	11.43	11.93	2.23	11.06	11.25	5.25	10.49	11.77	4.84	11.34	11.29	4.3	0	9.06	8.27	10.14	10.74	9.53	12.53	6.08	11.05	11.21	11.7	1.68	11.67	0	10.97	6.41	10.72
TCGA-B0-5713	-6.73	G3	Stage III	10.36	9.59	9.77	11.12	8.8	0	0	0.73	11.76	11.36	8.85	0	10.35	10.99	10.82	0	11.55	7.92	11.6	2.39	11.02	10.83	5.23	10.39	11.27	4.99	10.42	10.71	3.09	0	9.24	7.74	9.76	10.51	8.7	11.68	7.86	9.83	10.08	10.93	1.85	10.73	0.73	10.12	7.99	9.76
TCGA-B2-5639	2.77	G3	Stage IV	11.12	9.66	10.44	11.91	9.04	4.53	0	0.78	11.66	11.53	8.22	6.54	11.15	12.36	10.74	6.14	12.3	8.77	11.1	5.95	11.98	11.1	5.32	10.46	11.71	4.7	11.93	10.94	3.07	2.19	10.04	8.49	9.98	10.9	9	12.7	4.13	10.83	11.31	11.52	2.4	11.88	0.78	10.87	9.29	10.62
TCGA-B4-5377	-4.96	G3	Stage IV	10.7	9.39	10.38	11.15	8.92	0.33	0	0.33	11.9	11.54	8.61	2.1	10.38	11.81	10.66	2.48	11.1	9.94	11.67	2.02	11.96	11.13	4.9	10.55	11.28	5.16	10.72	10.7	4.5	0.33	9.78	7.98	9.96	10.73	8.48	11.92	5.93	10.22	11.02	10.95	2.54	10.77	0	10.23	6.68	9.23
TCGA-B8-4143	-2.17	G3	Stage IV	9.81	9.32	9.88	9.86	8.93	0.58	0	0	11.49	10.13	8.89	1.58	11.47	11.54	10.5	2.45	11.85	9.12	10.73	3.63	10.94	10.47	6.42	9.11	10.94	5.42	11.88	10.79	4.65	0	9.44	8.44	10.67	10.26	9.28	12.19	8.07	10.5	11.4	11.28	0	11.88	1.32	10.31	8.71	10.68
TCGA-B8-4153	2.64	G3	Stage III	10.8	10.15	9.6	10.24	8.71	0	0	0.63	12.33	10.97	8.09	0	10.64	11.97	10.23	1.06	11.49	8.36	10.81	3.11	11.74	10.61	5.41	10.54	11.41	4.93	11.71	11.34	5.55	0	9.83	7.64	10.04	10.05	9.42	12.8	8.28	10.54	11.74	12.02	3.57	11.93	1.06	11.15	9.85	10.48
TCGA-B8-5158	-5.05	G4	Stage III	10.72	9.37	10.45	11.25	9.32	0	0	0	11.91	11.2	8.26	2.44	10.65	11.33	10.99	3.81	11.93	9.58	11.89	0.96	11.51	11.5	5.91	10.19	11.45	5.58	10.73	10.02	3.35	0	10.14	8.24	9.63	9.95	8.49	11.81	6.06	10.37	10.54	10.78	1.95	11.16	0	10.81	7.78	9.54
TCGA-B8-5163	-8.49	G3	Stage III	10.03	10.06	10.09	10.57	8.94	0.87	0	0.87	11.8	10.82	8.77	2.83	10.61	11.17	11.09	3.03	12.2	8.95	11.86	2.93	11.26	10.96	5.42	10.1	11.13	4.76	10.32	10.78	3.66	0	10.17	7.67	9.91	10.16	8.23	11.45	7.31	9.85	10.6	10.69	2.11	10.87	1.91	10.14	7.29	9.86
TCGA-B8-5164	-7.71	G3	Stage III	10.44	9.65	10.19	11.22	9.19	0	0	0	11.88	11.33	8.84	0.36	10.15	11.59	11.2	3.24	11.62	9.02	11.4	0.64	12.12	10.66	5.15	9.92	11.4	4.82	10.71	10.65	2.6	0	9.62	8.16	9.77	10.85	8.5	11.9	5.57	9.98	10.9	10.27	3	10.9	0	9.33	7.56	9.7
TCGA-B8-5550	1.36	G3	Stage III	11.04	9.76	10.5	12.25	8.94	0	0	0.6	11.65	11.53	8.49	1.35	11.2	11.4	11.12	3.43	12.5	11.18	11.92	5.62	11.95	11.67	5.82	9.76	11.49	6.68	11.57	10.8	2.73	0	10.08	8.61	10.17	9.69	8.99	12.48	7.3	10.77	11.71	10.99	2.62	11.47	0	10.61	8.04	10.42
TCGA-BP-4163	-6.59	G3	Stage III	10.62	9.55	9.98	10.97	8.84	2.23	0	0	11.54	11.34	8.75	5.95	10.7	11.51	10.78	5.14	11.47	8.14	11.96	6.01	11.56	11.44	5.58	9.91	11.16	4.83	10.77	10.88	3.59	1.64	9.93	8.48	9.75	10.93	8.51	12.49	6.98	9.38	10.72	10.98	2.97	10.99	1.86	9.24	6.03	9.52
TCGA-BP-4770	0	G4	Stage IV	11.82	10.82	9.55	10.68	9.38	0.44	0	0.44	12.37	9.71	8.89	1.05	11.86	10.9	10.12	4.94	11.89	7.49	10.05	5.3	11.67	10.57	6.66	10.88	11.63	5.82	11.78	11.68	4.45	0	9.64	8.28	9.85	9.05	8.36	11.97	6.89	10.94	10.7	11.43	0	11.97	3.54	10.98	9.64	10.71
TCGA-BP-4970	-10.53	G3	Stage III	10.16	9.61	9.92	10.69	8.87	0	0	0.78	11.88	11.17	8.65	3.34	10.59	11.29	10.85	0.97	11.57	8.96	11.93	1.14	11.13	10.96	5.2	9.75	11.39	4.48	10.78	10.81	4.07	0	9.33	8.05	9.57	10.42	8.09	11.61	7.04	9.52	9.89	10.22	1.29	10.8	0.31	9.65	8.27	9.74
TCGA-BP-4971	-2.67	G3	Stage III	10.48	10.13	9.16	9.76	8.52	0	0	0.84	11.77	10.92	9.03	0.84	10.61	11.41	10.65	6.93	11.63	8.53	10.73	5.23	11.89	10.67	7.34	9.49	11.29	5.31	11.41	10.62	5.25	0	9.55	7.94	9.38	10.14	9.03	13.15	8.37	10.08	11.15	10.92	2.41	11.7	4.4	10.88	9.15	10.37
TCGA-BP-4972	-7.15	G3	Stage III	10.36	9.72	10.12	10.59	8.93	0	0	0.31	12.12	11.3	9.11	3.18	10.49	11.79	11.18	8.26	12.09	7.95	12.22	5.26	12.34	11.51	5.36	10.4	11.38	4.77	11.2	10.8	5.26	0	10.08	8	9.85	10.48	8.14	12.31	6.03	9.82	10.49	10.42	0.77	11.07	1.65	10	8.87	9.91
TCGA-BP-4973	-7.98	G3	Stage III	10.5	9.37	10.05	11.36	8.77	0	0.64	0.64	11.9	11.12	8.48	0.64	10.2	11.36	10.36	1.57	11.48	8.92	11.59	2.67	11.67	11	5.19	10.02	11.21	4.85	11.13	10.49	3.89	0	9.34	8.13	9.75	10.68	8.38	11.8	6.32	9.66	10.31	10.33	2.22	10.77	0.36	9.84	8.06	9.84
TCGA-BP-4981	7.15	G3	Stage III	10.97	10.14	9.22	10	8.57	0	0	0	12.04	11.46	7.84	0	10.92	12.33	10.8	0.6	12.21	8.4	11.1	3.91	11.87	10.8	7.21	9.77	11.06	5.2	11.51	11.08	3.75	0	9.61	7.89	9.86	10.37	9.6	13.71	7.56	10.84	12.15	11.91	0	12.73	0.6	11.38	9.84	10.92
TCGA-BP-4983	-6.5	G4	Stage III	10.13	9.15	9.89	10.96	8.2	0.42	0	0.42	11.88	10.21	8.4	1.01	10.66	11.57	10.66	5.77	12.51	8.17	10.82	2.24	11.7	11.28	6.13	9.42	10.95	5.7	11.5	10.56	4.29	0.42	10	8.59	9.33	10.49	8.38	11.44	1.43	10.13	10.54	11.07	2.13	11.24	3.13	10.92	6.69	9.69
TCGA-BP-4985	0.32	G4	Stage III	10.93	9.82	9.93	10.88	8.95	0	0.47	1.56	12.85	11.07	8.79	2.04	11.28	11.99	10.73	6.16	13.78	8.76	10.78	2.93	10.87	11.16	6.89	10.64	11.6	4.43	11.95	11.21	3.75	0.83	10.11	8.19	10.53	10.23	9.05	12.63	6.47	10.21	11.16	12.24	2.6	11.9	1.56	10.88	7.45	11.14
TCGA-BP-4989	0.76	G3	Stage III	10.35	9.91	9.36	10.53	8.63	0	0	0.82	11.57	11.24	8.91	0.47	11.14	11.66	10.84	3.95	12.31	9.89	11.12	2.98	11.95	11.12	7.66	9.55	11.23	5.32	11.99	10.75	4.07	0	9.36	7.59	9.59	10.1	9.51	13	6.21	10.33	11.61	10.82	2.15	11.86	0.47	10.85	7.65	10.1
TCGA-BP-5010	3.44	G4	Stage III	10.69	10.07	9.12	10.08	8.53	1.14	0	0	11.67	10.27	8.29	1.14	10.78	11.76	10.15	0.68	11.35	8.65	9.94	5.99	10.8	10.04	6	9.95	11.11	4.96	11.04	10.21	5.09	0	9.45	8.02	9.64	9.34	9.33	13.44	9.94	10.65	12.6	11.92	2.68	12.53	1.49	11.3	9	10.65
TCGA-BP-5178	4.97	G4	Stage IV	10.77	9.91	9.98	11.1	8.77	0	0	0.89	12.42	10.75	8.12	0.51	10.89	12.04	11.19	3.37	12.67	8.86	11.13	1.82	11.88	10.52	4.93	10.28	12.25	6.25	12.22	10.95	3.34	0	9.84	8.06	9.85	10.3	9.15	13.17	7.72	10.62	11.22	12.27	4.6	12.26	3.18	10.93	7.27	10.41
TCGA-BP-5183	-1.6	G3	Stage III	10.87	9.58	10.08	11.08	9.05	0	0.96	0	12.18	11.55	7.92	0.96	10.73	12.44	10.97	1.28	11.91	9.34	11.35	2.53	11.98	11.31	5.85	9.84	11.69	5.54	11.43	10.39	4.06	0	9.83	8.35	9.9	10.57	8.88	12.46	5.63	10.57	11.02	10.68	3.58	11.59	0	10.41	6	10.14
TCGA-BP-5198	-4.89	G3	Stage III	10.05	9.83	10.05	10.96	8.99	0.46	1.32	0	11.68	10.77	8.75	0	10.58	11.55	10.9	4.79	12.14	8.83	11.64	2.36	11.72	10.53	4.47	10.03	11.73	5.65	11.24	10.64	3.27	0	9.46	8.17	9.46	9.76	9.17	12.52	6.32	10.04	10.28	11.05	2.81	11.72	0	10.16	7.64	10
TCGA-BP-5201	3.53	G4	Stage IV	10.75	9.93	9.48	10.82	8.6	0.47	1.89	0.47	12.12	11.47	8.32	0.47	10.94	12.66	10.69	1.74	12.08	9.98	11.19	3	11.76	10.74	5.17	10.28	11.71	5.73	11.86	11.09	4.95	0	9.67	8.3	9.28	10.16	9.84	12.56	7.6	10.74	11.74	11.1	3.87	12.03	1.11	11.06	7.33	10.52
TCGA-CJ-4636	0.51	G3	Stage III	10.95	9.74	10.01	11.45	8.7	0	0	0	11.94	10.97	8.52	2.05	11.29	12.35	11.24	5.02	12.24	9.36	11.32	4.39	11.79	11.16	6.22	10.42	11.61	5.37	11.74	11.34	4.02	0	10.01	7.97	9.94	10.48	9.5	13.08	6.05	10.71	11.43	11.53	3.71	11.42	3.82	10.95	8.48	10.56
TCGA-CJ-4638	12.49	G4	Stage IV	11.84	9.72	9.66	11.54	9.13	0	0	0.76	11.29	11.72	7.93	0.76	11.32	11.68	10.97	2.16	12.37	10.71	11.11	5.47	12.04	11.08	7.2	9.69	11.58	5.66	11.61	10.65	3.9	0	9.67	8.7	9.96	10.82	10.52	13.49	5.55	11.7	12.69	12.51	3.43	12.15	1.92	12.01	10.14	11.37
TCGA-CJ-4640	2.77	G4	Stage III	10.83	9.97	9.85	11.02	9.13	1.26	0	0.43	11.85	10.55	8.63	1.92	10.71	11.86	11.01	3.11	12.26	9.7	12.24	4.2	11.6	10.53	6.04	10.61	11.86	5.56	11.28	11.06	3.96	0	9.48	8.73	10.08	10.72	10.21	12.76	6.38	10.86	11.9	10.84	3.6	12.02	0.43	10.58	7.08	10.77
TCGA-CJ-4641	-1.6	G4	Stage IV	10.79	9.81	10.22	11.08	9.2	0	0	0	11.76	11.12	8.87	9.04	11.04	11.56	10.71	6.97	12.21	9.09	11.82	5.62	12.2	11.6	5.91	9.95	11.5	5.66	10.81	10.82	4.25	4.46	9.95	8.39	10.05	10.52	9.17	12.25	5.62	10.53	11.2	10.95	1.78	11.28	1.6	10.58	6.58	10.42
TCGA-CJ-4644	0.66	G3	Stage IV	10.28	9.77	10.32	11.5	9.01	0	0	0.82	11.62	11.6	8.33	0	11.04	12.22	11.37	1.34	12.29	10.15	11.78	2.38	12.08	11.51	5.48	10.48	11.57	5.1	11.22	11.03	3.69	0	9.82	7.69	10.29	10.52	8.71	12.6	7.54	10.64	12.01	10.97	0	11.42	0	10.39	7.73	10.03
TCGA-CJ-4901	-1.52	G3	Stage III	10.71	9.6	9.74	11.01	9.13	0	0	0	12.07	10.07	8.24	0	10.51	11.65	10.94	5.28	12	9.41	11.08	5.13	11.64	10.65	6.3	10.28	11.18	5.29	11.43	10.92	3.47	0	9.9	8.34	10.03	9.8	9.21	12.51	7.21	10.48	10.98	11.16	1.65	11.7	0.52	10.94	8.04	10.36
TCGA-CJ-4902	-2.76	G3	Stage III	10.67	9.82	9.43	10.21	8.92	0	3	0.36	12.15	10.28	8.7	0.64	10.77	11.17	10.71	5.2	12.18	8.3	11	4.13	11.45	10.76	6.12	10.17	11.33	5.24	11.26	10.79	3.87	0	9.69	7.69	9.6	10.02	9.26	12.38	8.04	10.19	10.58	10.77	2.89	11.53	1.08	10.51	8.45	10.06
TCGA-CJ-4904	-7.06	G3	Stage IV	10.48	9.5	10.18	10.98	8.88	0	0	0.33	11.85	11.4	8.89	0	10.44	11.01	10.67	3.93	11.67	8.37	11.36	3.57	12.03	10.8	4.86	10.08	11.43	4.12	10.7	10.81	4.34	0	9.52	8.09	9.99	10.39	8.1	11.71	7.58	10	10.53	10.46	1.49	11.05	0	9.97	7.8	9.96
TCGA-CJ-4907	-6.38	G3	Stage III	10.31	9.87	9.81	10.63	8.83	0.39	0	0	11.99	11.08	8.46	4.88	10.28	11.32	10.95	3.09	11.84	9.2	11.68	4.87	11.65	11.1	5.45	10.16	11.4	5.11	11.08	10.66	4.61	1.36	9.64	7.79	9.91	10.11	8.5	12.17	8.11	9.48	10.52	10.55	2.05	11	1.81	9.98	8.61	9.82
TCGA-CJ-4916	-1.11	G3	Stage III	10.56	9.77	9.97	10.51	8.77	0	0	0	11.81	11	8.45	1.02	10.91	11.68	10.83	2.98	11.99	9.2	11.5	3.58	11.86	10.86	6.54	9.86	11.6	5.3	11.28	10.95	4.51	0	9.68	7.99	9.71	10.39	9.06	12.36	7.17	10.23	10.96	10.94	1.44	11.49	0.43	10.73	8.6	10.42
TCGA-CJ-4918	-5.29	G4	Stage IV	10.16	9.99	10.14	10.62	9.01	0	3.83	0.5	11.99	10.42	8.66	1.16	10.63	11.29	10.7	3.65	11.77	8.71	11.71	2.36	11.56	11.17	5.65	9.98	11.19	5.74	10.92	10.96	6.07	0.5	9.77	8.12	9.84	10.16	8.43	12	8.53	9.9	10.73	10.48	3.61	10.98	0.5	10.37	7.98	10.22
TCGA-CJ-4923	4	G4	Stage IV	10.67	10.15	9.38	10.28	8.9	0.49	0	0.49	11.68	10.76	8.68	6.78	11.2	12.25	10.75	4.43	12.13	9.05	11.16	5.82	11.02	10.61	6.28	10.11	11.5	5.86	11.52	10.9	4.83	1.77	9.65	7.87	9.42	9.72	9.35	12.84	7.92	10.53	11.47	11.62	3.95	12.06	1.77	11.48	8.1	10.88
TCGA-CJ-5676	2.93	G3	Stage III	10.46	10.01	9.55	10.08	8.73	0	0	0.66	12.41	10.56	8.04	0	10.99	12.3	10.42	4.33	12.32	8.96	10.83	2.16	11.31	10.17	5.17	10.23	11.8	5.4	11.51	11.11	4.85	0	9.54	7.9	9.69	9.7	9.54	13.14	8.7	10.51	11.79	11.87	3.72	12.24	0.66	11.18	8.55	10.57
TCGA-CJ-5677	6.08	G4	Stage IV	10.52	9.71	9.57	11.24	8.95	0	0	0.64	12.26	10.67	8.52	3.61	11.45	12.33	11.04	1.7	12.39	10.28	11.39	5.25	11.58	11.08	6.36	10.22	11.84	4.75	12.35	10.68	2.3	0	10.25	7.71	9.73	10.27	9.74	13.11	7.32	10.79	11.74	11.81	3.15	12.09	0.64	11.79	9.53	11.02
TCGA-CJ-5678	13.33	G3	Stage IV	10.66	10.36	9.99	10.75	9.07	0	1.63	0	12.3	10.99	8.42	0	11.31	12.49	10.87	4.02	13.12	9.5	12.02	3.65	12.32	10.84	5.82	10.87	12.32	5.51	11.91	11.69	4.56	0	10.4	7.38	10.31	10.16	10.78	13.69	8.02	11.25	12.62	12.26	4.39	12.66	0.61	11.95	7.87	11.27
TCGA-CJ-5679	7.38	G4	Stage III	10.98	9.73	9.72	11.63	8.69	2.5	0.66	1.12	12.46	11.45	8.45	5.9	10.67	12.79	11.21	5.76	12.66	10.32	10.64	6.68	11.65	10.56	6.34	9.67	11.7	5.83	13.1	11.04	3.28	3.1	9.94	8.35	10.14	10.43	9.34	13.42	6.34	11.16	11.8	12.05	4.64	12.09	3.1	11.43	7.36	10.39
TCGA-CJ-5680	4.91	G4	Stage IV	11.61	10.69	10.68	11.62	9.74	2.17	0.76	1.03	12.33	11.76	8.61	5.94	11.36	12.39	11.02	4.63	11.49	10.81	12.24	6.75	11.95	11.54	5.89	10.49	11.7	5.68	11.58	10.31	4.63	1.92	10.3	8.78	10.04	10.92	9.48	12.71	6.73	11.2	11.5	11.64	3.28	11.55	0	11	10.12	10.97
TCGA-CJ-5681	3.67	G3	Stage IV	11.32	10.58	10.98	11.99	9.69	3.89	2.01	5.91	12.4	11.16	9.21	1.01	11.27	11.67	11.85	2.88	11.38	9.71	12.55	1.42	12.42	12.16	8.5	11.57	12.19	4.26	11.65	11.55	4.07	0	11.56	9.12	10.12	10.19	9.19	12.69	5.77	11.3	11.9	11.6	0.42	11.42	1.23	10.77	5.46	11.1
TCGA-CJ-5682	-1.23	G4	Stage IV	10.58	9.85	10.07	10.64	8.83	0.61	0	0	12.16	10.7	8.41	1.19	10.4	11.64	10.65	1.37	11.67	8.91	10.59	2.53	11	10.07	5.53	10.15	11.71	5.37	11.31	10.59	5.03	0	9.49	7.62	10.01	10.27	8.83	12.6	7.1	10.44	11.19	11.56	2.23	11.92	0	10.69	9.15	10.14
TCGA-CJ-6033	4.91	G4	Stage IV	10.28	10.17	9.56	10.54	8.98	0	4.14	0.45	12.23	10.68	8.25	1.06	11.52	11.89	10.65	2.42	12.23	9.4	11.4	3.05	10.96	10.81	6.4	10.42	11.77	5.61	11.46	10.99	5.59	0	9.94	7.91	10.12	9.83	10.26	12.75	8.4	10.74	11.43	11.54	2.42	11.97	1.06	11.5	9.19	11
TCGA-CW-5580	-7.96	G3	Stage IV	10.27	9.41	10.33	10.91	9.29	0.86	0	0	11.6	10.8	8.74	3.23	10.32	11.26	10.27	2.34	11.26	7.73	10.8	3.23	11.67	11.23	5.97	9.91	11.53	5.37	10.85	10.36	2.96	0	10.02	8.4	9.95	10.63	8.11	11.82	6.29	9.87	10.59	10.8	0.86	10.91	1.39	10.12	7.02	10.22
TCGA-CW-5584	-3.21	G3	Stage III	10.77	9.83	10.55	11.32	8.97	1.6	0	0.74	12.24	11.24	8.32	5.38	10.73	11.98	10.67	4.21	11.33	8.58	11.68	4.34	11.91	10.99	5.14	10.09	11.4	5.43	10.73	10.48	4.16	1.6	9.99	8.68	9.78	10.66	8.52	12.04	7.18	10.24	11	11.21	1.43	11.14	0	10.26	7.85	10.03
TCGA-CW-6087	-5.99	G4	Stage IV	10.39	10.09	10.08	11.7	8.74	0	0	0	12.03	11.07	9.75	3.17	11.03	11.86	11.52	0	12.11	9.78	11.73	0.85	12.3	11.06	5.84	9.97	11.45	5.45	11.41	11	2.33	0	10.04	8.35	9.47	10.34	9.15	11.84	2.33	10.38	10.3	10.81	0.34	10.95	1.88	10.12	7.46	9.91
TCGA-CZ-4863	-2.24	G3	Stage III	10.62	9.9	10.1	11.13	9.08	0	0	0.38	11.65	11.05	8.97	1.33	10.35	11.44	11.01	1.78	12.08	9.04	11.7	3.2	12.11	11.06	5.98	9.84	11.54	5.1	10.93	10.89	4.45	0	10.2	8.14	9.88	10.53	9.03	11.97	6.85	10.29	11.29	10.89	3.5	11.11	0.68	10.36	7.2	10.41
TCGA-CZ-5455	-8.27	G4	Stage IV	10.43	9.93	10.3	11.09	9.2	0	0	0	11.8	11.05	8.74	1.11	10.52	10.89	10.65	5.2	11.79	8.17	11.92	0.55	12.25	11.68	5.35	10.07	11.6	5.02	10.61	10.8	4.01	0	10.15	8.03	10.06	10.58	8.57	11.32	7.3	9.79	10.38	10.23	1.74	10.67	0.3	10.11	6.42	9.88
TCGA-CZ-5457	-2.4	G4	Stage III	10.05	9.97	10.18	11.34	8.82	0	0	0.91	11.47	10.69	8.18	0.67	10.25	11.02	10.21	6.39	12.21	9.19	10.96	3.42	11.61	10.74	5.46	10.45	11.19	5.59	11.42	11.38	4.59	0	9.22	8	10.55	10.04	8.47	12.17	7.8	10.09	11.38	10.34	1.12	11.92	0.67	10.28	7.59	10.3
TCGA-CZ-5458	-1.54	G3	Stage III	10.5	9.78	9.08	10.52	8.88	0.71	0	0.4	12.46	10.32	8.3	4.06	10.7	11.66	10.5	0.97	12.2	8.18	10.98	1.38	11.65	11.24	5.71	10.35	11.41	5.33	10.91	10.93	3.79	0	10.1	7.84	9.87	10.21	8.75	12.53	6.62	10.04	11.45	11.27	3.27	11.04	0	10.44	8.06	10.23
TCGA-CZ-5459	4.26	G3	Stage III	11.23	9.72	10.38	10.93	9.28	0	0	1.78	12.18	10.83	8.08	0.98	11.02	11.96	10.56	3.35	11.85	8.55	10.71	3.71	11.5	10.79	4.52	10.63	11.61	5.7	11.84	11.27	3.37	0	10.19	8.72	10.08	10.46	8.62	13.13	7.21	10.66	11.33	11.73	5.13	12.02	3.05	10.68	9.57	11.01
TCGA-CZ-5461	-3.95	G4	Stage IV	10.73	9.86	10.39	11.13	8.96	0.34	0	0	12.05	10.71	8.97	1.37	10.87	10.98	10.29	1.04	11.58	8.4	11.17	1.04	11.53	10.77	5.1	10.29	11.21	5.06	10.74	10.39	3.93	0	9.7	7.98	10.14	9.88	8.3	12.26	6.31	9.88	11.66	11.46	1.64	11.37	1.04	10.23	7.5	10
TCGA-CZ-5462	-0.57	G3	Stage IV	10.31	9.86	9.74	11.61	9.01	0	0	0	11.44	11.66	8.93	4.75	10.45	11.36	10.73	3.85	13.31	9.52	11.38	0.69	11.8	11.82	5.67	10.13	11.94	6.55	10.85	10.55	2.95	0	11	8.08	10.19	10.34	8.7	12.06	4.5	10.41	10.95	10.82	1.65	11.41	0	11.21	7.8	10.25
TCGA-CZ-5467	-4.28	G4	Stage III	10.52	9.65	10.18	10.62	8.9	0.41	0	1	11.95	11.12	8.78	0.41	10.83	11.28	10.98	0.41	11.87	7.81	10.9	2.32	12.06	11.31	4.9	9.47	11.69	4.75	10.73	11.1	5.39	0	9.94	8.06	10.14	10.36	8.06	12.46	6.83	9.81	10.85	10.3	2.41	11.27	1.74	10.25	7.87	10.08
TCGA-CZ-5468	2.8	G4	Stage IV	11.54	9.57	9.43	11.13	9.01	0	0	0.46	12.29	9.79	8.44	1.86	11.41	11.4	10.82	1.52	12.6	9.23	10.38	2.81	10.75	11.13	5.52	9.86	11.29	6.69	13.53	11.57	3.93	0	10.82	7.59	9.56	9.38	9	12.54	7.25	10.91	11.65	11.89	0	11.76	2.81	11.66	7.34	9.98
TCGA-EU-5907	-2.23	G3	Stage III	10.6	9.11	10.55	10.93	8.89	0	0	0	12.1	11.62	8.55	1.02	9.81	11.49	10.41	1.83	12.18	10.09	10.77	5.04	12.1	11.3	5.54	10.76	11.66	5.89	10.7	10.97	2.2	0	9.7	8.18	10.46	9.58	8.52	12.32	4.82	10.32	10.46	10.97	4.08	11.57	0	10.75	7.86	9.78
TCGA-G6-A5PC	26.74	G4	Stage IV	12.37	10.12	9.91	10.35	9.09	0.79	0	0.79	12.18	11.64	8.25	0	12.76	13.44	10.69	1.98	12.86	11.27	11.12	4.43	12.35	11.29	6.6	10.51	12.02	6.04	13.17	11.4	2.93	0	9.74	9.06	9.64	10.85	11.06	15.28	8.81	12.58	14.28	13.61	6.12	14.15	1.68	13.1	12.66	12.47
[truncated: 60 more columns]
